# Supplementary material for: Molecular-level insights into the supramolecular gelation mechanism of urea derivative
Source: Nat Commun. 2025 Apr 22;16:3758. doi: 10.1038/s41467-025-59032-6 (PMC12015314; doi:10.1038/s41467-025-59032-6)
Supplement: Supplementary file 12 — Source Data [file 41467_2025_59032_MOESM12_ESM.zip]

Archive with 121 entries (100 files):
- Source data/Source Data Fig.2c HS-AFM/
- Source data/Source Data Fig.2c HS-AFM/Fig2c_202s.bcrf
- Source data/Source Data Fig.2c HS-AFM/Fig2c_242s.bcrf
- Source data/Source Data Fig.2c HS-AFM/Fig2c_247s.bcrf
- Source data/Source Data Fig.2c HS-AFM/Fig2c_337s.bcrf
- Source data/Source Data Fig.2d, SupFig.6 Crystal structure of UC13/
- Source data/Source Data Fig.2d, SupFig.6 Crystal structure of UC13/Fig2d, SupFig6 Crystal structure of UC13.cif
- Source data/Source Data Fig.3 HS-AFM/
- Source data/Source Data Fig.3 HS-AFM/Fig3a_0s.bcrf
- Source data/Source Data Fig.3 HS-AFM/Fig3a_123s.bcrf
- Source data/Source Data Fig.3 HS-AFM/Fig3a_131s.bcrf
- Source data/Source Data Fig.3 HS-AFM/Fig3a_181s.bcrf
- Source data/Source Data Fig.3 HS-AFM/Fig3a_192s.bcrf
- Source data/Source Data Fig.3 HS-AFM/Fig3a_269s.bcrf
- Source data/Source Data Fig.3 HS-AFM/Fig3a_5130s.bcrf
- Source data/Source Data Fig.3 HS-AFM/Fig3a_6180s.bcrf
- Source data/Source Data Fig.3 HS-AFM/Fig3a_6908s.bcrf
- Source data/Source Data Fig.4 HS-AFM/
- Source data/Source Data Fig.4 HS-AFM/Fig4a_212s.bcrf
- Source data/Source Data Fig.4 HS-AFM/Fig4a_223s.bcrf
- Source data/Source Data Fig.4 HS-AFM/Fig4a_231s.bcrf
- Source data/Source Data Fig.4 HS-AFM/Fig4b Distance-Time.xlsx
- Source data/Source Data Fig.4 HS-AFM/Fig4b Kymograph.png
- Source data/Source Data Fig.4 HS-AFM/Fig4b Kymograph.xlsx
- Source data/Source Data Fig.4 HS-AFM/Fig4c_126p5s.bcrf
- Source data/Source Data Fig.4 HS-AFM/Fig4c_126s.bcrf
- Source data/Source Data Fig.4 HS-AFM/Fig4c_127p5s.bcrf
- Source data/Source Data Fig.4 HS-AFM/Fig4c_127s.bcrf
- Source data/Source Data Fig.4 HS-AFM/Fig4c_128p5s.bcrf
- Source data/Source Data Fig.4 HS-AFM/Fig4c_128s.bcrf
- Source data/Source Data Fig.4a, SupFig.5 Optimized structure of UC13 by DFT/
- Source data/Source Data Fig.4a, SupFig.5 Optimized structure of UC13 by DFT/Fig4a, SupFig5 Optimized structure of UC13 by DFT.sdf
- Source data/Source Data Fig.5 HS-AFM/
- Source data/Source Data Fig.5 HS-AFM/Fig5a_3166s.bcrf
- Source data/Source Data Fig.5 HS-AFM/Fig5a_4153s.bcrf
- Source data/Source Data Fig.5 HS-AFM/Fig5a_4828s.bcrf
- Source data/Source Data Fig.5 HS-AFM/Fig5a_5413s.bcrf
- Source data/Source Data Fig.5 HS-AFM/Fig5a_6165s.bcrf
- Source data/Source Data Fig.5 HS-AFM/Fig5b Distance-Time.xlsx
- Source data/Source Data Fig.5 HS-AFM/Fig5c.png
- Source data/Source Data Fig.5 HS-AFM/Fig5d_0s.bcrf
- Source data/Source Data Fig.5 HS-AFM/Fig5d_13p4s.bcrf
- Source data/Source Data Fig.5 HS-AFM/Fig5d_144p2s.bcrf
- Source data/Source Data Fig.5 HS-AFM/Fig5d_17s.bcrf
- Source data/Source Data Fig.5 HS-AFM/Fig5d_19.8s.bcrf
- Source data/Source Data Fig.5 HS-AFM/Fig5d_300p2s.bcrf
- Source data/Source Data Fig.5 HS-AFM/Fig5d_323p2.bcrf
- Source data/Source Data Fig.5 HS-AFM/Fig5d_328p4.bcrf
- Source data/Source Data Fig.7 Block-stacking model/
- Source data/Source Data Fig.7 Block-stacking model/Fig7 Block-stacking model.xlsx
- Source data/Source Data Fig.8bc, 9b Analysis of nucleation process/
- Source data/Source Data Fig.8bc, 9b Analysis of nucleation process/Fig8b.xlsx
- Source data/Source Data Fig.8bc, 9b Analysis of nucleation process/Fig8c.xlsx
- Source data/Source Data Fig.8bc, 9b Analysis of nucleation process/Fig9b.xlsx
- Source data/Source Data Fig.9a, SupFig.17 HS-AFM/
- Source data/Source Data Fig.9a, SupFig.17 HS-AFM/Fig9a_0p5mM.bcrf
- Source data/Source Data Fig.9a, SupFig.17 HS-AFM/Fig9a_1mM.bcrf
- Source data/Source Data Fig.9a, SupFig.17 HS-AFM/Fig9a_1p5mM.bcrf
- Source data/Source Data Fig.9a, SupFig.17 HS-AFM/Fig9a_2mM.bcrf
- Source data/Source Data Fig.9a, SupFig.17 HS-AFM/Fig9a_2p5mM.bcrf
- Source data/Source Data Fig.9a, SupFig.17 HS-AFM/Fig9a_3mM.bcrf
- Source data/Source Data SupFig.1 HS-AFM/
- Source data/Source Data SupFig.1 HS-AFM/SupFig1_Phase.bcrf
- Source data/Source Data SupFig.1 HS-AFM/SupFig1_Topo.bcrf
- Source data/Source Data SupFig.10 HS-AFM/
- Source data/Source Data SupFig.10 HS-AFM/SupFig10a Distance-Time.xlsx
- Source data/Source Data SupFig.10 HS-AFM/SupFig10b Distance-Time.xlsx
- Source data/Source Data SupFig.11 Block-stacking model/
- Source data/Source Data SupFig.11 Block-stacking model/SupFig11a 1vs0 0.001vs1.xlsx
- Source data/Source Data SupFig.11 Block-stacking model/SupFig11b 0.9vs0.1 0.001vs1.xlsx
- Source data/Source Data SupFig.11 Block-stacking model/SupFig11c 0.7vs0.3 0.001vs1.xlsx
- Source data/Source Data SupFig.11 Block-stacking model/SupFig11d 0.5vs0.5 0.001vs1.xlsx
- Source data/Source Data SupFig.11 Block-stacking model/SupFig11e 0.3vs0.7 0.001vs1.xlsx
- Source data/Source Data SupFig.11 Block-stacking model/SupFig11f 0.1vs0.9 0.001vs1.xlsx
- Source data/Source Data SupFig.11 Block-stacking model/SupFig11g 0vs1 0.001vs1.xlsx
- Source data/Source Data SupFig.12 Block-stacking model/
- Source data/Source Data SupFig.12 Block-stacking model/SupFig12a 0.9vs0.1 1vs1.xlsx
- Source data/Source Data SupFig.12 Block-stacking model/SupFig12b 0.9vs0.1 0.1vs1.xlsx
- Source data/Source Data SupFig.12 Block-stacking model/SupFig12c 0.9vs0.1 0.01vs1.xlsx
- Source data/Source Data SupFig.12 Block-stacking model/SupFig12d 0.9vs0.1 0.002vs1.xlsx
- Source data/Source Data SupFig.12 Block-stacking model/SupFig12e 0.9vs0.1 0.001vs1.xlsx
- Source data/Source Data SupFig.12 Block-stacking model/SupFig12f 0.9vs0.1 0.0002 vs1.xlsx
- Source data/Source Data SupFig.13 Optimized structure of parallel dimer of UC13/
- Source data/Source Data SupFig.13 Optimized structure of parallel dimer of UC13/SupFig13 Optimized structure of parallel dimer of UC13.mol
- Source data/Source Data SupFig.14a,b DLS/
- Source data/Source Data SupFig.14a,b DLS/SupFig14a,b DLS.dts
- Source data/Source Data SupFig.14a,b DLS/SupFig14a,b DLS.xlsx
- Source data/Source Data SupFig.14c Rheology/
- Source data/Source Data SupFig.14c Rheology/SupFig14c Rheology.xlsx
- Source data/Source Data SupFig.18 HS-AFM/
- Source data/Source Data SupFig.18 HS-AFM/SupFig18 Distance-Time.xlsx
- Source data/Source Data SupFig.18 HS-AFM/SupFig18a 1.5mM.xlsx
- Source data/Source Data SupFig.18 HS-AFM/SupFig18a 2.0mM.xlsx
- Source data/Source Data SupFig.18 HS-AFM/SupFig18a 3.0mM.xlsx
- Source data/Source Data SupFig.18 HS-AFM/SupFig18b 1.5mM.xlsx
- Source data/Source Data SupFig.18 HS-AFM/SupFig18b 2.0mM.xlsx
- Source data/Source Data SupFig.18 HS-AFM/SupFig18b 3.0mM.xlsx
- Source data/Source Data SupFig.18 HS-AFM/SupFig18c 1.5mM.xlsx
- Source data/Source Data SupFig.18 HS-AFM/SupFig18c 2.0mM.xlsx
- Source data/Source Data SupFig.18 HS-AFM/SupFig18c 3.0mM.xlsx
- Source data/Source Data SupFig.4 HS-AFM/
- Source data/Source Data SupFig.4 HS-AFM/SupFig4a Count-Height.xlsx
- Source data/Source Data SupFig.4 HS-AFM/SupFig4b Count-FWHM.xlsx
- Source data/Source Data SupFig.7 SAXS, WAXS/
- Source data/Source Data SupFig.7 SAXS, WAXS/SupFig7a DMSO gel.xlsx
- Source data/Source Data SupFig.7 SAXS, WAXS/SupFig7a EMI gel.xlsx
- Source data/Source Data SupFig.7 SAXS, WAXS/SupFig7a xerogel.xlsx
- Source data/Source Data SupFig.7 SAXS, WAXS/SupFig7b DMSO gel.xlsx
- Source data/Source Data SupFig.7 SAXS, WAXS/SupFig7b EMI gel.xlsx
- Source data/Source Data SupFig.7 SAXS, WAXS/SupFig7b glass capillary.xlsx
- Source data/Source Data SupFig.7 SAXS, WAXS/SupFig7b xerogel.xlsx
- Source data/Source Data SupFig.8 HS-AFM/
- Source data/Source Data SupFig.8 HS-AFM/SupFig6a.bcrf
- Source data/Source Data SupFig.8 HS-AFM/SupFig6c.bcrf
- Source data/Source Data SupFig.8 HS-AFM/SupFig8a Height-Distance.xlsx
- Source data/Source Data SupFig.8 HS-AFM/SupFig8b Count-FWHM.xlsx
- Source data/Source Data SupFig.8 HS-AFM/SupFig8d Count-Angle.xlsx
- Source data/Source Data SupFig.9 HS-AFM/
- Source data/Source Data SupFig.9 HS-AFM/SupFig9a Height-Distance.xlsx
- Source data/Source Data SupFig.9 HS-AFM/SupFig9a.bcrf
- Source data/Source Data SupFig.9 HS-AFM/SupFig9b Count-FWHM.xlsx
