# Supplementary material for: Molecular-level insights into the supramolecular gelation mechanism of urea derivative
Source: Nat Commun. 2025 Apr 22;16:3758. doi: 10.1038/s41467-025-59032-6 (PMC12015314; doi:10.1038/s41467-025-59032-6)
Supplement: Supplementary file 12 — Source Data [file 41467_2025_59032_MOESM12_ESM.zip › Source data/Source Data Fig.2d, SupFig.6 Crystal structure of UC13/Fig2d, SupFig6 Crystal structure of UC13.cif]

data_YM10
_audit_creation_date               2022-06-08
_audit_creation_method
;
Olex2 1.5
(compiled 2021.12.09 svn.r5202d8cf for OlexSys, GUI svn.r6439)
;
_audit_contact_author_address      ?
_audit_contact_author_email        ?
_audit_contact_author_name         ''
_audit_contact_author_phone        ?
_publ_contact_author_id_orcid      ?
_publ_section_references
;
Bourhis, L.J., Dolomanov, O.V., Gildea, R.J., Howard, J.A.K., Puschmann, H.
 (2015). Acta Cryst. A71, 59-75.

Dolomanov, O.V., Bourhis, L.J., Gildea, R.J, Howard, J.A.K. & Puschmann, H.
 (2009), J. Appl. Cryst. 42, 339-341.
;
_chemical_formula_moiety           'C20 H24 N2 O'
_chemical_formula_sum              'C20 H24 N2 O'
_chemical_formula_weight           308.426
loop_
  _atom_type_symbol
  _atom_type_scat_dispersion_real
  _atom_type_scat_dispersion_imag
  _atom_type_scat_Cromer_Mann_a1
  _atom_type_scat_Cromer_Mann_a2
  _atom_type_scat_Cromer_Mann_a3
  _atom_type_scat_Cromer_Mann_a4
  _atom_type_scat_Cromer_Mann_b1
  _atom_type_scat_Cromer_Mann_b2
  _atom_type_scat_Cromer_Mann_b3
  _atom_type_scat_Cromer_Mann_b4
  _atom_type_scat_Cromer_Mann_c
  _atom_type_scat_source
  _atom_type_scat_dispersion_source
 C 0.00310 0.00200 2.31000 1.02000 1.58860 0.86500 20.84390 10.20750 0.56870
 51.65120 0.21560 'International Tables Volume C Table 6.1.1.4 (pp. 500-502)'
 custom
 H 0.00000 0.00000 0.49300 0.32291 0.14019 0.04081 10.51090 26.12570 3.14236
 57.79970 0.00304 'International Tables Volume C Table 6.1.1.4 (pp. 500-502)'
 custom
 N 0.00580 0.00410 12.21260 3.13220 2.01250 1.16630 0.00570 9.89330 28.99750
 0.58260 -11.52900 'International Tables Volume C Table 6.1.1.4 (pp. 500-502)'
 custom
 O 0.01060 0.00750 3.04850 2.28680 1.54630 0.86700 13.27710 5.70110 0.32390
 32.90890 0.25080 'International Tables Volume C Table 6.1.1.4 (pp. 500-502)'
 custom

_space_group_crystal_system        'triclinic'
_space_group_IT_number             2
_space_group_name_H-M_alt          'P -1'
_space_group_name_Hall             '-P 1'
loop_
  _space_group_symop_id
  _space_group_symop_operation_xyz
 1 x,y,z
 2 -x,-y,-z

_symmetry_Int_Tables_number        2
_cell_length_a                     9.3946(4)
_cell_length_b                     16.6684(7)
_cell_length_c                     10.4354(5)
_cell_angle_alpha                  90
_cell_angle_beta                   91.656(3)
_cell_angle_gamma                  90
_cell_volume                       1633.43(13)
_cell_formula_units_Z              4
_cell_measurement_temperature      90(2)
_exptl_absorpt_coefficient_mu      0.096
_exptl_crystal_density_diffrn      1.254
_exptl_crystal_F_000               664.337
_diffrn_reflns_av_R_equivalents    0.0622
_diffrn_reflns_av_unetI/netI       0.0720
_diffrn_reflns_Laue_measured_fraction_full  0.9861
_diffrn_reflns_Laue_measured_fraction_max  0.9861
_diffrn_reflns_limit_h_max         11
_diffrn_reflns_limit_h_min         -11
_diffrn_reflns_limit_k_max         19
_diffrn_reflns_limit_k_min         -19
_diffrn_reflns_limit_l_max         12
_diffrn_reflns_limit_l_min         -12
_diffrn_reflns_number              17833
_diffrn_reflns_point_group_measured_fraction_full  0.9861
_diffrn_reflns_point_group_measured_fraction_max  0.9861
_diffrn_reflns_theta_full          27.9517
_diffrn_reflns_theta_max           27.95
_diffrn_reflns_theta_min           1.34
_diffrn_ambient_temperature        90.15
_diffrn_measured_fraction_theta_full  0.9861
_diffrn_measured_fraction_theta_max  0.9861
_diffrn_radiation_type             synchrotron
_diffrn_radiation_wavelength       0.78192
_reflns_Friedel_coverage           0.0
_reflns_limit_h_max                11
_reflns_limit_h_min                -11
_reflns_limit_k_max                19
_reflns_limit_k_min                -19
_reflns_limit_l_max                12
_reflns_limit_l_min                0
_reflns_number_gt                  3982
_reflns_number_total               5819
_reflns_threshold_expression       I>=2u(I)
_computing_molecular_graphics      'Olex2 1.5 (Dolomanov et al., 2009)'
_computing_publication_material    'Olex2 1.5 (Dolomanov et al., 2009)'
_computing_structure_refinement    'olex2.refine 1.5 (Bourhis et al., 2015)'
_refine_diff_density_max           0.3665
_refine_diff_density_min           -0.4013
_refine_diff_density_rms           0.0955
_refine_ls_d_res_high              0.8341
_refine_ls_d_res_low               16.6684
_refine_ls_goodness_of_fit_ref     1.0590
_refine_ls_hydrogen_treatment      mixed
_refine_ls_matrix_type             full
_refine_ls_number_constraints      76
_refine_ls_number_parameters       431
_refine_ls_number_reflns           5819
_refine_ls_number_restraints       0
_refine_ls_R_factor_all            0.0825
_refine_ls_R_factor_gt             0.0451
_refine_ls_restrained_S_all        1.0590
_refine_ls_shift/su_max            0.0007
_refine_ls_shift/su_mean           0.0002
_refine_ls_structure_factor_coef   Fsqd
_refine_ls_weighting_details      
 'w=1/[\s^2^(Fo^2^)+(0.0500P)^2^+2.0000P] where P=(Fo^2^+2Fc^2^)/3'
_refine_ls_weighting_scheme        calc
_refine_ls_wR_factor_gt            0.1093
_refine_ls_wR_factor_ref           0.1577
_olex2_refinement_description
;
1. Fixed Uiso
 At 1.2 times of:
  All C(H) groups, All C(H,H) groups
2.a Ternary CH refined with riding coordinates:
 C00M(H00M), C00Y(H00Y)
2.b Secondary CH2 refined with riding coordinates:
 C00F(H00e,H00f), C00I(H00a,H00b), C00W(H00g,H00h), C00Z(H00c,H00d), C013(H01i,
 H01j), C014(H01k,H01l), C015(H01m,H01n), C016(H01o,H01p), C017(H01a,H01b),
 C018(H01c,H01d), C019(H01e,H01f), C01A(H01g,H01h)
2.c Aromatic/amide H refined with riding coordinates:
 C007(H007), C009(H009), C00J(H00J), C00K(H00K), C00L(H00L), C00N(H00N),
 C00O(H00O), C00P(H00P), C00Q(H00Q), C00R(H00R), C00S(H00S), C00T(H00T),
 C00U(H00U), C00V(H00V), C00X(H00X), C010(H010), C011(H011), C012(H012)
;
loop_
  _atom_site_label
  _atom_site_type_symbol
  _atom_site_fract_x
  _atom_site_fract_y
  _atom_site_fract_z
  _atom_site_U_iso_or_equiv
  _atom_site_adp_type
  _atom_site_occupancy
  _atom_site_refinement_flags_posn
 O001 O -0.32645(17) 0.77603(10) 0.43065(16) 0.0190(4) Uani 1.000000 .
 O002 O 0.17395(17) 0.72386(10) 0.43068(16) 0.0184(4) Uani 1.000000 .
 N003 N 0.3862(2) 0.69673(13) 0.3335(2) 0.0177(5) Uani 1.000000 .
 H003 H 0.483(4) 0.7029(18) 0.345(3) 0.035(9) Uiso 1.000000 .
 N004 N -0.1143(2) 0.80317(13) 0.3337(2) 0.0173(5) Uani 1.000000 .
 H004 H -0.017(3) 0.7983(16) 0.343(3) 0.022(7) Uiso 1.000000 .
 N005 N -0.1144(2) 0.74998(13) 0.53418(19) 0.0183(5) Uani 1.000000 .
 H005 H -0.017(3) 0.7434(18) 0.520(3) 0.034(8) Uiso 1.000000 .
 N006 N 0.3857(2) 0.74996(13) 0.5342(2) 0.0190(5) Uani 1.000000 .
 H006 H 0.481(4) 0.7572(19) 0.522(3) 0.038(9) Uiso 1.000000 .
 C007 C -0.3018(3) 0.85982(14) 0.1913(2) 0.0171(5) Uani 1.000000 .
 H007 H -0.3727(3) 0.84669(14) 0.2509(2) 0.0206(6) Uiso 1.000000 R
 C008 C 0.3407(3) 0.65842(14) 0.2192(2) 0.0156(5) Uani 1.000000 .
 C009 C 0.1984(3) 0.64025(14) 0.1911(2) 0.0165(5) Uani 1.000000 .
 H009 H 0.1275(3) 0.65361(14) 0.2505(2) 0.0198(6) Uiso 1.000000 R
 C00A C 0.3057(3) 0.72425(14) 0.4325(2) 0.0155(5) Uani 1.000000 .
 C00B C -0.1595(3) 0.84174(14) 0.2191(2) 0.0151(5) Uani 1.000000 .
 C00C C -0.1944(3) 0.77587(14) 0.4328(2) 0.0152(5) Uani 1.000000 .
 C00D C 0.6738(3) 0.58576(14) 0.2474(2) 0.0171(5) Uani 1.000000 .
 C00E C 0.4461(3) 0.63659(14) 0.1326(2) 0.0167(5) Uani 1.000000 .
 C00F C 0.6020(3) 0.64970(15) 0.1619(2) 0.0175(5) Uani 1.000000 .
 H00e H 0.6139(3) 0.70253(15) 0.2043(2) 0.0210(7) Uiso 1.000000 R
 H00f H 0.6523(3) 0.65199(15) 0.0800(2) 0.0210(7) Uiso 1.000000 R
 C00G C -0.0541(3) 0.86311(14) 0.1327(2) 0.0162(5) Uani 1.000000 .
 C00H C 0.1738(3) 0.91426(15) 0.2476(2) 0.0178(5) Uani 1.000000 .
 C00I C 0.1021(3) 0.85028(15) 0.1620(2) 0.0180(5) Uani 1.000000 .
 H00a H 0.1142(3) 0.79744(15) 0.2043(2) 0.0216(7) Uiso 1.000000 R
 H00b H 0.1523(3) 0.84808(15) 0.0800(2) 0.0216(7) Uiso 1.000000 R
 C00J C 0.8209(3) 0.58560(15) 0.2635(2) 0.0195(6) Uani 1.000000 .
 H00J H 0.8750(3) 0.62663(15) 0.2246(2) 0.0234(7) Uiso 1.000000 R
 C00K C 0.2619(3) 0.58331(15) -0.0123(2) 0.0200(6) Uani 1.000000 .
 H00K H 0.2352(3) 0.55959(15) -0.0923(2) 0.0240(7) Uiso 1.000000 R
 C00L C -0.3400(3) 0.89718(15) 0.0760(2) 0.0198(6) Uani 1.000000 .
 H00L H -0.4372(3) 0.90943(15) 0.0576(2) 0.0238(7) Uiso 1.000000 R
 C00M C 0.3221(3) 0.78374(15) 0.6484(2) 0.0169(5) Uani 1.000000 .
 H00M H 0.2290(3) 0.75624(15) 0.6616(2) 0.0203(6) Uiso 1.000000 R
 C00N C 0.3214(3) 0.91435(15) 0.2638(2) 0.0197(6) Uani 1.000000 .
 H00N H 0.3755(3) 0.87315(15) 0.2254(2) 0.0236(7) Uiso 1.000000 R
 C00O C 0.1598(3) 0.60257(15) 0.0761(2) 0.0204(6) Uani 1.000000 .
 H00O H 0.0626(3) 0.58993(15) 0.0581(2) 0.0245(7) Uiso 1.000000 R
 C00P C 0.4034(3) 0.59941(15) 0.0184(2) 0.0190(6) Uani 1.000000 .
 H00P H 0.4739(3) 0.58455(15) -0.0406(2) 0.0228(7) Uiso 1.000000 R
 C00Q C -0.0967(3) 0.90057(15) 0.0182(2) 0.0193(6) Uani 1.000000 .
 H00Q H -0.0262(3) 0.91547(15) -0.0408(2) 0.0231(7) Uiso 1.000000 R
 C00R C 0.5966(3) 0.52597(15) 0.3074(2) 0.0209(6) Uani 1.000000 .
 H00R H 0.4957(3) 0.52530(15) 0.2984(2) 0.0250(7) Uiso 1.000000 R
 C00S C 0.3127(3) 1.03310(16) 0.3934(3) 0.0229(6) Uani 1.000000 .
 H00S H 0.3598(3) 1.07388(16) 0.4420(3) 0.0275(7) Uiso 1.000000 R
 C00T C 0.0967(3) 0.97400(15) 0.3077(2) 0.0209(6) Uani 1.000000 .
 H00T H -0.0042(3) 0.97458(15) 0.2990(2) 0.0251(7) Uiso 1.000000 R
 C00U C 0.8128(3) 0.46685(16) 0.3935(2) 0.0223(6) Uani 1.000000 .
 H00U H 0.8602(3) 0.42602(16) 0.4417(2) 0.0268(7) Uiso 1.000000 R
 C00V C 0.3905(3) 0.97316(16) 0.3347(3) 0.0229(6) Uani 1.000000 .
 H00V H 0.4914(3) 0.97272(16) 0.3435(3) 0.0275(7) Uiso 1.000000 R
 C00W C 0.2942(3) 0.87320(15) 0.6331(2) 0.0195(6) Uani 1.000000 .
 H00g H 0.3835(3) 0.90027(15) 0.6095(2) 0.0234(7) Uiso 1.000000 R
 H00h H 0.2232(3) 0.88171(15) 0.5625(2) 0.0234(7) Uiso 1.000000 R
 C00X C -0.2383(3) 0.91672(15) -0.0121(2) 0.0193(6) Uani 1.000000 .
 H00X H -0.2651(3) 0.94071(15) -0.0918(2) 0.0232(7) Uiso 1.000000 R
 C00Y C -0.1778(3) 0.71620(15) 0.6481(2) 0.0180(5) Uani 1.000000 .
 H00Y H -0.2708(3) 0.74372(15) 0.6611(2) 0.0217(7) Uiso 1.000000 R
 C00Z C -0.0802(3) 0.73351(16) 0.7643(2) 0.0209(6) Uani 1.000000 .
 H00c H 0.0152(3) 0.71072(16) 0.7497(2) 0.0251(7) Uiso 1.000000 R
 H00d H -0.0697(3) 0.79226(16) 0.7748(2) 0.0251(7) Uiso 1.000000 R
 C010 C 0.8901(3) 0.52706(16) 0.3349(2) 0.0227(6) Uani 1.000000 .
 H010 H 0.9910(3) 0.52786(16) 0.3440(2) 0.0273(7) Uiso 1.000000 R
 C011 C 0.6657(3) 0.46721(16) 0.3805(2) 0.0215(6) Uani 1.000000 .
 H011 H 0.6117(3) 0.42708(16) 0.4217(2) 0.0258(7) Uiso 1.000000 R
 C012 C 0.1658(3) 1.03263(15) 0.3801(3) 0.0219(6) Uani 1.000000 .
 H012 H 0.1117(3) 1.07289(15) 0.4210(3) 0.0263(7) Uiso 1.000000 R
 C013 C 0.4204(3) 0.76647(15) 0.7642(2) 0.0208(6) Uani 1.000000 .
 H01i H 0.4312(3) 0.70774(15) 0.7748(2) 0.0250(7) Uiso 1.000000 R
 H01j H 0.5157(3) 0.78945(15) 0.7494(2) 0.0250(7) Uiso 1.000000 R
 C014 C 0.2396(3) 0.91093(15) 0.7555(2) 0.0205(6) Uani 1.000000 .
 H01k H 0.2321(3) 0.96976(15) 0.7441(2) 0.0246(7) Uiso 1.000000 R
 H01l H 0.1433(3) 0.88993(15) 0.7722(2) 0.0246(7) Uiso 1.000000 R
 C015 C 0.3613(3) 0.80222(15) 0.8863(2) 0.0220(6) Uani 1.000000 .
 H01m H 0.2694(3) 0.77630(15) 0.9051(2) 0.0264(7) Uiso 1.000000 R
 H01n H 0.4284(3) 0.79187(15) 0.9593(2) 0.0264(7) Uiso 1.000000 R
 C016 C 0.3393(3) 0.89252(15) 0.8706(2) 0.0201(6) Uani 1.000000 .
 H01o H 0.4324(3) 0.91880(15) 0.8584(2) 0.0242(7) Uiso 1.000000 R
 H01p H 0.2982(3) 0.91466(15) 0.9494(2) 0.0242(7) Uiso 1.000000 R
 C017 C -0.1390(3) 0.69785(16) 0.8862(2) 0.0220(6) Uani 1.000000 .
 H01a H -0.0719(3) 0.70826(16) 0.9591(2) 0.0264(7) Uiso 1.000000 R
 H01b H -0.2309(3) 0.72373(16) 0.9050(2) 0.0264(7) Uiso 1.000000 R
 C018 C -0.2060(3) 0.62673(15) 0.6334(2) 0.0201(6) Uani 1.000000 .
 H01c H -0.2773(3) 0.61819(15) 0.5630(2) 0.0241(7) Uiso 1.000000 R
 H01d H -0.1169(3) 0.59954(15) 0.6096(2) 0.0241(7) Uiso 1.000000 R
 C019 C -0.2602(3) 0.58911(16) 0.7559(3) 0.0214(6) Uani 1.000000 .
 H01e H -0.3565(3) 0.61009(16) 0.7726(3) 0.0256(7) Uiso 1.000000 R
 H01f H -0.2677(3) 0.53027(16) 0.7446(3) 0.0256(7) Uiso 1.000000 R
 C01A C -0.1609(3) 0.60744(15) 0.8706(2) 0.0213(6) Uani 1.000000 .
 H01g H -0.0677(3) 0.58119(15) 0.8583(2) 0.0256(7) Uiso 1.000000 R
 H01h H -0.2019(3) 0.58531(15) 0.9494(2) 0.0256(7) Uiso 1.000000 R

loop_
  _atom_site_aniso_label
  _atom_site_aniso_U_11
  _atom_site_aniso_U_22
  _atom_site_aniso_U_33
  _atom_site_aniso_U_12
  _atom_site_aniso_U_13
  _atom_site_aniso_U_23
 O001 0.0127(9) 0.0231(10) 0.0214(9) -0.0001(7) 0.0014(7) 0.0012(7)
 O002 0.0127(9) 0.0234(10) 0.0192(9) 0.0020(7) 0.0018(7) -0.0025(7)
 N003 0.0129(11) 0.0217(12) 0.0186(11) 0.0009(9) 0.0020(9) -0.0043(9)
 N004 0.0108(11) 0.0230(12) 0.0182(11) 0.0012(9) 0.0008(9) 0.0025(9)
 N005 0.0159(12) 0.0241(12) 0.0150(11) 0.0009(9) 0.0039(9) 0.0036(9)
 N006 0.0133(12) 0.0277(13) 0.0163(11) 0.0016(9) 0.0045(9) -0.0048(9)
 C007 0.0168(13) 0.0149(13) 0.0198(13) 0.0001(10) 0.0010(10) -0.0003(10)
 C008 0.0201(13) 0.0128(12) 0.0139(12) 0.0023(10) 0.0004(10) -0.0001(9)
 C009 0.0159(13) 0.0146(13) 0.0190(13) 0.0030(10) 0.0014(10) -0.0007(10)
 C00A 0.0140(13) 0.0147(13) 0.0180(13) 0.0000(10) 0.0017(10) -0.0023(10)
 C00B 0.0193(13) 0.0128(12) 0.0129(12) 0.0005(10) -0.0016(10) 0.0009(9)
 C00C 0.0157(13) 0.0150(13) 0.0150(12) 0.0022(10) 0.0021(10) 0.0007(10)
 C00D 0.0192(13) 0.0150(13) 0.0172(13) 0.0034(10) 0.0022(10) -0.0049(10)
 C00E 0.0186(13) 0.0143(13) 0.0174(13) 0.0030(10) 0.0031(10) 0.0016(10)
 C00F 0.0181(13) 0.0161(13) 0.0185(13) -0.0007(10) 0.0054(10) 0.0001(10)
 C00G 0.0180(13) 0.0123(12) 0.0183(13) -0.0003(10) 0.0029(10) -0.0014(10)
 C00H 0.0186(13) 0.0164(13) 0.0186(13) -0.0016(10) 0.0020(10) 0.0049(10)
 C00I 0.0180(13) 0.0173(13) 0.0190(13) 0.0016(10) 0.0057(10) -0.0008(10)
 C00J 0.0175(13) 0.0219(14) 0.0190(13) -0.0004(11) 0.0021(10) -0.0025(11)
 C00K 0.0253(15) 0.0181(13) 0.0163(13) 0.0021(11) -0.0039(11) -0.0022(10)
 C00L 0.0201(14) 0.0140(13) 0.0250(14) -0.0008(10) -0.0046(11) -0.0021(10)
 C00M 0.0155(13) 0.0170(13) 0.0185(13) 0.0003(10) 0.0045(10) -0.0010(10)
 C00N 0.0188(14) 0.0195(14) 0.0211(13) 0.0036(11) 0.0038(11) 0.0042(11)
 C00O 0.0187(14) 0.0161(13) 0.0262(14) 0.0003(10) -0.0040(11) -0.0008(11)
 C00P 0.0246(15) 0.0161(13) 0.0166(13) 0.0027(10) 0.0048(11) 0.0014(10)
 C00Q 0.0247(15) 0.0151(13) 0.0183(13) -0.0035(10) 0.0048(11) -0.0015(10)
 C00R 0.0171(14) 0.0202(14) 0.0254(14) -0.0011(10) 0.0011(11) 0.0001(11)
 C00S 0.0244(15) 0.0197(14) 0.0244(14) -0.0047(11) -0.0044(11) -0.0001(11)
 C00T 0.0151(13) 0.0211(14) 0.0267(14) 0.0023(10) 0.0026(11) 0.0012(11)
 C00U 0.0230(15) 0.0210(14) 0.0227(14) 0.0060(11) -0.0047(11) -0.0005(11)
 C00V 0.0178(14) 0.0246(15) 0.0262(14) -0.0043(11) -0.0017(11) 0.0031(11)
 C00W 0.0192(14) 0.0216(14) 0.0174(13) -0.0002(11) -0.0038(10) 0.0010(10)
 C00X 0.0247(14) 0.0177(13) 0.0153(13) 0.0010(11) -0.0026(11) 0.0019(10)
 C00Y 0.0172(13) 0.0193(13) 0.0179(13) 0.0013(10) 0.0044(10) 0.0008(10)
 C00Z 0.0264(15) 0.0189(14) 0.0173(13) -0.0037(11) 0.0004(11) 0.0009(10)
 C010 0.0179(14) 0.0260(15) 0.0240(14) 0.0032(11) -0.0033(11) -0.0053(11)
 C011 0.0207(14) 0.0202(14) 0.0239(14) 0.0000(11) 0.0028(11) 0.0028(11)
 C012 0.0231(15) 0.0161(14) 0.0265(14) 0.0024(11) 0.0012(11) -0.0041(11)
 C013 0.0270(15) 0.0179(14) 0.0175(13) 0.0059(11) 0.0015(11) -0.0015(10)
 C014 0.0155(13) 0.0190(14) 0.0268(14) 0.0026(10) -0.0012(11) -0.0037(11)
 C015 0.0279(15) 0.0208(14) 0.0175(13) 0.0031(11) 0.0019(11) 0.0009(11)
 C016 0.0216(14) 0.0207(14) 0.0182(13) -0.0007(11) 0.0038(11) -0.0027(10)
 C017 0.0274(15) 0.0234(14) 0.0151(13) 0.0007(11) 0.0019(11) 0.0006(11)
 C018 0.0207(14) 0.0204(14) 0.0190(13) 0.0018(11) -0.0039(11) 0.0002(10)
 C019 0.0163(13) 0.0186(14) 0.0292(15) -0.0028(10) 0.0003(11) 0.0013(11)
 C01A 0.0245(15) 0.0213(14) 0.0184(13) 0.0039(11) 0.0047(11) 0.0031(11)

loop_
  _geom_bond_atom_site_label_1
  _geom_bond_atom_site_label_2
  _geom_bond_distance
  _geom_bond_site_symmetry_2
  _geom_bond_publ_flag
 O001 C00C 1.240(3) . ?
 O002 C00A 1.238(3) . ?
 N003 H003 0.92(3) . ?
 N003 C008 1.409(3) . ?
 N003 C00A 1.376(3) . ?
 N004 H004 0.92(3) . ?
 N004 C00B 1.412(3) . ?
 N004 C00C 1.374(3) . ?
 N005 H005 0.93(3) . ?
 N005 C00C 1.351(3) . ?
 N005 C00Y 1.458(3) . ?
 N006 H006 0.92(3) . ?
 N006 C00A 1.352(3) . ?
 N006 C00M 1.461(3) . ?
 C007 H007 0.9500 . ?
 C007 C00B 1.393(3) . ?
 C007 C00L 1.392(4) . ?
 C008 C009 1.393(3) . ?
 C008 C00E 1.407(3) . ?
 C009 H009 0.9500 . ?
 C009 C00O 1.393(4) . ?
 C00B C00G 1.404(3) . ?
 C00D C00F 1.533(3) . ?
 C00D C00J 1.387(3) . ?
 C00D C00R 1.392(4) . ?
 C00E C00F 1.504(3) . ?
 C00E C00P 1.393(4) . ?
 C00F H00e 0.9900 . ?
 C00F H00f 0.9900 . ?
 C00G C00I 1.505(3) . ?
 C00G C00Q 1.396(3) . ?
 C00H C00I 1.534(3) . ?
 C00H C00N 1.392(4) . ?
 C00H C00T 1.391(4) . ?
 C00I H00a 0.9900 . ?
 C00I H00b 0.9900 . ?
 C00J H00J 0.9500 . ?
 C00J C010 1.379(4) . ?
 C00K H00K 0.9500 . ?
 C00K C00O 1.388(4) . ?
 C00K C00P 1.385(4) . ?
 C00L H00L 0.9500 . ?
 C00L C00X 1.384(4) . ?
 C00M H00M 1.0000 . ?
 C00M C00W 1.521(3) . ?
 C00M C013 1.527(3) . ?
 C00N H00N 0.9500 . ?
 C00N C00V 1.379(4) . ?
 C00O H00O 0.9500 . ?
 C00P H00P 0.9500 . ?
 C00Q H00Q 0.9500 . ?
 C00Q C00X 1.386(4) . ?
 C00R H00R 0.9500 . ?
 C00R C011 1.391(4) . ?
 C00S H00S 0.9500 . ?
 C00S C00V 1.391(4) . ?
 C00S C012 1.383(4) . ?
 C00T H00T 0.9500 . ?
 C00T C012 1.385(4) . ?
 C00U H00U 0.9500 . ?
 C00U C010 1.391(4) . ?
 C00U C011 1.384(4) . ?
 C00V H00V 0.9500 . ?
 C00W H00g 0.9900 . ?
 C00W H00h 0.9900 . ?
 C00W C014 1.525(3) . ?
 C00X H00X 0.9500 . ?
 C00Y H00Y 1.0000 . ?
 C00Y C00Z 1.526(4) . ?
 C00Y C018 1.522(4) . ?
 C00Z H00c 0.9900 . ?
 C00Z H00d 0.9900 . ?
 C00Z C017 1.522(3) . ?
 C010 H010 0.9500 . ?
 C011 H011 0.9500 . ?
 C012 H012 0.9500 . ?
 C013 H01i 0.9900 . ?
 C013 H01j 0.9900 . ?
 C013 C015 1.526(3) . ?
 C014 H01k 0.9900 . ?
 C014 H01l 0.9900 . ?
 C014 C016 1.532(3) . ?
 C015 H01m 0.9900 . ?
 C015 H01n 0.9900 . ?
 C015 C016 1.528(4) . ?
 C016 H01o 0.9900 . ?
 C016 H01p 0.9900 . ?
 C017 H01a 0.9900 . ?
 C017 H01b 0.9900 . ?
 C017 C01A 1.529(4) . ?
 C018 H01c 0.9900 . ?
 C018 H01d 0.9900 . ?
 C018 C019 1.525(4) . ?
 C019 H01e 0.9900 . ?
 C019 H01f 0.9900 . ?
 C019 C01A 1.527(4) . ?
 C01A H01g 0.9900 . ?
 C01A H01h 0.9900 . ?

loop_
  _geom_angle_atom_site_label_1
  _geom_angle_atom_site_label_2
  _geom_angle_atom_site_label_3
  _geom_angle
  _geom_angle_site_symmetry_1
  _geom_angle_site_symmetry_3
  _geom_angle_publ_flag
 C008 N003 H003 115.9(19) . . ?
 C00A N003 H003 115.3(19) . . ?
 C00A N003 C008 128.8(2) . . ?
 C00B N004 H004 114.0(17) . . ?
 C00C N004 H004 116.8(17) . . ?
 C00C N004 C00B 129.1(2) . . ?
 C00C N005 H005 116.1(19) . . ?
 C00Y N005 H005 120.3(19) . . ?
 C00Y N005 C00C 122.0(2) . . ?
 C00A N006 H006 117(2) . . ?
 C00M N006 H006 119(2) . . ?
 C00M N006 C00A 122.1(2) . . ?
 C00B C007 H007 120.06(14) . . ?
 C00L C007 H007 120.06(15) . . ?
 C00L C007 C00B 119.9(2) . . ?
 C009 C008 N003 122.9(2) . . ?
 C00E C008 N003 117.3(2) . . ?
 C00E C008 C009 119.8(2) . . ?
 H009 C009 C008 119.86(14) . . ?
 C00O C009 C008 120.3(2) . . ?
 C00O C009 H009 119.86(15) . . ?
 N003 C00A O002 123.9(2) . . ?
 N006 C00A O002 123.2(2) . . ?
 N006 C00A N003 113.0(2) . . ?
 C007 C00B N004 122.5(2) . . ?
 C00G C00B N004 117.3(2) . . ?
 C00G C00B C007 120.1(2) . . ?
 N004 C00C O001 123.7(2) . . ?
 N005 C00C O001 123.3(2) . . ?
 N005 C00C N004 113.0(2) . . ?
 C00J C00D C00F 119.4(2) . . ?
 C00R C00D C00F 122.2(2) . . ?
 C00R C00D C00J 118.3(2) . . ?
 C00F C00E C008 122.1(2) . . ?
 C00P C00E C008 118.3(2) . . ?
 C00P C00E C00F 119.5(2) . . ?
 C00E C00F C00D 115.3(2) . . ?
 H00e C00F C00D 108.46(13) . . ?
 H00e C00F C00E 108.46(13) . . ?
 H00f C00F C00D 108.46(13) . . ?
 H00f C00F C00E 108.46(13) . . ?
 H00f C00F H00e 107.5 . . ?
 C00I C00G C00B 122.3(2) . . ?
 C00Q C00G C00B 118.2(2) . . ?
 C00Q C00G C00I 119.4(2) . . ?
 C00N C00H C00I 119.4(2) . . ?
 C00T C00H C00I 122.3(2) . . ?
 C00T C00H C00N 118.3(2) . . ?
 C00H C00I C00G 115.4(2) . . ?
 H00a C00I C00G 108.43(13) . . ?
 H00a C00I C00H 108.43(13) . . ?
 H00b C00I C00G 108.43(13) . . ?
 H00b C00I C00H 108.43(13) . . ?
 H00b C00I H00a 107.5 . . ?
 H00J C00J C00D 119.35(15) . . ?
 C010 C00J C00D 121.3(2) . . ?
 C010 C00J H00J 119.35(16) . . ?
 C00O C00K H00K 120.70(15) . . ?
 C00P C00K H00K 120.70(15) . . ?
 C00P C00K C00O 118.6(2) . . ?
 H00L C00L C007 119.54(15) . . ?
 C00X C00L C007 120.9(2) . . ?
 C00X C00L H00L 119.54(15) . . ?
 H00M C00M N006 108.38(13) . . ?
 C00W C00M N006 111.5(2) . . ?
 C00W C00M H00M 108.38(13) . . ?
 C013 C00M N006 108.7(2) . . ?
 C013 C00M H00M 108.38(14) . . ?
 C013 C00M C00W 111.4(2) . . ?
 H00N C00N C00H 119.40(15) . . ?
 C00V C00N C00H 121.2(2) . . ?
 C00V C00N H00N 119.40(15) . . ?
 C00K C00O C009 120.6(2) . . ?
 H00O C00O C009 119.70(15) . . ?
 H00O C00O C00K 119.70(15) . . ?
 C00K C00P C00E 122.3(2) . . ?
 H00P C00P C00E 118.84(15) . . ?
 H00P C00P C00K 118.84(15) . . ?
 H00Q C00Q C00G 118.94(15) . . ?
 C00X C00Q C00G 122.1(2) . . ?
 C00X C00Q H00Q 118.94(15) . . ?
 H00R C00R C00D 119.67(15) . . ?
 C011 C00R C00D 120.7(2) . . ?
 C011 C00R H00R 119.67(15) . . ?
 C00V C00S H00S 120.41(16) . . ?
 C012 C00S H00S 120.41(15) . . ?
 C012 C00S C00V 119.2(2) . . ?
 H00T C00T C00H 119.69(15) . . ?
 C012 C00T C00H 120.6(2) . . ?
 C012 C00T H00T 119.69(15) . . ?
 C010 C00U H00U 120.44(15) . . ?
 C011 C00U H00U 120.44(15) . . ?
 C011 C00U C010 119.1(2) . . ?
 C00S C00V C00N 120.1(2) . . ?
 H00V C00V C00N 119.95(15) . . ?
 H00V C00V C00S 119.95(16) . . ?
 H00g C00W C00M 109.17(13) . . ?
 H00h C00W C00M 109.17(13) . . ?
 H00h C00W H00g 107.9 . . ?
 C014 C00W C00M 112.2(2) . . ?
 C014 C00W H00g 109.17(14) . . ?
 C014 C00W H00h 109.17(13) . . ?
 C00Q C00X C00L 118.6(2) . . ?
 H00X C00X C00L 120.68(15) . . ?
 H00X C00X C00Q 120.68(15) . . ?
 H00Y C00Y N005 108.22(13) . . ?
 C00Z C00Y N005 108.9(2) . . ?
 C00Z C00Y H00Y 108.22(14) . . ?
 C018 C00Y N005 111.8(2) . . ?
 C018 C00Y H00Y 108.22(13) . . ?
 C018 C00Y C00Z 111.4(2) . . ?
 H00c C00Z C00Y 109.33(14) . . ?
 H00d C00Z C00Y 109.33(14) . . ?
 H00d C00Z H00c 108.0 . . ?
 C017 C00Z C00Y 111.5(2) . . ?
 C017 C00Z H00c 109.33(14) . . ?
 C017 C00Z H00d 109.33(14) . . ?
 C00U C010 C00J 120.2(2) . . ?
 H010 C010 C00J 119.89(16) . . ?
 H010 C010 C00U 119.89(15) . . ?
 C00U C011 C00R 120.4(2) . . ?
 H011 C011 C00R 119.81(15) . . ?
 H011 C011 C00U 119.81(15) . . ?
 C00T C012 C00S 120.6(2) . . ?
 H012 C012 C00S 119.70(15) . . ?
 H012 C012 C00T 119.70(15) . . ?
 H01i C013 C00M 109.40(13) . . ?
 H01j C013 C00M 109.40(14) . . ?
 H01j C013 H01i 108.0 . . ?
 C015 C013 C00M 111.2(2) . . ?
 C015 C013 H01i 109.40(14) . . ?
 C015 C013 H01j 109.40(15) . . ?
 H01k C014 C00W 109.40(14) . . ?
 H01l C014 C00W 109.40(14) . . ?
 H01l C014 H01k 108.0 . . ?
 C016 C014 C00W 111.2(2) . . ?
 C016 C014 H01k 109.40(14) . . ?
 C016 C014 H01l 109.40(14) . . ?
 H01m C015 C013 109.60(15) . . ?
 H01n C015 C013 109.60(14) . . ?
 H01n C015 H01m 108.1 . . ?
 C016 C015 C013 110.3(2) . . ?
 C016 C015 H01m 109.60(14) . . ?
 C016 C015 H01n 109.60(14) . . ?
 C015 C016 C014 111.0(2) . . ?
 H01o C016 C014 109.43(14) . . ?
 H01o C016 C015 109.43(14) . . ?
 H01p C016 C014 109.43(13) . . ?
 H01p C016 C015 109.43(13) . . ?
 H01p C016 H01o 108.0 . . ?
 H01a C017 C00Z 109.60(14) . . ?
 H01b C017 C00Z 109.60(14) . . ?
 H01b C017 H01a 108.1 . . ?
 C01A C017 C00Z 110.3(2) . . ?
 C01A C017 H01a 109.60(14) . . ?
 C01A C017 H01b 109.60(14) . . ?
 H01c C018 C00Y 109.13(13) . . ?
 H01d C018 C00Y 109.13(13) . . ?
 H01d C018 H01c 107.9 . . ?
 C019 C018 C00Y 112.3(2) . . ?
 C019 C018 H01c 109.13(14) . . ?
 C019 C018 H01d 109.13(14) . . ?
 H01e C019 C018 109.37(14) . . ?
 H01f C019 C018 109.37(14) . . ?
 H01f C019 H01e 108.0 . . ?
 C01A C019 C018 111.3(2) . . ?
 C01A C019 H01e 109.37(14) . . ?
 C01A C019 H01f 109.37(14) . . ?
 C019 C01A C017 111.0(2) . . ?
 H01g C01A C017 109.44(14) . . ?
 H01g C01A C019 109.44(14) . . ?
 H01h C01A C017 109.44(13) . . ?
 H01h C01A C019 109.44(14) . . ?
 H01h C01A H01g 108.0 . . ?

loop_
  _geom_torsion_atom_site_label_1
  _geom_torsion_atom_site_label_2
  _geom_torsion_atom_site_label_3
  _geom_torsion_atom_site_label_4
  _geom_torsion
  _geom_torsion_site_symmetry_1
  _geom_torsion_site_symmetry_2
  _geom_torsion_site_symmetry_3
  _geom_torsion_site_symmetry_4
  _geom_torsion_publ_flag
 O001 C00C N004 C00B 6.0(3) . . . . ?
 O001 C00C N005 C00Y 3.0(3) . . . . ?
 O002 C00A N003 C008 -5.3(3) . . . . ?
 O002 C00A N006 C00M -3.4(3) . . . . ?
 N003 C008 C009 C00O 179.7(2) . . . . ?
 N003 C008 C00E C00F 2.8(3) . . . . ?
 N003 C008 C00E C00P -179.3(2) . . . . ?
 N003 C00A N006 C00M 178.22(19) . . . . ?
 N004 C00B C007 C00L -179.3(2) . . . . ?
 N004 C00B C00G C00I -3.3(3) . . . . ?
 N004 C00B C00G C00Q 179.4(2) . . . . ?
 N004 C00C N005 C00Y -178.02(19) . . . . ?
 N005 C00Y C00Z C017 -178.6(2) . . . . ?
 N005 C00Y C018 C019 175.0(2) . . . . ?
 N006 C00M C00W C014 -175.1(2) . . . . ?
 N006 C00M C013 C015 178.6(2) . . . . ?
 C007 C00B C00G C00I 175.6(2) . . . . ?
 C007 C00B C00G C00Q -1.7(3) . . . . ?
 C007 C00L C00X C00Q -1.9(3) . . . . ?
 C008 C009 C00O C00K -0.6(3) . . . . ?
 C008 C00E C00F C00D 81.4(2) . . . . ?
 C008 C00E C00P C00K -0.1(3) . . . . ?
 C009 C00O C00K C00P 2.6(3) . . . . ?
 C00B C00G C00I C00H -80.9(2) . . . . ?
 C00B C00G C00Q C00X -0.2(3) . . . . ?
 C00D C00F C00E C00P -96.5(2) . . . . ?
 C00D C00J C010 C00U -0.5(3) . . . . ?
 C00D C00R C011 C00U -0.7(3) . . . . ?
 C00E C00P C00K C00O -2.2(3) . . . . ?
 C00G C00I C00H C00N -170.3(2) . . . . ?
 C00G C00I C00H C00T 8.2(3) . . . . ?
 C00G C00Q C00X C00L 2.0(3) . . . . ?
 C00H C00N C00V C00S 1.1(3) . . . . ?
 C00H C00T C012 C00S 0.3(3) . . . . ?
 C00J C010 C00U C011 -0.8(3) . . . . ?
 C00M C00W C014 C016 53.5(2) . . . . ?
 C00M C013 C015 C016 -57.3(2) . . . . ?
 C00N C00V C00S C012 0.3(3) . . . . ?
 C00R C011 C00U C010 1.4(3) . . . . ?
 C00W C014 C016 C015 -55.5(2) . . . . ?
 C00Y C00Z C017 C01A 57.1(2) . . . . ?
 C00Y C018 C019 C01A -53.4(2) . . . . ?
 C00Z C017 C01A C019 -57.3(2) . . . . ?
 C013 C015 C016 C014 57.4(2) . . . . ?
 C017 C01A C019 C018 55.5(2) . . . . ?

loop_
  _diffrn_refln_index_h
  _diffrn_refln_index_k
  _diffrn_refln_index_l
  _diffrn_refln_intensity_net
  _diffrn_refln_intensity_u
 0 0 1 24621.4 1244.24
 0 0 1 28359.9 1335.44
 0 0 1 28651.1 1208.96
 0 0 -1 26745.8 1384.52
 0 0 -1 26003.6 1035.38
 0 0 -1 37219.1 1585.43
 0 0 -1 29136.7 1248.85
 0 0 2 127782 9130.58
 0 0 -2 133840 9168.23
 0 0 3 33639.1 1845.79
 0 0 3 35558.6 2031.83
 0 0 3 36460.3 1968.12
 0 0 -3 33734.9 1648.29
 0 0 -3 35178.2 1980.96
 0 0 -3 33574.1 1967.86
 0 0 4 11214.9 680.64
 0 0 4 10913 583.83
 0 0 -4 11493.3 789.78
 0 0 -4 10936.2 764.3
 0 0 5 26196.5 1858.11
 0 0 5 36078.2 2480.63
 0 0 -5 35953.7 1905.67
 0 0 -5 34184.7 2164.87
 0 0 6 4784.99 722.57
 0 0 6 5167.03 400.02
 0 0 -6 5567 560.94
 0 0 -6 5490.26 556.87
 0 0 7 239.69 273.81
 0 0 7 253.29 213.11
 0 0 -7 144.89 113.92
 0 0 -7 -4.59 346.01
 0 0 8 25509.2 2231.31
 0 0 8 24804.3 1605.24
 0 0 -8 26004.5 2556.54
 0 0 -8 25869.5 1895.29
 0 0 9 65146 4937.24
 0 0 9 58805.7 4344.17
 0 0 -9 59368.5 5545.57
 0 0 -9 60436.6 4542.48
 0 0 10 19109.5 1553.24
 0 0 10 18815 1355.17
 0 0 -10 19153.2 1794.68
 0 0 -10 17707.5 1294.06
 0 0 11 -200.07 366.37
 0 0 11 276.36 301.04
 0 0 -11 104.26 287.11
 0 0 12 -49.09 488.63
 0 0 -12 -307.44 619.81
 0 1 0 -5.51 44.45
 0 -1 0 6.68 19.34
 0 -1 0 11.89 38.72
 0 1 0 -5.28 13.09
 0 -1 0 9.8 14.89
 0 1 0 3.61 15.77
 0 1 0 67.3 17.36
 0 -1 1 45921.5 2343.32
 0 1 1 44667.6 2147.87
 0 -1 1 43435.7 2146.48
 0 1 1 43132.4 2142.53
 0 1 -1 47700 2250.74
 0 -1 -1 46463.1 2531.73
 0 1 -1 43698.3 2206.78
 0 1 -1 46466.6 2535.93
 0 -1 -1 46982.4 2356.63
 0 -1 -1 44886.2 2141.56
 0 1 2 5871.66 489.75
 0 1 2 5116.53 345.47
 0 -1 2 5107.32 399.9
 0 1 2 5119.15 335.57
 0 -1 2 4830.27 565.43
 0 -1 2 4574.71 517.5
 0 -1 2 5236.25 312.08
 0 1 2 5313.59 327.69
 0 1 -2 4493.67 194.04
 0 -1 -2 5243.74 272.39
 0 -1 -2 5317.28 392.4
 0 -1 -2 5125.14 384.45
 0 -1 -2 5021.44 404.06
 0 1 -2 5292.79 460.79
 0 1 -2 5303.22 311.75
 0 1 -2 5227.84 403.86
 0 -1 3 4890.58 354.62
 0 1 3 4466.54 243.83
 0 1 3 4640.01 498.7
 0 1 3 4600.97 522.31
 0 -1 3 4547.22 280.61
 0 -1 3 5281.48 385.69
 0 1 -3 4557.71 300.42
 0 1 -3 4455.61 437.49
 0 -1 -3 5173.45 417.46
 0 1 -3 4941.97 312.56
 0 -1 -3 4061.6 413.99
 0 1 4 24479.3 1349.12
 0 -1 4 26336.1 1427.24
 0 1 4 23827.2 1548.35
 0 -1 4 21445.9 1634.63
 0 -1 -4 22208.1 1826.44
 0 -1 -4 24137.7 1403.68
 0 1 -4 23241 1213.5
 0 1 -4 22774.3 1887.7
 0 -1 5 4285.07 623.41
 0 1 5 4020.32 355.88
 0 1 5 3674.68 371.62
 0 -1 5 4023.48 422
 0 -1 -5 4018.88 297.4
 0 1 -5 3780.34 773.15
 0 1 -5 4082.54 487.72
 0 -1 -5 3796.68 468.86
 0 1 6 179.35 127.45
 0 -1 6 146.87 138.61
 0 1 6 73.9 195.16
 0 -1 6 171.29 156.79
 0 1 -6 20.16 164.18
 0 -1 -6 44.97 158.53
 0 -1 -6 56.63 279.6
 0 1 -6 -9.17 169.39
 0 -1 7 25547.1 1780.28
 0 1 7 24307.3 1585.08
 0 1 7 29548.2 2021.05
 0 -1 7 23408.7 1614.93
 0 -1 -7 23647.6 1748.42
 0 -1 -7 25338 1713.21
 0 1 -7 25579.9 1779.69
 0 1 -7 22517.3 1682.72
 0 1 8 16081.1 1596.56
 0 -1 8 17293.9 1108.68
 0 1 8 19216.7 1530.32
 0 -1 8 17305.1 1683.29
 0 1 -8 16023.7 1897.94
 0 -1 -8 15899.8 1013.77
 0 1 -8 17338.9 1387.69
 0 -1 -8 15613.9 1365.99
 0 1 9 46136.2 3235.89
 0 1 9 50188.5 4074.91
 0 -1 9 52039.1 3775.81
 0 -1 9 33287.4 3319.27
 0 -1 -9 52169.6 3742.56
 0 -1 -9 45670.4 3631.94
 0 1 -9 51712.3 4754.91
 0 1 -9 48974.9 3598.88
 0 -1 10 8556.76 1315.47
 0 -1 10 7530.56 990.02
 0 1 10 8657.48 1111.36
 0 1 10 7861.98 1268.18
 0 -1 -10 8448.4 1001.16
 0 1 -10 9433.99 1070.01
 0 1 -10 9193.74 1071.86
 0 -1 -10 9382.34 1684.18
 0 1 11 19816.5 1705.9
 0 -1 11 22315.8 1882.94
 0 1 11 21801.5 1739.76
 0 1 -11 22314.4 2106.92
 0 -1 -11 23089.4 2142.38
 0 1 -11 19817.9 2860.32
 0 -1 12 -63.69 251.2
 0 1 12 34.44 247.18
 0 -1 -12 342.45 330.3
 0 1 -12 140.56 321.72
 0 -2 0 66250 3369.89
 0 2 0 57677.8 2982.04
 0 2 0 59778.7 3466.28
 0 -2 0 57794.4 3253.57
 0 -2 1 75406 4349.18
 0 2 1 76176.1 4134.48
 0 2 1 72698.3 4210.93
 0 -2 -1 73313.4 4642.87
 0 -2 -1 76725.3 4277.02
 0 2 -1 70916.4 4249.45
 0 2 -1 86287.4 5302.43
 0 -2 2 28307.4 1260.27
 0 2 2 27345.8 1430.27
 0 2 2 30675.8 1868.31
 0 2 2 29131.5 1501.24
 0 2 2 31640.1 1637.32
 0 -2 2 28229.6 1498.66
 0 -2 2 29205.5 1370.09
 0 -2 2 28207.3 1795.67
 0 -2 -2 25024.8 1416.71
 0 -2 -2 31707.3 2158.31
 0 2 -2 28143.3 1392.77
 0 2 -2 28666.3 1627.88
 0 -2 -2 27248.1 1263.77
 0 2 -2 28091.7 1459.1
 0 2 -2 29961.5 1445.31
 0 -2 -2 29249.4 1439.21
 0 2 -3 238164 21236.2
 0 2 -3 266218 22555.9
 0 -2 -3 258052 22058.5
 0 -2 4 67.69 128.03
 0 2 4 366.09 203.79
 0 -2 4 122.42 62.12
 0 2 4 238.51 183.55
 0 -2 4 179.25 103.54
 0 -2 -4 -30.67 83.46
 0 2 -4 203.34 179.45
 0 -2 -4 426.94 150.3
 0 2 -4 209.75 269.38
 0 2 5 -23.8 93.72
 0 2 5 104.03 90.25
 0 -2 5 55.58 186.34
 0 -2 5 9.98 98.28
 0 -2 -5 306.72 220.49
 0 2 -5 -116.42 131.15
 0 2 -5 32.16 136.09
 0 -2 -5 -20.5 123.27
 0 -2 6 730.43 135.31
 0 -2 6 406.68 374.5
 0 2 6 761.97 196.83
 0 2 6 947.2 329.38
 0 2 -6 994.29 303.09
 0 2 -6 669.75 461.11
 0 -2 -6 928.45 158.78
 0 -2 -6 1120.26 470.08
 0 -2 7 376.81 340.99
 0 -2 7 388.6 214.27
 0 2 7 495.1 297.16
 0 2 7 404.94 179.32
 0 2 -7 385.9 256.69
 0 2 -7 584.08 431.27
 0 -2 -7 436.55 231.32
 0 -2 -7 297.61 414.98
 0 2 8 16914 1546.86
 0 -2 8 16952.7 1330.94
 0 -2 8 14558.4 1208.34
 0 2 8 16794.8 1187.18
 0 -2 -8 17586.5 1338.42
 0 2 -8 16982.6 1415.51
 0 2 -8 16791.6 1096.76
 0 -2 -8 17804.3 1454.24
 0 -2 9 43458.9 3213.45
 0 2 9 41082.1 2902.95
 0 2 9 41342.9 2963.88
 0 -2 9 46450.2 3355.34
 0 -2 -9 42219.5 3382.31
 0 2 -9 44282.9 2922.67
 0 -2 -9 44927.6 3251.19
 0 2 -9 43664.9 4159.13
 0 -2 10 14286.7 1347.22
 0 2 10 13865.7 1683.42
 0 2 10 14285.3 1166.64
 0 -2 10 15092.2 1813.71
 0 -2 -10 14931.8 2179.81
 0 -2 -10 15403 1434.8
 0 2 -10 14176.8 1093.21
 0 2 -10 14173.5 2177.64
 0 -2 11 161.57 381.67
 0 2 11 224.14 335.43
 0 2 11 245.95 356.17
 0 -2 -11 182.43 512.8
 0 2 -11 69.73 175.78
 0 2 -11 -74.87 285.11
 0 2 12 82.37 290.48
 0 2 12 -151.22 154.35
 0 -2 12 177.63 173.01
 0 -2 -12 -33.51 395.22
 0 2 -12 41.4 386.52
 0 -3 0 -2.6 39.8
 0 3 0 18.21 48.42
 0 -3 0 -53.78 69.05
 0 3 0 43.58 88.57
 0 -3 0 -125.61 108.93
 0 3 0 -14.62 39.84
 0 3 0 -3.1 76.99
 0 -3 0 1.82 60.45
 0 -3 1 79191.7 5281.56
 0 -3 1 82930.5 5012.98
 0 3 1 77420.4 4491.03
 0 3 1 80317.5 4922.25
 0 3 -1 82043.5 4791.73
 0 -3 -1 89787.6 5452.21
 0 -3 -1 98510.8 6393.88
 0 -3 -1 80725.4 5050.96
 0 3 -1 80289.3 5028.64
 0 3 -1 79728 4840.23
 0 3 -2 176814 14121.4
 0 -3 -2 171986 13784.4
 0 -3 3 182191 14551.8
 0 3 3 191530 15171.6
 0 -3 -3 167879 12556
 0 -3 -3 242147 17869.4
 0 3 -3 165149 13196.1
 0 -3 -3 178049 14085
 0 3 -3 175464 13958.6
 0 -3 4 67571.3 4269.77
 0 -3 4 64220.4 3798.42
 0 3 4 65220.9 4144.13
 0 -3 4 67330.9 3825.63
 0 3 4 67170.8 4011.99
 0 3 -4 67160.9 4997.56
 0 -3 -4 63413.4 3731.36
 0 -3 -4 70494.1 5199.14
 0 3 -4 70855.8 4697.11
 0 -3 5 13713.9 780.43
 0 -3 5 13407.3 934.55
 0 3 5 15414.9 1251.65
 0 3 5 15998.2 1131.8
 0 -3 -5 15195.2 1002.36
 0 -3 -5 12455.3 1014.55
 0 3 -5 14884.3 893.87
 0 3 -5 14388.8 1067
 0 3 6 2266.88 289.66
 0 -3 6 2466.81 509.73
 0 -3 6 2134.63 265.5
 0 3 6 2053.55 249
 0 -3 -6 865.53 330.09
 0 -3 -6 1250.33 609.4
 0 3 -6 1815.07 628.53
 0 3 -6 1720.85 237.53
 0 -3 7 4796.4 475.81
 0 -3 7 6177.92 771.86
 0 3 7 4717.59 694.79
 0 3 7 3866.71 401.41
 0 -3 -7 5641.34 932.67
 0 3 -7 4095.71 407.84
 0 -3 -7 3808.8 496.04
 0 3 -7 4123.77 576.62
 0 3 8 20554.9 1887.06
 0 3 8 21671.6 1488.42
 0 -3 8 23157.9 1649.62
 0 -3 8 27099.4 1761.71
 0 -3 -8 23127.1 2445.49
 0 -3 -8 21344.6 1610.9
 0 3 -8 25057.7 1924.63
 0 3 -8 20751.9 1772
 0 3 9 7273.3 1107.21
 0 -3 9 10166.3 905.75
 0 -3 9 8002.35 840.07
 0 3 9 8360.42 795.54
 0 3 -9 7705.57 985.65
 0 3 -9 8932.55 1038.84
 0 -3 -9 8390.95 1000.31
 0 -3 -9 9718.94 955.57
 0 -3 10 8532.97 895.47
 0 3 10 9822.45 1275.66
 0 3 10 8085.72 855.26
 0 3 -10 8692.4 761.39
 0 -3 -10 8178.59 667.15
 0 -3 -10 8024.91 1666.17
 0 3 -10 8888.39 1638.46
 0 -3 11 -271.23 394.09
 0 3 11 109.77 218.48
 0 3 11 143.13 221.65
 0 3 -11 248.77 183.09
 0 -3 -11 -261.45 520.93
 0 3 -11 1.98 514.41
 0 3 12 1659.03 764.89
 0 -3 12 1351.66 788.57
 0 3 12 1075.59 724.8
 0 3 -12 1134.41 592.81
 0 -3 -12 1307.49 635.34
 0 -4 0 15755.6 606.18
 0 4 0 14624.3 743.02
 0 4 0 15044.5 737.77
 0 -4 0 15994 864.55
 0 4 0 15695 1296.68
 0 4 0 16556.6 700.25
 0 -4 0 15573.5 1103.04
 0 -4 2 39916.8 2259.19
 0 -4 2 39154.6 2128.72
 0 4 2 38776.5 2190.24
 0 4 2 41165.7 1968.15
 0 -4 2 33341.7 1708.86
 0 -4 -2 48899.8 2273.64
 0 4 -2 39941.5 2415.87
 0 4 -2 41509.1 2082.66
 0 -4 -2 44260.8 3018.94
 0 -4 -2 40194.1 2351.24
 0 -4 3 74999.4 4635.32
 0 4 3 49679.8 3607.59
 0 4 3 61502.3 3480.53
 0 -4 3 60252.1 3619.46
 0 -4 3 60625.7 3265.28
 0 4 -3 60695.8 3285.82
 0 -4 -3 61122.7 3459.67
 0 -4 -3 61995.1 4406.97
 0 4 -3 61818 4442.19
 0 -4 -3 51260.3 3024.63
 0 4 4 5244.84 460.9
 0 -4 4 5054.2 291.87
 0 -4 4 4236.91 318.41
 0 4 4 5154.31 454.36
 0 -4 4 5540.01 454.72
 0 -4 -4 5754.11 493.05
 0 4 -4 3078.97 855.07
 0 -4 -4 4145.05 808.92
 0 4 -4 5343.01 686.02
 0 4 5 12024.6 807.93
 0 -4 5 12030.7 814.71
 0 -4 5 12446.9 635.88
 0 4 5 11850.6 876.34
 0 -4 -5 11896.9 1348.62
 0 -4 -5 9809.37 596.12
 0 4 -5 11939.4 1046.09
 0 4 -5 11571.9 916
 0 4 6 1928.68 296.87
 0 -4 6 1242.36 490.13
 0 -4 6 1808.75 229.52
 0 4 6 1420.89 376.85
 0 -4 -6 1561.07 613.3
 0 4 -6 2832.62 444.91
 0 -4 -6 1608.2 328.85
 0 4 -6 1870.29 379.17
 0 -4 7 363.34 173.69
 0 4 7 -123 162.78
 0 -4 7 -125.84 80.97
 0 4 7 205.22 128.28
 0 4 -7 -83.36 215.51
 0 -4 -7 23.99 62.82
 0 4 -7 -50.22 138.41
 0 -4 -7 -47.31 122.34
 0 -4 8 30531.1 2093.95
 0 4 8 32327.8 2708.09
 0 4 8 30722.1 2030.4
 0 -4 8 31655.7 2797.96
 0 -4 -8 32920.9 1952.12
 0 4 -8 33181.3 2184.66
 0 -4 -8 32642.2 2516.88
 0 4 -8 33782 2567.71
 0 4 9 7676.46 711.5
 0 -4 9 7925.79 830.22
 0 -4 9 8460.62 785.27
 0 4 9 6991.55 1071.77
 0 -4 -9 7812.78 964.87
 0 -4 -9 4950.63 759.21
 0 4 -9 8366.5 1015.18
 0 4 -9 8540.35 996.28
 0 4 10 -183.75 184.21
 0 -4 10 163.42 213.48
 0 4 10 305.67 334.4
 0 4 -10 93.88 272.02
 0 -4 -10 226.3 140.8
 0 4 -10 65.39 163
 0 -4 -10 93.12 460.75
 0 -4 11 460.55 517.16
 0 4 11 -67.9 289.98
 0 4 11 281.19 502.78
 0 4 -11 685.42 393.04
 0 4 -11 928.48 424.44
 0 -4 -11 620 412.8
 0 4 12 164.89 246.75
 0 4 12 -1.37 230.91
 0 -4 12 195.6 425.28
 0 4 -12 191.03 586.28
 0 -4 -12 42.95 594.29
 0 5 0 26.73 39.55
 0 -5 0 49.25 37.73
 0 -5 0 32.8 54.97
 0 5 0 71.3 119.86
 0 5 0 41.51 198.24
 0 -5 0 -27.27 88.85
 0 -5 1 138898 10239.9
 0 5 1 131919 9149.3
 0 5 1 129007 9262.48
 0 -5 1 131872 8839.16
 0 5 -1 126946 8415.6
 0 -5 -1 132456 9548.68
 0 5 -1 139221 10017.1
 0 -5 2 127209 8788.09
 0 -5 2 109357 7074.35
 0 5 2 123073 8499.19
 0 -5 2 122367 8515.76
 0 -5 -2 122303 8505.76
 0 5 -2 112118 8070.88
 0 -5 -2 124264 8780.69
 0 -5 3 9.16 53.19
 0 5 3 -10.61 64.43
 0 -5 3 -59.64 81.44
 0 5 3 74.87 90.51
 0 -5 3 -10.88 93.98
 0 -5 -3 -80.51 107.59
 0 -5 -3 -23 58.87
 0 -5 -3 -2.77 115.16
 0 5 -3 -57.36 115.65
 0 5 4 71302 5002.25
 0 -5 4 62456.4 3637.68
 0 5 4 67136.9 4082.66
 0 -5 4 67557.5 4336.99
 0 -5 4 62850 3458.07
 0 5 -4 82244.2 5548.44
 0 5 -4 64486.1 4448.62
 0 -5 -4 69652.8 4495.46
 0 -5 -4 67280.7 5135.29
 0 -5 5 100.9 146.65
 0 5 5 183.75 159.44
 0 5 5 255.25 155.71
 0 -5 5 206.56 91.4
 0 5 -5 310.37 192.37
 0 5 -5 148.01 139.87
 0 -5 -5 206.8 324.96
 0 -5 -5 185.33 99.06
 0 -5 6 29998.1 1534.23
 0 5 6 24157 2042.82
 0 -5 6 27361.6 2213.41
 0 5 6 27562.9 1825.21
 0 -5 -6 25597.7 1681.19
 0 -5 -6 27517.3 2448.92
 0 5 -6 28051.4 2006.32
 0 5 -6 30320 2216.41
 0 5 7 149.32 154.66
 0 -5 7 134.49 114.77
 0 -5 7 2.89 283.69
 0 5 7 -15.73 199.05
 0 5 -7 161.46 237.32
 0 5 -7 -6.76 209.01
 0 -5 -7 26.32 328.9
 0 -5 -7 152.92 167.39
 0 5 8 3422.63 786.31
 0 -5 8 4111.29 831.18
 0 5 8 4365.29 647.88
 0 -5 8 3895.27 416.84
 0 -5 -8 3599.5 534.81
 0 5 -8 3170.88 418.3
 0 -5 -8 4558.18 1019.09
 0 5 -8 4014.87 645.08
 0 -5 9 12142.4 1105.07
 0 5 9 11937.5 933.98
 0 5 9 10285.8 1031.59
 0 5 -9 10654.3 1838.7
 0 5 -9 12462 1345.29
 0 -5 -9 13802.9 1352.08
 0 -5 -9 11773.2 1092.24
 0 -5 10 5030.29 644.61
 0 5 10 4286 632.17
 0 5 10 3866.69 535.21
 0 -5 -10 3222.39 1293.37
 0 5 -10 3831.94 532.72
 0 5 -10 3738.25 1269.26
 0 5 11 11325.8 1580.79
 0 -5 11 9818.51 1562.75
 0 5 11 7382.54 893.05
 0 -5 -11 10448.5 1294.63
 0 5 -11 10645.8 1980.55
 0 5 -11 8141.88 1283.28
 0 5 12 9619.71 1723.87
 0 5 12 9559.56 1080.37
 0 5 -12 10895.2 2232.11
 0 -5 -12 10521.5 2217.9
 0 -6 1 379.5 116.13
 0 6 1 330.24 208.34
 0 -6 1 367.92 153.02
 0 6 1 292.14 170.51
 0 -6 1 196.66 108.16
 0 6 -1 535 295.4
 0 -6 -1 19.14 212.48
 0 6 -1 404.62 148.41
 0 6 -1 169.09 90.37
 0 -6 2 99317.8 6619.18
 0 6 2 95079.1 6872.85
 0 -6 2 86968.8 5441.06
 0 -6 2 98612.8 6647.76
 0 6 -2 96783 6032.28
 0 6 -2 96211.5 6729.8
 0 -6 -2 99321.9 6830.62
 0 -6 -2 100698 6525.72
 0 -6 3 1467.31 157.52
 0 -6 3 1949.04 464.41
 0 6 3 1611.34 153.32
 0 -6 3 1552.5 359.57
 0 6 3 1528.26 269.93
 0 -6 -3 1245.37 343.48
 0 -6 -3 1698.16 182.38
 0 6 -3 1271.47 263.85
 0 6 -3 1551.98 329.13
 0 -6 -3 1396.99 333.71
 0 -6 4 176789 14467.5
 0 6 4 184629 14725.9
 0 -6 4 179937 14889.9
 0 -6 4 171650 12726.8
 0 -6 -4 178386 13975.8
 0 -6 -4 162249 13391.3
 0 6 -4 177727 15333.7
 0 6 -4 166618 12272.3
 0 6 5 771 218.35
 0 -6 5 719.2 138.7
 0 -6 5 810.41 358.72
 0 6 5 1271.96 396.51
 0 -6 5 954.5 121.33
 0 6 -5 1121.61 505.62
 0 6 -5 805.29 390.45
 0 -6 -5 587.64 479.6
 0 -6 -5 1127.39 277.47
 0 -6 6 59293.7 3292.4
 0 6 6 59236.3 3813.17
 0 -6 6 38151.4 3348.3
 0 -6 -6 57806.6 4106.44
 0 -6 -6 59277.9 3563.53
 0 6 -6 57338.9 4044.61
 0 6 -6 60708.9 4429.21
 0 -6 7 13521.7 752.52
 0 6 7 12366.3 1035.64
 0 6 7 13627 1121
 0 -6 7 11433.7 1389.63
 0 -6 -7 13627.6 1107.66
 0 6 -7 14016.3 1377.86
 0 6 -7 13528.2 1203.94
 0 -6 -7 13125.7 1194.04
 0 6 8 17526.4 1486.84
 0 -6 8 17072.5 1382.47
 0 6 8 16613.1 1858.24
 0 6 -8 17319 2183.11
 0 -6 -8 16623.2 2099.92
 0 -6 -8 16857.7 1334.36
 0 6 -8 16285 1631.36
 0 -6 9 5861.48 698.95
 0 6 9 4760.73 811.88
 0 6 9 4123.07 639.09
 0 -6 -9 4821.13 685.58
 0 -6 -9 6261.93 812.07
 0 6 -9 5171.75 834.69
 0 6 -9 4021.75 589.86
 0 6 10 15594.1 1223.65
 0 -6 10 15519 1403.42
 0 6 10 15321.2 1417.38
 0 -6 -10 17844.1 2429.56
 0 6 -10 15470.3 1797.83
 0 6 -10 15766.5 1692.56
 0 6 11 4605.41 694.27
 0 -6 11 -136.58 1101
 0 6 11 4391.17 580.32
 0 6 -11 3976.57 611.76
 0 6 -11 4953.91 890.58
 0 -6 -11 -136.17 1394.15
 0 7 0 119.86 254.05
 0 7 0 -78.61 155.51
 0 -7 0 113.8 63.31
 0 -7 0 85.07 209.92
 0 -7 1 47472.6 2864.27
 0 -7 1 44893.2 2454.63
 0 7 1 45301.6 2636.67
 0 7 1 44028.6 3332.41
 0 -7 -1 47321 3191.54
 0 7 -1 46131.7 2747.31
 0 7 -1 46475.5 2965.01
 0 7 -1 42556.9 2285.93
 0 -7 2 11570.8 778.8
 0 -7 2 10158.5 567.34
 0 -7 2 13829.3 1202.8
 0 7 2 11176.4 745.35
 0 7 2 11625.2 883.28
 0 -7 -2 13523 1006.2
 0 7 -2 12663.6 903.11
 0 7 -2 9711.43 648.66
 0 7 3 53498.8 3922.85
 0 -7 3 53448.1 3226.18
 0 -7 3 57122.2 4091.1
 0 -7 3 62569.1 3328.01
 0 7 3 54204.7 2894.57
 0 7 -3 55354.5 3113.57
 0 -7 -3 48723.6 2528.78
 0 -7 -3 50831.3 3462.27
 0 7 -3 55917 4339.09
 0 -7 -3 53630.2 3616.58
 0 7 4 2033.55 201.93
 0 -7 4 2475.92 266.82
 0 7 4 2389.56 319.46
 0 -7 4 1976.3 174.18
 0 -7 4 1700.17 529.88
 0 7 -4 1804.75 184.86
 0 -7 -4 2450.22 638.78
 0 -7 -4 2056.04 382.8
 0 7 -4 2392.99 388.32
 0 -7 5 21692.8 1301.76
 0 7 5 20546.6 1333.46
 0 -7 5 17838.8 824.59
 0 7 5 19088.1 1100.95
 0 7 -5 20693.3 1320.61
 0 7 -5 18222 1395.56
 0 -7 -5 18699.6 1073.48
 0 -7 -5 17033.4 1319.02
 0 7 6 7660.67 625.93
 0 -7 6 6702.76 376.19
 0 -7 6 8143.05 646.28
 0 7 6 7377.98 1020.3
 0 -7 -6 8821.38 1202.8
 0 7 -6 7248.03 621.36
 0 7 -6 7212.34 1190.87
 0 -7 -6 6887.21 488.08
 0 -7 7 37624.6 2702.73
 0 7 7 39544.4 2823.36
 0 -7 7 36436.2 2023.87
 0 7 7 39303.5 2681.25
 0 7 -7 48373.1 4050.2
 0 -7 -7 38450.3 3634.23
 0 7 -7 40726.1 2783.73
 0 -7 -7 39405.7 2749.83
 0 7 8 31345.7 2387.09
 0 -7 8 32927.8 2417.82
 0 7 8 33341.8 3039.94
 0 -7 -8 29750.1 3261.66
 0 7 -8 30702 2583.92
 0 7 -8 31856.6 2305.77
 0 -7 -8 31198.5 2000.23
 0 7 9 8323.5 908.66
 0 -7 9 8539.83 899.98
 0 7 9 7350.37 683.76
 0 -7 -9 7366.1 1559.02
 0 7 -9 7575.21 1167.83
 0 -7 -9 7539.21 656.9
 0 7 -9 9158.3 1661.1
 0 -7 10 -23.87 1156.23
 0 7 10 6988.26 1180.82
 0 7 -10 5551.82 720.54
 0 -7 -10 7282.25 954.53
 0 7 -10 5472.34 950.21
 0 -7 11 2.77 504.57
 0 7 11 203.59 513.91
 0 7 -11 664.77 408.15
 0 7 -11 263.8 452.26
 0 -7 -11 -138.27 666.63
 0 8 0 56939.4 4289.95
 0 8 0 46493 3125.63
 0 8 0 49494 2514.62
 0 -8 0 55522.6 2761.17
 0 -8 0 55985.8 3421.1
 0 8 1 9201.79 778.96
 0 -8 1 9099.12 670.42
 0 8 1 8820.47 840.75
 0 8 -1 8783.1 738.42
 0 -8 -1 8841.26 639.09
 0 8 -1 7925.97 447.84
 0 8 -1 8193.54 685.47
 0 -8 2 5023.01 443.34
 0 8 2 4957.2 668.7
 0 8 2 4983.8 529.98
 0 -8 2 4566.23 487.2
 0 8 -2 4537.45 416.7
 0 -8 -2 4955.36 619.74
 0 8 -2 5461.99 889.76
 0 8 3 43538 2040.91
 0 8 3 41762.2 3015.67
 0 -8 3 41815.5 2636.29
 0 -8 3 44998.1 2767.4
 0 -8 -3 40135.4 2369.29
 0 8 -3 46516.9 3475.65
 0 -8 -3 41046.8 2721.39
 0 -8 -3 37339.5 1787.79
 0 8 -3 36713.3 2091.14
 0 -8 4 3754.53 617.42
 0 -8 4 2028.54 180.17
 0 8 4 2962.12 206.82
 0 8 4 2712.86 582.4
 0 -8 -4 3103.6 411.89
 0 8 -4 2605.53 703.57
 0 8 -4 2961.5 234.89
 0 -8 -4 2630.33 272.68
 0 -8 -4 2122.81 221.27
 0 -8 5 1955.4 154.18
 0 8 5 2732.83 356.33
 0 -8 5 2942.41 492.82
 0 8 5 1850.23 236.57
 0 -8 -5 1785.55 409.91
 0 8 -5 2610.72 693.28
 0 -8 -5 1627.52 700.46
 0 8 -5 2087.55 345.94
 0 8 6 711.89 264.59
 0 -8 6 755.69 118.11
 0 -8 6 745.34 403.31
 0 8 6 594.93 208.94
 0 8 -6 658.21 328.38
 0 -8 -6 932.98 180.63
 0 8 -6 412.47 268.87
 0 -8 -6 819.64 336.13
 0 8 7 119.39 153.4
 0 8 7 239.56 136.27
 0 -8 7 -222.04 239.2
 0 8 -7 -245.76 142.97
 0 8 -7 239.71 183.55
 0 -8 -7 -143.44 304.08
 0 -8 -7 -26.32 166.1
 0 8 8 682.96 321.58
 0 -8 8 761.33 534.63
 0 8 8 1111.65 348.11
 0 8 -8 429.06 398.41
 0 8 -8 1251.85 513.69
 0 -8 -8 877.98 395.8
 0 -8 -8 744.21 218.2
 0 -8 9 208.1 465.56
 0 8 9 94.15 471.59
 0 -8 -9 279.68 297.62
 0 8 -9 353.54 263.17
 0 8 -9 146.43 589.45
 0 -8 -9 513.98 345.39
 0 -8 10 -100.58 495.86
 0 8 10 1631.07 535.04
 0 -8 -10 -16.2 391.62
 0 8 -10 751.58 669.07
 0 8 -10 79.49 463.55
 0 8 11 -62.27 392.57
 0 -8 11 33.78 379.71
 0 8 -11 -51.35 338.71
 0 -8 -11 280.21 300.48
 0 8 -11 -24.99 302.32
 0 9 0 99.62 123.03
 0 -9 0 -16.03 41.03
 0 -9 0 -58.85 102.49
 0 9 0 3.39 113.49
 0 9 0 -4.52 32.22
 0 9 1 6674.79 999.65
 0 9 1 7382.84 765.41
 0 -9 1 7354.89 411.23
 0 -9 1 8472.78 872.37
 0 9 -1 6919.44 434.01
 0 9 -1 7252.75 663.88
 0 9 -1 5577.35 364.19
 0 -9 -1 6793.38 800.02
 0 -9 2 127607 9559.1
 0 9 2 126655 9264.89
 0 -9 2 114748 8209.53
 0 9 2 122445 9391.12
 0 9 -2 125677 9698.1
 0 -9 -2 121844 8847.1
 0 9 -2 132905 9352.22
 0 -9 3 1088.6 293.29
 0 9 3 1363.27 270.18
 0 -9 3 1423.5 481.66
 0 9 3 1638.69 331.21
 0 9 -3 1245.91 284.2
 0 9 -3 2089.65 557.5
 0 -9 -3 1322.74 233.25
 0 9 4 562.65 100.21
 0 9 4 1301.43 254.59
 0 -9 4 1060.48 308.42
 0 -9 4 730.61 438.89
 0 -9 -4 833.66 331.82
 0 -9 -4 943.36 89.2
 0 -9 -4 632.98 305.85
 0 9 -4 558.98 506.53
 0 9 -4 708.86 168.98
 0 -9 5 24431.2 1722.74
 0 -9 5 24732.8 1588.04
 0 9 5 25556.9 1778.02
 0 9 5 25010.8 1347.33
 0 9 -5 29045.1 2590.64
 0 9 -5 25198.3 1278.13
 0 -9 -5 24673.1 1472.76
 0 -9 -5 24407.3 2367.75
 0 9 6 10839.1 712.99
 0 9 6 10285.1 915.14
 0 -9 6 10584.8 856.16
 0 9 -6 10163.6 938.62
 0 -9 -6 10595.6 1084.29
 0 -9 -6 11750.5 1036.59
 0 9 -6 9842.02 1060.38
 0 -9 7 12112.4 1004.56
 0 9 7 10962 1060.15
 0 9 -7 11514.3 1015.2
 0 -9 -7 10947.2 1074.86
 0 9 -7 11315.4 1157.2
 0 -9 -7 12070 1758.99
 0 -9 8 1591 628.01
 0 9 8 1855.03 424.83
 0 -9 -8 1452.73 838.68
 0 9 -8 910.07 827.27
 0 -9 -8 1383.91 445.16
 0 9 -8 1146.4 646.86
 0 9 9 8407.06 1439.42
 0 -9 9 8327.35 892.31
 0 9 -9 7626.97 906.82
 0 9 -9 8403.64 1142.91
 0 -9 -9 9246.86 1129.33
 0 9 10 20625.4 1929.3
 0 -9 10 21044 1799.32
 0 9 -10 20829.9 2379.59
 0 9 -10 23957.7 3171.22
 0 -9 -10 22073.9 2173.73
 0 -9 11 48.29 358.5
 0 9 11 404.12 383.92
 0 9 -11 207.67 474.16
 0 9 -11 838.21 346.26
 0 -9 -11 715.32 458.01
 0 -10 0 16684.6 1560.36
 0 -10 0 16230.4 686.67
 0 10 0 17117.1 791.16
 0 10 0 16871.8 1213.16
 0 10 0 19610.3 1766.38
 0 -10 1 34878.1 2271.18
 0 10 1 33249.5 2902.81
 0 10 1 37385.9 2564.69
 0 -10 1 33847.6 1797.03
 0 10 -1 37254.9 2493.59
 0 10 -1 38337.6 2398.24
 0 -10 -1 37432.9 2688.42
 0 10 2 1865.28 287.79
 0 -10 2 1415.41 249.6
 0 10 2 1731.79 602.87
 0 -10 2 2820.85 343.32
 0 10 -2 1449.31 634.96
 0 -10 -2 1873.12 472.27
 0 10 -2 1478.58 294.63
 0 -10 3 69142.3 4838.68
 0 10 3 68594.9 5198.13
 0 10 3 66347.4 4808.48
 0 -10 3 69026.3 4319.57
 0 -10 -3 71546.5 5077.89
 0 10 -3 66030.1 4827.71
 0 10 -3 70608.7 4411.08
 0 -10 4 498.67 275.32
 0 10 4 797.92 289.87
 0 -10 4 426.74 414.18
 0 10 4 833.57 233.83
 0 -10 -4 220.01 309.01
 0 10 -4 553.91 293.25
 0 10 -4 497.47 160.76
 0 -10 -4 549.46 104.57
 0 -10 5 11498.3 1365.27
 0 -10 5 12196.7 1178.79
 0 10 5 12600 1399.47
 0 -10 -5 13395.9 1186.82
 0 10 -5 12708.4 1688.85
 0 -10 -5 11422.5 1579.55
 0 10 6 3790.27 508.54
 0 10 -6 3350.86 505.77
 0 -10 -6 3446.44 604.53
 0 -10 -6 3436.42 589.9
 0 10 -6 2645.31 605.14
 0 10 7 1188.02 350.05
 0 -10 7 1363.37 512.89
 0 -10 -7 723.94 389.24
 0 10 -7 526.27 434.85
 0 -10 -7 695.4 716.99
 0 10 -7 1115.68 341.84
 0 -10 8 9948.22 1360.66
 0 10 8 8662.92 991.75
 0 -10 -8 7071.17 1699.57
 0 10 -8 9524.87 1677.64
 0 -10 -8 7897.27 966.68
 0 10 -8 9793.86 1373.93
 0 -10 9 9136.24 949.78
 0 10 9 8713.93 1536.46
 0 10 -9 10012.8 1053.13
 0 10 -9 7690.2 1191.48
 0 -10 -9 8996.89 1241.64
 0 10 10 595.54 382.14
 0 -10 10 82.88 598.53
 0 -10 -10 1265.81 818.49
 0 10 -10 739.59 815.63
 0 10 -10 689.19 577.99
 0 11 0 -55.77 212.69
 0 -11 0 -11.06 22.62
 0 11 0 108.2 128.1
 0 -11 0 46.82 196.09
 0 -11 1 8021.15 695.88
 0 11 1 8742.17 881.16
 0 11 1 9386.74 1199.9
 0 11 -1 8585.92 545.06
 0 -11 -1 8666.7 970.92
 0 11 2 19254.1 1632.92
 0 -11 2 19481.3 1148.72
 0 11 2 19999.7 1536.22
 0 -11 2 20773.5 1422.08
 0 11 -2 18875.2 2036.52
 0 11 -2 18240.6 1248.15
 0 -11 -2 18786.8 1609.14
 0 11 3 -138.7 314.5
 0 11 3 -189.34 252.23
 0 -11 3 148.3 161.75
 0 -11 3 116.95 146.54
 0 11 -3 241.37 328.18
 0 11 -3 76.72 127.39
 0 -11 -3 143.57 220.48
 0 11 4 18929.5 1869.94
 0 11 4 20273.2 1620.11
 0 -11 4 19970.5 1512.56
 0 -11 4 20065.9 1555.92
 0 11 -4 21843.5 1725.26
 0 -11 -4 22190.9 1401.83
 0 11 5 17581.8 1778.89
 0 -11 5 14792.6 1216.87
 0 -11 5 15445.6 1384.85
 0 11 5 14785.2 1380.18
 0 11 -5 16873.1 2018.78
 0 -11 -5 15027.9 1374.6
 0 -11 6 9228.72 1116.25
 0 11 6 8273.42 877.02
 0 11 -6 10070.2 1373.63
 0 -11 -6 9792.38 1014.75
 0 -11 -6 7969.74 986.15
 0 11 -6 9817.44 1081.58
 0 -11 7 52225.6 3853.47
 0 11 7 48335.8 3865.06
 0 11 -7 51243.9 4306.3
 0 11 -7 56189.2 5047.63
 0 -11 -7 51249.6 4048.88
 0 -11 -7 69836.7 5999.24
 0 11 8 4140.26 644.35
 0 -11 8 3644.02 579.8
 0 -11 -8 3642.43 740.42
 0 11 -8 3779.4 618.82
 0 -11 -8 3834.33 1281.53
 0 11 -8 3011.4 1227.01
 0 -11 9 41.43 821.56
 0 11 9 3657.76 932.16
 0 11 -9 3458.1 1149.62
 0 11 -9 3785.14 916.28
 0 -11 -9 30.95 1158.85
 0 -11 10 -57.84 753.92
 0 11 10 1509.34 490.07
 0 11 -10 1215.7 461.54
 0 11 -10 1409.13 628.13
 0 -11 -10 1576.85 1063.2
 0 12 0 2071.38 483.79
 0 12 0 2651.9 470.24
 0 -12 0 2459.21 376.37
 0 12 1 20584.5 2164.53
 0 12 1 21885.5 1381.14
 0 -12 1 21079.9 1166.79
 0 -12 1 20976.5 1970.33
 0 12 -1 22516.1 1698.41
 0 -12 -1 19857.6 1797.9
 0 12 -1 20393 1506.11
 0 12 2 439.02 299.64
 0 12 2 382.86 253.01
 0 -12 2 261.25 353.36
 0 -12 2 191.09 140.53
 0 12 -2 324.48 420.18
 0 12 -2 99.99 201.07
 0 -12 -2 261.06 180.38
 0 -12 3 10619.7 909.28
 0 -12 3 10873.7 830.19
 0 12 3 9511.19 978.38
 0 12 3 8388.09 1160.19
 0 -12 -3 8890.92 1108.89
 0 12 -3 8329.05 1452.61
 0 12 -3 10255.9 758.83
 0 -12 4 178908 15154.9
 0 12 4 171516 15665.1
 0 -12 4 175690 15260.9
 0 12 4 187679 17315.5
 0 12 -4 171949 15389
 0 -12 -4 175090 15239.6
 0 -12 5 702.04 366.46
 0 12 5 894.73 498.13
 0 12 5 950.64 605.27
 0 -12 5 946.73 505.3
 0 -12 -5 539.53 225.07
 0 12 -5 369.14 363.56
 0 -12 6 7891.09 743.95
 0 12 6 7706.66 875.95
 0 12 6 8059.9 1006.37
 0 12 -6 10224.5 1593.99
 0 12 -6 8126.26 922.54
 0 -12 -6 7217.1 1004.49
 0 12 7 1638.71 430.73
 0 -12 7 1088.78 553.53
 0 -12 -7 1081.03 496.28
 0 12 -7 1159.07 514.26
 0 12 -7 1396.95 439.27
 0 -12 -7 1164.62 500.51
 0 12 8 3110.77 605.55
 0 -12 8 1245.53 834.05
 0 -12 -8 2830.74 697.3
 0 -12 -8 2009.19 674.12
 0 12 -8 2941.62 911.2
 0 12 -8 4187.96 726.33
 0 12 9 -64.11 341.22
 0 -12 9 32.94 303.5
 0 12 -9 45.31 428.22
 0 -12 -9 -126.55 410.41
 0 12 -9 -16.98 197.19
 0 -12 10 -118.18 640.17
 0 -12 -10 -27.01 515.52
 0 12 -10 1272.67 416.48
 0 13 0 -48.5 212.4
 0 13 0 -140.93 210.45
 0 -13 0 -13.99 284.96
 0 -13 1 0.87 146.92
 0 13 1 -19.61 108.23
 0 13 1 -242.02 295.25
 0 13 -1 106.3 302.06
 0 13 -1 154.19 168.05
 0 -13 -1 182.82 252.99
 0 -13 2 2833.51 782.84
 0 13 2 2238.07 917.85
 0 -13 2 2414.66 297.4
 0 13 2 2885.24 677.79
 0 13 -2 3505.86 485.91
 0 13 -2 4060.96 566.95
 0 -13 -2 3414.79 441.15
 0 13 3 5367.93 606.34
 0 -13 3 5696.14 657.9
 0 13 3 5628.04 1196.16
 0 -13 3 4453.74 520.64
 0 13 -3 5379.64 754
 0 -13 -3 5366.68 560.74
 0 -13 4 64258.9 4878.22
 0 13 4 71761.4 5444.47
 0 13 4 61366.2 5379.72
 0 -13 4 59323 4406.88
 0 -13 -4 67312.7 5319.48
 0 13 -4 66578.8 6179.47
 0 13 5 51.69 210.08
 0 -13 5 -109.22 382.26
 0 13 5 156.39 242.77
 0 -13 5 138.19 238.46
 0 13 -5 303.58 459.1
 0 -13 -5 183.71 275.62
 0 -13 6 6594.79 683.3
 0 13 6 8384.05 1355.09
 0 13 6 9494.26 1634.75
 0 13 -6 7509.28 1037.07
 0 13 -6 7939.82 935.89
 0 -13 -6 8921.51 1066.32
 0 13 7 -11.61 261.67
 0 -13 7 -86.93 357.94
 0 13 7 454.67 331.14
 0 -13 -7 287.31 332.5
 0 13 -7 480.25 481
 0 13 -7 557.92 575.99
 0 13 8 2822.11 546.42
 0 -13 8 -117.39 722.37
 0 13 -8 1253.06 1086.26
 0 -13 -8 2530.22 644.42
 0 13 -8 1906.11 526.33
 0 -13 9 -217.16 223.15
 0 13 9 33.08 251.23
 0 13 -9 -63.6 311.07
 0 -13 -9 19.38 308.36
 0 13 -9 -111.99 426.1
 0 -14 0 -75.25 257.96
 0 14 0 179.77 326.08
 0 14 0 -39.93 122.02
 0 14 1 1223.99 296.2
 0 -14 1 2220.58 681.65
 0 14 1 1219.58 756.9
 0 14 -1 1904.61 803.68
 0 -14 -1 2439.37 690.82
 0 14 -1 1677.18 284.31
 0 14 2 7785.16 1357.41
 0 14 2 6316.8 994.07
 0 -14 2 6377.03 750.41
 0 14 -2 7139.55 886.34
 0 14 -2 6345.12 508.45
 0 -14 -2 6116.87 697.45
 0 -14 3 11175.2 1575.26
 0 14 3 12385.1 1033.26
 0 14 3 11380.3 1237.37
 0 14 -3 9852.16 1802.03
 0 -14 -3 11834.8 1389.71
 0 14 4 13.94 373.35
 0 -14 4 138.17 125.68
 0 14 4 158.62 457.09
 0 -14 4 180.81 238.81
 0 -14 -4 383.33 326.76
 0 14 -4 88.17 488.25
 0 14 5 6470.29 1276.31
 0 -14 5 4388.9 1148.36
 0 -14 5 4522.07 464.87
 0 14 5 4145.07 649.26
 0 -14 -5 5007.81 892.17
 0 14 -5 80.76 1308.38
 0 14 6 259.75 289.94
 0 -14 6 -9.68 171.71
 0 14 6 182.18 404.6
 0 14 -6 569.32 515.67
 0 14 -6 187.43 254.95
 0 -14 -6 162.52 184.31
 0 14 7 2331.28 994.9
 0 14 7 3272.83 545.55
 0 -14 7 -51.06 656.18
 0 -14 -7 2202.1 650.14
 0 14 -7 49.83 555.98
 0 14 -7 3483.44 666.84
 0 14 8 756.27 416.63
 0 14 8 996.91 819.32
 0 -14 8 -2.06 334.18
 0 14 -8 1546.73 678.11
 0 14 -8 1323.85 501.05
 0 -15 0 48.6 145.05
 0 15 0 -122.94 175.84
 0 15 0 39.36 114.47
 0 15 1 36306.9 3592.58
 0 15 1 33588.7 2889.98
 0 -15 1 32996 3218.95
 0 -15 -1 34272.9 2518.44
 0 15 -1 32157.7 2722.15
 0 15 -1 33794.8 2227.5
 0 15 2 133.93 515.1
 0 -15 2 -20.5 434.38
 0 15 2 398.15 204.33
 0 15 -2 42.07 513.22
 0 -15 -2 -2.12 426.58
 0 15 3 322.26 247.31
 0 -15 3 -75.96 432.68
 0 15 3 5.38 301.75
 0 15 -3 316.47 522.37
 0 -15 -3 502.7 383.53
 0 15 4 18404.9 1876.74
 0 15 4 20270.2 1665.87
 0 -15 4 20076.1 1772.21
 0 -15 -4 20176.1 1547.62
 0 15 -4 19894.8 2637.12
 0 15 5 2388.88 627.93
 0 15 5 2909.92 529.57
 0 -15 5 1410.01 914.99
 0 15 -5 2058 639
 0 -15 -5 1718.05 724.75
 0 15 6 11465.6 1773.89
 0 15 6 13249 2082.46
 0 15 -6 12441.8 1454.94
 0 -15 -6 11706.8 1518.74
 0 15 -6 10226.6 1236.94
 0 15 7 148.66 269.79
 0 15 7 372.16 318.47
 0 -15 -7 -107.98 362.49
 0 15 -7 -17.01 330.17
 0 15 -7 183.85 291.93
 0 15 8 143.48 357.63
 0 15 8 173.2 307.85
 0 -15 8 -118.01 241.72
 0 15 -8 -16.98 637.44
 0 15 -8 1530.71 509.72
 0 -16 0 105615 8541.92
 0 16 0 103712 8745.15
 0 16 0 105862 8953.42
 0 16 1 26.99 359.29
 0 -16 1 495.45 271.4
 0 16 1 -50.49 514.72
 0 16 -1 72.8 307.92
 0 -16 -1 212.21 245.27
 0 -16 2 6137.99 743.17
 0 16 2 5932.93 1345.87
 0 16 2 3835.04 594.93
 0 16 -2 5593.05 1364.67
 0 -16 -2 6683.72 1183.64
 0 16 3 6674.67 1202.06
 0 16 3 9251.79 1557.19
 0 -16 3 5742.45 848.44
 0 -16 -3 8071.04 1326.19
 0 16 -3 5128.05 1526.39
 0 16 4 4534.88 1200.41
 0 16 4 2766.63 557.17
 0 -16 4 2951.97 608.39
 0 -16 -4 2474.2 843.85
 0 16 -4 2341.92 1169.62
 0 -16 5 15819.2 2278.47
 0 16 5 20639.2 2581.89
 0 16 5 14734.8 1488.67
 0 16 -5 14975.5 1705.11
 0 -16 -5 15972.6 1363.2
 0 16 6 6505.53 1062.33
 0 16 6 7977.89 1475.96
 0 16 -6 5484.07 946.22
 0 16 -6 6886.62 1125.39
 0 -16 -6 6783 787.16
 0 16 7 1239.29 794.09
 0 16 7 779.26 408.19
 0 16 -7 1456.76 848.77
 0 16 -7 -239.17 427.48
 0 17 0 113.98 539.18
 0 -17 0 206 442.17
 0 17 1 1759.82 712.29
 0 17 1 2404.12 613.91
 0 -17 1 2107.4 857.46
 0 -17 -1 2113.2 507.92
 0 17 -1 1685.97 1025.49
 0 17 2 74.35 304.18
 0 17 2 135.51 238.04
 0 -17 2 -146.28 358.7
 0 -17 -2 187.56 335.17
 0 17 -2 -80.21 248.83
 0 17 3 10891 2069.22
 0 -17 3 13290.3 1860.73
 0 17 3 14312.5 1646.09
 0 -17 -3 11142 1204.24
 0 17 -3 9129.47 1290.84
 0 17 4 5414.62 1441.59
 0 17 4 5232.04 713.77
 0 -17 4 1775.95 1250.43
 0 -17 -4 5519.1 1149.69
 0 17 -4 714.82 1432.09
 0 -17 5 27822.3 3509.26
 0 17 5 31799 3600.34
 0 17 5 36765 3293.29
 0 -17 -5 33566.6 3331.33
 0 17 -5 33002.6 3129.99
 0 17 6 63.89 370.64
 0 17 6 78.87 440.46
 0 17 -6 -39.08 262.97
 0 17 -6 -59.83 226.39
 0 -18 0 35492.6 3867.35
 0 18 0 43076.2 4698.21
 0 18 1 267.4 318.37
 0 -18 1 109.47 279.96
 0 18 1 -197.63 375.85
 0 -18 -1 202.47 272.05
 0 18 -1 260.16 316.5
 0 18 2 12073.9 1714.13
 0 -18 2 11588.1 1309.69
 0 18 2 12551.6 1491.27
 0 -18 -2 10695 1756.93
 0 18 -2 12806.2 2252.14
 0 18 3 -187.29 924.41
 0 -18 3 3207.72 662.17
 0 18 3 3204.29 1202.43
 0 -18 -3 2356.3 561.07
 0 18 -3 3314.52 722.29
 0 18 4 330.1 596.89
 0 18 4 835.64 473.6
 0 -18 4 421.79 401.82
 0 -18 -4 552.51 657.32
 0 18 -4 495.79 804.34
 0 18 5 963.5 628.75
 0 18 5 964.8 816.05
 0 -18 5 1114.34 503.37
 0 18 -5 1374.4 1015.83
 0 -18 -5 1742.3 826.63
 0 -19 0 -99.36 296.33
 0 19 0 -218 334.85
 0 19 1 6040.21 974.05
 0 -19 1 4932.02 848.25
 0 -19 -1 4423.72 1336.25
 0 19 -1 2568.99 1548.25
 0 -19 2 3712.35 1297.52
 0 19 2 -122.95 1177.15
 0 19 2 6173.86 965.67
 0 -19 -2 4694.34 1267.3
 0 19 -2 6077.55 993.21
 0 19 3 11614.7 1542.06
 0 -19 3 12548 2120.59
 0 19 3 10890.9 1259.91
 0 19 -3 13855.4 2387.18
 0 -19 -3 12420.9 1317.77
 1 0 -12 59.79 417.63
 -1 0 12 -13.96 320.24
 1 0 -11 57.83 220.23
 1 0 -11 -82.95 334.89
 -1 0 11 -51.19 268.61
 1 0 -10 -43.69 251.52
 1 0 -10 262.77 170.18
 -1 0 10 156.93 253.18
 -1 0 10 -406.06 349.24
 1 0 -9 19.82 201.78
 1 0 -9 -236.05 233.95
 -1 0 9 -161.09 287.44
 -1 0 9 56.51 213.95
 1 0 -8 221.22 322.28
 1 0 -8 66.28 132.11
 -1 0 8 31.63 197.38
 -1 0 8 100.92 151.71
 1 0 -7 36.63 99.59
 1 0 -7 98.08 249.99
 -1 0 7 95.76 118.85
 -1 0 7 -109.19 148.98
 1 0 -6 32.76 167.61
 1 0 -6 -5.53 220.64
 -1 0 6 19.9 106.55
 -1 0 6 55.62 80.28
 1 0 -5 14.67 182.32
 1 0 -5 -31.63 232.98
 -1 0 5 -87.1 114.99
 -1 0 5 -76.53 80
 1 0 -4 1.43 130.28
 1 0 -4 44.05 95.88
 -1 0 4 -22.28 82.01
 -1 0 4 34.76 102.79
 1 0 -3 -108.28 102.5
 1 0 -3 -46.89 94.59
 1 0 -3 -116.34 87.87
 -1 0 3 21.45 113.31
 -1 0 3 -62.51 166.09
 1 0 -2 34.19 67.13
 1 0 -2 -87.05 51.6
 1 0 -2 8.46 67.71
 1 0 -2 101.47 118.07
 -1 0 2 -6.42 42.64
 -1 0 2 -6.82 50.84
 -1 0 2 101.51 91.36
 -1 0 2 -41.14 67.25
 1 0 -1 -29.62 101.12
 1 0 -1 -18.47 80.7
 1 0 -1 30.16 59.45
 1 0 -1 187.29 61.37
 -1 0 1 15.04 40.96
 -1 0 1 -57.32 105.86
 -1 0 1 16.98 82.34
 -1 0 1 38.2 45.98
 1 0 0 18.59 63.03
 1 0 0 24.21 80.01
 1 0 0 16.6 28.95
 1 0 0 2.27 26.45
 -1 0 0 -64.29 39.35
 -1 0 0 19.94 37.11
 -1 0 0 71.13 37.02
 1 0 1 33.7 50.1
 1 0 1 -2.02 57.56
 1 0 1 44.43 50.15
 1 0 1 -6.98 36.75
 -1 0 -1 56.55 108.58
 -1 0 -1 334.71 86.49
 -1 0 -1 -85.88 58.12
 1 0 2 -50.11 136.54
 1 0 2 84.04 82.98
 1 0 2 156.06 117.61
 1 0 2 34.5 66.16
 -1 0 -2 8.11 53.47
 -1 0 -2 17.89 46.2
 -1 0 -2 63.63 62.96
 -1 0 -2 136.47 104.85
 1 0 3 13.65 76.26
 1 0 3 31.04 116.4
 1 0 3 110.67 60.19
 -1 0 -3 -101.93 64
 -1 0 -3 68.27 183.39
 1 0 4 -79.06 60.88
 1 0 4 10.54 139.48
 1 0 4 -5.82 56.6
 -1 0 -4 257.04 168.03
 -1 0 -4 58.23 70.36
 1 0 5 46.93 152.81
 1 0 5 67.57 116.33
 -1 0 -5 57.69 62.9
 -1 0 -5 -119.55 247.07
 1 0 6 -56.17 87.29
 1 0 6 1.43 117.89
 -1 0 -6 -108.67 245.69
 -1 0 -6 112.01 66.49
 1 0 7 -245.64 149.06
 1 0 7 81.02 107.93
 -1 0 -7 250.39 242.04
 -1 0 -7 -36.56 110.61
 1 0 8 109.98 122.95
 1 0 8 61.54 168.04
 -1 0 -8 -118.23 264.15
 -1 0 -8 -91.98 120.63
 1 0 9 -6.9 140.65
 1 0 9 -161.63 279.45
 -1 0 -9 -43.95 205.8
 -1 0 -9 -48.44 169.29
 1 0 10 181.75 183.95
 1 0 10 -29.78 155.44
 -1 0 -10 7.19 246.49
 1 0 11 -1.18 179.58
 1 0 11 -171.29 362.53
 -1 0 -11 -231.41 285.24
 1 0 12 1.66 185.14
 -1 0 -12 -108.1 432.82
 1 -1 -12 -184.48 266.76
 1 1 -12 -24.72 272.32
 -1 1 12 -19.17 342.35
 -1 -1 12 78.4 212.05
 1 -1 -11 -106.13 381.21
 1 1 -11 572.74 418.96
 1 -1 -11 583.24 404.19
 1 1 -11 788.86 672.37
 -1 -1 11 817.98 306.16
 -1 1 11 213.67 298.63
 -1 1 11 292.45 236.7
 1 1 -10 1053.09 708.05
 1 1 -10 1481.88 499.78
 1 -1 -10 851.22 447.48
 1 -1 -10 625.86 473.34
 -1 1 10 1054.65 467.36
 -1 1 10 1027.87 347.87
 -1 -1 10 909.09 349.4
 -1 -1 10 820.46 397.43
 1 -1 -9 104.02 240.8
 1 1 -9 270.77 150.17
 1 1 -9 18.98 254.4
 1 -1 -9 7.42 156.67
 -1 1 9 20.89 254.8
 -1 1 9 353.75 189.86
 -1 -1 9 32.14 225.41
 -1 -1 9 50.47 188.11
 1 -1 -8 16625.8 1107.45
 1 1 -8 18330.9 1896.42
 1 -1 -8 16011.2 1362.21
 1 1 -8 16720.7 1486.32
 -1 1 8 15808.2 1574.35
 -1 1 8 18179.3 1181.19
 -1 -1 8 15606.7 1613.11
 -1 -1 8 16783.8 1036.12
 1 1 -7 2994.88 466.29
 1 -1 -7 3720.26 351.87
 1 1 -7 3901.99 374.47
 1 -1 -7 3297.99 783.65
 -1 -1 7 3221.28 430.4
 -1 1 7 3742.82 542.68
 -1 -1 7 2694.98 623.05
 -1 1 7 3222.94 395.18
 1 -1 -6 6201.43 626.99
 1 1 -6 5269.21 621
 1 -1 -6 5343.35 835.13
 1 1 -6 5227.58 834.07
 -1 1 6 4962.21 394.51
 -1 -1 6 5050.48 472.65
 -1 -1 6 4747.57 462.87
 -1 1 6 5206.31 680.33
 1 -1 -5 1845.45 388.39
 1 1 -5 1944.16 412.77
 1 -1 -5 1796.45 510.11
 1 1 -5 1999.5 543.61
 -1 -1 5 1390.7 257.84
 -1 1 5 1888.11 429.63
 -1 -1 5 1800.12 273.47
 1 -1 -4 35047.9 2086.8
 1 1 -4 36337.6 2562.71
 1 -1 -4 36883.4 2311.39
 1 1 -4 31609.9 1566.63
 1 1 -4 37162.6 2057.53
 -1 -1 4 35696.1 1916.49
 -1 1 4 35180.3 2273.36
 -1 -1 4 35577.4 2362.06
 -1 1 4 35170.4 2188.3
 1 -1 -3 2174.65 229.47
 1 1 -3 1634.85 379.17
 1 1 -3 2185.02 181.4
 1 -1 -3 2028.39 251.97
 1 1 -3 1292.35 451.13
 -1 -1 3 1954.1 134.58
 -1 -1 3 1610.65 393.9
 -1 1 3 2227.29 334.56
 -1 1 3 2512.75 234.75
 1 1 -1 3709.01 303.52
 1 1 -1 4005.81 378.04
 1 -1 -1 4316.44 290.51
 1 1 -1 3382.09 175.19
 1 -1 -1 3940.79 251.28
 1 -1 -1 4001.13 214.55
 1 -1 -1 3674.98 304.44
 1 1 -1 4405.4 320.87
 -1 -1 1 4538.17 364.3
 -1 -1 1 3594.25 260.61
 -1 -1 1 4226.1 229.28
 -1 1 1 3516.38 242.9
 -1 1 1 4430.82 386.74
 -1 1 1 3701.61 366.36
 -1 -1 1 3908.94 203.46
 -1 1 1 4008.27 338.29
 1 -1 0 10158.7 417.62
 1 -1 0 9977.36 462.79
 1 1 0 10045.9 377.35
 1 -1 0 10199 431.24
 1 1 0 11412.5 502.13
 1 1 0 10641.8 503.41
 1 -1 0 10258.1 568.73
 1 1 0 11629.2 611.58
 -1 1 0 10696.7 502.03
 -1 -1 0 10770.9 471.55
 -1 -1 0 10879.9 444.24
 -1 1 0 10181.6 436.43
 -1 -1 0 9693.52 404.93
 -1 1 0 9550.88 430.86
 -1 1 0 10264.8 478.14
 -1 -1 0 11667.2 540.41
 1 1 1 11991.7 584.17
 1 1 1 12598.5 562.84
 1 -1 1 12690 775.25
 1 -1 1 12730.8 618.15
 1 -1 1 12801.4 625.45
 1 1 1 13229.9 596.58
 1 -1 1 13165.5 608.27
 -1 1 -1 11872 739.84
 -1 1 -1 12286.1 476.7
 -1 -1 -1 12545.7 691.49
 -1 1 -1 12907.5 843.74
 -1 -1 -1 12796 678.35
 -1 1 -1 13135.9 867.41
 -1 -1 -1 14285.7 679.41
 1 1 2 111102 7416.34
 1 1 2 124049 8508.15
 1 -1 2 108174 7216.39
 1 -1 2 109977 7106.72
 1 -1 2 117921 7996.14
 -1 -1 -2 111310 7314.24
 -1 1 -2 110970 7159.13
 -1 -1 -2 111746 7520.33
 -1 1 -2 111901 7556.39
 -1 1 -2 109120 6879.68
 -1 -1 -2 108734 6991.32
 -1 1 -2 113177 7306.48
 1 1 3 10079.3 764.76
 1 -1 3 10485.8 845.47
 1 -1 3 9509.83 670.7
 1 1 3 10580.7 757.51
 1 1 3 8937.49 499.71
 -1 -1 -3 9660.88 685.99
 -1 1 -3 9209.62 413.86
 -1 1 -3 9505.83 694.23
 -1 1 -3 9371.41 561.74
 -1 -1 -3 10321.7 473.87
 1 1 4 4363.89 364.42
 1 1 4 3521.12 311.77
 1 -1 4 3653.88 388.69
 1 1 4 4357.09 284.29
 1 -1 4 3747.65 282.04
 -1 -1 -4 3396.97 431.93
 -1 1 -4 4070.48 373.23
 -1 -1 -4 4033.86 297.27
 -1 1 -4 2956.79 709.58
 1 -1 5 3133.27 628.02
 1 -1 5 4021.94 452.19
 1 1 5 3491.32 336.21
 -1 1 -5 3350.77 478.73
 -1 -1 -5 4076.95 344.11
 -1 -1 -5 3630.55 473.71
 -1 1 -5 4572.65 410.7
 1 1 6 7856.45 560.23
 1 1 6 6489.15 841.27
 1 -1 6 8659.37 663.86
 1 -1 6 7779.49 686.36
 -1 -1 -6 8874.55 1104.54
 -1 -1 -6 7313.76 412.41
 -1 1 -6 8244.18 638.62
 -1 1 -6 9630 1113.59
 1 1 7 12006.2 1220.55
 1 1 7 12387.9 1166.94
 1 -1 7 13919.9 817.48
 1 -1 7 11785 1277.1
 -1 -1 -7 13334.9 884.07
 -1 -1 -7 12330.9 1059.8
 -1 1 -7 12338.3 1048.82
 -1 1 -7 12297.5 713.47
 1 1 8 12976.7 1318.54
 1 -1 8 9253.31 1294.39
 1 -1 8 10691.7 770.45
 1 1 8 12035.6 1221.43
 -1 -1 -8 13199.7 1163.32
 -1 1 -8 11828.7 1595.82
 -1 1 -8 11189 950.17
 1 1 9 106.95 159.49
 1 1 9 26.1 143.48
 1 -1 9 88 165.15
 1 -1 9 265.5 215.43
 -1 -1 -9 -2.06 163.62
 -1 -1 -9 -209.36 216.04
 -1 1 -9 -30.09 175.98
 -1 1 -9 70.44 209.62
 1 1 10 4717.33 993.53
 1 -1 10 5187.15 1041.43
 1 -1 10 4882.78 843.98
 1 1 10 4192.26 894.84
 -1 1 -10 4259.75 689.47
 -1 -1 -10 5675.03 1367.02
 -1 1 -10 5528.6 830.84
 1 1 11 -261.27 342.99
 1 1 11 2071.49 542.78
 1 -1 11 121.68 372.8
 1 -1 11 1455.82 476.9
 -1 1 -11 -175.22 755.19
 -1 -1 -11 1875.44 470.28
 1 1 12 898.71 439.22
 1 -1 12 55.01 505.86
 1 1 12 -156.04 490.37
 -1 -1 -12 -23.91 407.1
 -1 1 -12 350.95 398.39
 1 2 -12 253.28 741.25
 1 2 -12 1162.15 484.57
 1 -2 -12 191.21 439.83
 -1 -2 12 133.73 582.44
 -1 2 12 79.95 552.71
 1 2 -11 1229.85 562.2
 1 2 -11 1997.79 510.89
 1 -2 -11 1181.27 330.9
 1 -2 -11 141.63 503.75
 -1 2 11 -56.85 644.09
 -1 2 11 1234.23 550.4
 -1 -2 11 795.08 689.39
 1 2 -10 83769.2 7565.37
 1 2 -10 69586.1 5903.78
 1 -2 -10 70670.3 5959.67
 1 -2 -10 69904.6 5687.7
 -1 -2 10 76614.9 6784.65
 -1 2 10 73558.1 6298.13
 -1 2 10 74025.8 5501.02
 1 2 -9 27312.8 2200.06
 1 -2 -9 25627.6 2862.63
 1 2 -9 29209.4 1962.94
 1 -2 -9 30312.7 2387.86
 -1 -2 9 28790.3 1783.81
 -1 -2 9 28198.1 2609.74
 -1 2 9 26328.4 1973.73
 -1 2 9 28489.1 2418.5
 1 -2 -8 28698 2705.22
 1 2 -8 25395 2003.37
 1 2 -8 27851 1823.31
 1 -2 -8 25419.4 1664.59
 -1 2 8 27834.2 2216.06
 -1 -2 8 27576.9 1947.65
 -1 2 8 26199.8 1823.48
 -1 -2 8 30069 1963.32
 1 -2 -7 -59.76 121.35
 1 2 -7 -132.17 210.89
 1 2 -7 -142.01 85.95
 1 -2 -7 -67.43 140.24
 -1 2 7 38.53 86.93
 -1 -2 7 -9.43 97.73
 -1 2 7 151.69 95.82
 -1 -2 7 104.76 90.14
 1 2 -6 258.43 216.98
 1 2 -6 705.34 267.69
 1 -2 -6 412.15 150.6
 1 -2 -6 323.06 212.31
 -1 -2 6 198.04 301.34
 -1 -2 6 358.21 161.97
 -1 2 6 16.84 260.9
 -1 2 6 490.27 275.55
 1 2 -5 3001.81 456.4
 1 -2 -5 3780.17 358.95
 1 2 -5 4687.29 635.05
 1 -2 -5 4705.93 466.62
 -1 2 5 4719.09 603.24
 -1 -2 5 4548.2 379.96
 -1 2 5 4614.09 420.78
 -1 -2 5 4893.67 664.76
 1 2 -4 882.1 241.85
 1 -2 -4 -167.35 317.25
 1 -2 -4 272.33 241.43
 1 2 -4 1072.95 121.76
 1 2 -4 1127.54 205.34
 -1 -2 4 1048.5 356.12
 -1 2 4 1479.56 188.52
 -1 2 4 1291.65 328.16
 -1 -2 4 1612.37 157.18
 1 2 -3 22241 1513.15
 1 2 -3 24237.6 1629.62
 1 -2 -3 21676.3 1140.37
 1 -2 -3 20823.1 1199.07
 1 2 -3 21750.6 977.3
 -1 -2 3 22089.1 961.42
 -1 -2 3 20359.2 1416.79
 -1 2 3 21436.2 1423.48
 -1 2 3 22082.6 1119.07
 1 2 0 4361.1 277.58
 1 2 0 4361.59 302.05
 1 -2 0 4156.87 337.47
 1 -2 0 4020.63 246.36
 1 2 0 3935.59 254.35
 1 2 0 3751.49 199.24
 1 -2 0 4245.02 408.93
 1 -2 0 4751.99 377.19
 -1 -2 0 3794.02 230
 -1 2 0 4020.16 375.32
 -1 -2 0 4236.58 344.59
 -1 2 0 3753.34 217.24
 -1 2 0 3989.9 283.91
 -1 2 0 4551.83 360.5
 1 2 1 51765 3177.51
 1 2 1 56003.8 2976.8
 1 -2 1 56430.7 3344.77
 1 2 1 59060.8 3093.6
 1 -2 1 58437.3 3341.71
 1 -2 1 50627.8 3004.64
 1 2 1 53371.2 2664.05
 1 -2 1 55852 3277.28
 -1 -2 -1 55953 2935.57
 -1 2 -1 54214.6 3315.16
 -1 2 -1 52796.5 2957.49
 -1 2 -1 50463.3 2749.71
 -1 2 -1 53103.4 3380.91
 -1 -2 -1 56158.2 3137.95
 -1 -2 -1 56135.6 3104.85
 1 2 2 91949.6 5561.25
 1 2 2 93839.9 5645.85
 1 -2 2 78747.3 4898.24
 1 -2 2 88556.2 5564.77
 1 -2 2 79066.5 5054.69
 -1 -2 -2 86919.5 5241.92
 -1 -2 -2 84698.2 5475.84
 -1 2 -2 86491.1 6068.82
 -1 2 -2 81532.5 4975.33
 1 2 3 482.97 143.36
 1 2 3 418.69 98.8
 1 -2 3 735.22 112.43
 1 -2 3 500.76 258.07
 1 2 3 665.07 208.34
 -1 -2 -3 827.88 333.88
 -1 2 -3 441.84 153.16
 -1 2 -3 536.79 126.72
 -1 2 -3 761.39 204.73
 -1 2 -3 122.18 106.85
 -1 -2 -3 481.02 101.83
 1 -2 4 7912.74 593.64
 1 -2 4 7536.43 418.7
 1 2 4 7550.04 492.24
 1 2 4 7566.76 422.14
 1 2 4 7796.65 753.07
 -1 -2 -4 9001.06 478.28
 -1 2 -4 6961.67 577.95
 -1 -2 -4 7086.68 628.73
 -1 2 -4 7003.73 983.44
 1 2 5 167763 13665.3
 1 -2 5 174453 14432.8
 1 -2 5 172652 12925.9
 1 2 5 166692 13022.9
 -1 -2 -5 168827 12653.8
 -1 -2 -5 196608 16495.4
 -1 2 -5 164730 12933
 -1 2 -5 166907 13678.1
 1 -2 6 23558.6 1876.71
 1 -2 6 25210.8 1489.63
 1 2 6 20309.4 1623.72
 -1 -2 -6 23384.1 2093.49
 -1 -2 -6 20859.3 1237.08
 -1 2 -6 20543.7 1554.42
 -1 2 -6 20057.2 1342.47
 1 -2 7 181.43 262.21
 1 -2 7 -3.52 159.62
 1 2 7 119.46 229.01
 1 2 7 214.2 132.58
 -1 -2 -7 -20.93 312.58
 -1 -2 -7 12.97 132.65
 -1 2 -7 -26.19 307.68
 -1 2 -7 61.84 168.94
 1 2 8 47363.4 3182.59
 1 2 8 49395.6 3817.8
 1 -2 8 43587.9 3114.52
 1 -2 8 43587.1 2774.95
 -1 -2 -8 43627.7 3317.52
 -1 -2 -8 47033.3 3043.21
 -1 2 -8 45284.8 4154.45
 -1 2 -8 44231 2760.9
 1 2 9 4267.78 530.99
 1 2 9 3689.68 817.05
 1 -2 9 3528.8 582.58
 1 -2 9 3500.37 679.67
 -1 -2 -9 4717.95 727.77
 -1 -2 -9 4093.39 560.26
 -1 2 -9 4049.68 679.44
 -1 2 -9 5387.73 644.76
 1 2 10 1901.21 737.38
 1 -2 10 1724.14 653.46
 1 -2 10 2307.07 834.73
 1 2 10 2089.23 477.24
 -1 -2 -10 2956.46 1088.29
 -1 2 -10 -102.55 1100.56
 -1 2 -10 3337.31 367.8
 1 2 11 473.53 288.16
 1 -2 11 505.37 325.3
 1 2 11 54.94 507.19
 -1 -2 -11 274.01 722.9
 -1 2 -11 693.55 415.45
 1 2 12 -6.24 279.57
 1 -2 12 639.17 495.31
 1 2 12 237.1 259.73
 -1 -2 -12 671.44 661.41
 -1 2 -12 -55.36 641.56
 1 3 -12 491.64 417
 1 3 -12 1139.73 484.58
 1 -3 -12 176.24 726.46
 -1 -3 12 145.9 557.99
 -1 3 12 266.48 480.6
 -1 3 12 27.95 315.13
 1 3 -11 8878.55 1239.2
 1 -3 -11 8697.98 1779.96
 1 -3 -11 6957.19 1129.2
 1 3 -11 8794.13 1778.88
 -1 3 11 8504.15 1278.21
 -1 3 11 7449.36 893.72
 -1 -3 11 7969.15 1451.81
 1 3 -10 20746.2 2518.23
 1 3 -10 21855.5 2066.02
 1 -3 -10 20696 1910.52
 1 -3 -10 19816.8 1877.94
 -1 -3 10 19744.9 2202.34
 -1 3 10 17481.2 1919.74
 -1 3 10 18898.2 2071.59
 1 3 -9 2098.08 551.35
 1 -3 -9 1114.59 496.76
 1 -3 -9 4.67 789.45
 1 3 -9 2168.78 483.9
 -1 -3 9 1612.87 223.8
 -1 3 9 1925.32 579.23
 -1 3 9 2514.35 604.29
 -1 -3 9 2393.95 658.97
 1 3 -8 7937.03 900.01
 1 3 -8 9056.36 1045.94
 1 -3 -8 9013.27 954.38
 1 -3 -8 9357.34 910.66
 -1 -3 8 8721.2 677.72
 -1 3 8 9503.95 756.37
 -1 -3 8 7236.54 1124.78
 -1 3 8 8549.86 718.31
 1 -3 -7 112.68 373.48
 1 3 -7 1470.42 347.77
 1 -3 -7 1074.03 332.39
 1 3 -7 1597.33 413.86
 -1 3 7 1311.75 247.72
 -1 3 7 1262.79 409.98
 -1 -3 7 1228.17 268.43
 -1 -3 7 899.36 208.45
 1 3 -6 1158.08 671.55
 1 3 -6 1165.93 508.01
 1 -3 -6 3744.7 417.04
 -1 -3 6 2640.37 273.71
 -1 3 6 1641.44 514.69
 -1 3 6 3054.48 325.78
 -1 -3 6 2055.03 563.38
 1 3 -5 24759.2 1487.8
 1 -3 -5 25922.2 1690.88
 1 -3 -5 25818.8 1476.81
 1 3 -5 24020.6 2091.11
 -1 -3 5 26735 1342.94
 -1 3 5 25279.5 1849.97
 -1 3 5 25835.5 1759.91
 -1 -3 5 25469.6 1554.12
 1 3 -4 3540.98 554.99
 1 -3 -4 3991.11 503.97
 1 -3 -4 3590.9 656.94
 1 3 -4 3062.18 399.04
 -1 -3 4 3622.22 352.44
 -1 -3 4 3567.63 200.13
 -1 3 4 3503.99 449.05
 -1 3 4 5150.4 576.86
 -1 -3 4 3402.63 209.04
 1 3 -3 101159 6863.7
 1 3 -3 100439 7228.34
 1 -3 -3 100767 7319.04
 1 -3 -3 107048 7333.71
 -1 3 3 105680 7423.89
 -1 3 3 102237 6804.97
 -1 -3 3 104241 6832.13
 1 -3 -2 77170.9 4994.43
 1 3 -2 78507 4835.68
 1 3 -2 78526.9 5276.06
 1 -3 -2 68973.2 4117.56
 1 -3 -2 84904.7 5508.86
 -1 3 2 68368 4215.64
 -1 3 2 78179.1 4423.68
 -1 3 2 82935.1 5399.65
 -1 -3 2 75705.1 4466.97
 1 3 0 8441.72 396.15
 1 3 0 10057.6 834.6
 1 3 0 9155.17 440.3
 1 -3 0 10110.8 570.97
 1 -3 0 9526.05 459.84
 1 3 0 10456.4 578.47
 1 -3 0 9422.56 484.36
 1 -3 0 9428.74 695.04
 -1 -3 0 10486.7 538.1
 -1 3 0 9051.13 434.72
 -1 -3 0 9113.77 481.7
 -1 3 0 9233.66 474.45
 -1 -3 0 10726.2 490.61
 -1 3 0 9824.57 578.49
 -1 3 0 8531.92 764.21
 -1 -3 0 10007.3 490.72
 1 3 2 140635 9744.33
 1 -3 2 130091 9244.6
 1 -3 2 138156 10020
 1 -3 2 141973 10246.2
 -1 -3 -2 138716 10652.9
 -1 3 -2 145783 10360.7
 -1 3 -2 133482 10295.8
 -1 3 -2 132524 9164.52
 1 -3 3 60474.3 3795.93
 1 3 3 63116.5 3776.4
 1 3 3 57822.7 3156.28
 1 -3 3 58523.4 3515.26
 1 3 3 59096.9 3955.49
 -1 -3 -3 62983.2 3421.8
 -1 3 -3 58977.9 3744.42
 -1 3 -3 60419.6 3669.84
 -1 -3 -3 59919.3 4324.01
 1 3 4 6390.51 695.31
 1 3 4 5301.42 335.84
 1 -3 4 5123.9 482.83
 1 -3 4 5191.34 425.19
 1 3 4 5123.97 373.14
 -1 -3 -4 5357.42 354.29
 -1 -3 -4 5648.61 562.33
 -1 3 -4 4860.22 538.62
 -1 3 -4 5631.24 571.79
 1 3 5 5063.47 558.09
 1 3 5 3844.38 401.72
 1 -3 5 3927.88 385.02
 1 -3 5 3046.42 663.78
 -1 -3 -5 3689.56 222.77
 -1 3 -5 2906.87 467.22
 -1 3 -5 3730 315.63
 -1 -3 -5 4355.02 502.16
 1 3 6 55701.6 3516.34
 1 3 6 43789 3268.57
 1 -3 6 56249.7 4123.11
 1 -3 6 48885.4 3081.99
 -1 -3 -6 53902.4 3191.59
 -1 -3 -6 52985.7 4294.22
 -1 3 -6 54379.6 4348.57
 -1 3 -6 53511.9 3202.63
 1 3 7 959.16 311.16
 1 -3 7 1646.66 199.78
 1 3 7 2647.72 299.07
 1 -3 7 1812.76 538.73
 -1 -3 -7 1643.29 683.31
 -1 -3 -7 1288.18 270.67
 -1 3 -7 726.73 661.89
 -1 3 -7 1275.44 354.79
 1 3 8 12043.8 1313.16
 1 3 8 10797.6 1348.75
 1 -3 8 12219.6 783.4
 1 -3 8 12480.3 1049.4
 -1 -3 -8 13661.7 949.5
 -1 -3 -8 12479.8 1730.63
 -1 3 -8 12499.9 1112.81
 -1 3 -8 14609.4 1793.1
 1 3 9 872.51 265.56
 1 3 9 1138.07 433.69
 1 -3 9 971.94 477.17
 1 -3 9 377.75 326.74
 -1 -3 -9 680.47 372.64
 -1 3 -9 467.42 372.61
 -1 3 -9 510.47 196.86
 -1 -3 -9 343.26 246.21
 1 3 10 439.02 252.9
 1 3 10 115.14 441.75
 1 -3 10 423.88 283.02
 1 -3 10 232.45 196.2
 -1 3 -10 443.65 327.39
 -1 3 -10 482.4 352.44
 -1 -3 -10 470.35 610.39
 1 3 11 303.52 391.97
 1 -3 11 102.55 450.42
 1 3 11 16.17 237.25
 -1 3 -11 30.13 571.87
 -1 -3 -11 477.73 341.45
 1 3 12 6762.95 1301.24
 1 -3 12 6637.72 916.6
 1 3 12 5431.6 1290.81
 -1 -3 -12 5531.07 1141.75
 -1 3 -12 6246.24 1119.65
 1 -4 -12 2667.98 724.27
 1 4 -12 1582.72 1155.58
 1 4 -12 1679.32 459.92
 -1 4 12 5.58 500.18
 -1 -4 12 2799.6 560.17
 -1 4 12 2334.12 503.76
 1 4 -11 18250 1510.59
 1 -4 -11 13434.3 1652.34
 1 -4 -11 17917.6 2626.06
 1 4 -11 19842.1 1868.88
 -1 4 11 16177 1453.54
 -1 -4 11 16611.2 1573.76
 -1 4 11 16258.2 1464.62
 1 4 -10 11245.7 1207.43
 1 -4 -10 10448.8 1172.05
 1 -4 -10 9147.78 1176.93
 1 4 -10 10724.3 954.77
 -1 -4 10 9355.61 1000.75
 -1 4 10 9065.08 1321.3
 -1 4 10 9662.46 970.82
 1 4 -9 13976.1 1475.77
 1 -4 -9 12978.9 977.95
 1 -4 -9 11872.6 1861.57
 1 4 -9 12681.1 1309.94
 -1 -4 9 14423.4 1605.36
 -1 4 9 14476.3 1570
 -1 4 9 14029.9 1467.4
 1 4 -8 39061 2939.81
 1 4 -8 39212.3 3112.93
 1 -4 -8 35975.6 3480.32
 1 -4 -8 39566 2883.01
 -1 -4 8 40530.2 3339.62
 -1 -4 8 35646.4 2203.78
 -1 4 8 40507.7 3054.92
 -1 4 8 38182.9 3151.88
 1 4 -7 1600.92 652.73
 1 4 -7 1798.37 497.5
 1 -4 -7 1869.07 408.58
 1 -4 -7 2288.77 658.61
 -1 -4 7 1799.18 334.87
 -1 4 7 1717.11 504.03
 -1 4 7 2327.98 274.45
 -1 -4 7 1565.06 219.58
 1 4 -6 7119.66 706.89
 1 4 -6 8471.4 612.42
 1 -4 -6 7650.42 542.8
 1 -4 -6 8445.09 1085.36
 -1 -4 6 6623.53 885.29
 -1 -4 6 8051.25 544.11
 -1 4 6 7848.26 898.24
 -1 4 6 8866.08 780.04
 1 4 -5 35085.2 2434.02
 1 -4 -5 30034.4 1708.57
 1 -4 -5 32963.4 2533.72
 1 4 -5 31369.5 2470.16
 -1 -4 5 29719.6 1518.78
 -1 -4 5 27084.2 1469.19
 -1 4 5 30535.8 1698.16
 -1 4 5 29343.8 2207.75
 -1 -4 5 31635 1882.67
 1 4 -4 123398 9692.49
 1 -4 -4 119538 9327.75
 1 -4 -4 111152 8284.48
 1 4 -4 122275 9311.46
 -1 4 4 118429 8974.55
 -1 4 4 121629 8229.77
 -1 -4 4 121357 8519.15
 1 4 -3 8797.87 875.06
 1 4 -3 7615.06 892.89
 1 -4 -3 6105.73 665.16
 1 -4 -3 8172.99 596.47
 -1 -4 3 11258.2 782.48
 -1 4 3 7967.36 550.72
 -1 4 3 7763.18 551.98
 1 4 -2 214155 17294.9
 1 -4 -2 210496 16208.6
 1 -4 -2 210069 17272.6
 1 -4 -2 214406 17368
 1 4 -1 10138.3 493.19
 1 4 -1 9164.11 493.04
 1 -4 -1 7382.78 769.03
 1 4 -1 10332.2 923.74
 -1 -4 1 10026.7 571.72
 -1 4 1 8439.76 820.89
 -1 -4 1 11900.1 900.96
 -1 -4 1 9784.94 396.94
 1 4 0 26259.2 1206.39
 1 4 0 24172 1388.97
 1 4 0 25635.9 1474.84
 1 4 0 26008.4 1399
 1 -4 0 25426.7 1358.43
 1 -4 0 25920.7 1710.63
 1 -4 0 25315.3 1353.41
 1 -4 0 30910.2 1637.59
 -1 -4 0 25205.3 1264.89
 -1 -4 0 27324.3 1304.57
 -1 -4 0 26212.2 1635.39
 -1 4 0 25619.7 1772.31
 -1 4 0 25378.7 1372.7
 -1 4 0 26310.3 1357.41
 -1 -4 -2 223951 18714
 -1 4 -2 240205 20664
 1 4 3 30212.2 1519.3
 1 4 3 30345.5 1634.26
 1 -4 3 31715.5 2025.72
 1 -4 3 29857.2 1650.26
 1 4 3 30688 2094.89
 -1 -4 -3 29658.7 1553.42
 -1 -4 -3 26619 1424.78
 -1 -4 -3 31501.6 2377.07
 -1 4 -3 28124.2 2256.26
 -1 4 -3 30085.3 1760.24
 1 4 4 26099.9 1578.48
 1 4 4 26014.2 1616.5
 1 -4 4 27565.7 1679.31
 1 -4 4 27168.6 1775.16
 -1 -4 -4 27433.7 2214.11
 -1 -4 -4 24086.9 1330.53
 -1 4 -4 25119.4 1518.96
 -1 4 -4 20415 1513.4
 1 4 5 4732.59 707.48
 1 -4 5 3680.72 685.43
 1 -4 5 4163.2 379.24
 1 4 5 4359.49 344.97
 -1 -4 -5 4432.28 363.6
 -1 -4 -5 5143.81 550.18
 -1 4 -5 3532.34 562.68
 -1 4 -5 4341.47 522.54
 1 4 6 23877.7 1757.89
 1 -4 6 30402.6 2324.14
 1 -4 6 27566 1619.76
 1 4 6 34055.6 2425.72
 -1 -4 -6 25059 1866.74
 -1 4 -6 26031.6 1882.2
 -1 4 -6 27771.4 1623.9
 -1 -4 -6 23951.5 1415.58
 1 4 7 1417.39 487.92
 1 -4 7 1779.42 531.48
 1 4 7 1573.7 407.58
 1 -4 7 1111.62 279.46
 -1 4 -7 1537.11 386
 -1 4 -7 1470.77 656.51
 -1 -4 -7 942.37 254.67
 -1 -4 -7 1697.72 379.86
 1 4 8 -108.36 228.82
 1 -4 8 -9.93 92.43
 1 4 8 60.85 270.54
 1 -4 8 91.87 168.35
 -1 4 -8 -57.24 205.49
 -1 -4 -8 251.94 145.62
 -1 4 -8 77.16 354.75
 -1 -4 -8 315.67 363.57
 1 4 9 1737.02 391.11
 1 4 9 1185.07 566.73
 1 -4 9 646.97 661.41
 1 -4 9 1774.23 248.52
 -1 -4 -9 1278.92 503.09
 -1 4 -9 1142.9 847.15
 -1 4 -9 1574.92 481.36
 1 4 10 14489.9 1687.22
 1 4 10 15230.1 1340.37
 1 -4 10 14901.3 1390.81
 -1 -4 -10 15690.4 2333.68
 -1 4 -10 14209.4 2193.5
 -1 4 -10 13968.1 1455.39
 1 4 11 220.89 381.42
 1 4 11 291.24 212.51
 1 -4 11 129.23 413.25
 -1 -4 -11 -199.64 309.8
 -1 4 -11 -79.04 300.85
 1 4 12 1182.61 708.66
 1 -4 12 807.97 457.79
 1 4 12 1527.03 451.9
 -1 -4 -12 1130.58 1043.69
 -1 4 -12 236.72 1018.86
 1 5 -12 16899.8 2687.33
 1 5 -12 14205.3 2001.77
 1 -5 -12 16607 1843.29
 -1 5 12 13779.4 2078.88
 -1 5 12 14190.2 1410.23
 1 5 -11 8557.1 1294.87
 1 5 -11 5400.56 1693
 1 -5 -11 7567.04 1701.94
 -1 5 11 6466.35 806.2
 -1 -5 11 7770.27 950.12
 -1 5 11 7270.08 1315.57
 1 -5 -10 6022.75 972.74
 1 5 -10 6931.09 743.64
 1 -5 -10 7840.82 965.43
 -1 5 10 6682.19 1189.12
 -1 -5 10 6469.18 804.7
 -1 5 10 6066.01 1079.04
 1 -5 -9 4788.48 759.48
 1 5 -9 5448.27 1230.16
 1 -5 -9 5079.26 735.28
 1 5 -9 4450.46 577.33
 -1 -5 9 4533.99 961.71
 -1 5 9 4493.27 528.79
 -1 5 9 4928.91 608.87
 1 5 -8 4540.02 687.82
 1 -5 -8 5520.58 702.12
 1 -5 -8 4105.38 648.02
 1 5 -8 5023.2 851.43
 -1 -5 8 5791.17 896.25
 -1 5 8 3767.44 712.02
 -1 5 8 4615.13 866.14
 1 -5 -7 3090.97 762.85
 1 5 -7 2896.69 810.64
 1 5 -7 3212.59 614.01
 1 -5 -7 3592.46 352.36
 -1 5 7 2957.57 520.9
 -1 -5 7 3846.58 423.64
 -1 -5 7 2482.22 229.16
 -1 5 7 2746.44 409.6
 1 -5 -6 18243.1 1289.23
 1 5 -6 17939.6 1745.38
 1 5 -6 18441.5 1199.6
 -1 -5 6 17372 1149.91
 -1 -5 6 16181 855.04
 -1 5 6 17433.7 1169.31
 -1 5 6 16214.2 960.47
 1 -5 -5 49386.1 3733.64
 1 5 -5 51043.7 3632.68
 1 -5 -5 47781.4 3184.14
 1 5 -5 48271.8 3212.48
 -1 5 5 50903.2 3582.81
 -1 5 5 49782.3 3090.94
 -1 -5 5 48330.9 2997.02
 -1 -5 5 44540.9 2225.39
 -1 -5 5 44466 2271.83
 1 5 -4 461.39 252.9
 1 5 -4 623.7 363.3
 1 -5 -4 723.29 252.46
 1 -5 -4 597.9 306.31
 -1 -5 4 630.6 196.56
 -1 5 4 616.2 363.31
 -1 5 4 566.36 218.84
 -1 -5 4 872.79 65.71
 1 -5 -3 7774.79 599.95
 1 5 -3 7359.13 931.41
 1 5 -3 7371.75 578.87
 1 -5 -3 7064.15 740.01
 -1 5 3 6636.69 523.51
 -1 5 3 7163.91 503.5
 -1 -5 3 7939.92 693.42
 1 -5 -2 3935.51 541.02
 1 -5 -2 3319.04 459.89
 1 -5 -2 2594.19 205.71
 1 5 -2 3673.24 364.53
 1 5 -2 2422.37 154.49
 -1 5 2 1434.09 496.26
 -1 -5 2 3077.06 133.65
 -1 -5 2 4280.64 350.43
 -1 -5 2 2762.95 343.19
 1 -5 -1 15829.7 804.96
 1 5 -1 16249.5 1007.62
 1 5 -1 16597.1 800.27
 1 5 -1 16953.5 787.33
 1 -5 -1 17042 783.09
 1 -5 -1 16101 1169.93
 -1 5 1 15587.5 966.25
 -1 -5 1 18411 894.61
 -1 -5 1 16844.4 739.58
 -1 -5 1 16970.8 1246.02
 -1 5 1 17312.4 962.16
 1 5 0 781.01 214.53
 1 5 0 713.16 193.23
 1 5 0 619.99 101.24
 1 -5 0 744.37 147.17
 1 -5 0 709.71 293.44
 -1 5 0 785.68 163.21
 -1 5 0 511.27 324.42
 -1 -5 0 799.39 86.76
 -1 -5 0 362.2 92.35
 -1 5 0 714.84 143.82
 -1 -5 0 759.02 157.73
 1 5 1 4165.58 404.7
 1 -5 1 3619.07 228.86
 1 5 1 3909.59 135.14
 1 5 1 3482.8 458.38
 1 5 1 3839.28 147.45
 1 -5 1 3548.25 345.78
 -1 -5 -1 3923.65 414.19
 -1 5 -1 3075.59 214.99
 -1 5 -1 4255.68 394.4
 -1 5 -1 4128.71 459.81
 1 5 2 80621.2 4945.65
 1 -5 2 75881.8 5175.48
 1 5 2 73446.4 4082.14
 1 -5 2 74049.7 4700.08
 -1 5 -2 73634.8 4831.52
 -1 -5 -2 75808.9 4383.6
 -1 -5 -2 64949.9 3576.48
 -1 5 -2 75030.4 4732.25
 1 5 3 2190.57 222.59
 1 5 3 1791.51 483.57
 1 -5 3 1821.24 239.79
 1 -5 3 1609.68 424.28
 -1 -5 -3 1786.64 327.55
 -1 -5 -3 2395.78 279.34
 -1 5 -3 1759.25 343.56
 -1 -5 -3 1752.08 173.21
 -1 5 -3 1619.8 317.82
 1 5 4 21977.2 1096.1
 1 5 4 22872 1411.51
 1 -5 4 22179.3 1627.42
 1 -5 4 21600.3 1722.23
 -1 5 -4 19478.9 1427.55
 -1 -5 -4 21649 1211.09
 -1 5 -4 20609.4 1068.13
 -1 -5 -4 21527.8 1483.79
 1 -5 5 2060.84 218.54
 1 5 5 1091.15 474.77
 1 -5 5 2430.11 281.34
 1 5 5 626.91 285.08
 -1 -5 -5 908.47 244.69
 -1 -5 -5 653.94 332.89
 -1 5 -5 968.97 328.69
 -1 5 -5 1075.19 238.64
 1 -5 6 7240.87 525.68
 1 5 6 7304.97 647.56
 1 5 6 7766.47 505.26
 1 -5 6 7039.93 951.76
 -1 5 -6 5984.12 715.3
 -1 -5 -6 8674.2 593.8
 -1 -5 -6 5770.39 701.58
 -1 5 -6 7374.36 554.17
 1 -5 7 946.51 231.39
 1 5 7 1037.28 337.51
 1 -5 7 889.08 472.49
 1 5 7 1039.06 273.84
 -1 5 -7 1034.94 371.48
 -1 -5 -7 215.8 242.4
 -1 5 -7 548.75 572.93
 -1 -5 -7 1329.98 359.77
 1 5 8 17589.4 1305.97
 1 5 8 14369.7 1045.58
 1 -5 8 15287.8 887.71
 1 -5 8 15744.3 1241.27
 -1 -5 -8 16193.4 1118.99
 -1 5 -8 15014 1392.08
 -1 5 -8 15702.3 2029.01
 -1 -5 -8 15452.3 1449.67
 1 5 9 1864.8 399.29
 1 5 9 1609.53 508.17
 1 -5 9 1044.54 370.44
 1 -5 9 991.83 654.36
 -1 5 -9 1011.14 513.45
 -1 5 -9 1527.14 510.94
 -1 -5 -9 1731.63 512.04
 1 -5 10 10056.8 1017.98
 1 5 10 9980.46 1011.81
 1 5 10 8413.95 1267.45
 -1 -5 -10 12160.7 1359.85
 -1 5 -10 10867 1278.64
 -1 5 -10 10065.4 1229.64
 1 5 11 5464.75 698.99
 1 5 11 7583.79 1241.95
 1 -5 11 6165.87 1339.78
 -1 5 -11 -26.25 1593.3
 -1 -5 -11 7626.69 1613.56
 1 5 12 10244 1822.71
 1 5 12 9174.41 1608.74
 1 -6 -11 81.12 444.87
 1 6 -11 619.19 305.07
 1 6 -11 1261.92 438.83
 -1 -6 11 456.48 369.19
 -1 6 11 440.02 293.76
 -1 6 11 324.19 335.68
 1 -6 -10 4888.58 737.48
 1 6 -10 3734.6 872
 1 6 -10 4223.79 782.45
 1 -6 -10 2932.68 725.17
 -1 6 10 3649.72 601.49
 -1 -6 10 4427.42 636.54
 -1 6 10 1319.04 794.73
 1 -6 -9 15031.2 1497.91
 1 6 -9 16600.3 1804.53
 1 6 -9 16133.1 2141.87
 1 -6 -9 13714.5 1405.34
 -1 -6 9 16202.2 1842.13
 -1 6 9 15950.4 1173.32
 -1 6 9 14343.2 1758.18
 1 6 -8 2662.44 421.58
 1 6 -8 3034.21 923.1
 1 -6 -8 1979.16 553.47
 1 -6 -8 3207.82 558.23
 -1 -6 8 265.44 724.97
 -1 6 8 3843.96 472.87
 -1 6 8 2689.69 349.61
 1 6 -7 14465.9 1436.85
 1 6 -7 15216.1 1732.3
 1 -6 -7 12515.8 856.58
 1 -6 -7 13577.8 1174.76
 -1 -6 7 13942.1 1030.36
 -1 6 7 13602.4 1055.28
 -1 6 7 12267.5 1088.05
 1 -6 -6 12542.8 1000.12
 1 6 -6 12450.9 1388.6
 1 -6 -6 10816.1 926.97
 1 6 -6 10222.5 831.48
 -1 6 6 11085.2 654.24
 -1 -6 6 9956.45 445.9
 -1 6 6 11278.8 856.5
 -1 -6 6 11496.3 1132.52
 1 6 -5 53779.4 3991.16
 1 6 -5 55831 3829.51
 1 -6 -5 57788.3 4381
 1 -6 -5 59411.5 3618.64
 -1 6 5 52733 3325.16
 -1 -6 5 54245.9 2715.3
 -1 -6 5 47604.3 2337.82
 -1 6 5 55814 4076.12
 -1 -6 5 57770.9 3594.24
 1 6 -4 1558.09 613.67
 1 6 -4 1509.61 677.65
 1 -6 -4 2795.8 308.64
 1 -6 -4 4071.42 417.88
 -1 6 4 1224.77 560.18
 -1 -6 4 2263.81 292.9
 -1 6 4 2694.06 304.05
 1 -6 -3 9830.21 528.81
 1 -6 -3 10336.8 662.48
 1 6 -3 9743.6 338.52
 1 -6 -3 9953.19 752.45
 1 6 -3 11801.7 1183.85
 -1 6 3 10577.4 634.05
 -1 6 3 10419.1 722.33
 -1 -6 3 10474.6 826.6
 -1 -6 3 11606.4 764.04
 1 -6 -2 5523.81 360.75
 1 6 -2 6857.8 873.74
 1 -6 -2 5737.66 390.8
 1 -6 -2 5555.39 673.01
 -1 -6 2 6646.58 777.49
 -1 6 2 6009.91 536.07
 -1 -6 2 6246.33 261.27
 -1 6 2 5511.23 746
 -1 -6 2 6300.33 507.23
 1 -6 -1 97980.3 6170
 1 6 -1 102139 6513.58
 1 6 -1 106792 8013.36
 1 -6 -1 110556 6901.95
 1 -6 -1 113120 7643.1
 -1 -6 1 107593 6779.03
 -1 -6 1 102819 6592.04
 -1 -6 1 108329 7374.38
 -1 6 1 108018 7336.17
 -1 6 1 118183 8529.3
 1 -6 0 27408.4 1362.87
 1 6 0 28763.7 1428.9
 1 6 0 26344.6 1173.73
 1 -6 0 27761.8 1902.61
 1 6 0 26577.7 1648.85
 -1 -6 0 28170.2 1859.46
 -1 -6 0 30004.7 1364.48
 -1 6 0 26468 1362.32
 -1 6 0 26666.2 1986.98
 -1 6 0 25538.6 1756.78
 1 6 1 232659 19397.7
 1 6 1 218993 18480.6
 -1 6 -1 231858 19471.2
 1 6 2 52625 3601.06
 1 6 2 55199.3 2678.26
 1 -6 2 57369.5 3442.01
 1 -6 2 49248.9 3075.95
 -1 6 -2 58699.7 3552.06
 -1 -6 -2 51914 3875.67
 -1 -6 -2 54674.7 2711.49
 -1 -6 -2 48698.5 3094.41
 -1 6 -2 50867.8 3851.09
 1 6 3 19155.2 1180.79
 1 6 3 20149.4 927.48
 1 -6 3 18299.6 1485.24
 1 -6 3 18902.9 1353.89
 -1 6 -3 19731.9 1207.05
 -1 6 -3 19465 1790.65
 -1 -6 -3 20503.1 1197.01
 -1 -6 -3 15938.1 785.29
 -1 -6 -3 18552.4 1298.46
 1 -6 4 79083.5 5334.49
 1 6 4 85228.9 5295
 1 -6 4 88435.9 5880.35
 1 6 4 83799.8 6208.23
 -1 -6 -4 73215.3 5322.66
 -1 -6 -4 101715 6274.69
 -1 6 -4 79180.5 5720.33
 -1 6 -4 78909.1 4894.21
 1 6 5 11648.2 781.84
 1 6 5 11846.1 832.06
 1 -6 5 10000.1 765.8
 1 -6 5 10282.6 722.82
 -1 -6 -5 10698.3 933.42
 -1 -6 -5 11066.4 728.87
 -1 6 -5 9489.36 882.91
 1 -6 6 19428.2 980.22
 1 6 6 19734.6 1099.03
 1 -6 6 19672.9 1373.35
 1 6 6 19618.4 1772.99
 -1 6 -6 19175.8 1288.63
 -1 -6 -6 20865.3 1252.63
 -1 -6 -6 20531.1 2036.75
 -1 6 -6 17490 1425
 1 6 7 11098.4 872
 1 6 7 8521.15 843.08
 1 -6 7 8599.52 650.73
 1 -6 7 10656.5 1256.23
 -1 -6 -7 9176.28 1439.89
 -1 6 -7 9726.36 1047.63
 -1 -6 -7 9595.34 750.3
 -1 6 -7 7792.95 1419.62
 1 6 8 13168.2 1187.48
 1 6 8 12671 1101.94
 1 -6 8 12824.5 1555.04
 1 -6 8 12423.4 911.61
 -1 6 -8 12874.2 1278.15
 -1 6 -8 13242.9 1356.78
 -1 -6 -8 11614.8 963.61
 -1 -6 -8 13571.3 1272.48
 1 6 9 325.63 370.18
 1 6 9 887.97 298.06
 1 -6 9 543.13 306.88
 -1 6 -9 1028.71 653.62
 -1 -6 -9 627.51 380.6
 -1 6 -9 -22.22 384.14
 1 -6 10 1021.76 630.85
 1 6 10 1115.56 346.33
 1 6 10 -69.26 461.94
 -1 -6 -10 348.27 447.31
 -1 6 -10 481.96 806.12
 -1 6 -10 1433.78 492.8
 1 6 11 44.13 150.21
 1 -6 11 29.68 149.15
 1 6 11 -24.85 123.2
 -1 -6 -11 -95.02 330.01
 -1 6 -11 -79.64 330.83
 1 -7 -11 24081.7 2424.43
 1 7 -11 25885.3 2553.08
 1 7 -11 27683.7 2844.25
 -1 -7 11 22400.3 2152.49
 -1 7 11 24305.5 2875.8
 1 -7 -10 1974.7 446.93
 1 7 -10 2267.39 1171.14
 1 7 -10 3914.35 554.43
 1 -7 -10 3312.29 715.43
 -1 -7 10 3741.36 897.69
 -1 7 10 2624.55 459.99
 -1 7 10 3167.35 934.92
 1 -7 -9 3340.27 664.01
 1 7 -9 3176.19 545.24
 1 7 -9 3195.38 1096.4
 1 -7 -9 3391.66 447.03
 -1 7 9 3791.94 568.74
 -1 7 9 2826.38 659.64
 -1 -7 9 2839.27 862
 1 7 -8 1081.55 407.48
 1 -7 -8 49.19 517.43
 1 -7 -8 481.1 197.43
 1 7 -8 95.44 317.89
 -1 -7 8 349.76 418.78
 -1 7 8 268.59 290.63
 -1 7 8 266.75 249.5
 1 -7 -7 15493.5 1271.57
 1 -7 -7 12160.8 1126.64
 1 7 -7 11941 1004.05
 1 7 -7 13166.5 1131.92
 -1 7 7 11194.9 980.89
 -1 7 7 12056.6 1385.39
 -1 -7 7 10184.6 889.93
 1 7 -6 22996.7 1729.9
 1 7 -6 23595.5 2048.27
 1 -7 -6 24171.1 1833.51
 1 -7 -6 25960.6 2328.5
 -1 -7 6 29051.6 2119.45
 -1 7 6 21414.8 1537.79
 -1 7 6 21969 1471.82
 1 -7 -5 7483.57 1075.4
 1 7 -5 7277.62 1099.65
 1 7 -5 7686.53 637.12
 1 -7 -5 8034.52 578.34
 -1 -7 5 7124.68 801
 -1 7 5 7467.44 575.52
 -1 7 5 6833.95 923.25
 1 -7 -4 3056.78 427.04
 1 -7 -4 3191.83 309.67
 1 7 -4 2191.37 400.48
 1 7 -4 2489.93 367.28
 -1 -7 4 2954.16 454.12
 -1 7 4 2780.36 282.48
 -1 7 4 2395.85 359.17
 1 -7 -3 10478.1 744.79
 1 -7 -3 16123 1379.74
 1 7 -3 15496.2 1037.02
 1 7 -3 13626.2 570.49
 -1 7 3 13094.3 928.59
 -1 -7 3 17275.5 1359.5
 -1 7 3 11585.8 666.19
 -1 -7 3 12227.9 509.75
 -1 -7 3 13145.3 767.3
 1 7 -2 44486.1 2273.51
 1 -7 -2 40304.7 2044.02
 1 7 -2 41311.1 3279.66
 1 -7 -2 42138.3 2518.89
 1 -7 -2 46917.4 2410.09
 -1 -7 2 44730 2568.75
 -1 -7 2 43185.1 2684.68
 -1 7 2 43890.7 2673.25
 -1 -7 2 40407.2 2165.04
 -1 7 2 41782.4 2653.77
 1 7 -1 22587.8 1135.42
 1 7 -1 24980.8 1307.05
 1 -7 -1 23656.8 1104.29
 1 -7 -1 23122.2 1378.17
 1 -7 -1 22828.4 1058.08
 1 7 -1 24745.7 2024.05
 -1 7 1 23685 1516.28
 -1 -7 1 20985 1107.97
 -1 -7 1 22927.2 1764.71
 -1 -7 1 23154.5 1144.9
 -1 7 1 20996 1590.03
 1 7 0 42263.9 2719.67
 1 7 0 43928.9 2623.73
 1 -7 0 32874.3 2655.99
 1 7 0 39891.4 1909.51
 1 -7 0 43548.9 2258.63
 -1 7 0 45777.4 2999.97
 -1 -7 0 48592.1 2343.89
 -1 -7 0 45550.7 2648.71
 -1 7 0 41937.3 2646.8
 -1 7 0 42343.4 2286.41
 1 7 1 2891.33 286.93
 1 7 1 2886.4 405.65
 1 -7 1 2775.32 588.84
 1 -7 1 2707.73 194.18
 -1 7 -1 3477.12 415.81
 -1 7 -1 3642.07 445.1
 -1 -7 -1 2500.48 509.72
 1 7 2 19508.2 1337.76
 1 -7 2 19330.5 1006.33
 1 -7 2 18077.1 1165.33
 1 7 2 20320.1 1183.06
 -1 -7 -2 18216.9 1267.52
 -1 7 -2 19536.8 1295.86
 -1 7 -2 17644.6 1273.82
 1 7 3 201048 16305.6
 1 -7 3 192643 16434.8
 1 -7 3 192846 16005.3
 -1 -7 -3 183470 16243.6
 -1 7 -3 205885 15950.1
 -1 7 -3 188200 15918.3
 1 7 4 10787.9 1040.3
 1 -7 4 8757.03 686.72
 1 7 4 8172.76 480.99
 1 -7 4 9671.01 649.03
 -1 7 -4 9099.31 1183.94
 -1 -7 -4 10655.9 1246.48
 -1 -7 -4 9078.83 707.5
 -1 7 -4 9420.88 667.07
 1 -7 5 515.51 294.22
 1 7 5 581.67 316.66
 1 -7 5 413.88 165.04
 1 7 5 48.37 139.49
 -1 7 -5 459.63 237.04
 -1 -7 -5 378.71 173.18
 -1 7 -5 209.29 159.12
 -1 -7 -5 302 368.32
 1 -7 6 2867.11 296.08
 1 7 6 3448.09 451.13
 1 7 6 3052.97 387.33
 1 -7 6 2453.27 682.3
 -1 -7 -6 3470.72 272.46
 -1 -7 -6 2991.93 531.22
 -1 7 -6 3173.78 656.35
 -1 7 -6 3994.63 862.75
 1 -7 7 1311.93 283.05
 1 7 7 725.99 162.64
 1 7 7 941.68 475.18
 1 -7 7 385.42 197.75
 -1 -7 -7 827.93 336.87
 -1 -7 -7 110 252.28
 -1 7 -7 921.86 236.73
 -1 7 -7 685.51 347.91
 1 7 8 3936.58 537.05
 1 -7 8 2705.3 864.09
 1 7 8 4003.37 373.18
 -1 7 -8 3625.75 737.35
 -1 -7 -8 1341.92 452.1
 -1 -7 -8 3655.98 635.12
 -1 7 -8 4947.26 1104.65
 1 7 9 769.13 339.15
 1 -7 9 610.82 342.25
 1 7 9 1139.8 231.29
 -1 7 -9 930.69 419.85
 -1 7 -9 42.91 275.6
 -1 -7 -9 951.83 418.99
 1 7 10 12391.3 1191.7
 1 -7 10 9029.25 1613.3
 -1 7 -10 11504.7 1379.11
 -1 7 -10 9687.05 931.62
 -1 -7 -10 10635.5 1320.24
 1 -7 11 5915.58 908.72
 1 7 11 6042.77 931.78
 -1 -7 -11 7567.1 1157.81
 -1 7 -11 7187.35 1171.23
 1 8 -11 1530.87 800.3
 1 8 -11 1608.17 1122.45
 1 -8 -11 1249.93 1038.44
 -1 -8 11 1350.86 862.04
 -1 8 11 1768.67 527.01
 1 -8 -10 6840.7 1601.31
 1 8 -10 6990.22 1670.22
 1 -8 -10 6059.13 1055.97
 1 8 -10 6802.36 865.11
 -1 -8 10 7869.21 1372.86
 -1 8 10 6698.94 1340.24
 1 8 -9 22079.8 2397.29
 1 8 -9 23002.2 2139.33
 1 -8 -9 23161.1 2087
 1 -8 -9 24604.8 2204.19
 -1 -8 9 24684.1 2510.43
 -1 8 9 26080.3 2056.37
 1 8 -8 106856 9233.14
 1 -8 -8 85743.8 7337.79
 1 8 -8 102977 9551.8
 1 -8 -8 114922 10220
 -1 -8 8 105724 8278.93
 -1 8 8 100243 7901.52
 -1 8 8 105562 9233.35
 1 8 -7 31882.2 2229.7
 1 -8 -7 31025.8 2020.43
 1 -8 -7 28258.7 2891.96
 1 8 -7 30692.5 3045.01
 -1 -8 7 28457.6 2502.39
 -1 8 7 28736.2 2020.71
 -1 8 7 29392.1 2702.72
 1 8 -6 45542.8 3919.81
 1 -8 -6 37796.4 2821.63
 1 -8 -6 40403.3 2976.02
 1 8 -6 39200.4 3283.13
 -1 8 6 42278 3445.12
 -1 8 6 41622.1 2390.05
 -1 -8 6 40158.1 2680.15
 1 -8 -5 8828.56 916.44
 1 -8 -5 9246.57 1266.81
 1 8 -5 10394.7 868.78
 1 8 -5 9122.56 1144.14
 -1 -8 5 9051.34 928.67
 -1 8 5 9229.11 753.27
 -1 8 5 8939.36 625.53
 1 -8 -4 4030.18 623.6
 1 8 -4 4569.58 489.17
 1 -8 -4 5252.17 813.3
 1 8 -4 3877.74 844.75
 -1 8 4 4234.11 340.89
 -1 8 4 4911.53 474.65
 -1 -8 4 4306.71 361.17
 1 -8 -3 11314.3 964.02
 1 8 -3 9422.31 422.52
 1 8 -3 11429.2 886.09
 1 -8 -3 11166.2 609.5
 -1 8 3 12245.3 1120.86
 -1 -8 3 12502.5 1175.9
 -1 8 3 12368.7 1241.59
 -1 -8 3 9917.29 466.99
 -1 -8 3 11597.2 834.5
 1 8 -2 103343 6547.63
 1 -8 -2 96568.4 5951.15
 1 -8 -2 111233 8209.55
 1 -8 -2 95952.9 5828.86
 1 8 -2 107522 7724.42
 -1 -8 2 111335 8295.96
 -1 -8 2 99486.2 6417.32
 -1 -8 2 98706.3 6644.97
 -1 8 2 105579 7436.28
 -1 8 2 99739.4 7199.04
 1 -8 -1 1218.9 231.88
 1 -8 -1 1407.02 128.52
 1 8 -1 902.84 219.57
 1 8 -1 1176.23 488.99
 1 8 -1 1021.25 137.61
 1 -8 -1 1188.48 150.9
 -1 8 1 1233.92 219.91
 -1 -8 1 1250.2 245.91
 -1 8 1 1176.03 283.7
 -1 -8 1 1102.04 156.08
 1 8 0 24362.4 1576.32
 1 -8 0 21733.4 1034.67
 1 -8 0 21928.6 1393.76
 1 8 0 24378.8 1472.23
 -1 -8 0 20923.6 956.94
 -1 -8 0 22914.3 1363.39
 -1 8 0 20645.1 1093.47
 -1 8 0 23421.8 1669.2
 -1 8 0 21503.7 1878.51
 1 -8 1 816.02 154.79
 1 8 1 922.1 162.87
 1 8 1 591.49 391.17
 1 -8 1 607.43 198.7
 -1 8 -1 -51.11 157.13
 -1 8 -1 2.07 236.07
 -1 -8 -1 726.52 314.1
 1 8 2 268434 23723.4
 1 -8 2 258625 23154.3
 1 -8 2 264313 23027.2
 1 8 2 266996 24173.7
 -1 8 -2 257749 23596.4
 -1 -8 -2 264284 23438.9
 1 8 3 20058.9 1529.29
 1 8 3 16544.7 662.97
 1 -8 3 20049.4 1369.71
 1 -8 3 17291.8 1539.85
 -1 8 -3 19606 1796.85
 -1 -8 -3 18267.2 1295.66
 -1 -8 -3 17232.7 728.22
 -1 -8 -3 18447 1227.75
 -1 8 -3 17344.5 1137.53
 1 -8 4 4066.7 596.14
 1 8 4 3878.86 239.96
 1 8 4 4853.39 449.5
 1 -8 4 3602.04 682.97
 -1 -8 -4 3732.4 444.61
 -1 -8 -4 4597.95 551.28
 -1 8 -4 3878.54 525.65
 -1 8 -4 4341.91 437.88
 -1 -8 -4 3694.8 232.87
 1 -8 5 99.05 129.1
 1 -8 5 84.42 205.28
 1 8 5 21.81 131
 1 8 5 -130.02 83.99
 -1 -8 -5 160.61 83.89
 -1 8 -5 30.21 109.05
 -1 8 -5 51.14 286.96
 -1 -8 -5 97.94 170.77
 1 8 6 4288.28 500.02
 1 -8 6 3277.06 482.84
 1 8 6 3362.6 400.88
 1 -8 6 4005.31 335.03
 -1 -8 -6 4344.06 467.06
 -1 -8 -6 3962.63 585.81
 -1 8 -6 5659.83 770.98
 -1 8 -6 2875.63 600.6
 1 8 7 31835 2172.09
 1 8 7 34029.6 2971.89
 1 -8 7 33247.9 1947.57
 -1 8 -7 30668.4 2480.22
 -1 -8 -7 36987.9 2346.77
 -1 -8 -7 32356.2 2556.29
 -1 8 -7 31905.5 2204.78
 1 8 8 30710.9 2403.73
 1 -8 8 32819.2 2484.69
 -1 8 -8 32921.9 2376.87
 -1 -8 -8 27563 2025.55
 -1 -8 -8 34582.5 2760.56
 -1 8 -8 36925 3638.44
 1 8 9 600.38 314.47
 1 -8 9 -143.38 518.23
 -1 8 -9 1204.5 403.14
 -1 -8 -9 1173.16 401.92
 -1 8 -9 -90.54 271.47
 1 8 10 1257.64 513.18
 1 -8 10 -97.16 297.87
 -1 8 -10 620.31 364.6
 -1 8 -10 -17.12 404.23
 -1 -8 -10 27.38 618.73
 1 8 11 948.03 646.22
 1 -8 11 72.28 378.65
 -1 8 -11 930.81 498.02
 -1 -8 -11 96.56 801.74
 -1 8 -11 833.8 546.73
 1 -9 -11 5668.32 1899.72
 1 9 -11 6203.06 1983.59
 1 9 -11 7155.47 999.31
 -1 9 11 10014.7 1670.42
 -1 -9 11 8950.7 1624.73
 1 9 -10 244.31 259.08
 1 9 -10 347.72 578.54
 1 -9 -10 83.3 565.1
 -1 9 10 -60.14 266.02
 -1 -9 10 405.38 441.76
 1 -9 -9 953.93 453.75
 1 9 -9 1106.67 584.09
 1 9 -9 965.11 457.1
 1 -9 -9 -79.32 472.83
 -1 9 9 339.53 619.3
 -1 -9 9 1117.31 343.37
 1 9 -8 1498.13 665.55
 1 9 -8 1184.22 555.54
 1 -9 -8 1094.8 681.72
 1 -9 -8 183.02 261.46
 -1 -9 8 1360.24 497.63
 -1 9 8 932.26 576.03
 1 -9 -7 6469.66 1235.85
 1 9 -7 5383.97 653.71
 1 9 -7 4850.74 1201.51
 1 -9 -7 5278.76 802.63
 -1 -9 7 5074.04 883.9
 -1 9 7 4910.76 993.35
 1 9 -6 7754.54 889.55
 1 9 -6 8236.93 1133.2
 1 -9 -6 9135.68 948.91
 1 -9 -6 7554.69 897.43
 -1 -9 6 8415.95 1005.68
 -1 9 6 8160.58 653.26
 -1 9 6 8299.65 1155.17
 1 -9 -5 0.63 128.76
 1 -9 -5 305.82 179.9
 1 9 -5 5.35 286.23
 1 9 -5 78.18 318.33
 -1 -9 5 66.14 205.64
 -1 9 5 76.12 116.25
 -1 9 5 33.33 157.04
 1 9 -4 7567.6 1155.62
 1 9 -4 8021.05 327.45
 1 -9 -4 8356.14 606.1
 -1 -9 4 7368.26 295.13
 -1 -9 4 8068.47 690.45
 -1 -9 4 8459.17 768.66
 -1 9 4 10578 740.97
 1 -9 -3 60278.3 3403.63
 1 9 -3 53317.2 4389.62
 1 -9 -3 59799.3 4303.38
 1 -9 -3 55724.6 3111.18
 1 9 -3 58188.8 3124.57
 -1 -9 3 51432.1 2970.2
 -1 -9 3 63180.8 4152.6
 -1 -9 3 60761.8 3891.14
 -1 9 3 66535 4874.03
 -1 9 3 54153.5 4165.91
 1 -9 -2 31612.3 1510.01
 1 9 -2 29817.8 2553.32
 1 -9 -2 29574.8 2186.57
 1 9 -2 30098.5 1617.94
 1 -9 -2 28148.5 1314.88
 -1 -9 2 32970 1817.35
 -1 9 2 31510 2328.06
 -1 -9 2 31249.9 1967.81
 -1 9 2 29809.4 2449.14
 1 9 -1 42246.3 2296.7
 1 -9 -1 53176.3 2653.83
 1 -9 -1 42913.5 2239.88
 1 9 -1 49058.8 3798.44
 1 9 -1 45419.6 2740.24
 -1 -9 1 50401.5 2795.37
 -1 -9 1 49128.8 3530.63
 -1 9 1 48985.4 3222.37
 -1 9 1 48045.5 3314.77
 1 9 0 23998.7 1058.13
 1 -9 0 30699.9 1857.56
 1 9 0 30327.5 2485.32
 1 -9 0 32130.1 1513.98
 1 9 0 31592.7 1900.91
 -1 9 0 31922.3 2163.14
 -1 -9 0 24512.2 1074.17
 -1 9 0 28088.4 1480.55
 -1 9 0 32365.8 2068.46
 -1 -9 0 32186.3 2255.04
 1 9 1 55280.9 3817.78
 1 9 1 54805.5 3379.81
 1 -9 1 60454.5 4542.74
 1 -9 1 55822.4 3245.81
 -1 9 -1 53830.8 3299.06
 -1 9 -1 59095.4 4636.1
 -1 -9 -1 58429.3 3690.58
 1 9 2 3017.53 407.24
 1 9 2 2361.7 493.88
 1 -9 2 2629.38 356.12
 1 -9 2 986.85 586.32
 -1 9 -2 2300.35 378.31
 -1 -9 -2 1750.17 443.56
 -1 9 -2 1901.35 664.45
 1 -9 3 145106 11461.5
 1 9 3 146860 11832.6
 1 -9 3 148872 11496.1
 1 9 3 150727 12254.2
 -1 9 -3 145538 11790.9
 -1 9 -3 141249 10775.7
 -1 -9 -3 154655 11951.2
 1 9 4 865.55 401.22
 1 9 4 709.29 106.63
 1 -9 4 801.97 334.15
 1 -9 4 963.02 254.78
 -1 -9 -4 517.51 108.22
 -1 9 -4 950.97 292.65
 -1 -9 -4 944.1 268.1
 -1 -9 -4 677.04 286.94
 -1 9 -4 697.85 232.6
 1 -9 5 -110 125.36
 1 -9 5 132.74 245.82
 1 9 5 126.49 241.05
 1 9 5 55.44 71.29
 -1 9 -5 62.59 304.65
 -1 -9 -5 208.64 145.84
 -1 -9 -5 -79.09 182.63
 -1 9 -5 57.52 116.27
 1 -9 6 92.29 57.64
 1 9 6 178.83 272.22
 1 -9 6 -336.34 256.07
 -1 -9 -6 141.48 354.19
 -1 9 -6 -148.79 156.16
 -1 -9 -6 89.39 171.16
 -1 9 -6 239.73 354.41
 1 9 7 676.15 592.34
 1 -9 7 963.06 322.27
 -1 9 -7 1709.67 711.16
 -1 9 -7 1136.11 331.01
 -1 -9 -7 1078.45 349.15
 -1 -9 -7 1246.76 435.1
 1 -9 8 230.87 235.73
 1 9 8 -65.84 145.06
 -1 9 -8 46.97 298.81
 -1 9 -8 -78.93 129.85
 -1 -9 -8 292.55 289.88
 1 9 9 431.45 281.48
 1 -9 9 186.26 256.32
 -1 -9 -9 -217.1 539.5
 -1 9 -9 274.79 413.42
 -1 9 -9 -37.78 554.95
 1 9 10 5204.23 806.41
 1 -9 10 -38.77 468.98
 -1 -9 -10 2044.18 960.09
 -1 9 -10 -11.37 685.96
 1 9 11 3619.1 1032.93
 1 -9 11 -48.17 993.97
 -1 9 -11 2554.78 832.53
 -1 -9 -11 1528.76 1203.28
 1 10 -10 -257.32 513.79
 1 10 -10 -14.13 220.97
 1 -10 -10 110.99 517.34
 -1 10 10 33.93 424.27
 -1 -10 10 247.07 231.41
 1 -10 -9 -120.15 269.37
 1 10 -9 1241.43 445.32
 1 10 -9 1451.21 587.09
 1 -10 -9 1815.29 771.76
 -1 10 9 1093.94 611.04
 -1 -10 9 1063.42 550.23
 1 10 -8 177.4 446.46
 1 -10 -8 -6.59 447.97
 1 -10 -8 -16.17 280.47
 1 10 -8 -74.28 371.39
 -1 -10 8 751.49 341.76
 -1 10 8 -18.15 216.55
 1 -10 -7 6155.08 600.06
 1 -10 -7 1291.46 1349.5
 1 10 -7 7478.21 784.94
 1 10 -7 6514.55 1406.52
 -1 10 7 7579.06 791.5
 -1 -10 7 5561.8 978.37
 1 10 -6 83705.5 6687.94
 1 -10 -6 86500.4 6192.96
 1 -10 -6 82950.3 6567.19
 1 10 -6 89764.5 7486.47
 -1 10 6 82515.4 7100.42
 -1 -10 6 91807.3 6574.82
 1 10 -5 5202.08 672.6
 1 -10 -5 5662.23 737.59
 1 -10 -5 4507.99 638.22
 1 10 -5 4814.89 603.46
 -1 10 5 5305.55 592.14
 -1 -10 5 4848.38 464.03
 1 -10 -4 3448.34 275.24
 1 -10 -4 3692.3 429.46
 1 10 -4 4601.28 568.78
 -1 -10 4 3912.11 525.47
 -1 10 4 3986.86 480.11
 -1 -10 4 4854.88 512.78
 -1 10 4 3981.41 871.28
 1 -10 -3 28490.5 1419.22
 1 10 -3 31433.3 2205.07
 1 -10 -3 26386.8 1317.67
 1 10 -3 29523.5 1537.72
 1 -10 -3 40091 2648.38
 -1 -10 3 32683 2002.29
 -1 10 3 40140.7 2794.14
 -1 -10 3 31372.2 2558.53
 -1 10 3 35031.4 2765.24
 1 10 -2 3262.6 789.89
 1 -10 -2 3914.17 402.61
 1 -10 -2 3502.69 174.17
 1 -10 -2 3414.13 158.7
 1 10 -2 3332.8 334.27
 -1 -10 2 3791.48 328.12
 -1 -10 2 4326.53 670.36
 -1 10 2 3376.92 617.27
 -1 10 2 3221.9 487.08
 1 10 -1 4998.49 544.5
 1 -10 -1 4914.75 484.82
 1 -10 -1 4714.9 246.13
 1 10 -1 4150.24 291.89
 -1 -10 1 5900.95 739.64
 -1 10 1 4543.21 544.31
 -1 10 1 4885.96 646.82
 -1 -10 1 4366.53 284.27
 1 10 0 3791.29 766.28
 1 -10 0 3598.2 299.86
 1 -10 0 3995.12 431.48
 1 10 0 3944.83 312.27
 -1 10 0 3406.99 264.81
 -1 10 0 4368.28 801.73
 -1 10 0 4046.48 377.59
 -1 -10 0 4509 650.84
 1 10 1 29303.4 2070.95
 1 -10 1 33342.6 1835.13
 1 10 1 30295.2 2680.91
 1 -10 1 31640 2584.29
 -1 -10 -1 31617.7 2297.28
 -1 10 -1 29283.6 1733.2
 -1 10 -1 32328.8 2214.14
 1 -10 2 183.83 172.25
 1 10 2 -8.72 335.25
 1 -10 2 175.37 163.97
 1 10 2 171.12 246.14
 -1 -10 -2 277.52 232.34
 -1 10 -2 196.28 209.47
 -1 10 -2 227.1 195.08
 1 -10 3 20105.6 1169.37
 1 -10 3 21274.1 1490.94
 1 10 3 21386.5 1549
 1 10 3 20781.7 1384.16
 -1 10 -3 22566.7 1613.12
 -1 10 -3 20199.3 1367.61
 -1 -10 -3 20585.1 1238.32
 1 -10 4 328.46 269.55
 1 -10 4 326.32 356.03
 1 10 4 81.47 247.63
 1 10 4 600.7 349.32
 -1 10 -4 170.88 249.01
 -1 10 -4 333.62 186.05
 -1 -10 -4 364 232.45
 -1 -10 -4 341.46 245.26
 1 -10 5 6732.08 599.52
 1 -10 5 7239.18 696.21
 1 10 5 5830.86 673.77
 -1 -10 -5 6926.94 708.88
 -1 -10 -5 6208.62 767.19
 -1 10 -5 6690.34 1260.07
 -1 10 -5 6542.35 563.97
 1 -10 6 35614.8 2550.02
 1 10 6 36166.9 2683.51
 1 -10 6 34474.8 3000.34
 -1 -10 -6 38122.1 2596.78
 -1 10 -6 37278.9 3693.67
 -1 -10 -6 40269.8 3817.64
 1 10 7 19790.2 1655.62
 1 -10 7 19477.7 1999.7
 -1 10 -7 21333.2 2568.11
 -1 -10 -7 19100.9 1844.99
 -1 10 -7 21263.3 1691.1
 -1 -10 -7 20583.1 1259.31
 1 -10 8 7613.39 808.59
 1 10 8 7026.84 1296.17
 -1 10 -8 6935.59 802.8
 -1 -10 -8 6543.38 996.89
 -1 10 -8 7182.95 1519.2
 1 -10 9 9826.68 1578.09
 1 10 9 10610.1 1189.2
 -1 -10 -9 12253.8 2074.46
 -1 10 -9 11139.5 1127.03
 -1 10 -9 11441.1 2092.42
 1 10 10 382.02 567.11
 1 -10 10 31.88 552.17
 -1 10 -10 505.7 496.12
 -1 -10 -10 258.04 416.67
 -1 10 -10 363.2 428.94
 1 11 -10 734.12 371.27
 1 11 -10 1504.98 842.36
 1 -11 -10 309.89 492.89
 -1 -11 10 422.8 630.49
 -1 11 10 172.56 681.79
 1 -11 -9 -550.16 1400.94
 1 11 -9 5070.05 865.82
 1 11 -9 5170.06 737.32
 1 -11 -9 4108.96 558.67
 -1 11 9 3579.54 725.51
 -1 -11 9 4180.26 671.62
 1 11 -8 -108.82 259.57
 1 -11 -8 -151.22 198.56
 1 11 -8 244.6 319.86
 1 -11 -8 134.58 185.16
 -1 11 8 1.75 152.28
 -1 -11 8 -79.89 230.83
 1 -11 -7 2768.64 926.17
 1 11 -7 521.71 974.55
 1 11 -7 -16.89 766.91
 1 -11 -7 2797.69 380.35
 -1 -11 7 2195.71 397.32
 -1 11 7 2176.25 494.98
 1 -11 -6 54.93 202.39
 1 -11 -6 -66.02 140.51
 1 11 -6 271.62 188.59
 1 11 -6 -280.38 372.69
 -1 11 6 441.76 311.61
 -1 -11 6 -29.05 238.78
 1 11 -5 38266.4 3495.72
 1 -11 -5 36781.1 3037.16
 1 11 -5 40055.3 3073.48
 -1 11 5 40423.6 2857.09
 -1 -11 5 38905.5 2853.45
 -1 11 5 38028.9 2916.33
 1 11 -4 298.71 438.32
 1 -11 -4 212.16 186.05
 -1 -11 4 15.38 144.8
 -1 -11 4 281.97 352.34
 -1 11 4 445.77 225.71
 -1 11 4 524.96 243.13
 1 11 -3 8890.37 1250.41
 1 -11 -3 8187.05 659.37
 1 11 -3 7012.52 474.86
 -1 -11 3 8088.66 653.53
 -1 11 3 8054.12 1046.37
 -1 -11 3 8948.09 760.57
 -1 11 3 7758.88 794.98
 1 11 -2 13934.3 1617.08
 1 -11 -2 13144.4 1313.36
 1 11 -2 13775.5 886.25
 -1 11 2 13098 1320.3
 -1 11 2 14198.8 1627.1
 -1 -11 2 14341 1429.21
 -1 -11 2 14521.4 859.74
 1 11 -1 -282.49 432.47
 1 -11 -1 395.7 214.21
 1 -11 -1 565.4 76.22
 1 -11 -1 348.15 53.1
 1 11 -1 867.91 202.96
 -1 -11 1 322.26 98.43
 -1 11 1 139.3 188.35
 -1 11 1 477.66 251.81
 -1 -11 1 1187.04 361.32
 1 11 0 1500.98 393.11
 1 -11 0 1314.82 324.27
 1 -11 0 1958.58 172.68
 1 11 0 2467.93 644.2
 -1 11 0 1710.14 378.74
 -1 11 0 2274.47 472.23
 -1 -11 0 2271.47 324.23
 1 -11 1 29438.9 1988.51
 1 11 1 26885 2481.46
 1 -11 1 25913.2 1461.83
 1 11 1 29112.8 2032.15
 -1 -11 -1 28152 2165.27
 -1 11 -1 27533.5 2012.26
 -1 11 -1 28782.3 1713.28
 1 -11 2 7122.39 577.06
 1 11 2 8157.87 766.12
 1 -11 2 8266.84 715.87
 1 11 2 6776.86 571.99
 -1 -11 -2 7560.29 916.07
 -1 11 -2 6467.6 748.38
 -1 11 -2 6371.62 709.63
 1 -11 3 20486.5 1424.03
 1 -11 3 20331.1 1918.43
 1 11 3 18975.4 1473.07
 1 11 3 18352.6 1686.24
 -1 -11 -3 18000.7 1492.42
 -1 11 -3 18693.8 1500.66
 -1 11 -3 19242.8 1361.03
 1 11 4 63541.8 5103.94
 1 11 4 63272.6 4791.09
 1 -11 4 62983.9 4565.44
 1 -11 4 65618.2 5296.96
 -1 -11 -4 61016 4040.43
 -1 11 -4 62637 4200.41
 -1 11 -4 66327.1 5746.1
 1 -11 5 311.46 186.38
 1 -11 5 0.4 392.73
 1 11 5 298.78 243.13
 -1 -11 -5 275.5 165.5
 -1 11 -5 231.29 491.87
 -1 -11 -5 327.48 273.69
 1 -11 6 -55.42 353.25
 1 -11 6 -59.63 178.43
 1 11 6 28.51 217.47
 -1 -11 -6 312.64 260.64
 -1 -11 -6 405.98 226.9
 -1 11 -6 436.58 274.01
 1 -11 7 6902.42 1094.56
 1 11 7 6263.83 793.32
 -1 11 -7 8868.62 1491.48
 -1 11 -7 1287.36 1163.55
 -1 -11 -7 7677.8 924.05
 -1 -11 -7 6828.26 770.64
 1 -11 8 93.84 352.33
 1 11 8 84.06 389.22
 -1 11 -8 9.38 478.18
 -1 11 -8 -10.3 352.29
 -1 -11 -8 247.05 294.7
 1 11 9 1844.05 475.06
 1 -11 9 158.37 427.17
 -1 11 -9 2029.73 443.77
 -1 -11 -9 797.12 1000.18
 -1 11 -9 1452.5 558.87
 1 11 10 1488.55 704.58
 1 -11 10 181.26 399.04
 -1 11 -10 1062.46 510.59
 -1 -11 -10 500.09 531.67
 -1 11 -10 566.02 630.78
 1 -12 -9 19074.4 1551.88
 1 12 -9 20875.5 2663.56
 1 -12 -9 22949.4 2172.45
 1 12 -9 21982.2 2989.33
 -1 -12 9 19200.5 2350.79
 -1 12 9 19361.9 1898.51
 1 12 -8 7553.2 1730.92
 1 12 -8 7215.4 932.53
 1 -12 -8 9148.13 1108.79
 1 -12 -8 8860.52 1167.55
 -1 12 8 7478.05 974.24
 -1 -12 8 7789.54 859.87
 1 -12 -7 6088.01 840.87
 1 -12 -7 6490.35 654.18
 1 12 -7 5781.2 866.77
 1 12 -7 100.02 1107.03
 -1 12 7 4468.82 714.48
 -1 -12 7 4374.72 924.07
 1 12 -6 1012.03 401.56
 1 12 -6 527.19 604.54
 1 -12 -6 732.38 280.28
 -1 12 6 576.16 561.24
 -1 12 6 666.02 677.89
 -1 -12 6 740.8 408.63
 1 12 -5 -198.08 421.05
 1 12 -5 86.57 220.45
 1 -12 -5 -5.76 291.59
 -1 -12 5 445.76 231.13
 -1 12 5 79.76 204.94
 -1 12 5 30.8 402.89
 1 12 -4 380.93 260.2
 1 -12 -4 185.93 178.97
 -1 12 4 107.48 239.61
 -1 -12 4 54.7 376.83
 -1 -12 4 132.42 125.96
 -1 12 4 305.07 212.92
 1 -12 -3 29739.6 2005.39
 1 12 -3 27954.4 2916.39
 -1 -12 3 28935.6 1882.05
 -1 12 3 35306.2 3059.09
 -1 12 3 31883 2668.62
 -1 -12 3 29567.7 2151.53
 1 12 -2 292.67 353.33
 1 12 -2 -24.39 144.85
 1 -12 -2 167.65 163.57
 -1 12 2 174.13 334.83
 -1 -12 2 318.51 292.85
 -1 -12 2 61.69 106.98
 -1 12 2 105.55 253.6
 1 -12 -1 256.29 289.92
 1 12 -1 329.64 170.49
 1 12 -1 223 209.84
 -1 -12 1 43.51 67.45
 -1 -12 1 294.32 175.92
 -1 12 1 18.76 148.04
 -1 12 1 206.83 197.71
 1 12 0 12834.1 1110.69
 1 12 0 12869.1 813.82
 1 -12 0 13739.9 1029.3
 1 -12 0 12607.9 617.11
 -1 -12 0 11531 1331.72
 -1 12 0 13426.5 917.65
 -1 12 0 11689.3 1612.83
 1 12 1 9788.39 1402.41
 1 -12 1 8931.3 819.96
 1 -12 1 10133.9 624.23
 1 12 1 8751.17 943.25
 -1 -12 -1 9809.04 780.84
 -1 12 -1 10110.4 961.8
 -1 12 -1 9934.57 964.8
 1 12 2 15880.2 1860.35
 1 -12 2 14851 1688.09
 1 -12 2 15162.6 1031.51
 1 12 2 15694.6 1423.26
 -1 -12 -2 16576.9 1561.05
 -1 12 -2 15669.4 1251.34
 -1 12 -2 15899.8 1345.88
 1 12 3 16280.4 1220.06
 1 12 3 17332.8 1968.45
 1 -12 3 16749.9 1014.28
 1 -12 3 18503.9 1869.21
 -1 12 -3 19626.7 2081.25
 -1 -12 -3 19998.6 1597.96
 -1 12 -3 16197.7 1260.49
 1 12 4 3271.93 665.2
 1 12 4 5804.91 622.69
 1 -12 4 5584.97 477.88
 1 -12 4 4534.46 995.28
 -1 -12 -4 5699.26 753.93
 -1 12 -4 5368.1 758.68
 -1 12 -4 5836.59 605.56
 1 12 5 160.68 425.8
 1 12 5 -180.64 333.53
 1 -12 5 224.1 151.83
 1 -12 5 -69.25 346.82
 -1 -12 -5 41.68 246.77
 -1 12 -5 151.03 242.82
 1 -12 6 9240.33 957.06
 1 -12 6 10585.3 877.92
 1 12 6 9312.18 1461.69
 -1 -12 -6 9584.48 1082.73
 -1 12 -6 11596.6 1203.99
 -1 -12 -6 8894.08 703.4
 1 12 7 20412.2 2432.04
 1 -12 7 21831.5 1713.75
 -1 -12 -7 21847 2736.74
 -1 12 -7 21958.7 2073.24
 -1 12 -7 22197.9 1886.78
 1 12 8 321.65 574.89
 1 -12 8 502.72 510.19
 -1 -12 -8 487.31 690.85
 -1 12 -8 1468.44 721.04
 -1 12 -8 281.62 550.83
 1 -12 9 -183.02 1096.17
 1 12 9 5296.39 751.22
 -1 12 -9 4165.75 873.89
 -1 12 -9 2556.2 1145.91
 -1 -12 -9 4056.01 867.9
 1 13 -9 4915.4 1285.11
 1 13 -9 6528.73 1531.87
 1 -13 -9 178.53 1489.96
 -1 -13 9 5352.58 713.26
 -1 13 9 -26.1 1344.65
 1 13 -8 2071.17 586.41
 1 13 -8 41.99 791.19
 1 -13 -8 1820.95 655.95
 -1 13 8 1265.67 565.03
 -1 13 8 1230.12 784.37
 -1 -13 8 901.97 669.6
 1 13 -7 -231.05 574.94
 1 -13 -7 630.88 283.52
 1 13 -7 838.72 431.77
 -1 -13 7 716.63 457.07
 -1 13 7 615.05 353.05
 -1 13 7 745.09 413.05
 1 13 -6 7954.71 1487.69
 1 -13 -6 6255.64 681.11
 1 13 -6 6868.33 862.63
 -1 -13 6 5441.43 895.78
 -1 13 6 5883.81 820.34
 -1 13 6 7695.57 1383.86
 1 13 -5 5792.9 883.06
 1 13 -5 5368.1 754.11
 1 -13 -5 5883.5 645.98
 -1 -13 5 5908.11 789.35
 -1 13 5 6527.82 824.45
 -1 13 5 6596.56 784.82
 1 13 -4 7219.99 871.87
 1 -13 -4 5953.36 971.96
 -1 -13 4 7852.67 1187.74
 -1 13 4 4586.06 1261.73
 -1 13 4 5578.96 711.84
 -1 -13 4 5954.07 691.76
 1 -13 -3 11976.6 1362.55
 1 13 -3 13092.4 1778.17
 -1 -13 3 11304.9 1051.97
 -1 -13 3 12088.5 884.12
 -1 13 3 12653.8 1194.31
 -1 13 3 10862.5 1428.37
 1 13 -2 28705.8 2338.2
 1 13 -2 31631.9 2070.61
 1 -13 -2 31106.3 2706.03
 -1 -13 2 28370.6 2677.11
 -1 13 2 29321.7 2043.4
 -1 13 2 32369.9 3154.99
 -1 -13 2 31826.8 1819.92
 1 13 -1 2642.24 785.6
 1 -13 -1 1962.08 646.61
 1 13 -1 1491.5 407.03
 -1 -13 1 2440.7 416.66
 -1 13 1 2614.76 482.54
 -1 13 1 1898.22 586.65
 1 13 0 88.36 150.4
 1 -13 0 -35.62 142.35
 1 13 0 -27.7 158.76
 -1 13 0 -13.88 184.77
 -1 13 0 15.91 153.4
 -1 -13 0 23.16 125.33
 1 13 1 11869.8 1731.75
 1 -13 1 13288.6 785.2
 1 13 1 14465.2 1297.29
 -1 -13 -1 14096.6 1478.76
 -1 13 -1 12948.9 1772.95
 -1 13 -1 13505.8 1250.85
 1 13 2 16075 2008.16
 1 13 2 15140.5 1147.59
 1 -13 2 14800.5 1026.87
 1 -13 2 16311.3 1309.12
 -1 -13 -2 22230.9 1850.47
 -1 13 -2 16473.5 1457.43
 -1 13 -2 15367.5 1329.64
 1 13 3 5204.69 733.43
 1 13 3 5963.71 921.73
 1 -13 3 5930.01 699.82
 1 -13 3 4946.6 595.8
 -1 -13 -3 6099.97 845.34
 -1 13 -3 5914.09 688.79
 -1 13 -3 5570.93 1225.05
 1 13 4 47786.2 4393.81
 1 13 4 53480.9 4250.25
 1 -13 4 40869 3868.23
 1 -13 4 45908.6 3317.71
 -1 13 -4 44693.2 4400.96
 -1 -13 -4 40924.9 3327.16
 1 13 5 2083.27 546.11
 1 -13 5 3077.85 892.5
 1 -13 5 2900.52 410.37
 1 13 5 3043.5 997.93
 -1 -13 -5 3672.13 415.23
 -1 13 -5 3296.81 1071.4
 1 13 6 4335.17 1319.61
 1 -13 6 4949.55 694.38
 1 -13 6 5211.61 571.08
 1 13 6 5088.17 1106.89
 -1 -13 -6 4405.38 788.64
 -1 13 -6 4133.68 1334.86
 1 -13 7 184.45 266.5
 1 13 7 126.96 533.22
 1 13 7 954.5 409.79
 -1 13 -7 167.25 557.33
 -1 13 -7 2006.92 693
 1 13 8 214.02 422.88
 1 -13 8 128.83 214.25
 -1 -13 -8 -232.74 498.24
 -1 13 -8 717.75 301.84
 -1 13 -8 -1206.27 423.49
 1 -13 9 8984.79 1101.28
 1 13 9 10279 1207.48
 -1 -13 -9 10997.3 2151.98
 -1 13 -9 10083.2 1198.08
 -1 13 -9 11752.2 2207.37
 1 14 -8 10.43 445.6
 1 14 -8 -29.22 211.57
 1 -14 -8 -32.33 166.45
 -1 -14 8 -19.72 283.42
 -1 14 8 64 366.74
 -1 14 8 -52.82 426.21
 1 14 -7 48.53 452.21
 1 -14 -7 1701.59 611.9
 1 14 -7 1558.62 906.64
 -1 -14 7 1308 350.39
 -1 14 7 1353.54 746.23
 -1 14 7 2219.16 871.17
 1 14 -6 2053 517.98
 1 14 -6 97.72 743.18
 1 -14 -6 1199.17 574.86
 -1 -14 6 843.78 485.28
 -1 14 6 1621.35 483.24
 -1 14 6 518.18 419.62
 1 14 -5 23514.2 2167.33
 1 -14 -5 33993.6 2916.51
 1 14 -5 36697.5 2929.33
 -1 -14 5 29816.6 2401.98
 -1 14 5 34246.2 2626.38
 -1 14 5 34807.6 3570.21
 1 14 -4 18142 2486.48
 1 -14 -4 20327.5 1509.86
 -1 -14 4 18088.2 1613.31
 -1 14 4 21631 2604.78
 -1 14 4 19229.9 1595.77
 1 14 -3 9517.48 1718.75
 1 -14 -3 11239.5 1421.98
 -1 -14 3 11221.7 1090.05
 -1 14 3 11975.2 1192.66
 -1 14 3 10118.2 958.16
 1 14 -2 65227.5 5052.41
 1 -14 -2 60976.4 5176.69
 -1 -14 2 61971.7 5376.09
 -1 14 2 62758.8 5790.05
 -1 14 2 64574.9 4690.05
 1 14 -1 275.95 271.04
 1 14 -1 77.18 231.65
 1 -14 -1 215.97 373.21
 -1 14 1 -19.88 460.07
 -1 -14 1 326.18 373.93
 -1 14 1 381.87 337.86
 1 14 0 269.62 251.07
 1 -14 0 90.64 240.68
 1 14 0 521.92 466.37
 -1 -14 0 490 372.17
 -1 14 0 -6.95 316.01
 -1 14 0 383.73 469.04
 1 14 1 70.9 316.91
 1 14 1 -301.48 196.72
 1 -14 1 42.47 152.09
 -1 14 -1 15.63 183.68
 -1 -14 -1 468.5 243.15
 -1 14 -1 11.63 116.02
 1 14 2 37133.9 3787.69
 1 -14 2 35393.3 3398.61
 1 14 2 51938.3 3778
 -1 -14 -2 37757.1 3166.5
 -1 14 -2 35296.4 2957.1
 1 14 3 8084.57 1082.9
 1 -14 3 10046.7 850.3
 1 -14 3 10767.2 1023.74
 1 14 3 10554.4 936.11
 -1 -14 -3 9916.21 1336.7
 -1 14 -3 11677.2 1721.43
 1 14 4 350.82 356.37
 1 14 4 401.39 281.94
 1 -14 4 610.06 516.66
 1 -14 4 303.88 285.7
 -1 -14 -4 579.56 234.91
 -1 14 -4 638.92 617.8
 1 -14 5 1466.86 648.37
 1 14 5 606.12 354.85
 1 -14 5 677.63 428.7
 1 14 5 1104.19 442.33
 -1 14 -5 1273.38 784.22
 1 14 6 3722.91 1082.05
 1 14 6 2920.8 916.25
 1 -14 6 1446.93 434.49
 1 -14 6 3525.64 579.48
 -1 -14 -6 3668.41 688.7
 -1 14 -6 3188.74 696.47
 1 14 7 526.86 475.38
 1 -14 7 -50.12 232.94
 1 14 7 1095.49 357.81
 -1 14 -7 -1250.61 483.76
 -1 14 -7 503.92 365.79
 1 14 8 2436.33 854.52
 1 14 8 2190.65 632.78
 1 -14 8 -188.43 459.7
 -1 14 -8 2146.12 538.75
 -1 14 -8 3460.01 1051.68
 1 15 -8 -21.8 311.03
 1 15 -8 584.61 386.6
 1 -15 -8 436.29 422.35
 -1 15 8 -47.96 357.46
 -1 15 8 -24.81 518.86
 1 15 -7 -108.39 477.64
 1 15 -7 353.64 380.06
 1 -15 -7 49.51 320.1
 -1 15 7 65.63 407.63
 -1 15 7 -50.48 262.8
 1 15 -6 45.32 835.27
 1 15 -6 2237.51 938.18
 1 -15 -6 1786.19 670.77
 -1 15 6 21.02 884.47
 -1 15 6 1749.55 485.67
 1 15 -5 15296.8 2243.39
 1 -15 -5 14141.3 1221.24
 -1 15 5 13190.2 1478.19
 -1 15 5 13749.7 1977.05
 1 15 -4 13115 2054.05
 1 -15 -4 12727 1604.34
 -1 -15 4 11744.1 1201.13
 -1 15 4 11348.8 1329.73
 -1 15 4 10834.1 1553.33
 1 15 -3 1926.9 926.33
 1 -15 -3 1945.07 450.41
 -1 -15 3 2222.4 514.81
 -1 15 3 1901.89 436.07
 -1 15 3 2642.54 919.06
 1 -15 -2 4674.67 615.33
 1 15 -2 3711.75 1253.04
 -1 -15 2 4564.05 650.62
 -1 15 2 4943.16 637.2
 -1 15 2 5011.42 742.45
 1 -15 -1 4757.97 1058.38
 1 15 -1 2053.41 1205.06
 -1 15 1 1560.18 1154.77
 -1 15 1 4560.42 895.98
 -1 -15 1 5316.84 647.01
 1 15 0 1823.72 920.78
 1 15 0 2375.37 329.44
 1 -15 0 1796.1 454.03
 -1 15 0 2170.07 903.1
 -1 -15 0 1838.54 448.3
 -1 15 0 2291.97 653.93
 1 15 1 1139.21 282.7
 1 15 1 458.83 710.4
 1 -15 1 1029.6 373.89
 -1 -15 -1 935.78 358.59
 -1 15 -1 1133.67 481.03
 -1 15 -1 1259.74 730.3
 1 15 2 17982.3 1358.78
 1 15 2 16491.7 1623.99
 1 -15 2 18184.1 1522.85
 -1 15 -2 18119.3 2405.62
 -1 15 -2 17711.8 1556.3
 -1 -15 -2 15614.9 1772.39
 1 15 3 -240.72 260.94
 1 -15 3 9.72 301.25
 1 15 3 11.59 344.87
 -1 -15 -3 296.05 248.55
 -1 15 -3 -36.57 353.96
 1 15 4 245.66 534.83
 1 15 4 227.13 256.14
 1 -15 4 259.48 281.64
 -1 -15 -4 365.22 239.88
 -1 15 -4 95.58 335
 1 15 5 42818.4 4111.48
 1 -15 5 43695.1 4306.07
 1 15 5 32311.4 4074.48
 -1 15 -5 49001.4 3967.03
 -1 -15 -5 45963 3738.21
 1 15 6 484.53 427.44
 1 15 6 637.95 356.08
 1 -15 6 667.62 372.37
 -1 -15 -6 522.02 458.13
 -1 15 -6 723.97 455.46
 1 15 7 269.2 644.53
 1 15 7 293.37 527.65
 1 -15 7 -16.33 254.69
 -1 15 -7 795.62 570.33
 -1 15 -7 1712.07 673.53
 1 15 8 -54.79 265.18
 1 -15 8 -174.4 217.78
 1 15 8 -50.49 568.86
 -1 15 -8 780.56 290.69
 1 16 -7 198.52 369.1
 1 16 -7 -408.33 495.84
 1 -16 -7 369.69 246.43
 -1 16 7 -116.33 507.52
 -1 16 7 35.14 590.93
 1 16 -6 1443.57 1075.32
 1 16 -6 177.5 933.57
 1 -16 -6 3390.58 805.24
 -1 16 6 2812.31 562.94
 -1 16 6 22.74 641.86
 1 16 -5 1257.92 762.85
 1 16 -5 145.73 367.38
 1 -16 -5 769.53 572.64
 -1 16 5 982.79 763.76
 -1 16 5 1036.98 607.76
 1 16 -4 941.36 794.15
 1 -16 -4 886.8 359.51
 -1 -16 4 -222.19 686.91
 -1 16 4 976.63 597.93
 -1 16 4 1246.29 759.14
 1 16 -3 1842.37 548.92
 1 -16 -3 1118.63 685.9
 -1 -16 3 1412.35 778.36
 -1 16 3 1397.29 427.72
 -1 16 3 1089.13 883.48
 1 16 -2 661.74 413.83
 1 -16 -2 560.35 318.5
 -1 -16 2 497.23 568.58
 -1 16 2 1078.06 396.36
 -1 16 2 269.74 314.11
 1 16 -1 7468.5 996.7
 1 -16 -1 7728.85 1379.8
 -1 -16 1 5676.71 1279.38
 -1 16 1 6552.2 1501.72
 -1 16 1 7255.57 1146.56
 1 16 0 2612.07 740.23
 1 -16 0 3917.63 1068.2
 1 16 0 5215.09 793.2
 -1 16 0 5302.03 595.83
 -1 16 0 4846.27 806.3
 -1 -16 0 4008.53 1038.18
 1 16 1 360 583.38
 1 16 1 372.47 357.82
 1 -16 1 427.54 496.36
 -1 -16 -1 397.72 281.86
 -1 16 -1 287.55 379.3
 -1 16 -1 331.29 349.31
 1 16 2 85.04 423.78
 1 16 2 369.92 360.61
 1 -16 2 925.88 317.88
 -1 -16 -2 180.63 274.3
 -1 16 -2 368.24 624.03
 1 16 3 7971.43 1231.86
 1 16 3 6283.97 1569.23
 1 -16 3 7525.22 920.7
 -1 16 -3 4232.14 1586.36
 -1 -16 -3 7537.73 1187.42
 1 16 4 1420.9 725.64
 1 16 4 944.22 542.16
 1 -16 4 35.23 621.78
 -1 -16 -4 1124.77 534.61
 -1 16 -4 -160.17 443.24
 1 16 5 9156.79 1229.5
 1 16 5 8149.05 1541.52
 1 -16 5 10017.7 1716.37
 -1 -16 -5 9610.26 967.98
 -1 16 -5 8764.59 1259.87
 1 16 6 28917.5 3636.5
 1 -16 6 27681.7 2492.4
 1 16 6 26381.7 2404.09
 -1 16 -6 30306.7 3745.43
 1 16 7 -362.87 291.6
 1 16 7 144.86 244.58
 -1 16 -7 -35.11 434.14
 -1 16 -7 57.55 502.82
 1 17 -6 -189.97 704.53
 1 17 -6 375.41 812.62
 1 -17 -6 917.81 364.19
 -1 17 6 699.31 396.64
 -1 17 6 19.2 479.48
 1 17 -5 255.09 380.79
 1 17 -5 572.61 765.92
 1 -17 -5 588.32 333.76
 -1 17 5 298.91 753.53
 -1 17 5 871.6 603.32
 1 17 -4 -9.35 293.45
 1 -17 -4 163.21 371.98
 -1 17 4 169.34 406.41
 -1 17 4 225.18 487.92
 -1 -17 4 -75.07 408.84
 1 17 -3 356 434.78
 1 -17 -3 977.77 561.62
 -1 -17 3 171.26 628.23
 -1 17 3 584.4 674.18
 -1 17 3 519.37 339.54
 1 17 -2 22871.5 2965.26
 1 -17 -2 25664.3 2068.83
 -1 17 2 19788.7 1770.87
 -1 17 2 19953.3 2852.45
 -1 -17 2 18221.1 2465.32
 1 17 -1 10128.6 1827.13
 1 -17 -1 9637.16 1557.46
 -1 -17 1 9057.28 1031.08
 -1 17 1 9742.5 974.36
 -1 17 1 9670.26 1186.54
 1 17 0 8639.15 1121.46
 1 -17 0 8895.9 1518.03
 -1 -17 0 8241.57 967.7
 -1 17 0 9610.46 1793.23
 -1 17 0 7376.94 1217.48
 1 17 1 3283.44 765.08
 1 17 1 -325.62 1189.21
 1 -17 1 4127.18 977.63
 -1 -17 -1 2316.08 940.82
 -1 17 -1 4009.53 1154.94
 1 17 2 1847.67 680.94
 1 17 2 2962.6 607.7
 1 -17 2 3140.12 885.4
 -1 -17 -2 1947.75 513.73
 -1 17 -2 -65.26 648.51
 1 17 3 2146.55 623.96
 1 17 3 2289.14 464.84
 1 -17 3 -93.06 882.92
 -1 17 -3 -289.78 1033.5
 -1 -17 -3 2939.59 781.7
 1 17 4 781.11 527.28
 1 -17 4 -20.11 586.06
 1 17 4 352.46 399
 -1 -17 -4 415.15 468.14
 -1 17 -4 12.31 675.55
 1 17 5 122.98 203.94
 1 17 5 -147.07 251.91
 1 -17 5 -57.78 225.44
 -1 17 -5 70.49 264.38
 -1 -17 -5 146.61 317.75
 1 17 6 41.01 393.66
 1 17 6 40.95 485.22
 1 -17 6 88.15 253.33
 -1 17 -6 -159.7 490.44
 1 18 -5 202.98 352.7
 1 18 -5 140.49 706.43
 1 -18 -5 885.19 521.06
 -1 18 5 20.72 409.94
 -1 18 5 130.16 575.72
 1 18 -4 371.43 367.24
 1 -18 -4 -225.35 478.21
 -1 -18 4 120.19 312.6
 -1 18 4 371.03 508.86
 -1 18 4 278.93 617.88
 1 18 -3 4861.69 1691.22
 1 -18 -3 8033.83 1504.06
 -1 -18 3 6001.42 975.44
 -1 18 3 5963.56 1627.81
 -1 18 3 6347.97 899.2
 1 18 -2 1539.34 609.73
 1 -18 -2 1329.56 536.46
 -1 -18 2 2177.69 523.69
 -1 18 2 1183.63 993.32
 -1 18 2 1093.36 465.57
 1 18 -1 -76.06 447.83
 1 -18 -1 -201.63 364.06
 -1 18 1 400.74 258.72
 -1 18 1 -84.11 200.92
 -1 -18 1 14.55 362.26
 1 18 0 1793.92 763
 1 -18 0 1275.84 630.22
 -1 -18 0 -33.91 376.41
 -1 18 0 572.09 733.33
 1 18 1 -410.15 691.76
 1 -18 1 508.39 360.73
 -1 18 -1 708.43 431.09
 -1 -18 -1 439.12 574.57
 1 18 2 143.03 217.57
 1 -18 2 3.04 190.06
 1 18 2 -30.36 149.46
 -1 -18 -2 -49.96 183.74
 -1 18 -2 128.92 391.32
 1 18 3 1734.02 663.15
 1 18 3 2325.5 545.5
 1 -18 3 -167.12 469.91
 -1 -18 -3 2019.47 714.27
 -1 18 -3 326.76 559.61
 1 18 4 -4.88 288.63
 1 18 4 89.61 224.14
 1 -18 4 -11.5 250.6
 -1 -18 -4 157.36 359.72
 -1 18 -4 52.99 509.61
 1 18 5 4939.06 891.62
 1 -18 5 6521.94 992.57
 1 19 -3 482.82 430.56
 1 -19 -3 389.21 374.52
 -1 -19 3 12.53 639.35
 -1 19 3 933.7 728.95
 -1 19 3 140.01 342.93
 1 19 -2 0.98 442.45
 1 -19 -2 51.99 207.63
 -1 -19 2 -1.26 379.89
 -1 19 2 163.02 428.29
 -1 19 2 -39.61 197.65
 1 19 -1 8114.85 1225.8
 1 -19 -1 8712.33 1660.44
 -1 -19 1 7283.04 1056.91
 -1 19 1 8262.95 1280.88
 1 -19 0 -26.56 428.79
 1 19 0 43.98 515.35
 -1 -19 0 -31.16 411.12
 -1 19 0 -121.9 286.88
 1 19 1 213.9 1615.81
 1 -19 1 6777.92 943.88
 -1 -19 -1 6760.35 895.96
 -1 19 -1 5062.85 1748.58
 1 -19 2 1421.65 712.78
 1 19 2 26.33 505.5
 -1 -19 -2 1763.18 674.66
 -1 19 -2 99.47 516.81
 1 19 3 160.89 523.08
 1 -19 3 221.62 615.5
 1 19 3 697.94 429.2
 -1 -19 -3 283.74 577.6
 -1 19 -3 -148.43 734.15
 2 0 -12 83.92 357.87
 2 0 -12 19.86 483.34
 -2 0 12 1562.51 397.01
 2 0 -11 7176.97 1040.55
 2 0 -11 7549.26 1230.65
 -2 0 11 6770.69 1328.76
 2 0 -10 14597.4 2084.55
 2 0 -10 13630.6 1613.97
 -2 0 10 16008.2 1449.23
 -2 0 10 13613.1 1756.5
 2 0 -9 16.4 166.42
 2 0 -9 -278.08 362.52
 -2 0 9 151.68 123.62
 -2 0 9 100.02 176.14
 2 0 -8 11635.8 905.04
 2 0 -8 11970 1462.26
 -2 0 8 12544.3 1029.79
 -2 0 8 11166.6 934.31
 2 0 -7 746.83 415.64
 2 0 -7 485.81 203.72
 -2 0 7 898.41 222.57
 -2 0 7 227.12 239.94
 2 0 -6 14349.2 951.34
 2 0 -6 13414.4 958.16
 -2 0 6 13664.4 960.88
 -2 0 6 13125.7 759.11
 2 0 -5 41934.5 2610.86
 2 0 -5 43902.9 2703.67
 -2 0 5 44851.7 2750.33
 -2 0 5 44469.6 2762.28
 2 0 -4 27266.3 1938.42
 2 0 -4 25447.6 1461.73
 -2 0 4 28464.1 1977.86
 -2 0 4 27475.8 1393.39
 2 0 -3 56368.5 3279.47
 2 0 -3 59069.3 3860.14
 2 0 -3 57805.7 3545.74
 -2 0 3 55274.6 3266.69
 -2 0 3 54706.3 3295.66
 -2 0 3 60699.9 3592.53
 2 0 -2 59945.8 3352.45
 2 0 -2 60590.2 3926.85
 2 0 -2 58647.8 3400.65
 -2 0 2 61251.6 3358.02
 -2 0 2 62328.9 3653.51
 -2 0 2 64336.6 3831.1
 2 0 1 46643.9 2579.44
 2 0 1 48003.4 2875.73
 2 0 1 40218.9 2077.75
 2 0 1 44604.9 2479.22
 -2 0 -1 44425.1 2734.48
 -2 0 -1 42426.5 2194.5
 -2 0 -1 45272.1 2545.71
 -2 0 -1 43558.2 2063.37
 2 0 2 52268.5 3353.25
 -2 0 -2 49901.7 2887.98
 -2 0 -2 52102.2 3023.79
 2 0 3 172398 13004.3
 2 0 3 166667 12394.9
 -2 0 -3 172027 13241.8
 2 0 4 28586.7 1664.71
 2 0 4 31494.2 1970.67
 -2 0 -4 27984.2 2270.17
 -2 0 -4 25532.3 1257.18
 -2 0 -4 30585.4 1526
 2 0 5 98687.8 7210.87
 2 0 5 102416 6763.67
 -2 0 -5 93702.9 7415.59
 -2 0 -5 83152.1 5425.09
 -2 0 -5 102667 6381.19
 2 0 6 96621 6925.92
 2 0 6 86105 6830.23
 -2 0 -6 98791.1 7313.84
 -2 0 -6 97823.4 6333.62
 2 0 7 6771.48 646.78
 2 0 7 7603.76 554.76
 -2 0 -7 7955.57 815.79
 -2 0 -7 7383.61 542.62
 2 0 8 1198.69 310.21
 2 0 8 1191.92 409.49
 -2 0 -8 688.61 230.99
 -2 0 -8 1128.03 372.61
 2 0 9 76.59 171.52
 2 0 9 -169.36 222.23
 2 0 10 18390.6 1533.8
 2 0 10 17457.2 1886.19
 -2 0 -10 17926.9 2594.87
 2 0 11 12362.7 1292.84
 2 0 11 10673.7 1621.35
 -2 0 -11 15130.4 2290.08
 2 0 12 -187.5 489.18
 2 0 12 318.78 254.6
 -2 0 -12 -125.21 627.57
 2 1 -12 67.03 1072.37
 2 1 -12 57.15 818.41
 -2 -1 12 5003.53 910.3
 -2 1 12 854.39 892.18
 2 -1 -11 55.88 428.38
 2 1 -11 321.02 359.17
 2 1 -11 547.61 264.32
 2 -1 -11 610.12 591.47
 -2 -1 11 87.48 287.92
 -2 1 11 246.15 286.28
 2 -1 -10 4551.15 1174.87
 2 -1 -10 2887.97 917.26
 2 1 -10 4189.05 1146.31
 2 1 -10 4903.1 922.15
 -2 -1 10 4222.82 629.3
 -2 1 10 5008.14 776.25
 -2 1 10 4275.22 610.98
 2 -1 -9 119353 9554.43
 2 1 -9 101992 9196.63
 2 1 -9 99289 7721.64
 2 -1 -9 99763.6 8146.5
 -2 -1 9 102184 8785
 -2 1 9 101394 7572.14
 -2 -1 9 97089.8 7524.64
 -2 1 9 104818 8922.27
 2 -1 -8 33603 2500.69
 2 1 -8 31765.7 2414.03
 2 1 -8 34564.8 2853.85
 2 -1 -8 37031.9 2878.24
 -2 1 8 38320.2 2692.25
 -2 1 8 34279.2 2880.8
 -2 -1 8 37283.5 3034.49
 -2 -1 8 34024.4 2303.72
 2 1 -7 10184.4 1142.45
 2 -1 -7 9193.11 995.62
 2 1 -7 8891.1 704.05
 2 -1 -7 9094.74 791.62
 -2 1 7 9204.38 841.88
 -2 -1 7 9171.38 726.78
 -2 -1 7 8308.64 687.17
 -2 1 7 8620.63 1022.79
 2 1 -6 22539.1 1398.99
 2 -1 -6 22345.1 1390.4
 2 -1 -6 22356.1 1875.54
 2 1 -6 22768.9 1829.19
 -2 1 6 21526 1362.62
 -2 1 6 22190.3 1246.99
 -2 -1 6 21805.9 1318.56
 -2 -1 6 22340.1 1766.6
 2 -1 -5 193075 15991.2
 2 1 -5 190321 15313.2
 2 1 -5 189315 15113.7
 2 -1 -5 183213 15323.8
 -2 -1 5 181993 14724.4
 -2 1 5 191028 15220.1
 -2 -1 5 178726 13571.9
 -2 1 5 179128 14053.1
 2 -1 -4 52509.9 3247.1
 2 1 -4 53813.8 3624.8
 2 -1 -4 53118.9 3561.15
 2 1 -4 52959.9 3231.68
 -2 1 4 56433.4 3517.21
 -2 -1 4 53494.1 3735.97
 -2 1 4 51508.9 3556.75
 -2 -1 4 51086.3 2976.3
 2 -1 -3 59720.4 3956.63
 2 1 -3 61530.7 3636.11
 2 1 -3 57149.1 3196.39
 2 -1 -3 58475.2 3352.79
 2 1 -3 61831.8 3826.77
 -2 -1 3 55200.6 3152.55
 -2 1 3 62069.6 3636.87
 -2 -1 3 59773.4 3598.5
 -2 1 3 62019.1 3757.16
 -2 1 3 58070.8 3505.08
 -2 -1 3 61422.3 3638.31
 2 -1 -2 273.83 191.97
 2 -1 -2 662.54 169.61
 2 1 -2 876.56 173.36
 2 1 -2 695.96 123.35
 2 1 -2 671.67 280.92
 -2 -1 2 635.1 147.3
 -2 -1 2 926.4 281.49
 -2 1 2 685.51 244.04
 -2 -1 2 624 165.43
 -2 1 2 738.16 159.13
 2 -1 -1 7152.68 404.46
 2 1 -1 6239.96 325.85
 2 1 -1 7354.8 559.99
 2 -1 -1 7147.69 553.47
 2 1 -1 7601.99 436.26
 2 -1 -1 7166.86 446.8
 2 1 -1 8297.91 365.72
 2 -1 -1 6774.42 518.96
 -2 1 1 6977.61 694.72
 -2 1 1 6596.59 376.83
 -2 -1 1 6778.27 365.45
 -2 -1 1 6879.88 461.47
 -2 1 1 6917.56 281.03
 -2 -1 1 7205.6 537.92
 -2 1 1 7490.77 317.29
 -2 -1 1 8424 354.99
 2 1 1 11169 666.29
 2 -1 1 13367.6 680.5
 2 -1 1 13964.5 796.5
 2 1 1 14193.8 812.82
 2 -1 1 12755.8 1068.99
 2 1 1 13621.9 579.32
 2 1 1 12526.2 679.45
 -2 -1 -1 10783.7 805.36
 -2 -1 -1 12150 851.65
 -2 -1 -1 12777.7 480.15
 -2 1 -1 12213.2 1071.56
 -2 -1 -1 15907.2 1095.78
 -2 1 -1 13332.6 630.34
 -2 1 -1 12017.5 616.06
 2 1 2 547.95 223.96
 2 -1 2 532.23 125.36
 2 -1 2 657.53 159.57
 2 1 2 560.23 134.71
 -2 1 -2 59.63 154.44
 -2 -1 -2 506.82 159.97
 -2 1 -2 404.86 161.39
 2 1 3 172.26 230.78
 2 -1 3 484.51 264.03
 2 -1 3 687.34 106.43
 2 1 3 408.56 235.29
 -2 1 -3 -8.57 166.08
 -2 -1 -3 308.3 184.77
 -2 -1 -3 221.76 34.81
 -2 1 -3 286.3 88.29
 -2 1 -3 293.01 245.37
 2 1 4 89137.7 6186.49
 2 -1 4 86657.9 5447.15
 2 1 4 84791.9 5551.02
 2 -1 4 88023.8 5734.97
 -2 -1 -4 87057.4 5046.03
 -2 1 -4 84185.9 5099.51
 -2 1 -4 79235.7 4920.14
 -2 1 -4 87515.3 6760.92
 -2 -1 -4 82786.1 6397.58
 -2 -1 -4 82370.7 4679.61
 2 -1 5 45608.1 3290.29
 2 -1 5 46702.5 3021.85
 2 1 5 47324.3 2894.32
 2 1 5 46037.1 2766.39
 -2 -1 -5 40753.5 2362.69
 -2 -1 -5 47226.1 2484.46
 -2 1 -5 49921.8 3287.4
 -2 1 -5 46610 2628.9
 -2 -1 -5 49230.9 3786.56
 2 -1 6 8251.45 1011.75
 2 -1 6 8082.45 540.23
 2 1 6 7346.87 802.66
 2 1 6 8266.64 655.91
 -2 -1 -6 8385.66 801.39
 -2 -1 -6 7710.18 458.44
 -2 1 -6 9358.55 468.9
 -2 1 -6 7792.06 1135.45
 2 1 7 3913.27 633.18
 2 1 7 4042.09 689.88
 2 -1 7 4417.02 563.08
 2 -1 7 3435.99 745.34
 -2 -1 -7 3682.37 339.49
 -2 1 -7 4149.18 394.48
 -2 1 -7 3377.58 884.88
 -2 -1 -7 4264.9 923.53
 2 1 8 28575.6 2363.3
 2 1 8 27101 2426.72
 2 -1 8 28187.9 2034.32
 2 -1 8 27663.4 2152.22
 -2 1 -8 27451.2 2215.06
 -2 -1 -8 29662.6 2940.28
 -2 -1 -8 27443.1 1730.69
 -2 1 -8 29380.8 1883.36
 2 1 9 3414.79 741.02
 2 -1 9 4152.51 517.7
 2 -1 9 -51.75 652.98
 2 1 9 6.7 791.31
 -2 1 -9 3980.32 1046.31
 -2 -1 -9 5125.22 678.78
 2 -1 10 1749.21 356.9
 2 -1 10 981.54 427.5
 2 1 10 -218.88 662.62
 2 1 10 1251.11 636.22
 -2 1 -10 1283.87 855.47
 -2 -1 -10 2402.43 529.34
 2 1 11 6442.14 1240.91
 2 1 11 6682.96 1340.52
 2 -1 11 6608.06 795.28
 2 -1 11 9887.97 1469.78
 -2 -1 -11 7262.48 1099.24
 -2 1 -11 6520.56 1093.17
 2 1 12 4940.45 1114.08
 2 -1 12 -98.29 1249.79
 2 1 12 5208.29 763.09
 -2 1 -12 4151.74 981.71
 -2 -1 -12 4730 990.69
 2 2 -12 2872.3 959.32
 2 2 -12 4613.07 829.53
 2 -2 -12 2623.94 572.67
 2 -2 -12 2415.48 1305.53
 -2 2 12 2536.87 652.09
 -2 -2 12 3493.32 1061.95
 2 2 -11 142.97 275.86
 2 -2 -11 119.52 604.42
 2 -2 -11 1266.69 446.27
 2 2 -11 212.25 598.05
 -2 -2 11 190.72 504.33
 -2 2 11 373.87 392.5
 -2 2 11 60.34 481.58
 2 -2 -10 182.14 340.39
 2 -2 -10 64.88 453.96
 2 2 -10 178.31 332.36
 2 2 -10 104.33 274.09
 -2 2 10 132.42 294.6
 -2 2 10 22.18 210.18
 -2 -2 10 282.32 222.2
 2 2 -9 391.98 487.63
 2 -2 -9 362.2 306.87
 2 -2 -9 525.12 370.97
 2 2 -9 432.17 391.55
 -2 2 9 67.83 399.27
 -2 2 9 405.54 197.92
 -2 -2 9 251.91 425.25
 2 2 -8 12017.7 955.16
 2 2 -8 10413.9 1415.47
 2 -2 -8 11958.6 922.24
 2 -2 -8 10433.3 1476.1
 -2 -2 8 10898.8 851.22
 -2 -2 8 11836.2 952.83
 -2 2 8 11741 1283.21
 -2 2 8 10311 1097.39
 2 -2 -7 900.96 532.92
 2 -2 -7 2556.69 389.36
 2 2 -7 2379.51 633.65
 2 2 -7 2311.29 541.18
 -2 -2 7 2180.92 284.03
 -2 2 7 2174.8 453.76
 -2 -2 7 2243.73 559.27
 -2 2 7 2975.55 537.25
 2 -2 -6 11702.7 787.64
 2 -2 -6 10837.2 831.08
 2 2 -6 10389.3 1198.55
 2 2 -6 11573.3 806.17
 -2 -2 6 12029 831.84
 -2 -2 6 11263.2 691.66
 -2 2 6 12133.2 742.39
 -2 2 6 11904.3 790.5
 2 2 -5 27490.4 1675.65
 2 -2 -5 28729.2 2103.47
 2 -2 -5 29636.2 1744.04
 2 2 -5 25934.7 1666.57
 -2 -2 5 30499.3 2188.66
 -2 2 5 28350.8 1602.03
 -2 2 5 28130.1 1665.89
 -2 -2 5 27262.7 1472.83
 2 2 -4 1987.72 539.99
 2 2 -4 2494.52 313.41
 2 -2 -4 2415.12 298.39
 2 -2 -4 3111.09 314.45
 2 2 -4 1931.95 181.7
 -2 2 4 2903.48 291.95
 -2 2 4 2718.29 321.6
 -2 -2 4 1819.01 502.81
 2 2 -3 16441.8 726.88
 2 2 -3 17485.1 1196.9
 2 2 -3 17828.8 1026.88
 2 -2 -3 16830.6 886.36
 2 -2 -3 17388.5 986.5
 -2 2 3 17169.2 1225.79
 -2 -2 3 19365.6 1037.5
 -2 2 3 15561.1 892.21
 -2 -2 3 16965.1 882.66
 2 2 -2 14073.1 1079.04
 2 2 -2 14230.1 619.15
 2 -2 -2 15201.7 852.91
 2 -2 -2 14405.8 843.59
 2 2 -2 14967 894.53
 -2 -2 2 15524.8 855.64
 -2 -2 2 14605.7 792.6
 -2 2 2 14962.1 1126.29
 -2 2 2 13329 763.59
 -2 -2 2 14318.9 683.62
 -2 2 2 13954 1070.3
 2 -2 -1 86993.1 5592.88
 2 2 -1 76529.1 4740.84
 2 2 -1 93361.8 5483.5
 2 -2 -1 91386.5 5597.9
 2 -2 -1 89338 5581.99
 2 2 -1 84535.8 5076.99
 2 2 -1 86728 5251.8
 -2 -2 1 85949 5417.34
 -2 2 1 81418.7 5142.48
 -2 -2 1 92723.7 5441.32
 -2 -2 1 89536.1 5354.19
 -2 -2 1 72908.5 5027.46
 2 2 0 6339.12 414.28
 2 2 0 6939.27 510.82
 2 2 0 7330.39 526.47
 2 -2 0 7285.46 428.47
 2 -2 0 7571.71 760.89
 2 2 0 6611.87 438.58
 2 2 0 7609.49 489.53
 2 2 0 7277.71 520.96
 2 -2 0 9083.54 657.73
 -2 -2 0 7559.24 412.71
 -2 -2 0 7222.81 451.57
 -2 2 0 6798.04 365.96
 -2 2 0 7247.09 638.05
 -2 2 0 7786.78 797.32
 -2 2 0 7273.99 469.77
 2 -2 1 79.26 123.98
 2 2 1 123.71 133.92
 2 2 1 82.62 87.16
 2 2 1 128.52 91.64
 2 -2 1 85.73 125.38
 2 -2 1 97.37 107.25
 2 2 1 125.44 53.08
 -2 -2 -1 40.95 76.08
 -2 2 -1 -12.22 118.75
 -2 2 -1 65.02 100.5
 -2 -2 -1 -304.28 167.04
 2 2 2 9500.56 270.11
 2 -2 2 9495.62 611.64
 2 2 2 9890.45 563.95
 2 -2 2 9809.41 598.38
 2 2 2 10195.8 551.25
 -2 -2 -2 10653.3 681.39
 -2 2 -2 9783.96 624.16
 -2 2 -2 10895 928.41
 -2 2 -2 10461 455
 2 2 3 22158.4 771.35
 2 -2 3 21525.6 1143.92
 2 2 3 21459.2 1304.83
 2 2 3 20183.1 1413.1
 2 -2 3 20262.8 1412
 -2 -2 -3 20594.4 1262.35
 -2 2 -3 20356.5 1650.24
 -2 2 -3 20983.9 1078
 -2 2 -3 20285.2 1144.37
 -2 -2 -3 17134.1 627.02
 2 2 4 117578 8237.51
 2 2 4 111078 8179.89
 2 -2 4 116190 7966.98
 2 -2 4 124237 8762.04
 -2 -2 -4 134006 10373.9
 -2 2 -4 119536 8830.18
 -2 2 -4 120179 8288.43
 2 -2 5 5710.37 732.59
 2 -2 5 6198.75 602.16
 2 2 5 5177 295.33
 2 2 5 6604.78 666.94
 2 2 5 5413.9 663.2
 -2 -2 -5 5602.13 350.06
 -2 -2 -5 5811.3 610.94
 -2 2 -5 4589.29 594.81
 -2 2 -5 5805.47 464.5
 2 2 6 -66.99 183.75
 2 -2 6 247.88 92.62
 2 -2 6 187.32 133.42
 2 2 6 -257.83 194.26
 -2 -2 -6 -116.25 152.34
 -2 2 -6 -103.62 154.66
 -2 -2 -6 -10.51 71.93
 -2 2 -6 94.28 114.58
 2 2 7 2828.82 363.5
 2 -2 7 1537.68 623.44
 2 -2 7 2845.82 271.54
 2 2 7 2477.08 331.28
 -2 -2 -7 1979.34 241.01
 -2 2 -7 1207.1 346.75
 -2 2 -7 2669.08 739.66
 -2 -2 -7 2367.47 459.89
 2 2 8 51010.2 3514.75
 2 -2 8 52467 4394.46
 2 2 8 53244.3 3615.43
 2 -2 8 51014 3257.04
 -2 -2 -8 54854.5 4783.69
 -2 2 -8 48000.8 3680.27
 -2 2 -8 53679.8 3529.1
 -2 -2 -8 42667.3 2689.71
 2 -2 9 27296.5 2667.25
 2 -2 9 25932 2096.43
 2 2 9 26463.7 1904.96
 2 2 9 27684.6 2495.64
 -2 -2 -9 25633.4 2196.06
 -2 2 -9 26231.8 2869.06
 -2 2 -9 23747.7 1811.31
 2 -2 10 107.2 179.53
 2 -2 10 -293.26 405.12
 2 2 10 77.11 218.05
 2 2 10 202.31 389.32
 -2 -2 -10 741.71 304.49
 -2 2 -10 55.89 291.48
 2 2 11 179 269.78
 2 -2 11 463.05 388.48
 2 -2 11 541.72 501.42
 2 2 11 240.31 452.71
 -2 2 -11 -55.56 618.8
 -2 -2 -11 211.45 618.27
 2 2 12 -393.93 572.05
 2 2 12 956.11 351.82
 2 -2 12 -88.44 384.15
 -2 2 -12 270 827.81
 -2 -2 -12 2414.87 831.42
 2 3 -12 3779.31 1237.45
 2 -3 -12 2669.3 1252.22
 2 -3 -12 3298.19 543.43
 2 3 -12 3210.13 575.5
 -2 -3 12 3009.24 638.41
 -2 3 12 -28.74 610.67
 2 -3 -11 -85.67 635.63
 2 -3 -11 182.48 440.3
 2 3 -11 644.27 455.26
 2 3 -11 14.02 377.78
 -2 3 11 203.6 283.58
 -2 3 11 456.04 432.15
 -2 -3 11 837.6 310.51
 2 3 -10 21936.5 2299.78
 2 3 -10 23255.8 1990.58
 2 -3 -10 22601.8 1735.47
 2 -3 -10 21770.5 2012.89
 -2 3 10 24249.7 2375.97
 -2 3 10 21957.8 2176.29
 -2 -3 10 24953.9 2555.02
 2 3 -9 559.11 614.19
 2 -3 -9 732.31 608.12
 2 -3 -9 971.89 276.46
 2 3 -9 840.03 274.98
 -2 -3 9 696.67 308.03
 -2 3 9 647.05 254.82
 -2 3 9 865.24 472.21
 2 3 -8 19322 1378.18
 2 -3 -8 18549 1495.37
 2 -3 -8 20754.7 1780.61
 2 3 -8 20026 2101.74
 -2 -3 8 17192.3 1154.74
 -2 -3 8 19022.3 1870.93
 -2 3 8 19291.1 1321.82
 -2 3 8 17536.6 1730.62
 2 3 -7 30070.6 2276.5
 2 3 -7 24559.8 1797.18
 2 -3 -7 26821.3 1860.26
 2 -3 -7 26415.8 2085.93
 -2 -3 7 26936.3 1505.44
 -2 3 7 23085 1926.42
 -2 3 7 25194 1600.14
 -2 -3 7 21796.3 2053.16
 2 -3 -6 2245.92 477.41
 2 -3 -6 1852.26 543.82
 2 3 -6 2082.88 481.04
 2 3 -6 2089.73 543.41
 -2 -3 6 1775.18 513.39
 -2 3 6 1853.83 271.34
 -2 3 6 2141.83 445.4
 2 3 -5 57442.7 3265.06
 2 -3 -5 67967.9 4783.94
 2 3 -5 65699.2 4824.27
 2 -3 -5 58490.6 4426.53
 2 3 -5 64532.1 4263.67
 -2 -3 5 91852.8 4912.1
 -2 3 5 69164.6 4759.98
 -2 3 5 78466.4 5140.08
 -2 -3 5 68235.4 4447.94
 2 3 -4 66659.2 4213.03
 2 3 -4 65344.6 3532.26
 2 3 -4 65102.3 4556.36
 2 -3 -4 63749.1 4058.48
 2 -3 -4 63636.1 4427.14
 -2 -3 4 68574.9 4269.52
 -2 3 4 68285.6 4266.13
 -2 3 4 65650.4 4010.97
 -2 -3 4 60884.2 3357.19
 2 3 -3 112115 7891.54
 2 3 -3 106456 7261.52
 2 -3 -3 101387 7180.11
 2 -3 -3 103670 7459.68
 -2 3 3 105938 7362.83
 -2 3 3 115326 8125.16
 -2 -3 3 101960 6864.56
 -2 -3 3 101536 6118.23
 2 3 -2 330.03 233.78
 2 -3 -2 212.66 273.93
 2 -3 -2 431.66 223.5
 2 3 -2 619.82 180.25
 2 3 -2 645.22 82.06
 -2 3 2 162.53 139.02
 -2 3 2 538.85 290.12
 2 3 -1 110454 7469.34
 2 3 -1 104878 6908.57
 2 -3 -1 103482 6735.21
 2 -3 -1 100829 7029.6
 2 3 -1 99720.7 6182.85
 2 3 -1 99605.7 6268.77
 -2 -3 1 107324 6864.06
 -2 -3 1 102349 6764.71
 -2 3 1 109357 7057.31
 -2 3 1 103841 6454.49
 -2 3 1 104803 7020.91
 2 3 0 48807.4 2742.42
 2 3 0 44275.9 2651.65
 2 3 0 52008.8 2882.5
 2 3 0 49191.6 2695.59
 2 3 0 50811.9 2933.12
 2 3 0 54377.3 3065.95
 2 3 0 50253.5 2758.6
 2 -3 0 48660.7 2786.99
 2 -3 0 50359.1 2781.44
 2 -3 0 50576.4 2863.3
 2 3 0 50492.9 3015.82
 -2 3 0 49451.1 2887.29
 -2 3 0 48748.7 2607.86
 2 3 1 6138.64 473.04
 2 3 1 6792.71 328.05
 2 -3 1 5228.49 492.13
 2 -3 1 6439.25 629.14
 2 -3 1 4877.58 350.95
 -2 -3 -1 6091.28 418.43
 -2 -3 -1 6596.57 351.22
 -2 -3 -1 5663.84 300.13
 -2 3 -1 5056.04 439
 -2 3 -1 4832.05 383.07
 2 3 2 59803.7 3499.78
 2 3 2 58297.3 3508.52
 2 3 2 63991 3183.35
 2 -3 2 57861.8 3447.88
 2 -3 2 60921.1 3723.21
 -2 -3 -2 57839.6 3603.43
 -2 -3 -2 56095 3207.83
 -2 3 -2 59372.8 4114.81
 -2 3 -2 59670.9 3635.66
 -2 -3 -2 72320.9 3669.89
 2 3 3 7919.16 565.63
 2 3 3 7613.8 611.88
 2 -3 3 8291.28 634.29
 2 -3 3 9152.54 603.43
 -2 -3 -3 11587.7 1098.31
 -2 3 -3 8101.69 652.17
 -2 3 -3 8958.06 815.78
 2 3 4 3299.75 426.13
 2 3 4 2468.24 196.85
 2 -3 4 2342.26 585.02
 2 -3 4 3102.89 392.6
 2 3 4 3897.57 537.24
 -2 -3 -4 4074.55 485.95
 -2 -3 -4 3067.74 166.71
 -2 3 -4 3722.16 518.79
 -2 3 -4 2044.91 688.67
 2 3 5 1562.37 424.49
 2 3 5 848.05 157.26
 2 3 5 928.69 364.65
 2 -3 5 1643.67 432.5
 2 -3 5 1900.11 191.39
 -2 3 -5 1613.36 361.68
 -2 3 -5 991.34 287.1
 -2 -3 -5 1039.23 337.76
 2 3 6 5148.68 651.83
 2 3 6 4969.91 461.11
 2 -3 6 4685.61 352.78
 2 -3 6 6441.7 838.16
 -2 -3 -6 4959.47 943.7
 -2 -3 -6 4831.75 291.08
 -2 3 -6 4783.72 500.58
 -2 3 -6 5429.66 938.38
 2 3 7 34727.2 2740.41
 2 3 7 34785 2690.94
 2 -3 7 31710 2732.94
 2 -3 7 36636.2 2372.31
 -2 -3 -7 28103.3 1602.55
 -2 3 -7 33600.8 2512.25
 -2 3 -7 33689.4 2202.52
 -2 -3 -7 40015.2 3411.97
 2 3 8 402.78 228.39
 2 3 8 377.04 218.82
 2 -3 8 241.13 267.69
 2 -3 8 578.84 423.43
 -2 -3 -8 667.9 503.09
 -2 3 -8 -8.16 293.02
 -2 3 -8 444.69 236
 2 3 9 7221.8 793.8
 2 3 9 7920.08 749.46
 2 -3 9 7186.08 880.68
 2 -3 9 8630.44 1276.53
 -2 -3 -9 7095.03 971.13
 -2 3 -9 7415.4 1417.85
 -2 3 -9 7874.07 813.73
 2 3 10 427.43 858.73
 2 3 10 5108.19 951.86
 2 -3 10 3631.15 995.77
 2 -3 10 4238.02 704.91
 -2 -3 -10 3699.57 1219.71
 -2 3 -10 3471.06 1159.03
 2 3 11 293.43 537.19
 2 3 11 1146.07 342.46
 2 -3 11 308.75 365.32
 -2 -3 -11 1240.22 771.69
 -2 3 -11 -117.53 454.05
 2 3 12 402.32 407.95
 2 3 12 1687.94 736.78
 2 -3 12 1353.33 469.5
 2 4 -12 -94.75 420.05
 2 4 -12 551.43 348.77
 2 -4 -12 2.47 330.37
 -2 4 12 -36.43 427.76
 2 4 -11 14608.1 1837.81
 2 4 -11 13346.4 1501.17
 2 -4 -11 13821.8 2272.98
 2 -4 -11 15138.6 1247.82
 -2 -4 11 11623.2 1323.35
 -2 4 11 14289.7 1787.56
 -2 4 11 13022.3 1235.5
 2 4 -10 4810.8 1215.39
 2 4 -10 5445.57 625.26
 2 -4 -10 5476.22 785.21
 2 -4 -10 3409.32 535.97
 -2 -4 10 4764.84 1028.66
 -2 4 10 4067.99 572.03
 -2 4 10 3814.35 958.55
 2 4 -9 6578.21 722.71
 2 4 -9 7597.07 1370.52
 2 -4 -9 8563.16 1378.67
 2 -4 -9 8868.55 1034.68
 -2 -4 9 6482.82 756.74
 -2 4 9 5837.9 1009.09
 -2 4 9 6376.11 1036.37
 2 -4 -8 -36.94 259.26
 2 4 -8 189.72 157.84
 2 4 -8 103.42 124.51
 2 -4 -8 -30.41 115.03
 -2 -4 8 -99.45 221.16
 -2 4 8 -115.9 118.01
 -2 4 8 71.91 190.12
 2 4 -7 16638.3 1533.76
 2 4 -7 15617.1 1674.69
 2 -4 -7 16320.6 1073.62
 2 -4 -7 16289.8 1216.86
 -2 -4 7 14229.1 1123.28
 -2 -4 7 12813.2 730.96
 -2 4 7 15776.1 1339.08
 -2 4 7 17014 1459.33
 2 4 -6 2797.83 420.37
 2 4 -6 3250.22 599.43
 2 -4 -6 3531.76 628.69
 -2 4 6 3360.22 492.28
 -2 -4 6 4243.86 396.45
 -2 -4 6 2423.32 232.16
 -2 -4 6 3298.85 199.58
 -2 4 6 2474.29 549.58
 2 4 -5 53934.4 3778.22
 2 4 -5 47948.3 3545.3
 2 -4 -5 50456.6 3223.91
 2 -4 -5 52503.2 3208.25
 -2 -4 5 43022.4 2198.42
 -2 -4 5 47060.7 3448.03
 -2 4 5 50692.7 3315.85
 -2 -4 5 42541.6 2142.35
 -2 4 5 77926 4730.93
 2 4 -4 19659.3 1598.92
 2 4 -4 21231.8 1695.68
 2 -4 -4 16448.2 1397.3
 2 -4 -4 19301.1 1486.89
 -2 -4 4 21262.4 1571.93
 -2 -4 4 16166.9 613.82
 -2 4 4 19284.9 1068.29
 -2 4 4 18005.1 1143.5
 2 4 -3 5120.45 643.57
 2 4 -3 4990.97 449.03
 2 -4 -3 4521.89 393.95
 2 -4 -3 4490.52 633.86
 -2 -4 3 5253.53 584.97
 -2 4 3 4564.32 664.35
 -2 4 3 4660.9 359.63
 2 4 -2 180107 14007.4
 2 4 -2 201778 16098.4
 2 -4 -2 178610 13892.2
 2 -4 -2 185632 14204.1
 -2 -4 2 188258 14663.2
 -2 4 2 188648 14741.3
 2 4 -1 22674.9 1010.78
 2 4 -1 21194.7 1004.41
 2 4 -1 23576.6 1548.12
 2 4 -1 22768.5 1195.23
 2 -4 -1 22174.6 1171.22
 2 -4 -1 27567.4 1688.47
 -2 -4 1 21200.4 1258.92
 -2 4 1 20558.6 1046.05
 -2 4 1 21914 1267.63
 -2 4 1 22004.5 1415.69
 2 4 0 40217.5 2181.06
 2 4 0 40069.9 2080.53
 2 4 0 37372.4 2102.16
 2 4 0 39343.8 2103.34
 2 -4 0 35992.3 1935.01
 2 -4 0 40631 2574.87
 2 -4 0 39135.9 2436.16
 -2 -4 0 37788.8 2235.25
 -2 -4 0 35191.1 1885.28
 -2 4 0 38941.8 2398.85
 -2 4 0 39608.5 2260.05
 2 4 1 5353.88 252.25
 2 4 1 6456.16 545.82
 2 4 1 6742.97 414.65
 2 -4 1 5725.55 585.71
 2 -4 1 6081.47 589.06
 -2 -4 -1 6164.72 416.35
 -2 -4 -1 5213.13 355.92
 -2 -4 -1 5147.08 422.69
 -2 4 -1 5767.38 421.97
 -2 4 -1 6767.67 702.6
 2 4 2 20081.1 1323.32
 2 4 2 16195.6 765.49
 2 4 2 15829.6 716.05
 2 -4 2 18040.5 1200.82
 2 -4 2 15305.7 895.45
 -2 -4 -2 19445.6 889.18
 -2 -4 -2 22202.5 1587.3
 -2 -4 -2 18976 1027.11
 -2 4 -2 16013.3 1023.41
 -2 4 -2 18911.9 1378.94
 2 4 3 15581.4 1221.99
 2 4 3 15852.5 917.42
 2 -4 3 14315.3 868.02
 2 -4 3 14681.4 1073.74
 -2 -4 -3 15714.5 688.25
 -2 -4 -3 13937.7 1015.12
 -2 4 -3 15177.4 1051.44
 -2 4 -3 16511.6 1231.04
 2 4 4 122001 8457.52
 2 4 4 112891 7808.53
 2 -4 4 123218 8581.81
 2 -4 4 117191 8620.71
 2 4 4 104162 6559.37
 -2 -4 -4 89160.3 5725.92
 -2 -4 -4 120830 9410.23
 -2 4 -4 118556 8506.54
 -2 4 -4 109754 8709.44
 2 4 5 62045.4 4470.55
 2 4 5 63641.9 3556.15
 2 -4 5 62659 3680.98
 2 -4 5 58404 3852.7
 2 4 5 59889.5 4112.15
 -2 -4 -5 58646.2 3264.93
 -2 -4 -5 61029.7 4305.68
 -2 4 -5 60485.1 3717
 -2 4 -5 60550.4 4904.5
 2 4 6 6104.83 795.74
 2 4 6 6009.93 674.99
 2 -4 6 6450.95 561.49
 2 -4 6 6047.6 856.72
 -2 -4 -6 5679.94 1013.59
 -2 4 -6 5007.74 563.05
 -2 4 -6 4822.74 644.27
 2 4 7 20590.6 1729.34
 2 -4 7 21012.6 2000.42
 2 -4 7 22674.5 1539.64
 2 4 7 21276.2 1534.69
 -2 -4 -7 21230.7 1747.16
 -2 -4 -7 24859.9 1320.29
 -2 4 -7 20678.3 1273.05
 -2 4 -7 19978.1 1674.19
 2 4 8 8773.34 1208.26
 2 4 8 9096.01 1069.6
 2 -4 8 8213.78 1274.89
 2 -4 8 9185.15 850.44
 -2 -4 -8 7688.96 957.79
 -2 4 -8 9588.11 1039.63
 -2 4 -8 8426.82 837.13
 2 4 9 -81.6 759.23
 2 -4 9 4553.5 917.17
 2 -4 9 3829.29 589.09
 2 4 9 4291.03 567.79
 -2 -4 -9 4092.12 714.48
 -2 4 -9 3934.53 690.56
 -2 4 -9 2824.51 572.35
 2 4 10 2601.78 712.66
 2 4 10 3614.95 830.62
 2 -4 10 287.23 834.58
 2 -4 10 3648.48 592.42
 -2 -4 -10 3114.41 1063.6
 -2 4 -10 -102.98 646.8
 2 4 11 2890.93 716.01
 2 4 11 1866.3 472.98
 2 -4 11 -400.34 503.56
 -2 -4 -11 2899.31 632.82
 -2 4 -11 -238.45 998.38
 2 5 -11 27062.4 2252.91
 2 5 -11 29251.1 3467.67
 2 -5 -11 27826.9 2633.76
 2 -5 -11 27355.9 2166.53
 -2 -5 11 28576 2441.7
 -2 5 11 26238.7 2092
 -2 5 11 26876.4 2262.96
 2 5 -10 11111.2 1542
 2 5 -10 11209.9 1856.22
 2 -5 -10 11508.9 1231.54
 2 -5 -10 9714.57 1388.47
 -2 -5 10 12758.5 1699.75
 -2 5 10 10487.9 1390.7
 -2 5 10 11672.5 1542.1
 2 5 -9 11181.8 1799.64
 2 5 -9 12134.8 1494.44
 2 -5 -9 10570.7 1686.42
 2 -5 -9 11345.4 961.6
 -2 -5 9 12600.9 1581.58
 -2 5 9 14226.8 1399.24
 -2 5 9 12178.7 1055.48
 2 5 -8 2226.11 700.82
 2 -5 -8 2767.94 639.61
 2 -5 -8 2440.03 499.52
 2 5 -8 2735.37 511.63
 -2 -5 8 2820.18 724.96
 -2 5 8 3083.69 684.53
 -2 5 8 2628.31 584.2
 2 5 -7 556.82 404.33
 2 5 -7 116.88 362.02
 2 -5 -7 328.47 181.79
 2 -5 -7 11.87 387.32
 -2 -5 7 438.89 212.9
 -2 5 7 444.37 332.84
 -2 5 7 231.92 267.95
 2 5 -6 66800.7 4960.06
 2 5 -6 61868.7 4849.67
 2 -5 -6 62793.6 4532.84
 2 -5 -6 65455.4 5005.88
 -2 -5 6 67699.5 4450.3
 -2 -5 6 53530.1 2987.68
 -2 -5 6 62037.5 3224.68
 -2 5 6 64957.8 4399.59
 -2 5 6 61605.1 4128.11
 2 5 -5 3009.68 380.65
 2 5 -5 3097.81 412.03
 2 -5 -5 2670.11 619.04
 2 -5 -5 4853.44 579.75
 -2 -5 5 2874.85 554.73
 -2 5 5 3195.26 292.67
 -2 5 5 2779.47 361.75
 2 5 -4 23935.2 1556.96
 2 -5 -4 24665.6 1894.23
 2 -5 -4 28102.7 1618.37
 2 5 -4 24814.6 2000.84
 -2 -5 4 26192.6 1851.15
 -2 5 4 25903.5 1989.58
 -2 5 4 25485.9 1391.25
 2 5 -3 24777.1 1830.95
 2 5 -3 20753.7 1305.03
 2 -5 -3 22863.5 1669.94
 2 -5 -3 20962.5 1611.07
 -2 -5 3 22813.9 1554.82
 -2 5 3 24650.5 1807.1
 -2 5 3 21825.5 1174.25
 2 5 -2 87.83 50
 2 5 -2 141.9 128.26
 2 5 -2 102.93 46.52
 2 5 -2 221.46 132.84
 2 -5 -2 236.72 96.78
 2 -5 -2 93.88 225.72
 -2 -5 2 122.05 88.56
 -2 5 2 188.68 110.86
 -2 5 2 309.62 231.77
 2 5 -1 423.27 91.26
 2 5 -1 174.27 141.79
 2 -5 -1 278.48 191.41
 2 -5 -1 299.74 143.82
 2 5 -1 278 251.07
 -2 -5 1 182 154.82
 -2 5 1 285.82 134.77
 -2 5 1 312.43 159.11
 2 5 0 28051.5 1406.3
 2 5 0 28036.4 1560.09
 2 5 0 27126.4 1498.91
 2 -5 0 30167.8 1730.01
 2 -5 0 29217.5 1538.57
 2 5 0 29145 2074.69
 -2 -5 0 30540.4 1898.2
 -2 5 0 39518.8 2320.36
 -2 5 0 33854.5 2279.85
 2 5 1 7961.27 439.54
 2 5 1 7516.47 573.73
 2 5 1 6578.61 375.16
 2 5 1 7084.76 608.51
 2 -5 1 7062.25 501.26
 2 -5 1 7959.65 469.55
 -2 -5 -1 8136.79 416.41
 -2 5 -1 7180.46 531.66
 -2 5 -1 7714.5 825.34
 2 5 2 5204.89 335.42
 2 5 2 5074.12 610.08
 2 -5 2 4818.09 609.38
 2 -5 2 6027.49 398.44
 2 5 2 5156.54 311.68
 -2 -5 -2 4432.34 327.72
 -2 -5 -2 5454.81 380.03
 -2 -5 -2 5377.01 501.19
 -2 5 -2 5922.45 438.65
 -2 5 -2 5501.34 488.34
 2 5 3 -27.06 230.71
 2 5 3 112.51 111.02
 2 5 3 32.97 76.88
 2 -5 3 156.25 216.45
 2 -5 3 136.96 116.33
 -2 -5 -3 209.04 90.92
 -2 -5 -3 118.69 283.32
 -2 5 -3 280.63 118.98
 -2 5 -3 105.76 165.6
 2 5 4 3258.16 332.96
 2 5 4 1941.38 177.54
 2 -5 4 1806.14 424.44
 2 -5 4 2197.55 483.01
 2 5 4 2792.47 325
 -2 -5 -4 2509.67 203.59
 -2 5 -4 2277.44 416.17
 -2 5 -4 2374.93 384.12
 2 5 5 2957.68 414.3
 2 5 5 2433.62 361
 2 -5 5 3197.14 465.42
 2 -5 5 3344.07 371.71
 -2 -5 -5 3094.6 443.01
 -2 -5 -5 3037.06 229.67
 -2 5 -5 3053.81 465.87
 -2 5 -5 2561.97 432.91
 2 5 6 2229.92 374
 2 5 6 669.41 428.33
 2 -5 6 1741.31 600.92
 2 -5 6 1759.6 329.77
 -2 -5 -6 1902.29 426.64
 -2 -5 -6 2641.12 237.3
 -2 5 -6 2149.48 448.49
 -2 5 -6 1539.15 440.93
 2 5 7 8402.89 1039.89
 2 5 7 6444.93 805.68
 2 -5 7 6497.21 627.5
 2 -5 7 5688.18 653.12
 -2 -5 -7 8007.13 1262.68
 -2 -5 -7 6856.64 464.68
 -2 5 -7 6508.32 765.63
 2 5 8 -103.9 286.02
 2 5 8 -50.55 125.17
 2 -5 8 -89.34 158.06
 2 -5 8 -43.9 176.99
 -2 -5 -8 252.8 217.24
 -2 5 -8 -14.3 361.7
 -2 5 -8 -171.59 190.87
 2 5 9 554.8 360.53
 2 5 9 417.98 491.69
 2 -5 9 1299.82 221.79
 2 -5 9 1213.51 617.2
 -2 -5 -9 902.86 460.46
 -2 5 -9 1166.96 786.05
 -2 5 -9 1209.05 412.9
 2 5 10 1594.87 598.75
 2 -5 10 256.61 699.44
 2 5 10 2461.59 707.44
 -2 -5 -10 2259.88 944.76
 -2 5 -10 -18.93 893.61
 2 5 11 220.59 457.23
 2 5 11 217.66 221.13
 2 -5 11 37.17 266.82
 -2 5 -11 107.8 319.04
 -2 -5 -11 71.2 563.41
 2 6 -11 2720.08 1202.26
 2 6 -11 3383.45 578.67
 2 -6 -11 2909.27 741.59
 2 -6 -11 2166.55 817.92
 -2 -6 11 2846.75 613.96
 -2 6 11 2637.25 931.58
 2 6 -10 16698.4 1705.76
 2 6 -10 18708.8 1557.31
 2 -6 -10 17485.5 1788.53
 2 -6 -10 15395.9 1651.34
 -2 6 10 16247.3 1294.35
 -2 6 10 15917.5 2027.2
 -2 -6 10 16845.4 2124.97
 2 6 -9 469.19 311.19
 2 6 -9 846.33 251.55
 2 -6 -9 549.16 307.98
 2 -6 -9 22.06 354.28
 -2 -6 9 574.68 436.9
 -2 6 9 -37.41 197.24
 -2 6 9 77.26 249.9
 2 6 -8 55095.5 4856.39
 2 6 -8 54131.5 3875.32
 2 -6 -8 50751.2 3980.3
 2 -6 -8 50025.7 4576.35
 -2 -6 8 47955.8 4250.44
 -2 6 8 50046.1 3656.12
 -2 6 8 49886.8 3350.53
 2 6 -7 16947.1 1277.36
 2 -6 -7 16510.7 1359.5
 2 -6 -7 17021.1 1498.23
 2 6 -7 18127.3 1906.53
 -2 -6 7 18888.5 1352.44
 -2 6 7 17428.2 1287.18
 -2 6 7 17432 1160.9
 2 6 -6 4165.34 741.18
 2 -6 -6 4308.91 621.47
 2 -6 -6 3537.85 746.69
 2 6 -6 1762.1 803.39
 -2 -6 6 3368.74 438.53
 -2 6 6 4022.24 521.06
 -2 6 6 4664.11 711.88
 2 6 -5 21725.5 1785.96
 2 6 -5 21106.9 1842.89
 2 -6 -5 17529.7 1457.28
 2 -6 -5 19523.1 1691.86
 -2 -6 5 18525.3 1530.88
 -2 6 5 21274.5 1389.31
 -2 6 5 18852.2 1632.39
 2 6 -4 14383.7 1351.94
 2 6 -4 14562.6 984.57
 2 -6 -4 12858.5 1304.88
 2 -6 -4 13881.1 888.09
 -2 -6 4 14613.3 1142.77
 -2 6 4 14691.6 1018.78
 -2 6 4 13966.6 1309.37
 2 6 -3 -4.15 135.74
 2 6 -3 153.9 217.69
 2 -6 -3 84.1 205.88
 2 -6 -3 66.42 217.08
 -2 -6 3 187.05 169.68
 -2 6 3 88.09 84.08
 -2 6 3 3.87 128.85
 2 6 -2 1434.63 126.5
 2 6 -2 1851.26 132.67
 2 6 -2 729.04 477.85
 2 6 -2 989.48 467.76
 2 -6 -2 1746.67 313.52
 2 -6 -2 1758.08 437.15
 -2 -6 2 1979.8 185.44
 -2 6 2 1450.1 489.33
 -2 6 2 1391.37 253.59
 2 6 -1 19263.3 1523.35
 2 6 -1 17873.5 877.03
 2 -6 -1 16955.5 1371.19
 2 -6 -1 17045.7 1084.59
 -2 -6 1 19135.7 1423.42
 -2 -6 1 17066.1 814.24
 -2 6 1 21693.9 1579.26
 -2 6 1 16842 1033.66
 -2 -6 1 18509.9 1027.53
 2 6 0 90174 5363.55
 2 6 0 91410.8 5858.22
 2 6 0 83408.3 5152.45
 2 6 0 83591.2 5696.08
 2 -6 0 88190.3 5828.33
 2 -6 0 89634.4 5869.75
 -2 -6 0 86649 5973.11
 -2 6 0 90648.6 6488.73
 -2 6 0 85819.6 5707.25
 2 6 1 32902.7 1693.94
 2 6 1 40612.7 2139.71
 2 6 1 40518 2242.5
 2 -6 1 37959.6 2608.41
 2 -6 1 38515.5 2087.21
 2 6 1 38636 2368.87
 -2 -6 -1 42989.9 2529.34
 -2 6 -1 37673.1 2627.64
 -2 6 -1 36694.7 2286.92
 2 6 2 11905.4 554.79
 2 -6 2 10630 720.57
 2 6 2 11911.3 1012.17
 -2 -6 -2 10153.5 530.94
 -2 -6 -2 13159.2 773.72
 -2 -6 -2 10699.8 1160.93
 -2 6 -2 10577.4 709.93
 -2 6 -2 11720.2 845.23
 2 6 3 27629.9 1403.74
 2 6 3 30320.5 2140.43
 2 -6 3 28288.4 1958.5
 2 -6 3 26978.3 1977.82
 -2 -6 -3 27266.7 1472.06
 -2 -6 -3 29289.6 2369.53
 -2 -6 -3 26403.3 1451.82
 -2 6 -3 28009.8 1926.56
 -2 6 -3 28845.6 1876.35
 2 6 4 -87.28 73.01
 2 6 4 12.4 85.11
 2 -6 4 -123.41 73.63
 2 -6 4 -14.01 123.37
 -2 -6 -4 -1.26 55.93
 -2 -6 -4 82.67 101.74
 -2 6 -4 25.09 102.71
 -2 6 -4 119.61 65.17
 2 6 5 2934.71 403.29
 2 -6 5 2937.22 573.51
 2 -6 5 2654.8 519.55
 2 6 5 2565.84 378.19
 -2 -6 -5 -75.07 753.01
 -2 -6 -5 3755.65 279.41
 -2 6 -5 3469.08 457.23
 -2 6 -5 2801.76 462.01
 2 6 6 1744.3 219.82
 2 6 6 1569.91 354.95
 2 -6 6 1574.31 353.53
 2 -6 6 1688.61 191.66
 -2 -6 -6 97.09 679.62
 -2 6 -6 1631.05 404
 -2 6 -6 1263.92 427.65
 -2 -6 -6 1521.84 204.69
 2 6 7 10087.3 928.02
 2 6 7 8278.57 882.81
 2 -6 7 9997.45 765.91
 2 -6 7 8263 818.15
 -2 -6 -7 9205.25 1451.27
 -2 -6 -7 7642.64 552.83
 -2 6 -7 9689.9 1458.69
 -2 6 -7 9152.73 935.05
 2 6 8 14791.9 1300.99
 2 6 8 15653.8 1084.05
 2 -6 8 16452.1 1244.73
 2 -6 8 14674.5 1329.8
 -2 -6 -8 15811.7 1484.75
 -2 6 -8 16381.7 1509.73
 -2 6 -8 15117.4 1453.94
 2 6 9 8349.31 922.01
 2 6 9 8251.85 720.72
 2 -6 9 7792.26 581.16
 2 -6 9 8235.5 909.13
 -2 -6 -9 7425.07 1028.59
 -2 6 -9 8902.1 995.4
 -2 6 -9 7795.38 1060.1
 2 6 10 -56.16 332.26
 2 -6 10 -78.45 451.32
 2 6 10 -84.16 446.14
 -2 -6 -10 -642.03 328.1
 -2 6 -10 -12.58 330.18
 2 6 11 529.94 473.62
 2 -6 11 330.95 483.99
 -2 -6 -11 -202.24 613.36
 -2 6 -11 8.54 367.8
 2 7 -11 820.37 754.18
 2 7 -11 1231.21 617.96
 2 -7 -11 1639.91 977.11
 2 -7 -11 1211.91 673.12
 -2 -7 11 1526.88 519.92
 -2 7 11 2523.67 825.32
 2 7 -10 1231.9 722.25
 2 7 -10 1295.89 565.13
 2 -7 -10 1865.85 923.86
 2 -7 -10 2099.6 395.92
 -2 7 10 -22.37 631.38
 -2 7 10 2103.35 463.75
 -2 -7 10 1823.61 765.44
 2 7 -9 30.1 492.56
 2 7 -9 211.66 611.33
 2 -7 -9 539.23 415.21
 2 -7 -9 832.85 355.33
 -2 -7 9 806.37 300.38
 -2 7 9 594.8 497.63
 -2 7 9 -36.7 388.76
 2 7 -8 4820.25 709.46
 2 7 -8 2044.05 949.4
 2 -7 -8 5404.59 830.13
 2 -7 -8 5475.17 1068.69
 -2 -7 8 4744.67 946
 -2 7 8 4783.11 971.36
 -2 7 8 5051.56 725.29
 2 7 -7 37153.4 2702.89
 2 7 -7 35508.3 3165.47
 2 -7 -7 36837.2 2410.73
 2 -7 -7 38866.2 3343.9
 -2 -7 7 35604 2521.07
 -2 7 7 35068 2678.02
 -2 7 7 33777.1 3019.66
 2 7 -6 7793.37 1062.58
 2 -7 -6 6108.54 562.99
 2 -7 -6 5638.91 661.78
 2 7 -6 5481.56 626.51
 -2 7 6 6237.66 676.03
 -2 7 6 6530.3 621.14
 -2 -7 6 7212.32 878.74
 2 7 -5 369.14 257.53
 2 7 -5 684.32 229.69
 2 -7 -5 663.17 249.14
 2 -7 -5 778.74 206.8
 -2 -7 5 529.67 315.95
 -2 7 5 518.32 232
 -2 7 5 665.48 249.43
 2 7 -4 23813.5 1993.13
 2 7 -4 24594.9 1914.49
 2 -7 -4 22066.2 1410.48
 2 -7 -4 21479.7 1438.61
 -2 7 4 22200.9 1469.4
 -2 7 4 23238 1459.36
 -2 -7 4 23440.9 1658.23
 2 7 -3 20768.6 1382.16
 2 7 -3 20953.9 1773.01
 2 -7 -3 22607.7 1685.1
 2 -7 -3 21761.9 1358.2
 -2 7 3 21675.2 1351.74
 -2 7 3 19664.5 1304.25
 -2 -7 3 20643.2 1372.21
 2 7 -2 56067.9 3072.79
 2 7 -2 58380.9 4364.44
 2 -7 -2 63243.1 3841.78
 2 -7 -2 62054.4 3940.95
 -2 -7 2 59603.3 3425.35
 -2 7 2 62883.6 4020.25
 -2 7 2 60440.5 3880.57
 -2 -7 2 60364.5 3106.8
 -2 -7 2 58492.8 3750.07
 2 7 -1 13975.3 1303.57
 2 7 -1 12728.5 683.04
 2 -7 -1 12689.7 821.02
 2 -7 -1 13646.7 896.4
 -2 -7 1 13081.7 760.81
 -2 -7 1 11351.8 574.68
 -2 -7 1 12362.7 832.65
 -2 7 1 13661.7 1185.26
 -2 7 1 13600.1 1246.97
 2 7 0 7318.32 592.84
 2 7 0 7589.38 636.23
 2 7 0 6756.01 510.11
 2 7 0 7085.34 412.92
 2 -7 0 7600.23 584.57
 2 -7 0 7158.16 566.79
 -2 -7 0 7066.66 742.62
 -2 7 0 7477.23 586
 -2 7 0 8011.43 576.95
 2 7 1 7316.03 344.72
 2 7 1 8607.48 546.76
 2 7 1 8224.88 380.24
 2 7 1 7328.08 653.61
 2 -7 1 8024.71 923.53
 2 -7 1 8055.67 455.53
 -2 -7 -1 8641.15 734.4
 -2 7 -1 7773.57 577.34
 -2 7 -1 7428.4 664.53
 2 7 2 1849.52 541.87
 2 7 2 3726.81 177.72
 2 -7 2 2036.86 250.61
 2 -7 2 4276.3 601.12
 -2 -7 -2 2602.99 172.03
 -2 -7 -2 4002.19 394.1
 -2 -7 -2 4559.85 429.92
 -2 7 -2 2224.29 655.12
 -2 7 -2 2029.61 508.37
 2 7 3 2055.54 314.16
 2 7 3 2153.13 173.15
 2 -7 3 1463.54 414.14
 2 -7 3 2575.07 305.11
 -2 -7 -3 2792.33 383.84
 -2 -7 -3 1628.11 174.54
 -2 -7 -3 2786.29 289.75
 -2 7 -3 1511.38 431.39
 -2 7 -3 1884.01 357.88
 2 7 4 11465.8 870.44
 2 7 4 11623.4 683.02
 2 -7 4 11352.9 774.02
 2 -7 4 11204.5 774.21
 -2 -7 -4 12961.2 1425.28
 -2 -7 -4 11847.1 730.55
 -2 7 -4 11831.5 723.27
 -2 7 -4 12107.2 964.27
 2 7 5 5148.2 756.66
 2 7 5 4503.72 423.63
 2 -7 5 4445.93 419.71
 2 -7 5 4197.94 672.39
 -2 -7 -5 3898.69 350.29
 -2 -7 -5 3626.06 531.14
 -2 7 -5 1489.06 916.09
 -2 7 -5 4804.28 356.64
 2 7 6 798.01 438.74
 2 7 6 1114.13 146.18
 2 -7 6 56.06 124.18
 2 -7 6 1121.51 410.27
 -2 -7 -6 815.44 166.91
 -2 -7 -6 62.34 510.12
 -2 7 -6 171.26 501.29
 -2 7 -6 180.06 200.11
 2 7 7 17537.4 1408.93
 2 7 7 18520 1411.14
 2 -7 7 18680.1 1253.23
 2 -7 7 17521.3 1898.78
 -2 -7 -7 15915.7 2112.75
 -2 -7 -7 16885 912.04
 -2 7 -7 19306.3 1738.72
 -2 7 -7 18155.4 1608.19
 2 7 8 5231.81 764.97
 2 7 8 6295.79 757.55
 2 -7 8 6550.31 644.03
 2 -7 8 6196.44 1153.36
 -2 -7 -8 6370.81 897.31
 -2 7 -8 6585.13 910.43
 2 7 9 10166.2 1203.17
 2 7 9 11825 1154.62
 2 -7 9 11759.1 1162.67
 -2 -7 -9 10290.6 1258.3
 -2 7 -9 10851.7 900.03
 -2 7 -9 9879.69 1895.95
 2 7 10 -57.58 487.92
 2 -7 10 518.52 301.8
 -2 -7 -10 -118.21 366.21
 -2 7 -10 1054.8 366.13
 -2 7 -10 -30.75 208.27
 2 7 11 622.08 443.35
 2 -7 11 370.86 454.14
 -2 -7 -11 -136.96 344.43
 -2 7 -11 -99.93 331.92
 2 8 -11 2451.77 1093.38
 2 8 -11 2973.7 873.21
 2 -8 -11 1790.13 1304.45
 -2 8 11 4542.29 730.32
 -2 -8 11 3810.62 702.25
 2 8 -10 4612.99 1010.15
 2 8 -10 3606.71 1282.32
 2 -8 -10 4025.79 1220.65
 2 -8 -10 3947.73 574.54
 -2 -8 10 851.97 1013.79
 2 8 -9 1118.17 571.13
 2 8 -9 658.58 409.62
 2 -8 -9 592.11 398.19
 2 -8 -9 1371.8 309.39
 -2 -8 9 1259.01 348.56
 -2 8 9 -12.11 251.48
 -2 8 9 1000.22 354.42
 2 8 -8 531.13 521.78
 2 8 -8 84.8 245.81
 2 -8 -8 247.34 505.74
 2 -8 -8 403.77 233.4
 -2 -8 8 -140.26 409.73
 -2 8 8 580.2 265.24
 -2 8 8 364.05 306.38
 2 8 -7 21947.2 1749.99
 2 8 -7 21755.6 2432.89
 2 -8 -7 24541.4 2491.86
 2 -8 -7 25002.6 2131.96
 -2 -8 7 22918.7 2167.62
 -2 8 7 22950.7 2253.65
 -2 8 7 23368.1 1760.1
 2 8 -6 -31.3 250.88
 2 -8 -6 501.49 350.44
 2 -8 -6 322.01 450.98
 2 8 -6 368.75 266.93
 -2 -8 6 203.82 332.86
 -2 8 6 897.36 261.33
 -2 8 6 702.16 411.05
 2 8 -5 303.27 446.11
 2 8 -5 870.1 409.4
 2 -8 -5 590.84 410.02
 2 -8 -5 478.51 215.4
 -2 -8 5 723.19 191.75
 -2 8 5 532.83 414.42
 -2 8 5 596.83 239.19
 2 8 -4 4695.87 539.63
 2 8 -4 4830.28 527.08
 2 -8 -4 4429.91 683.36
 2 -8 -4 6043.11 520.52
 -2 -8 4 4435.83 386.45
 -2 8 4 4579.62 317.16
 -2 8 4 4375.72 487.31
 2 8 -3 92.43 248.98
 2 8 -3 48.12 280.09
 2 -8 -3 36.09 136.93
 2 -8 -3 195.94 130.62
 -2 -8 3 105.36 94.54
 -2 8 3 75.91 147.91
 -2 8 3 168.15 239.67
 2 8 -2 17441.4 1183.63
 2 8 -2 15762.1 737
 2 -8 -2 17612.6 1405.76
 2 -8 -2 18648.8 1049.02
 -2 -8 2 14968.3 724.8
 -2 -8 2 16198.3 1084.13
 -2 -8 2 18529.2 1062.98
 -2 8 2 18873.4 1545.56
 -2 8 2 18143.8 1171.7
 2 8 -1 55621.1 4200.55
 2 8 -1 56536.4 3263.35
 2 -8 -1 51537 3352.18
 2 -8 -1 58417.7 3425.44
 -2 -8 1 55421 3523.53
 -2 -8 1 55694.6 3188.18
 -2 8 1 52527 3953.8
 -2 8 1 56681.2 4128.39
 2 8 0 276.64 167.21
 2 8 0 430.61 69.43
 2 8 0 130 185.98
 2 8 0 47 89.15
 2 -8 0 190.36 271.16
 2 -8 0 216.87 155.64
 -2 -8 0 134.05 144.77
 -2 8 0 252.04 169.34
 -2 8 0 92.45 278.18
 2 8 1 3914.17 342.82
 2 8 1 4159.82 453.79
 2 8 1 3781.82 181.19
 2 8 1 3235.61 182.94
 2 -8 1 2614.66 606.55
 2 -8 1 3094.74 256.19
 -2 -8 -1 3219.34 495.49
 -2 8 -1 4046.73 584.57
 2 8 2 16195.5 1542.54
 2 8 2 12763.9 542.62
 2 8 2 15178.5 1200.56
 2 -8 2 14109.5 977.84
 2 -8 2 15589.6 1034.25
 2 8 2 14185.7 557.21
 -2 -8 -2 13734.5 767.24
 -2 8 -2 12954.5 842.78
 -2 8 -2 14818 1420.61
 2 8 3 337.57 178.97
 2 8 3 403 78.82
 2 -8 3 630.72 137.39
 2 -8 3 381.38 184.9
 -2 -8 -3 367.95 101.94
 -2 -8 -3 -47.07 188.57
 -2 -8 -3 540.76 383.92
 -2 8 -3 500.52 380.89
 -2 8 -3 431.68 257.4
 2 8 4 17927.2 928.17
 2 8 4 16170.5 1146.63
 2 -8 4 19207.2 1468.69
 2 -8 4 17474.1 1524.87
 -2 -8 -4 16558.6 1036.78
 -2 -8 -4 19150.2 1897.16
 -2 8 -4 18973.7 1363.32
 -2 8 -4 18627 1835.08
 2 8 5 4350.34 741.37
 2 8 5 3303.02 332.11
 2 -8 5 4186.65 458.91
 2 -8 5 3369 669.72
 -2 -8 -5 4930.74 899.42
 -2 -8 -5 3188.7 359.38
 -2 8 -5 4599.28 511.46
 -2 8 -5 3769.6 561.76
 2 8 6 79.69 147.66
 2 8 6 -7.06 174.28
 2 -8 6 162.45 261.35
 2 -8 6 19.8 170.94
 -2 -8 -6 75.19 131.45
 -2 -8 -6 148.32 211.88
 -2 8 -6 107.29 218.8
 -2 8 -6 218.31 113.04
 2 8 7 666.26 543.46
 2 8 7 908.31 172.21
 2 -8 7 898.88 148.88
 2 -8 7 371.36 302.76
 -2 -8 -7 781.89 363.11
 -2 8 -7 537.6 268.96
 -2 8 -7 855.05 379.98
 2 8 8 18866.4 2218.16
 2 -8 8 19754.3 1641.04
 -2 -8 -8 18782.2 1828.67
 -2 8 -8 22342.2 2645.5
 -2 8 -8 21380.2 1960.59
 2 8 9 434.39 283.36
 2 -8 9 -193.07 472.2
 -2 -8 -9 -135.02 590.42
 -2 8 -9 1169.73 607.03
 -2 8 -9 158.66 379.39
 2 8 10 112.37 589.45
 2 -8 10 612.53 369.29
 -2 -8 -10 -250.87 746.43
 -2 8 -10 3007.16 762.15
 -2 8 -10 -4.34 449.5
 2 8 11 108.09 462.01
 2 -8 11 111.49 283.85
 -2 -8 -11 259.39 597.26
 -2 8 -11 88.46 607.36
 2 9 -11 922.37 638.68
 2 9 -11 509.18 491.32
 2 -9 -11 286.3 810.16
 -2 -9 11 456.69 650.01
 -2 9 11 428.39 678.92
 2 -9 -10 24962.3 3226.1
 2 9 -10 23141 3132.51
 2 9 -10 21882.9 2650.7
 2 -9 -10 22885.8 1832.93
 -2 9 10 19765.8 1979.46
 -2 -9 10 20674.5 1913.47
 2 9 -9 1839.86 482.89
 2 -9 -9 2412.17 434.99
 2 9 -9 2614.67 602.04
 2 -9 -9 1562.33 585.99
 -2 9 9 16.46 835.79
 -2 -9 9 2205.71 789.59
 2 -9 -8 14461.5 1992.1
 2 9 -8 12389.7 1891.9
 2 9 -8 13312.6 1227.36
 2 -9 -8 13290.5 1520.43
 -2 9 8 13422.3 1766.38
 -2 -9 8 12660.7 1145.99
 2 9 -7 40780.5 3067.81
 2 9 -7 47895.3 4281.86
 2 -9 -7 44920.4 4238.08
 2 -9 -7 40541.4 2852.81
 -2 -9 7 43178.6 3630.83
 -2 9 7 48546.4 3507.45
 -2 9 7 42821.8 2798.34
 2 9 -6 22602.1 1697.84
 2 9 -6 23187.2 1823.97
 2 -9 -6 24352.5 2337.26
 2 -9 -6 21422.9 1524.85
 -2 -9 6 23101.1 1565.9
 -2 9 6 24968.4 2323.74
 -2 9 6 22876.9 1613.15
 2 9 -5 6519.18 925.07
 2 9 -5 5755.14 1014.15
 2 -9 -5 2039.42 921.22
 2 -9 -5 5595.58 547.35
 -2 9 5 5713.68 555.53
 -2 -9 5 5715.82 708.24
 -2 9 5 5383.51 598.35
 2 -9 -4 20033.3 1288.1
 2 9 -4 19457.7 1461.49
 2 -9 -4 18471.4 1274.33
 2 9 -4 18380.8 1389.19
 -2 -9 4 20055.9 1449.33
 -2 9 4 19904.2 1796.33
 -2 9 4 19938.8 1856.25
 2 -9 -3 809.46 216.19
 2 9 -3 1050.93 255.94
 2 9 -3 576.8 284.77
 2 -9 -3 710.63 197.25
 -2 9 3 694.92 417.98
 -2 9 3 749.13 243.82
 -2 -9 3 718.81 246.65
 2 9 -2 3984.26 251.9
 2 9 -2 4735.25 489.16
 2 -9 -2 3731.32 649.1
 2 -9 -2 3969.01 323.86
 -2 -9 2 2888.75 188.24
 -2 -9 2 3290.85 224.66
 -2 -9 2 3994.87 424.97
 -2 9 2 3319.32 657.76
 -2 9 2 3480.11 716.56
 2 9 -1 2246.19 402.76
 2 9 -1 2570.56 292.88
 2 -9 -1 1565.32 538.26
 2 -9 -1 2326.69 266.86
 -2 9 1 1684.84 581.49
 -2 9 1 2529.45 615.64
 -2 -9 1 2662.24 269.29
 -2 -9 1 3384.23 354.47
 2 -9 0 4765.71 365.36
 2 9 0 4635.13 330.76
 2 9 0 4059.15 254.59
 2 9 0 4201.29 288.98
 2 -9 0 4004.82 442.94
 2 9 0 4929.75 521.63
 -2 -9 0 5559.15 650.02
 -2 9 0 5160.76 710.49
 -2 9 0 5145.6 507.15
 2 9 1 49731.4 3121.98
 2 9 1 37946.6 1702.56
 2 9 1 43719.8 3449.89
 2 -9 1 45306.4 3341.26
 2 -9 1 43253 2558.94
 -2 -9 -1 45737.4 3049.03
 -2 9 -1 45237.6 2959.44
 -2 9 -1 45688.7 2764.11
 2 9 2 23762.4 1408.62
 2 9 2 20327.6 1500.26
 2 -9 2 23969 1259.83
 2 -9 2 15326.8 1717.6
 -2 -9 -2 25161.3 1617.4
 -2 9 -2 21031.6 1977.32
 -2 9 -2 23342 1382.68
 2 9 3 21507 1645.01
 2 9 3 25436.6 1954.83
 2 9 3 22248.8 965.57
 2 -9 3 25018.6 1413.12
 2 -9 3 24296.2 2009.52
 -2 9 -3 24046.1 1414.55
 -2 9 -3 25883.5 2269.75
 -2 -9 -3 25898.6 1688.61
 2 9 4 102.65 116.86
 2 -9 4 272.96 269.77
 2 -9 4 643.38 199.24
 2 9 4 551.99 208.63
 -2 -9 -4 590.05 244.85
 -2 9 -4 302.98 147.15
 -2 9 -4 -201.18 413.59
 2 9 5 12382.2 709.31
 2 9 5 13087.3 1021.86
 2 -9 5 14412.3 999.29
 2 -9 5 11880 927.48
 -2 -9 -5 13090.3 1693.79
 -2 -9 -5 11128 662.18
 -2 9 -5 15102.6 1237.86
 -2 9 -5 12125 770.44
 2 9 6 3679.22 783.34
 2 -9 6 45.5 724.31
 2 -9 6 3703.76 459.37
 -2 -9 -6 3277.55 397.59
 -2 9 -6 3517.05 496.8
 -2 9 -6 3266.88 590.64
 2 9 7 1153.23 344.12
 2 -9 7 778.24 258.94
 2 -9 7 686.02 559.17
 -2 -9 -7 929.66 435.68
 -2 9 -7 1045.29 303.78
 -2 9 -7 1081.42 720.92
 2 9 8 -82.52 303.77
 2 -9 8 -129.88 298.73
 -2 -9 -8 94.8 217.73
 -2 9 -8 100.93 226.14
 -2 9 -8 54.05 249.1
 2 9 9 301.22 446.45
 2 -9 9 131.99 256.32
 -2 -9 -9 -69.9 541.56
 -2 9 -9 32.37 374.83
 -2 9 -9 1026.89 563.85
 2 9 10 -176.03 421.23
 2 -9 10 97.16 418.7
 -2 -9 -10 103.99 517.5
 -2 9 -10 -27.82 348.14
 -2 9 -10 784.37 535.35
 2 -10 -10 20902 1734.11
 2 -10 -10 23980.1 3217.61
 2 10 -10 23011.2 3145.21
 2 10 -10 19656 2645.99
 -2 -10 10 19153.9 1867.14
 -2 10 10 19907 2737.71
 2 -10 -9 4330.21 1150.52
 2 10 -9 -247.51 907.86
 2 10 -9 5201.79 704.76
 2 -10 -9 -812.55 799.66
 -2 -10 9 5017.52 878.63
 -2 10 9 32.88 961.14
 2 -10 -8 12269.7 1925.57
 2 10 -8 14633.9 1460.03
 2 10 -8 14564 1360.87
 2 -10 -8 12882 1574.93
 -2 -10 8 14889.3 1742.58
 -2 10 8 14114.1 1917.9
 2 -10 -7 47915.9 3421.17
 2 -10 -7 46983.4 4506.84
 2 10 -7 50676 3798.57
 2 10 -7 50733.7 4027.19
 -2 10 7 48681.2 4487.78
 -2 -10 7 49517.5 3585.43
 2 10 -6 757.47 361.31
 2 10 -6 180.21 317.73
 2 -10 -6 1008.8 266.87
 2 -10 -6 1587.53 564.33
 -2 10 6 720.83 336.31
 -2 -10 6 691.17 412.8
 2 10 -5 3118.55 902.01
 2 10 -5 3783.09 787.25
 2 -10 -5 3064.18 440.33
 2 -10 -5 3150.72 692.9
 -2 -10 5 3456.4 379.01
 -2 10 5 3795.68 519.56
 2 10 -4 127.28 339.35
 2 10 -4 -60.25 303.07
 2 -10 -4 -34.7 158.28
 2 -10 -4 145.81 142.88
 -2 -10 4 214.25 120.26
 -2 10 4 139.31 185.37
 -2 10 4 178.4 177.95
 2 -10 -3 14956.6 1052.05
 2 10 -3 14221.7 1574.93
 2 -10 -3 13160.4 777.78
 -2 -10 3 13038.7 1020.68
 -2 -10 3 13628.7 984.02
 -2 10 3 13688.2 1354.24
 -2 10 3 15366.5 1510.63
 2 -10 -2 31757.9 1716.66
 2 10 -2 34524 1793.87
 2 10 -2 32645.2 2230.85
 2 -10 -2 32805.5 2540.33
 -2 10 2 31741.8 2148.49
 -2 -10 2 29249.1 1760.07
 -2 -10 2 33128.9 2632.57
 -2 10 2 30830.2 2059.83
 2 -10 -1 2135.29 349.1
 2 10 -1 3109.91 323.26
 2 10 -1 2199.75 682.09
 2 -10 -1 2985.54 270.77
 -2 10 1 2348.34 391.24
 -2 -10 1 2380.59 254
 -2 -10 1 3420.39 381.49
 -2 10 1 3463.9 616.31
 2 -10 0 10770.8 810.89
 2 10 0 8471.88 405.78
 2 10 0 11168.7 809.3
 2 10 0 8786.11 458.06
 2 10 0 9719.22 847.16
 2 -10 0 11170.4 635.48
 -2 10 0 11111.7 1096.22
 -2 -10 0 10949.4 747.56
 -2 10 0 11623.8 1235.1
 2 10 1 2652.56 425.26
 2 10 1 1856.27 671.71
 2 -10 1 2627.98 283.52
 2 -10 1 2046.03 577.45
 -2 -10 -1 1273.91 465.79
 -2 10 -1 1285.22 505.54
 2 -10 2 17500.3 1168.69
 2 -10 2 18122.4 1305.06
 2 10 2 18465.9 1346.87
 2 10 2 17076.8 1083.48
 -2 -10 -2 17023.1 1329.89
 -2 10 -2 16543.4 1290.29
 -2 10 -2 17900.3 1464.17
 2 -10 3 1791.8 359.71
 2 10 3 1338.69 609.58
 2 10 3 1255.38 285.92
 2 -10 3 752.67 518.82
 -2 -10 -3 1634.15 233.53
 -2 10 -3 1347.94 240.26
 -2 10 -3 1394.69 374.64
 2 -10 4 7393.92 856.24
 2 10 4 5994.84 925.58
 2 -10 4 6392.16 638.66
 -2 10 -4 6344.7 1180
 -2 -10 -4 6844.66 653.11
 -2 -10 -4 6926.52 759.94
 -2 10 -4 6359.59 728.48
 2 -10 5 9724.19 1101.52
 2 10 5 8915.94 1197.7
 2 -10 5 9185.3 1210.88
 -2 -10 -5 9982.99 1469.05
 -2 -10 -5 9111.61 768.42
 -2 10 -5 10342.8 906.4
 -2 10 -5 10139.4 1031.19
 2 -10 6 3636.66 523.21
 2 -10 6 3231.82 782.34
 2 10 6 3769.95 544.85
 -2 -10 -6 3329.13 470.86
 -2 -10 -6 3761.98 676.26
 -2 10 -6 4242.21 676.96
 2 10 7 12577.2 1181.95
 2 -10 7 13234.2 1645.99
 -2 -10 -7 13137.1 1413.45
 -2 10 -7 14179.3 2025.02
 -2 10 -7 14009.1 1644.94
 2 -10 8 781.38 407.14
 2 10 8 1573.76 688.25
 -2 10 -8 1195.99 598.52
 -2 -10 -8 1240.6 528.18
 -2 10 -8 1950.68 520.45
 2 10 9 -143.3 418.88
 2 -10 9 -59.75 415.54
 -2 10 -9 226.74 528.68
 -2 10 -9 473.24 367.11
 -2 -10 -9 34.94 531.04
 2 -10 10 117.86 324.65
 2 10 10 701.12 586.32
 -2 10 -10 42.71 693.03
 -2 10 -10 693.65 475.91
 -2 -10 -10 219.14 424.64
 2 -11 -10 2403.35 420.55
 2 11 -10 2250.43 805.07
 2 11 -10 1347.61 1001.98
 2 -11 -10 130.41 556.25
 -2 11 10 -5.65 528.77
 -2 -11 10 -219.99 758.31
 2 -11 -9 28.26 305
 2 -11 -9 -163.32 402.6
 2 11 -9 29.38 343.52
 2 -11 -8 42.61 449.74
 2 11 -8 1843.24 624.19
 2 11 -8 -39.62 532.99
 2 -11 -8 1117.69 583.91
 -2 11 8 -23.88 338.83
 2 -11 -7 11.22 482.37
 2 11 -7 -23.48 436.79
 2 11 -7 574.6 527.26
 2 -11 -7 414.72 221.26
 -2 11 7 454 265.32
 -2 -11 7 -530.03 352.46
 2 11 -6 29059.5 2378.32
 2 11 -6 27774.3 2144.58
 2 -11 -6 29655.4 2075.28
 -2 11 6 26119.8 2737.84
 -2 11 6 31897.5 3070.17
 -2 -11 6 30741.9 2084.93
 2 11 -5 4540.48 1065.96
 2 11 -5 4000.9 615.91
 2 -11 -5 5160.78 802.9
 -2 -11 5 3374.43 653.83
 -2 11 5 4997.45 933.58
 -2 11 5 4968.11 966.45
 2 11 -4 40806.3 3494.19
 2 11 -4 39552.4 2950.17
 2 -11 -4 33307.7 2049.72
 2 -11 -4 44485.2 2935.23
 -2 11 4 43818.9 3009.91
 -2 11 4 41455.8 3422.53
 -2 -11 4 41487.4 2555.67
 2 11 -3 8295.11 825.33
 2 -11 -3 7639.63 492.29
 2 -11 -3 8400.55 717.44
 -2 11 3 7741.78 1049.99
 -2 11 3 9149.63 1221.98
 -2 -11 3 8522.66 1122.07
 -2 -11 3 8460.28 519.93
 2 -11 -2 14823.6 1096.65
 2 11 -2 16549 942.65
 2 11 -2 16578.5 1281.3
 2 -11 -2 15592.7 815.67
 -2 -11 2 14636.6 910.33
 -2 -11 2 16568.5 1193.74
 -2 11 2 14986.7 1525.92
 -2 11 2 16690.3 1254.19
 2 -11 -1 44311.6 2373.7
 2 11 -1 39846.1 2894.86
 2 11 -1 44968.7 2762.56
 2 -11 -1 45703.4 3454.85
 -2 11 1 41722.9 2922.62
 -2 -11 1 42549.4 3327
 -2 -11 1 46959.5 2725.85
 -2 11 1 43003.6 2853.13
 2 -11 0 8868.47 1087.53
 2 11 0 7356.42 725.23
 2 11 0 8992.31 1172.33
 2 -11 0 7886.23 485.06
 -2 11 0 7946.72 760.7
 -2 11 0 7215.54 993.54
 -2 -11 0 8594.72 685.83
 2 -11 1 7254.33 1021.12
 2 11 1 7553.3 772.73
 2 11 1 7759.06 775.26
 2 -11 1 7195.21 545.89
 -2 11 -1 6087.75 886.3
 -2 11 -1 7562.66 747.95
 -2 -11 -1 9031.83 920.98
 2 -11 2 3034.99 420.97
 2 11 2 3732.25 851.61
 2 11 2 3163.77 387.22
 2 -11 2 3260.99 728.25
 -2 -11 -2 4531.9 587.37
 -2 11 -2 4262.55 881.92
 -2 11 -2 3197.31 378.34
 2 -11 3 10065.7 658.32
 2 11 3 8918.17 1369.29
 2 11 3 9515.09 779.92
 2 -11 3 10335.1 906.02
 -2 11 -3 10149.7 964.36
 -2 11 -3 10684.7 1460.3
 -2 -11 -3 9428.98 654.87
 2 -11 4 45159.6 3302.16
 2 11 4 47115.1 3862.31
 2 11 4 50053.4 4466.79
 2 -11 4 50376.2 3275.96
 -2 -11 -4 51258.1 3577.78
 -2 11 -4 45816.2 2947.12
 -2 11 -4 46035.9 4322.78
 2 11 5 1842.84 396.07
 2 -11 5 2138.97 566.74
 2 -11 5 1997.79 655.97
 -2 11 -5 2152.25 442.02
 -2 -11 -5 1911.91 401.02
 -2 -11 -5 2060.86 803.27
 -2 11 -5 1682.78 519.83
 2 -11 6 8925.46 1225.93
 2 -11 6 9435.33 1345.64
 2 11 6 8819.86 927.04
 -2 -11 -6 9342.52 832.14
 -2 -11 -6 8819.34 1045.66
 -2 11 -6 10986.6 1132.22
 2 -11 7 3875.15 537.22
 2 11 7 3452.34 881.62
 -2 11 -7 2561.07 1129.96
 -2 11 -7 2616.47 531.13
 -2 -11 -7 2295.09 1066.95
 2 11 8 15528.7 1433.2
 2 -11 8 13837.1 1868.43
 -2 11 -8 15332.2 2353.03
 -2 -11 -8 15803.8 2447.54
 -2 11 -8 16615.5 1487.85
 2 11 9 132.15 379.51
 2 -11 9 -208.19 214.72
 -2 -11 -9 -105.31 285.48
 -2 11 -9 -49.91 471.42
 -2 11 -9 66.96 198.99
 2 -11 10 2087.08 1081.46
 2 11 10 3264.54 1124.51
 -2 11 -10 2772.44 971.4
 2 -12 -9 71.19 151.53
 2 12 -9 503.6 360.22
 2 12 -9 -156.47 185.89
 2 -12 -9 -58.81 206.84
 -2 -12 9 -41.58 273.35
 -2 12 9 10.25 315.8
 2 -12 -8 1821.46 800.51
 2 12 -8 5156.08 1096.55
 2 12 -8 19.26 571.39
 2 -12 -8 3827.39 630.11
 -2 12 8 -21.07 922.25
 -2 -12 8 3626.53 768.21
 2 -12 -7 301.93 208.18
 2 12 -7 -57.07 522.15
 2 12 -7 153.98 430.68
 -2 12 7 114.37 259.8
 -2 -12 7 141.07 334.78
 -2 12 7 38.06 484.83
 2 12 -6 685.01 834.93
 2 12 -6 -72.44 695.3
 2 -12 -6 1825.35 368.99
 -2 -12 6 1886.05 530.64
 -2 12 6 1812.25 463.1
 -2 12 6 2637.95 759.05
 2 12 -5 6526.04 1245.87
 2 12 -5 7699.14 898
 2 -12 -5 8823.93 786.36
 -2 -12 5 6094 832.86
 -2 12 5 6533.94 792.26
 -2 12 5 6403.37 802.76
 2 -12 -4 37323.5 3181.99
 2 12 -4 36566.3 3439.39
 2 12 -4 41332.2 3823.16
 -2 -12 4 40627.4 2850.59
 -2 12 4 41186 3651.48
 -2 12 4 36585.2 3235.74
 2 12 -3 95.79 184.48
 2 -12 -3 52.73 246.72
 -2 -12 3 -11.35 157.3
 -2 -12 3 204.05 128.19
 -2 12 3 -96.97 182.23
 -2 12 3 -95.73 161.25
 2 12 -2 7625.97 810.09
 2 12 -2 7257.79 531.23
 2 -12 -2 7825.23 1015.09
 -2 12 2 5977.33 733.26
 -2 -12 2 6187.07 513.26
 -2 -12 2 6969.73 1064.8
 -2 12 2 6967.43 702.56
 2 12 -1 27213.5 2586.07
 2 12 -1 27793.6 1745.93
 2 -12 -1 28448.6 1966.51
 2 -12 -1 28718.5 1417.88
 -2 12 1 29064.1 2614.78
 -2 -12 1 28194.1 2355.1
 -2 -12 1 21315.2 1264.39
 -2 12 1 29668.9 2384.68
 2 12 0 459.75 250.02
 2 12 0 516.82 449.37
 2 -12 0 474.99 140.4
 2 -12 0 479.18 388.54
 -2 -12 0 405.72 367.6
 -2 12 0 267.32 456.01
 -2 12 0 295.21 357.37
 2 12 1 10251.9 987.41
 2 12 1 10250.8 974.42
 2 -12 1 9891.87 1235.09
 2 -12 1 9718.79 673.94
 -2 -12 -1 10961.5 817.94
 -2 12 -1 9831.69 1109.46
 -2 12 -1 7993.41 891.8
 2 -12 2 9786.75 1284.5
 2 12 2 9372.49 1456.57
 2 12 2 9747.1 766.79
 2 -12 2 9499.74 777.92
 -2 -12 -2 10443.2 769.61
 -2 12 -2 8998 1053.73
 -2 12 -2 11179.5 1477.79
 2 12 3 551.43 360.92
 2 12 3 324.05 283.4
 2 -12 3 148.72 432.35
 2 -12 3 418.95 277.33
 -2 12 -3 310.54 302.4
 -2 -12 -3 333.91 296.71
 -2 12 -3 400.53 293.19
 2 12 4 23658.8 1812.61
 2 12 4 25681.3 2696.81
 2 -12 4 23522.8 2381.27
 2 -12 4 24963.8 1633.24
 -2 -12 -4 26439.4 2033.85
 -2 12 -4 26267.6 1978.52
 -2 12 -4 23078.5 2030.41
 2 -12 5 26.56 306.2
 2 12 5 -39.03 383.46
 2 12 5 -49.21 295.13
 2 -12 5 242.74 241.92
 -2 12 -5 220.72 383.18
 -2 -12 -5 19.66 110.46
 2 -12 6 7594.93 1176.48
 2 12 6 7795.82 1312.17
 2 -12 6 6999.64 1290.62
 -2 -12 -6 8441.09 1512.57
 -2 12 -6 8415.93 1040.54
 2 12 7 12706.1 1890.48
 2 -12 7 13038.3 1197.61
 -2 12 -7 14609.6 1516.04
 -2 -12 -7 15917.3 2174.29
 2 -12 8 780.68 627.86
 2 12 8 423.23 421.19
 -2 -12 -8 1934.36 814.7
 -2 12 -8 898.98 839.66
 -2 12 -8 1663.13 687.68
 2 12 9 -114.23 881.15
 2 -12 9 457.21 819.95
 -2 12 -9 1510.73 781.2
 -2 -12 -9 2197.25 1020.31
 -2 12 -9 3030.37 662.84
 2 -13 -9 -89.44 384.13
 2 13 -9 213.2 774.86
 2 13 -9 2509.66 908.08
 -2 -13 9 2327.8 670.98
 -2 13 9 92.88 776.61
 -2 13 9 1711.73 538.28
 2 13 -8 -65.66 855.71
 2 13 -8 3334.81 614.98
 2 -13 -8 98.51 691.2
 -2 13 8 1754.75 585.92
 -2 -13 8 1939.85 420.94
 -2 13 8 -48.05 848.49
 2 13 -7 8634.56 1114.9
 2 13 -7 8407.53 983.73
 2 -13 -7 8413.48 900
 -2 13 7 7447.75 1481.69
 -2 -13 7 7797.39 788.82
 -2 13 7 7798.76 1026.29
 2 13 -6 4373.88 656.44
 2 13 -6 4858.6 782.2
 2 -13 -6 6148.13 652.04
 -2 13 6 5250.67 1183.66
 -2 -13 6 698.2 788.07
 -2 13 6 4940.34 689.41
 2 13 -5 24916.3 2721.6
 2 13 -5 24368.4 1980.79
 2 -13 -5 22808.6 1698.26
 -2 13 5 22448.3 1774.32
 -2 -13 5 19882.6 1742.47
 -2 13 5 18730.9 2399.57
 2 13 -4 2085.2 509.58
 2 13 -4 580.99 897.34
 2 -13 -4 2288.55 726.38
 -2 13 4 2687.48 463.28
 -2 -13 4 2838.04 471.04
 -2 13 4 3977.29 908.73
 2 13 -3 8504.4 950.93
 2 -13 -3 8795.71 809.28
 -2 -13 3 8073.26 693.9
 -2 -13 3 8184.74 854.13
 -2 13 3 8187.34 1387.91
 -2 13 3 9562.61 1276.96
 2 -13 -2 1109.7 320.53
 2 13 -2 1004.6 678.65
 -2 13 2 1101.48 578.49
 -2 -13 2 2022.36 608.52
 -2 13 2 774.56 653.83
 2 13 -1 135.76 143.09
 2 13 -1 -82.53 189.53
 2 -13 -1 244.32 284.61
 -2 13 1 -59.03 153.3
 -2 -13 1 163.41 276.25
 -2 13 1 64.36 327.01
 2 -13 0 1146.68 524.16
 2 13 0 970.68 627.45
 2 13 0 1231.95 356.65
 -2 -13 0 438.52 507.18
 -2 13 0 1392.41 641.48
 -2 13 0 1134.76 300.06
 2 13 1 560.82 316.65
 2 13 1 518.71 330.37
 2 -13 1 534.44 189.22
 2 -13 1 466.5 291.58
 -2 -13 -1 803.93 406.59
 -2 13 -1 762.42 321.84
 -2 13 -1 410.7 397.12
 2 -13 2 6708.89 661
 2 13 2 5201.32 869.39
 2 13 2 7705.84 873.12
 2 -13 2 6314.19 735.92
 -2 13 -2 7036.02 912.29
 -2 -13 -2 6438.36 916.96
 -2 13 -2 7417.79 1308
 2 13 3 2758.67 969.48
 2 13 3 2424.07 718.46
 2 -13 3 3952.75 873.68
 2 -13 3 3722.11 358.67
 -2 13 -3 2189.53 630.01
 -2 13 -3 3992.72 1012.17
 -2 -13 -3 2750.66 653.25
 2 13 4 22974.2 1944.37
 2 13 4 23741.3 2294.58
 2 -13 4 20320.5 2323.88
 2 -13 4 25191.5 1978.56
 -2 -13 -4 20632.3 1419.43
 -2 13 -4 24357.2 1894.6
 -2 13 -4 23085.1 1992.59
 2 13 5 380.64 373.64
 2 13 5 797.83 322.56
 2 -13 5 527.57 241.07
 2 -13 5 601.04 529.88
 -2 -13 -5 562.52 389.94
 -2 13 -5 1008.8 406.57
 2 -13 6 982.23 542.82
 2 13 6 860.92 834.12
 2 13 6 1389.53 409.28
 2 -13 6 1238.82 409.77
 -2 13 -6 757.42 846.13
 2 -13 7 -14.71 350.08
 2 -13 7 210.46 233.61
 2 13 7 321.19 233.82
 -2 13 -7 -389.88 506.3
 -2 -13 -7 -146.69 285.01
 2 13 8 685.77 815.34
 2 -13 8 1623.32 443.12
 -2 13 -8 70.02 601.18
 -2 -13 -8 1533.77 578.18
 -2 13 -8 2203.22 497.67
 2 -13 9 911.83 1070.05
 -2 13 -9 4841.62 1059.78
 2 14 -8 8876.51 1152.02
 2 14 -8 9454.92 2063.25
 2 -14 -8 9073.82 1053.64
 -2 14 8 8911.06 1168.15
 -2 14 8 9921.31 1921.51
 -2 -14 8 8508.24 1425.99
 2 14 -7 -14.67 484.75
 2 14 -7 1185.85 936.55
 2 -14 -7 2583.88 690.77
 -2 14 7 2098.72 788.53
 -2 -14 7 1558.38 369.15
 -2 14 7 1282.57 873.8
 2 14 -6 5338.83 1423.43
 2 14 -6 5339.09 753.99
 2 -14 -6 4844.12 1082.14
 -2 -14 6 5433.18 873.52
 -2 14 6 5107.19 834.32
 -2 14 6 5536.6 757.94
 2 14 -5 9646.39 1661.38
 2 14 -5 8328.64 988.38
 2 -14 -5 8107.72 1260.7
 -2 14 5 8213.23 1012.71
 -2 -14 5 7451.53 933.9
 -2 14 5 7779.2 1377
 2 14 -4 12889.2 1946.56
 2 -14 -4 14397.2 1204.96
 2 14 -4 13068.8 1300.89
 -2 14 4 15689.1 1435.93
 -2 14 4 13307.8 1252.96
 2 14 -3 6214.4 883.55
 2 -14 -3 6958.28 1121.92
 -2 14 3 6804.87 1193.32
 -2 -14 3 6851.53 1195.21
 -2 14 3 7089.46 1324.71
 2 14 -2 1921.56 816.84
 2 -14 -2 1691.29 681.32
 -2 14 2 1833.85 767.3
 -2 -14 2 1567.76 699.27
 -2 14 2 1572.09 678.14
 2 -14 -1 781.83 649.07
 2 14 -1 2238.23 772.29
 -2 -14 1 2291.91 662.21
 -2 14 1 2197.64 471.02
 -2 14 1 -28.51 653.45
 2 14 0 2623.02 515.23
 2 14 0 1416.22 272.77
 2 -14 0 2698.28 694.72
 -2 14 0 1915.87 622.69
 -2 -14 0 2000.15 654.89
 -2 14 0 2081.1 501.3
 2 -14 1 447.42 318.49
 2 14 1 350.89 344.06
 2 14 1 616.52 352.7
 -2 14 -1 568.96 567.77
 -2 -14 -1 647.84 264.95
 -2 14 -1 660.2 246.97
 2 14 2 742.4 467.74
 2 14 2 1445.04 426.01
 2 -14 2 634.5 601.46
 -2 -14 -2 1067.36 293.83
 -2 14 -2 696.17 711.98
 -2 14 -2 1013.4 474.42
 2 14 3 40.73 143.87
 2 14 3 -159.13 348.52
 2 -14 3 165.7 175.85
 2 -14 3 57.97 160.6
 -2 -14 -3 -15.43 223.93
 -2 14 -3 14.53 348.63
 -2 14 -3 -152.42 207.01
 2 -14 4 5700.88 543.98
 2 14 4 5651.78 670.78
 2 14 4 1491.85 1244.03
 2 -14 4 6054.59 762.97
 -2 -14 -4 5502.08 546.11
 -2 14 -4 6275.64 1403.16
 2 -14 5 40.57 273.57
 2 -14 5 202.62 385.72
 2 14 5 86.08 444.81
 2 14 5 266.67 358.76
 -2 14 -5 -89.24 459.71
 -2 -14 -5 64.41 278.89
 2 14 6 16460.8 2195.29
 2 14 6 19008.8 1849.96
 2 -14 6 18583.9 1659.63
 -2 14 -6 17385.3 1849.99
 2 14 7 257.45 689.78
 2 14 7 1366.52 850.24
 2 -14 7 1178.93 580.55
 2 -14 7 1341.79 416.31
 -2 14 -7 -78.88 530.1
 2 14 8 73.25 381.03
 2 14 8 -33.36 271.93
 2 -14 8 61.84 189.76
 -2 14 -8 120.16 385.34
 -2 14 -8 -187.56 483.28
 2 -15 -8 43.15 190.39
 2 15 -8 -11.5 262.86
 -2 15 8 -7.39 245.61
 2 15 -7 -102.29 537.86
 2 15 -7 32.85 380.04
 2 -15 -7 896.46 476.17
 -2 15 7 16.99 360.08
 -2 15 7 383.73 307.71
 2 -15 -6 205.59 337.67
 2 15 -6 103.45 453.64
 2 15 -6 -89.93 367.86
 -2 15 6 -41.65 427.23
 -2 15 6 46.25 368.01
 2 15 -5 153.48 548.89
 2 15 -5 43.1 625.58
 2 -15 -5 346.54 461.61
 -2 15 5 474.72 601.36
 -2 15 5 506.92 517.31
 2 15 -4 5586.34 1363.1
 2 15 -4 5947.15 817.08
 -2 15 4 5172.36 1208.9
 -2 15 4 5652.26 1368.06
 2 15 -3 8391.66 1052.75
 2 -15 -3 6868.88 845.06
 -2 15 3 9526.13 1543.59
 -2 -15 3 7147.39 1333.55
 -2 15 3 8022.01 922.31
 2 15 -2 175.77 291.57
 2 -15 -2 3.9 403.14
 -2 -15 2 172.03 254.82
 -2 15 2 237.73 234.93
 -2 15 2 279.1 279.37
 2 15 -1 -23.11 181.09
 2 -15 -1 320.83 253.2
 -2 15 1 -103.43 248.51
 -2 -15 1 -80.89 145.93
 -2 15 1 64.45 175.34
 2 -15 0 6204.43 1215.84
 2 15 0 5912.57 858.62
 2 15 0 5450.81 742.28
 -2 15 0 5407.8 656.71
 -2 -15 0 5629.72 677.15
 -2 15 0 5539.48 852.24
 2 15 1 2804.73 628.65
 2 15 1 2968.42 416.11
 2 -15 1 3777.29 562.96
 -2 15 -1 2875.79 722.88
 -2 -15 -1 2868.61 791.8
 -2 15 -1 2987.79 1046.17
 2 15 2 1442.31 339.12
 2 15 2 1125.16 822.27
 2 -15 2 1313.55 697.54
 -2 -15 -2 1387.34 596.34
 -2 15 -2 1523.26 336.53
 -2 15 -2 1039.38 830.79
 2 15 3 9627.3 1299.81
 2 15 3 8691.03 1133.23
 2 -15 3 9565.93 1550.33
 -2 -15 -3 9638.42 864.06
 -2 15 -3 9922.38 1759.67
 2 15 4 3612.2 719.76
 2 15 4 4541.34 950.51
 2 -15 4 3685.16 662.14
 -2 -15 -4 3683.4 806.29
 -2 15 -4 3017.69 1232.23
 2 -15 5 4710.13 1005.42
 2 15 5 3151.84 556.87
 2 15 5 -52.56 677.33
 -2 15 -5 3765.83 714.99
 2 -15 6 555.79 526.59
 2 15 6 -51.13 817.85
 2 15 6 1019.83 667.93
 2 -15 6 1063.03 732.54
 -2 15 -6 1470.97 525.78
 2 15 7 7734.76 1098.86
 2 15 7 5683.38 1444.98
 2 -15 7 6531.06 804.18
 2 -15 7 7962.38 983.11
 -2 15 -7 139.29 1882.05
 2 -16 -7 561.51 297.86
 2 16 -7 -106.48 411.43
 -2 16 7 123.69 328.35
 -2 16 7 56.38 643.6
 2 16 -6 6311.53 1103.47
 2 16 -6 2977.94 1576.02
 2 -16 -6 7716.96 891.57
 -2 16 6 7777.1 1139.3
 -2 16 6 6178.55 1507.36
 2 16 -5 14021.1 2283.9
 2 16 -5 17980 2591.16
 2 -16 -5 17367.5 2049.92
 -2 16 5 16394.3 2308.72
 -2 16 5 17472.5 2518.34
 2 -16 -4 439.11 280.81
 2 16 -4 234.86 584.66
 2 16 -4 267.6 297.53
 -2 16 4 -63.78 490.21
 -2 16 4 -175.53 564.9
 2 16 -3 1371.87 772.32
 2 -16 -3 1040.38 621.53
 -2 16 3 1328.49 384.52
 -2 -16 3 -219.54 388.42
 -2 16 3 1499.05 720.59
 2 16 -2 221.52 459.03
 2 -16 -2 171.02 216.7
 -2 -16 2 124.8 236.33
 -2 16 2 -43.81 362.56
 -2 16 2 -52.32 264.67
 2 16 -1 4699.9 1353.24
 2 -16 -1 4728.62 1077.86
 -2 -16 1 4536.83 683.8
 -2 16 1 4607.49 684.69
 -2 16 1 4363.44 1276.35
 2 16 0 18929.4 2584.66
 2 -16 0 21527 2537.02
 -2 16 0 18951 2128.43
 -2 -16 0 19832.6 2203.99
 -2 16 0 23772.8 2745.48
 2 -16 1 63.96 235.68
 2 16 1 247.16 279.32
 2 16 1 1.12 272.47
 -2 -16 -1 160.79 211.67
 -2 16 -1 -223.22 321.14
 -2 16 -1 311.29 279.31
 2 16 2 391.68 525.62
 2 16 2 2.09 343.83
 2 -16 2 326.12 268.06
 -2 -16 -2 240.08 389.64
 -2 16 -2 58.3 309.75
 2 16 3 -55.85 132.41
 2 16 3 114.33 189.96
 2 -16 3 -43.79 167.42
 -2 16 -3 73.18 324.08
 -2 -16 -3 3.39 131.44
 2 16 4 4965.83 669.11
 2 16 4 5723.2 881.72
 2 -16 4 9.29 1202.28
 -2 16 -4 78.22 1415.41
 -2 -16 -4 5709.15 942.1
 2 16 5 967.71 625.19
 2 16 5 -76.43 777.84
 2 -16 5 774.45 407.39
 -2 16 -5 775.39 499.03
 2 16 6 11212.1 1423.75
 2 16 6 9171.74 1203.25
 2 -16 6 12727.1 1986.75
 -2 16 -6 13400.5 2305.77
 2 16 7 290.96 401.77
 2 -16 7 683.33 404.64
 2 -17 -6 2930.34 953.76
 2 17 -6 2193.34 768.1
 -2 17 6 33.68 1228.7
 -2 17 6 3201 1069.06
 2 -17 -5 3241.95 651.56
 2 17 -5 2342.47 1143.46
 2 17 -5 2863.45 1312.81
 -2 17 5 2791.99 764.37
 -2 17 5 3017.6 691.19
 2 17 -4 5879.92 894.64
 2 17 -4 4745.31 1604.96
 2 -17 -4 5416.04 1340.87
 -2 17 4 6215.29 1546.78
 -2 17 4 5642.26 1403.96
 2 17 -3 965.8 478.73
 2 -17 -3 870.08 655.72
 -2 -17 3 -158.84 411.02
 -2 17 3 1370.34 409.49
 -2 17 3 989.8 453.41
 2 17 -2 2083.9 593.65
 2 -17 -2 1887.71 481.98
 -2 17 2 -33.16 810.11
 -2 -17 2 -143.29 500.28
 -2 17 2 3305.89 582.08
 2 -17 -1 488.74 382.86
 2 17 -1 440.92 417.81
 -2 -17 1 1124.78 579.86
 -2 17 1 146.77 666.15
 -2 17 1 454.18 522.41
 2 17 0 -26.31 805.8
 2 -17 0 1993.46 660.26
 -2 -17 0 708.79 380.27
 -2 17 0 723.09 605.54
 -2 17 0 1045.1 483.74
 2 17 1 79.74 550.37
 2 -17 1 3207.65 800.82
 -2 -17 -1 823.5 751.57
 -2 17 -1 130.82 936.45
 -2 17 -1 3066.64 659.67
 2 17 2 3949.74 610.03
 2 17 2 3573.14 1376.78
 2 -17 2 4378.36 1233.57
 -2 -17 -2 6068.09 713.1
 2 17 3 3378.96 1254.82
 2 17 3 4499.83 899.38
 -2 -17 -3 4484.79 904.52
 -2 17 -3 -50.03 778.05
 2 17 4 -166.65 547.64
 2 -17 4 -174.62 380.11
 -2 17 -4 -56.9 740.01
 -2 -17 -4 2052.17 500.01
 2 -17 5 14021.4 2251.99
 2 17 5 13206.4 1673.7
 2 17 5 12865.6 2046.58
 -2 17 -5 15451.6 1761.1
 2 -17 6 129.78 444.09
 2 17 6 17.58 243.02
 2 -18 -5 148.43 394.03
 2 18 -5 -45.42 513.04
 -2 18 5 148.7 285.55
 -2 18 5 -77.59 251.31
 2 -18 -4 30373.8 3363.37
 2 18 -4 28360.5 2667.45
 2 18 -4 28054.5 2816.45
 -2 18 4 28105.6 2712.15
 -2 18 4 29798.7 2712.18
 2 -18 -3 4866.74 833.76
 2 18 -3 6520.96 1015.72
 -2 18 3 4089.77 1351.24
 -2 18 3 4600.17 962.71
 -2 -18 3 5619.09 863.8
 2 -18 -2 7851.45 1377.05
 2 18 -2 3858.31 1717.03
 -2 18 2 7797.84 1033.93
 -2 -18 2 7503.03 1499.45
 -2 18 2 -229.91 1402.97
 2 -18 -1 2646.85 658.17
 2 18 -1 3040.96 750.19
 -2 18 1 1930.9 920.27
 -2 18 1 2640.82 717.48
 -2 -18 1 2464.58 606.01
 2 -18 0 385.42 394.64
 2 18 0 44.43 456.62
 -2 18 0 191.21 466.39
 -2 -18 0 -4.04 381.92
 -2 18 0 -48.4 207.53
 2 -18 1 2017.46 513.25
 2 18 1 -65.24 351.44
 -2 18 -1 -124.01 367.62
 -2 -18 -1 -8.83 280.46
 2 -18 2 483.04 435.64
 2 18 2 -166.88 475.9
 -2 18 -2 -231.6 487.79
 -2 -18 -2 70.78 367.27
 2 -18 3 -171.21 483.77
 2 18 3 -38.34 232.87
 2 18 3 200.47 558.21
 -2 18 -3 -7.01 338.74
 -2 -18 -3 900.43 411.43
 2 -18 4 -22.56 650.16
 2 18 4 760.48 769.41
 2 18 4 849.8 581.51
 -2 18 -4 -24.39 780.2
 2 -19 -3 5130.38 832.55
 2 19 -3 4723.79 1639.04
 -2 19 3 153.32 1367.2
 -2 19 3 7835.89 1043.61
 -2 -19 3 -106.51 1373.76
 2 -19 -2 847.85 1059.44
 2 19 -2 2486.31 736.85
 -2 19 2 3055.58 706.17
 -2 19 2 -74.77 612.36
 -2 -19 2 3049.52 632.49
 2 19 -1 98.47 524.05
 2 -19 -1 -116.2 251.63
 -2 19 1 66.13 401.57
 -2 -19 1 756.4 435.9
 -2 19 1 -11.01 315.13
 2 -19 0 619.8 684.68
 2 19 0 1171.52 498.34
 -2 19 0 794.53 480.61
 -2 -19 0 -28.46 392.33
 2 -19 1 664.18 777.46
 2 19 1 110.9 542.73
 -2 19 -1 160.31 915.49
 -2 -19 -1 2678.38 719.16
 2 19 2 -45.92 1759.7
 2 -19 2 7256.34 998.14
 -2 19 -2 6276.91 1103.15
 -2 -19 -2 6728.05 1373.7
 -2 -19 -3 880.06 706.68
 3 0 -12 11.74 444.44
 3 0 -12 205.41 328.21
 -3 0 12 141.9 273.31
 3 0 -11 -107.41 148.55
 3 0 -11 181.89 178.57
 -3 0 11 -83.11 273.19
 3 0 -10 -214.32 372.63
 3 0 -10 141.4 196.82
 -3 0 10 85.76 204.05
 3 0 -9 279.39 191.59
 3 0 -9 -250.76 367.7
 -3 0 9 -10.47 225.87
 -3 0 9 250.37 333.52
 3 0 -8 217.32 169.23
 3 0 -8 106.92 306.25
 -3 0 8 68.34 167.06
 -3 0 8 -47.86 187.8
 3 0 -7 -148.25 142.98
 3 0 -7 216.21 240.6
 -3 0 7 -130.92 143.63
 -3 0 7 -8.51 159.96
 3 0 -6 223.53 247.05
 3 0 -6 -3.15 221.26
 -3 0 6 -4.18 154.06
 -3 0 6 235.99 142.43
 3 0 -5 30.73 170.51
 3 0 -5 37.36 126.53
 -3 0 5 313.87 208.69
 -3 0 5 29.6 139.27
 3 0 -4 -42.74 170.82
 3 0 -4 108.3 116.52
 -3 0 4 64.33 111.56
 -3 0 4 -238.11 161.75
 3 0 -3 343.9 107.66
 3 0 -3 23.87 122.51
 -3 0 3 1.74 147.53
 -3 0 3 15.87 212.68
 -3 0 3 -5.34 86.98
 3 0 -2 -40.35 98.97
 3 0 -2 154.98 68.85
 -3 0 2 40.52 56.94
 -3 0 2 -121.78 190.44
 -3 0 2 57.66 148.78
 3 0 -1 -6.57 90.27
 3 0 -1 19.11 64.73
 -3 0 1 -26.77 69.51
 3 0 0 87.43 128.86
 3 0 0 25.39 67.74
 -3 0 0 -97.8 197.12
 -3 0 0 238.01 54.9
 -3 0 0 19.8 53.89
 3 0 1 20.38 78.49
 3 0 1 -55.2 183.57
 3 0 1 -16.56 67.03
 -3 0 -1 167.06 88.58
 -3 0 -1 4.3 54.82
 -3 0 -1 -32.45 167.02
 3 0 2 0.32 43.34
 3 0 2 -14.69 69.96
 -3 0 -2 0.96 35.73
 -3 0 -2 -9.89 104.88
 -3 0 -2 44.79 130.55
 3 0 3 72.18 114.32
 3 0 3 188.88 51.41
 -3 0 -3 -42.41 124.21
 -3 0 -3 102.31 141.15
 -3 0 -3 27.89 45.89
 3 0 4 -127.88 132.66
 3 0 4 -55.2 87.39
 -3 0 -4 26.34 31.8
 -3 0 -4 14.07 34.76
 -3 0 -4 -115.83 103.96
 3 0 5 73.04 165.91
 3 0 5 -96.34 146.33
 -3 0 -5 -12.28 38.58
 -3 0 -5 -13.01 40.42
 -3 0 -5 -124.8 210.54
 3 0 6 -32.06 172.77
 3 0 6 330.38 157.06
 -3 0 -6 -13.12 49.23
 -3 0 -6 -191.96 127.82
 3 0 7 -98.09 249.4
 3 0 7 102.53 114.32
 -3 0 -7 0.22 171.54
 -3 0 -7 31.57 69.13
 3 0 8 191.87 248.98
 3 0 8 -131.38 177.93
 -3 0 -8 384.79 229.97
 3 0 9 37.82 143.36
 3 0 9 -228.07 306.1
 -3 0 -9 -147.7 227.91
 3 0 10 71.44 132.6
 3 0 10 -93.86 265.48
 -3 0 -10 -88.08 199.95
 3 0 11 -60.37 425.35
 3 0 11 -119.19 382.27
 -3 0 -11 -133.29 317.18
 3 1 -12 -284.23 657.12
 3 -1 -12 2593.14 799.59
 3 -1 -12 -235.53 410.74
 3 1 -12 0.37 798.69
 -3 -1 12 2065.43 688.42
 -3 1 12 1329.02 645.2
 3 1 -11 -104.64 440.35
 3 1 -11 210.16 617.25
 3 -1 -11 -90.43 730.68
 3 -1 -11 -78.38 370.8
 -3 -1 11 2183.21 399.27
 -3 1 11 1403.37 378.98
 3 1 -10 2233.16 785.4
 3 1 -10 1847.71 410.94
 3 -1 -10 1007.49 405.47
 3 -1 -10 -221.88 774.12
 -3 -1 10 2290.71 726.58
 -3 1 10 2212.48 698.34
 -3 1 10 1161.09 517.26
 3 -1 -9 9900.97 933.4
 3 -1 -9 10055.2 909.49
 3 1 -9 8682.19 1407.66
 3 1 -9 9340.03 900.78
 -3 -1 9 9355.94 946.65
 -3 1 9 9934.8 1331.11
 -3 1 9 8599.21 1025.83
 3 1 -8 5281.79 904.23
 3 -1 -8 4633.19 589.48
 3 1 -8 5501.26 630.22
 3 -1 -8 5309.09 597.12
 -3 -1 8 4910.72 554.62
 -3 -1 8 6019.3 620.46
 -3 1 8 5140.72 710.08
 -3 1 8 4974.7 895.58
 3 1 -7 6747.24 941.62
 3 -1 -7 6046.87 906.18
 3 -1 -7 8203.59 984.04
 3 1 -7 7149.94 940.18
 -3 -1 7 6505.29 954.37
 -3 1 7 6865.79 613.83
 -3 1 7 7287.73 749.86
 3 1 -6 1447.25 454.81
 3 -1 -6 1292.37 272.31
 3 -1 -6 948.67 411.49
 3 1 -6 1515.2 262.83
 -3 1 6 1666.89 269.78
 -3 -1 6 1626.83 167.51
 -3 1 6 1288.68 199.81
 -3 -1 6 938.37 282.96
 3 1 -5 26409.1 1830.83
 3 -1 -5 29704.4 1933.07
 3 -1 -5 26049.4 1652.27
 3 1 -5 27635.9 1702.46
 -3 1 5 28997.2 1873.93
 -3 1 5 29017 2107.76
 -3 -1 5 26948.3 1584.34
 -3 -1 5 26597.7 2021.3
 3 1 -4 57484.4 3660.91
 3 1 -4 54238.1 3875.05
 3 -1 -4 53708.9 3467.35
 3 -1 -4 53337.4 3387.37
 -3 1 4 63202.5 4024.73
 -3 -1 4 52588.8 3252.65
 -3 1 4 57746.4 4078.65
 -3 -1 4 58393.8 4093.79
 3 1 -3 39004.4 2302.33
 3 -1 -3 40602.2 2373.9
 3 -1 -3 38627.7 2129.41
 3 1 -3 39876.2 2227.56
 -3 -1 3 33912 2539.26
 -3 -1 3 40526 2277.88
 -3 -1 3 36420.4 2017.72
 -3 1 3 35258.2 1950.87
 -3 1 3 41493.2 2458.09
 -3 1 3 41156.2 2621.76
 3 1 -2 13605.6 614.55
 3 1 -2 14178.3 1059.35
 3 -1 -2 12849.8 556.67
 3 -1 -2 13568 1088.5
 -3 -1 2 13071.6 592.37
 -3 1 2 13943.4 1035.99
 -3 -1 2 14069.8 724.54
 -3 -1 2 14603.3 876.24
 -3 1 2 13027 828.09
 -3 1 2 12710.4 593.66
 3 1 -1 60130 3058.3
 3 1 -1 62765.6 4404.91
 3 1 -1 68989.6 4180.09
 3 -1 -1 59868.5 4205.68
 3 -1 -1 60892.5 3946.26
 -3 -1 1 59755.6 3497.04
 -3 1 1 64145.5 4285.28
 3 1 0 44291.9 2269.09
 3 -1 0 55620.1 2686.68
 3 -1 0 48206.1 2624.74
 3 -1 0 59649.4 3910.93
 3 1 0 51090 2848.5
 3 1 0 47983.3 3305.21
 -3 -1 0 47161.3 2462.56
 -3 -1 0 48567.7 3133.48
 -3 1 0 47448 3308.68
 -3 1 0 49419.6 2500.63
 -3 -1 0 50231.7 2540.76
 3 1 1 15400.6 858.79
 3 1 1 16267.1 728.99
 3 -1 1 17847.1 918.26
 3 1 1 15119.4 1274.42
 3 -1 1 16278.4 878.04
 -3 -1 -1 16649.1 1004.71
 -3 1 -1 17832 879.89
 -3 1 -1 17317.8 969.37
 -3 -1 -1 16688.1 1268.51
 -3 -1 -1 15505.8 694.47
 -3 1 -1 17013.5 1024.45
 3 1 2 61007.3 4167.37
 3 -1 2 65832.2 3611.8
 3 -1 2 62722.2 4408.75
 -3 1 -2 63933 3820.78
 -3 -1 -2 64921.1 4041.3
 -3 1 -2 67530.6 4224.06
 -3 -1 -2 61488.5 4079.01
 -3 -1 -2 62559 3098.06
 -3 1 -2 64908 3547.36
 3 -1 3 15958.7 752.91
 3 -1 3 14634.6 1322.34
 3 1 3 15277.2 911.16
 3 1 3 16869.8 975.58
 -3 1 -3 15415 1006.52
 -3 -1 -3 15093.5 1336.97
 -3 1 -3 15625.6 773.23
 -3 1 -3 17975.3 1425.54
 3 -1 4 39856.5 2658.23
 3 1 4 37445.5 2524.43
 3 -1 4 32870.6 1923.36
 3 1 4 35540.4 2062.04
 -3 -1 -4 35281.6 2714.45
 -3 1 -4 34810 1817.46
 -3 1 -4 35694.7 2723.41
 -3 1 -4 29915.4 1512.92
 3 1 5 2127.57 453.71
 3 -1 5 2038.97 310.55
 3 -1 5 2378.53 428.88
 3 1 5 1607.25 449.66
 -3 -1 -5 2287.54 118.11
 -3 -1 -5 1534.9 616.86
 -3 1 -5 1893.11 173.43
 -3 1 -5 2148.83 603.48
 -3 -1 -5 1830.9 107.84
 3 1 6 -45.9 85.24
 3 -1 6 -80.14 166.77
 3 -1 6 -17.91 128.79
 3 1 6 -43.54 143.95
 -3 -1 -6 112.37 125.09
 -3 1 -6 -13.2 200.11
 -3 -1 -6 3.45 43.81
 -3 -1 -6 45.47 53.1
 -3 1 -6 -26.31 57.69
 3 -1 7 1536.08 391.07
 3 -1 7 1119.59 476.54
 3 1 7 1248 422.91
 3 1 7 1184.28 291.7
 -3 1 -7 1121.28 188.1
 -3 -1 -7 985.88 132.77
 -3 -1 -7 1337.71 624.08
 -3 1 -7 1421.23 634.19
 3 1 8 2708.74 744.96
 3 1 8 3210.64 412.72
 3 -1 8 3147.72 481.79
 3 -1 8 2507.36 601.01
 -3 -1 -8 3180.77 594.52
 -3 1 -8 2742.16 579.51
 3 1 9 1795.14 496.87
 3 1 9 -157.51 245.32
 3 -1 9 13.21 229.98
 3 -1 9 1542.63 321.02
 -3 -1 -9 1132.23 618.15
 -3 1 -9 765.16 364.84
 3 -1 10 2479.49 355.69
 3 -1 10 2733.13 449.49
 3 1 10 145.56 421.62
 3 1 10 18.45 379.74
 -3 -1 -10 2162.98 873.37
 -3 1 -10 130.11 528.21
 3 1 11 9683.09 1040.02
 3 1 11 9679.44 1074.66
 3 -1 11 9550.73 1099.26
 -3 1 -11 141.89 1983.64
 -3 -1 -11 9688.39 1974.52
 3 -2 -12 116.77 287.91
 3 2 -12 324.8 291.45
 3 2 -12 5.9 622.38
 3 -2 -12 73.2 627.23
 -3 -2 12 -42.67 313.74
 -3 2 12 545.2 299.03
 3 2 -11 56.31 799.14
 3 2 -11 2165.15 937.68
 3 -2 -11 3122.44 958.36
 3 -2 -11 2100.6 778.05
 -3 -2 11 2252.44 833.87
 -3 2 11 1824.9 790.71
 3 -2 -10 26653.4 2128.04
 3 2 -10 28465.3 3008.17
 3 -2 -10 30006.2 2420.87
 3 2 -10 29097.1 2824.65
 -3 -2 10 29449.9 2335.21
 -3 2 10 25390.9 2072.08
 -3 2 10 24940.1 1811.55
 3 -2 -9 4074.57 525.02
 3 2 -9 2903.84 496.18
 3 2 -9 4201.5 583.28
 3 -2 -9 231.37 918.55
 -3 2 9 3222.52 436.41
 -3 -2 9 3488.03 545.38
 -3 2 9 3580.39 494.01
 3 2 -8 28101.9 2353.97
 3 -2 -8 23480 1721.08
 3 -2 -8 23556.1 2187.21
 3 2 -8 26609.7 2269.67
 -3 -2 8 21991.2 1657.63
 -3 2 8 24149.1 2156.52
 -3 2 8 23095.6 1540.6
 -3 -2 8 19810.6 1323.86
 3 2 -7 147.98 306.99
 3 2 -7 276.39 301.98
 3 -2 -7 188.46 179.84
 3 -2 -7 397.85 308.75
 -3 -2 7 227 146.24
 -3 -2 7 332.43 192.01
 -3 2 7 222.87 252.86
 -3 2 7 115.95 174.51
 3 2 -6 13032 1183.24
 3 2 -6 13360.6 906.15
 3 -2 -6 13045.2 868.96
 3 -2 -6 12023.8 869.96
 -3 2 6 11621.5 1022.41
 -3 -2 6 12879 1223.61
 -3 2 6 12571.4 868.24
 -3 -2 6 11828 731
 3 2 -5 4724.75 445
 3 2 -5 4404.86 399.91
 3 -2 -5 4494.56 582.1
 3 -2 -5 5567.83 474.51
 -3 -2 5 4486.46 444.81
 -3 2 5 4946.25 662.66
 -3 2 5 4453.62 370.98
 -3 -2 5 5041.96 382.42
 3 2 -4 847.26 135.99
 3 2 -4 909.65 221.9
 3 -2 -4 986.55 154.7
 3 -2 -4 623.44 372.12
 3 2 -4 886.8 168.27
 -3 -2 4 1194.19 374.29
 -3 2 4 1020.49 217.94
 -3 -2 4 288.53 169.09
 -3 2 4 858.64 315.1
 3 -2 -3 9590.66 654.84
 3 -2 -3 9592.35 619.91
 3 2 -3 8908.76 636.04
 3 2 -3 9762.37 927.94
 -3 -2 3 9907.54 951.26
 -3 2 3 8738.97 916.34
 -3 2 3 8134.18 519.32
 -3 2 3 8584.48 865.23
 -3 -2 3 9085.03 582.26
 -3 -2 3 8345.28 556.53
 3 2 -2 447.04 132.15
 3 2 -2 538 129.86
 3 -2 -2 588.61 169.08
 3 2 -2 607.01 157.45
 3 -2 -2 540.61 112.77
 -3 2 2 548.13 137.74
 -3 -2 2 607.54 121.89
 -3 2 2 -215.31 313.36
 -3 2 2 338.35 164.07
 -3 -2 2 670.46 173.61
 -3 -2 2 765.72 180.39
 3 -2 -1 32972.9 2323.4
 3 -2 -1 39773.3 2377.41
 3 2 -1 32330.1 1698.98
 3 2 -1 34507.9 1837.92
 3 2 -1 29698.8 1550.37
 -3 2 1 33941.6 1584.85
 -3 2 1 34179.8 2304.64
 -3 2 1 30888 1410
 -3 -2 1 31944.7 1629.71
 3 2 0 8121.18 458.3
 3 2 0 8729.81 835.63
 3 -2 0 9109.9 622.01
 3 -2 0 7567.82 448.35
 3 2 0 8392.51 400.27
 3 2 0 9549.34 535.83
 3 -2 0 8309.3 415.91
 -3 -2 0 8672.66 721.98
 -3 -2 0 8571.83 399.59
 -3 2 0 9417.56 926.59
 -3 2 0 8453.09 456.14
 3 2 1 2371.83 179.49
 3 2 1 2814.75 284.32
 3 -2 1 2720.21 276.94
 3 -2 1 2870.61 206.05
 3 -2 1 2411.06 514.6
 3 2 1 2528.46 289.23
 -3 2 -1 2541.75 328.89
 -3 2 -1 3062.94 566.42
 -3 -2 -1 3036.91 292.11
 -3 -2 -1 2734.27 225.08
 -3 -2 -1 2475.13 180.28
 3 2 2 3743.31 538.2
 3 -2 2 4174.74 340.49
 3 -2 2 6815.69 670.26
 3 2 2 4145.26 525.41
 -3 2 -2 3834.66 400.95
 -3 2 -2 4906.94 546.22
 -3 2 -2 3865.1 291.58
 -3 -2 -2 4269.82 377.25
 3 2 3 34764.9 2005.3
 3 -2 3 37150.8 1984.63
 3 -2 3 35802 2143.7
 3 2 3 38063.8 2542.95
 -3 2 -3 38820.2 2311.75
 -3 2 -3 33882.4 2125.8
 -3 -2 -3 37592.9 2280.28
 3 -2 4 1491.53 190.26
 3 -2 4 1117.23 390.91
 3 2 4 1051.37 345.09
 3 2 4 1772.21 368.2
 -3 2 -4 63.33 291.27
 -3 2 -4 1435.13 426.77
 -3 -2 -4 1447.02 468.09
 3 -2 5 28103.4 1902.33
 3 -2 5 26906.7 2079.81
 3 2 5 28611.7 1699.54
 3 2 5 28310.9 1646.53
 -3 2 -5 27697.9 1499.04
 -3 2 -5 27652.2 2401.57
 -3 -2 -5 26962.9 2340.59
 3 -2 6 1733.64 498.36
 3 -2 6 1638 249.06
 3 2 6 2261.59 276.35
 3 2 6 2210.63 446.56
 -3 2 -6 1509.02 226.31
 -3 2 -6 1879.9 367.92
 -3 -2 -6 1219.68 627.09
 -3 -2 -6 1731.45 117.78
 -3 -2 -6 1567.14 127.17
 3 -2 7 8729.26 1129.41
 3 -2 7 9790 667.48
 3 2 7 9836.55 1117.34
 3 2 7 8765.2 720.73
 -3 2 -7 9575.77 1388.18
 -3 2 -7 8262.6 610.09
 -3 -2 -7 9579.71 1403.05
 3 2 8 2816.53 360.97
 3 -2 8 2530.51 668.42
 3 -2 8 1591.33 295.11
 3 2 8 1792.99 371.96
 -3 -2 -8 2225.83 485.13
 -3 2 -8 10.8 472.43
 3 -2 9 15609.3 1425.6
 3 -2 9 16457.3 1556.52
 3 2 9 16543.1 1286.18
 3 2 9 15429.8 1336.94
 -3 2 -9 17883.9 1658.56
 -3 -2 -9 16313.6 2271.21
 3 -2 10 -309.61 242.6
 3 -2 10 128.62 300.09
 3 2 10 363.38 220.83
 3 2 10 372.62 376.94
 -3 -2 -10 234.01 496.36
 -3 2 -10 10.3 483.65
 3 2 11 285.22 481.64
 3 -2 11 277.58 396.83
 3 2 11 733.66 282.63
 3 -2 11 -189.09 294.99
 -3 2 -11 -6.01 368.56
 -3 -2 -11 151.04 373.83
 3 3 -12 993.59 524.12
 3 -3 -12 847.45 911.13
 3 -3 -12 825.68 666.46
 3 3 -12 1047.67 727.13
 -3 3 12 909.16 738.05
 3 -3 -11 3225.1 732.84
 3 -3 -11 2518.61 913.76
 3 3 -11 -275.75 449.86
 3 3 -11 1214.27 887.66
 -3 -3 11 2597.14 497.93
 -3 3 11 -125.02 680.76
 -3 3 11 2277.58 444.35
 3 -3 -10 16991.5 1471.77
 3 -3 -10 19257.2 1661.12
 3 3 -10 17772.1 2009.6
 3 3 -10 16192.3 1570.12
 -3 3 10 15518.6 1391.39
 -3 3 10 15979.5 1297.65
 -3 -3 10 16972.3 2085.06
 3 3 -9 1191.01 373.1
 3 -3 -9 1176.24 633.97
 3 -3 -9 1122.65 334.68
 3 3 -9 1384.84 348.66
 -3 3 9 1166.5 333.15
 -3 3 9 71.49 500.91
 -3 -3 9 1884.3 599.96
 3 -3 -8 17820.2 1774.18
 3 -3 -8 18195.7 1861.05
 3 3 -8 17765.9 1395.68
 3 3 -8 17695.6 1797.29
 -3 3 8 18310.9 1686.12
 -3 3 8 17941 1307.12
 -3 -3 8 19305.9 1905.83
 3 3 -7 373.48 240.06
 3 3 -7 -47.65 153.85
 3 -3 -7 363.43 244.72
 3 -3 -7 189.13 245.59
 -3 -3 7 258.62 250.93
 -3 3 7 14.87 123.87
 -3 3 7 -155.03 134.94
 -3 -3 7 80.31 94.06
 3 -3 -6 10986.7 1069.62
 3 -3 -6 11774.5 1155
 3 3 -6 11496 1115.56
 3 3 -6 11120.5 821.93
 -3 -3 6 10073.3 560.47
 -3 3 6 10156.2 751.82
 -3 3 6 9488.45 715.71
 -3 -3 6 11299.9 826.5
 3 -3 -5 95.06 146.16
 3 -3 -5 108.16 114.65
 3 3 -5 101.05 216.9
 3 3 -5 162.17 69.96
 3 3 -5 177.08 243.19
 -3 3 5 258.03 230.6
 -3 3 5 42.06 208.45
 -3 -3 5 93.48 245.55
 -3 -3 5 112.4 108.17
 3 -3 -4 221396 18613.9
 3 -3 -4 215874 18105.3
 3 3 -4 200893 15782.4
 3 3 -4 224331 18823.1
 3 3 -4 214765 18744.2
 -3 3 4 245068 20714.5
 -3 3 4 218470 18774.4
 -3 -3 4 218400 18208.5
 -3 -3 4 215575 16916
 3 -3 -3 264.73 147.66
 3 -3 -3 -13.26 228.63
 3 3 -3 53.52 163.47
 3 3 -3 66.32 68.07
 3 3 -3 9.11 136.28
 -3 3 3 15.68 227.05
 -3 3 3 256.62 242.21
 -3 -3 3 391.28 119.84
 -3 -3 3 192.55 137.18
 3 -3 -2 20471.4 1207.19
 3 3 -2 21237.5 1171.13
 3 3 -2 20896.8 995.92
 3 -3 -2 22029.4 1681.45
 3 3 -2 21897.2 1213.95
 -3 3 2 20415.7 1059.59
 -3 3 2 19205.3 1002.18
 -3 3 2 22174.1 1642.24
 -3 -3 2 22046.3 1567.53
 -3 -3 2 18710.3 925.04
 -3 -3 2 18976.8 980.46
 3 -3 -1 7207.32 702.63
 3 -3 -1 6397.54 817.13
 3 3 -1 7465.87 445.52
 3 3 -1 6905.63 488.6
 3 3 -1 6606.32 450.59
 -3 3 1 7410.12 408.99
 -3 3 1 7671.8 556.24
 -3 3 1 6833.11 421.77
 -3 -3 1 7239.13 456.11
 -3 -3 1 7342.46 522.78
 -3 -3 1 8471.8 764.32
 3 -3 0 27237.5 1456.78
 3 -3 0 28576.9 1699.59
 3 -3 0 28929 1569.26
 3 3 0 37766.1 1948.08
 3 3 0 28860.1 1603.75
 3 3 0 28959.8 1583.86
 3 3 0 31442.7 1706.55
 -3 3 0 28786.2 1748.65
 -3 3 0 29302.3 1591.28
 -3 -3 0 29795.6 1576.44
 3 -3 1 24965.5 1523
 3 -3 1 27024.7 1571.46
 3 3 1 26018.6 1273
 3 3 1 27149 1647.8
 3 3 1 27533.8 1312.22
 3 3 1 25511.2 1720.75
 -3 3 -1 27130.4 1644.71
 -3 3 -1 27182.1 2042.29
 -3 -3 -1 26745 1415.11
 3 -3 2 234.19 236.32
 3 -3 2 -0.41 144.83
 3 3 2 178.14 55.74
 3 3 2 15.46 121.12
 3 3 2 17.69 180.79
 3 3 2 196.38 50.65
 -3 3 -2 13.06 212.23
 -3 3 -2 45.45 260.14
 -3 -3 -2 113.56 229.02
 3 -3 3 5392.62 461.9
 3 3 3 4647.27 651.72
 3 3 3 5272.31 550.11
 3 -3 3 4857.66 708.09
 -3 3 -3 4763.34 734.78
 -3 3 -3 5205.27 490.25
 -3 -3 -3 5261.68 499.43
 3 -3 4 3757.46 372.75
 3 -3 4 3193.33 371.83
 3 3 4 4090.78 374.9
 3 3 4 3478.73 306.41
 -3 3 -4 4070.23 603.42
 -3 3 -4 3263.71 720.08
 -3 -3 -4 3455.77 468.33
 3 -3 5 9777.21 955.81
 3 -3 5 7072.46 527.04
 3 3 5 8795.06 792.53
 3 3 5 11233 698.07
 -3 3 -5 10550.6 1147.62
 -3 3 -5 8013 450.8
 -3 -3 -5 9798 795.02
 3 3 6 10510.4 752.87
 3 -3 6 9678.01 1093.51
 3 -3 6 9760.32 861.2
 3 3 6 9659.69 672.8
 -3 3 -6 9449.01 1328.44
 -3 3 -6 9583.06 659.9
 -3 -3 -6 9018.52 352.09
 -3 -3 -6 8125.99 876.02
 3 -3 7 1876.46 624.05
 3 -3 7 2786.32 463.17
 3 3 7 1698.36 354.57
 3 3 7 2354 585.17
 -3 3 -7 2250.52 817.95
 -3 3 -7 2493.78 332.75
 -3 -3 -7 1937.88 492.27
 3 -3 8 37.91 216.54
 3 -3 8 160.97 324.26
 3 3 8 273.99 274.49
 3 3 8 143.94 281.19
 -3 3 -8 4.39 228.37
 -3 3 -8 74.04 156.6
 -3 -3 -8 1.43 231.66
 3 -3 9 241.51 160.18
 3 -3 9 20.16 177.03
 3 3 9 -196.99 135.79
 3 3 9 -52.39 230.04
 -3 3 -9 -3.37 309.94
 -3 -3 -9 53.57 328.08
 3 -3 10 12833.6 1488.14
 3 -3 10 14711.7 1390.44
 3 3 10 15346.5 1304.58
 3 3 10 14943 1371.83
 -3 3 -10 14695.1 1622.21
 -3 -3 -10 15796.6 1643.01
 3 -3 11 6663.13 722.96
 3 -3 11 6547.42 879.07
 3 3 11 6300.87 1345.28
 3 3 11 6761.14 826.16
 -3 3 -11 -11.7 1685.61
 -3 -3 -11 -188.67 1745.27
 3 -4 -11 345.59 428.93
 3 -4 -11 -125.87 536.91
 3 4 -11 229.94 328.14
 3 4 -11 -113.12 461.58
 -3 4 11 303.98 270.68
 -3 4 11 38.36 423.72
 -3 -4 11 432.72 283.46
 3 -4 -10 1731.94 400.17
 3 -4 -10 2141.62 478.29
 3 4 -10 1951.41 480.85
 3 4 -10 2100.96 455.01
 -3 4 10 -39.19 394.05
 -3 4 10 2199 415.73
 -3 -4 10 733.67 734.09
 3 -4 -9 1512.86 377.52
 3 -4 -9 949.51 560.89
 3 4 -9 1538.1 580.77
 3 4 -9 1027.79 390.94
 -3 4 9 773.23 552.89
 -3 4 9 1192.33 337.74
 -3 -4 9 958.75 602.77
 3 -4 -8 4870.31 613.64
 3 -4 -8 5583.44 639.99
 3 4 -8 5874.41 1053.3
 3 4 -8 5597.82 624.12
 -3 4 8 5134.88 881.64
 -3 4 8 6591.98 905.91
 -3 -4 8 5489.62 642.43
 3 -4 -7 420.35 230.64
 3 4 -7 672.08 401.9
 3 4 -7 521.84 391.55
 3 -4 -7 892.74 386.08
 -3 4 7 419.52 208.09
 -3 4 7 325.12 214.61
 -3 -4 7 858.44 397.5
 3 -4 -6 19053.8 1505.92
 3 -4 -6 17304.4 1524.93
 3 4 -6 18958.7 1244.06
 3 4 -6 17157.4 1487.37
 -3 4 6 16469.4 1114.69
 -3 4 6 16408.6 1404.83
 -3 -4 6 13306.9 723.7
 -3 -4 6 18702 1219.84
 3 -4 -5 379.69 228.75
 3 4 -5 128.76 52.63
 3 -4 -5 355.77 157.08
 3 4 -5 155.54 271.35
 3 4 -5 377.05 139.8
 -3 4 5 253.21 240.59
 -3 4 5 116.45 242.98
 -3 -4 5 207.04 156.25
 -3 -4 5 235.97 83.08
 3 -4 -4 67982.3 4207.77
 3 -4 -4 69952.2 4498.63
 3 4 -4 69054.4 3602.67
 3 4 -4 68796.5 4945.1
 3 4 -4 67993.4 4667.94
 -3 4 4 71293.1 4510.54
 -3 4 4 70985.5 4568.55
 -3 -4 4 58339.4 3179.72
 -3 -4 4 64259.5 4611.22
 3 -4 -3 63811.6 4136.62
 3 -4 -3 64966.9 4179.45
 3 4 -3 67658.6 4483.96
 3 4 -3 64515.2 4162.04
 3 4 -3 62170.5 3370.66
 -3 4 3 63253.1 4447.52
 -3 4 3 64255.2 4210.45
 -3 -4 3 70602.5 3715.64
 -3 -4 3 71646.4 4873.93
 3 -4 -2 276.89 238.13
 3 -4 -2 66.13 243.73
 3 4 -2 254.13 234.99
 3 4 -2 232.93 167.74
 3 4 -2 203.94 80.79
 -3 4 2 187.3 150.73
 -3 4 2 282.15 273.79
 -3 -4 2 335.57 229.32
 -3 -4 2 11.74 121.06
 3 -4 -1 87123.6 6020.05
 3 4 -1 77319.3 5013.11
 3 4 -1 106450 6071.48
 3 4 -1 81786.1 5091.44
 3 -4 -1 81091.7 5657.08
 3 4 -1 74128.6 4644.68
 -3 4 1 83313.1 5176.41
 -3 4 1 76485.9 4847.98
 -3 4 1 67154.7 5196.16
 -3 -4 1 76887.8 4875.5
 3 -4 0 6.09 197.85
 3 -4 0 -55.82 164.82
 3 4 0 69.9 109.89
 3 4 0 145.89 126.64
 3 4 0 20.52 141.46
 3 4 0 31.8 114.37
 -3 4 0 -53.19 217.85
 -3 4 0 66.06 73.29
 3 4 1 5660.52 530.23
 3 -4 1 4116.4 656.87
 3 -4 1 5441.84 579.95
 3 4 1 4714.91 328.43
 3 4 1 5644.48 384.42
 3 4 1 4200.11 316.02
 -3 4 -1 4105.88 714.77
 -3 4 -1 5598.67 591.6
 -3 -4 -1 5035.51 571.79
 3 -4 2 -24.1 240.49
 3 -4 2 507.5 315.14
 3 4 2 573.27 224.32
 3 4 2 522.05 103.62
 3 4 2 481.97 276.58
 3 4 2 633.59 90.18
 -3 4 -2 675.18 311.43
 -3 -4 -2 520.13 308.07
 -3 4 -2 233.87 207.89
 3 -4 3 58348.2 3771.42
 3 -4 3 56847.7 4009.2
 3 4 3 56928.8 3971.21
 3 4 3 57663.5 3328.08
 3 4 3 54929.7 2727.6
 3 4 3 58070.1 2789.8
 -3 4 -3 52067 3962.08
 -3 4 -3 54937.1 3505
 -3 -4 -3 57175.2 4283.02
 3 -4 4 60.34 126.93
 3 -4 4 92.11 187.81
 3 4 4 113.11 131.57
 3 4 4 31.98 114.07
 -3 4 -4 -211.84 231.88
 -3 4 -4 72.22 111.99
 -3 -4 -4 -34.5 132.94
 3 -4 5 25491.9 1577.45
 3 -4 5 25938.3 1622.86
 3 4 5 22557.5 1471.32
 3 4 5 24560.8 1393.62
 -3 4 -5 25364.9 1909.64
 -3 4 -5 25604.2 1761.22
 -3 -4 -5 25418 2311.66
 3 -4 6 34893 2317.26
 3 -4 6 36749.2 2466.91
 3 4 6 44088.6 3109.09
 3 4 6 38133.8 2609.15
 -3 4 -6 38089.6 2452.68
 -3 4 -6 40594.8 3386.22
 -3 -4 -6 38818.6 2747.54
 -3 -4 -6 30580.2 1354.35
 3 -4 7 655.39 526.65
 3 -4 7 1062.8 338.61
 3 4 7 1252.04 270.34
 3 4 7 475.3 403.39
 -3 4 -7 -2.37 599.65
 -3 4 -7 702.53 264.72
 -3 -4 -7 971.3 620.63
 3 -4 8 19728.2 1589.8
 3 -4 8 18147.9 1468.54
 3 4 8 19232.5 1811.53
 3 4 8 18439.7 1888.33
 -3 4 -8 18234.9 1364.15
 -3 4 -8 18264.3 1678.54
 -3 -4 -8 20145.5 2401.58
 3 -4 9 4793.51 734.93
 3 -4 9 4459.32 710.71
 3 4 9 6996.48 963.04
 3 4 9 4488.58 1014.43
 -3 -4 -9 1346.49 1327.3
 3 -4 10 452.42 335.86
 3 -4 10 -100.35 292.04
 3 4 10 449.71 427.68
 3 4 10 538.07 287.57
 -3 4 -10 268.5 589.44
 -3 -4 -10 158.14 368.06
 3 -4 11 185.7 303.41
 3 4 11 1040.88 494.02
 3 4 11 -9.2 443.11
 -3 4 -11 -29.95 386.46
 -3 -4 -11 -57.83 664.58
 3 5 -11 1668.18 1015.18
 3 -5 -11 2095.69 1017.5
 3 -5 -11 1528.47 809.45
 3 5 -11 2188.15 517.58
 -3 5 11 31.31 848.22
 -3 5 11 2407.52 506.9
 -3 -5 11 2948.63 565.12
 3 -5 -10 90.51 376.06
 3 -5 -10 1678.23 325.09
 3 5 -10 1277.71 551.06
 3 5 -10 1136.31 635.53
 -3 5 10 -28.51 304.24
 -3 5 10 -103.22 322.33
 -3 -5 10 1524.5 566.13
 3 -5 -9 4325.55 678.63
 3 -5 -9 4499.37 943.33
 3 5 -9 4814.04 719.48
 3 5 -9 5316.87 630.36
 -3 5 9 4779.34 624.91
 -3 5 9 5054.35 622.84
 -3 -5 9 4632.9 670.71
 3 -5 -8 16580 1821.67
 3 -5 -8 10647.6 1518.61
 3 5 -8 16357.1 1333.49
 3 5 -8 16978.8 1913.73
 -3 5 8 17123.7 1313.13
 -3 5 8 22194.2 1865.97
 -3 -5 8 17612.2 1379.37
 3 -5 -7 12455.8 1366.1
 3 -5 -7 14498.3 1483.8
 3 5 -7 13262.2 1056.26
 3 5 -7 12748.4 1452.93
 -3 5 7 14127.8 1062.35
 -3 5 7 15034 1376.73
 -3 -5 7 11651.6 998.67
 3 -5 -6 2249.21 517
 3 5 -6 1685.74 342.14
 3 -5 -6 1896.83 326.44
 3 5 -6 2027.19 320.95
 -3 5 6 2080.2 286.41
 -3 5 6 1260.91 313.01
 -3 -5 6 1623.85 320
 3 -5 -5 10761 763.43
 3 -5 -5 9450.8 679.18
 3 5 -5 9995.96 751.82
 3 5 -5 9536.34 1026.4
 -3 -5 5 9507.65 710.14
 -3 5 5 8497.85 678.34
 -3 5 5 11280.7 743.39
 3 5 -4 10260.4 1032.41
 3 -5 -4 9373.19 685.33
 3 5 -4 8445.41 896.76
 3 -5 -4 10247.3 908.07
 -3 5 4 9444.28 627.69
 -3 5 4 9168.31 700.26
 -3 -5 4 8905.59 884.09
 3 -5 -3 13208 847.26
 3 5 -3 12571.1 460.56
 3 5 -3 12979 1057.2
 3 5 -3 11792.4 1162.33
 -3 5 3 14551 1301.1
 -3 -5 3 12360.8 772.15
 3 -5 -2 7455.77 530.7
 3 -5 -2 6343.98 560.78
 3 5 -2 7472.62 404.65
 3 5 -2 9272.55 760.76
 3 5 -2 7633.68 561.05
 3 5 -2 6881.07 368.18
 -3 5 2 8355.64 663.15
 -3 5 2 8182.57 936.59
 -3 -5 2 7662.08 711.6
 3 -5 -1 16400.4 1274.97
 3 -5 -1 17414.8 1359.5
 3 5 -1 13909.6 833.36
 3 5 -1 16656.5 843.99
 3 5 -1 14859.8 810.34
 3 5 -1 17014.2 932.31
 -3 5 1 16741.8 880.74
 -3 5 1 15481.4 1421.6
 -3 -5 1 16286.7 1117.08
 3 -5 0 8415.07 583.41
 3 -5 0 9639.33 869.97
 3 5 0 8343.5 522.77
 3 5 0 9003.64 587.26
 3 5 0 8018.53 461.65
 3 5 0 8844.23 676.88
 -3 5 0 8962.11 766.34
 -3 5 0 7935.79 660.51
 3 -5 1 3481.36 503.58
 3 -5 1 2593.15 329.02
 3 5 1 3797.6 378.07
 3 5 1 2537.16 324.52
 3 5 1 3563.29 430.75
 3 5 1 3056.03 332.5
 -3 5 -1 3695.21 532.36
 -3 5 -1 3367.76 631.01
 3 -5 2 -112.08 219.22
 3 -5 2 41.29 241.84
 3 5 2 305.99 79.61
 3 5 2 187.92 123.47
 3 5 2 145.25 85.74
 -3 5 -2 128.28 282.99
 -3 5 -2 106.33 262.89
 -3 -5 -2 197.57 95.99
 -3 -5 -2 242.27 168.32
 3 -5 3 3512.91 319.07
 3 -5 3 3259.49 562.86
 3 5 3 3063.27 212.01
 3 5 3 3329.05 330.02
 3 5 3 2845.39 360.17
 -3 5 -3 4336 647.06
 -3 5 -3 2649.87 355.86
 -3 -5 -3 2633.12 392.1
 -3 -5 -3 2847.75 182.82
 3 5 4 14.51 42.22
 3 -5 4 11.51 103.58
 3 -5 4 28.89 82.1
 3 5 4 -62.01 175.88
 3 5 4 35.25 117.48
 -3 -5 -4 44.05 47.14
 -3 -5 -4 5.91 133.15
 -3 5 -4 71.62 106.53
 -3 5 -4 9.99 126.01
 3 5 5 1742.51 292.33
 3 -5 5 1694.32 478.88
 3 -5 5 2488.88 225.37
 3 5 5 1643.98 333.37
 -3 -5 -5 -27.28 592.28
 -3 5 -5 1398.34 365.87
 -3 5 -5 1841.14 271.81
 -3 -5 -5 1625.61 87.51
 3 5 6 1408.02 389.38
 3 -5 6 1465.21 213.06
 3 -5 6 1452.13 486.92
 3 5 6 914.64 282.49
 -3 -5 -6 1108.43 110.83
 -3 5 -6 1077.24 612.35
 -3 5 -6 2048.86 340.17
 -3 -5 -6 1356.08 614.26
 3 5 7 4112.82 742.97
 3 -5 7 2991.88 334.49
 3 -5 7 3988.13 518.71
 3 5 7 2653.06 577.34
 -3 5 -7 -14.55 930.33
 -3 5 -7 3179.21 317.18
 -3 -5 -7 3187.06 909.08
 3 -5 8 2531.47 560.57
 3 -5 8 3276.4 527.01
 3 5 8 2881.79 423.91
 3 5 8 3537.06 526.37
 -3 5 -8 3.6 1037.38
 -3 5 -8 3669.9 542.91
 -3 -5 -8 4271.06 1050.32
 3 -5 9 5825.75 700.4
 3 -5 9 4178.94 666.39
 3 5 9 3610.56 1039.75
 3 5 9 4736.77 877.1
 -3 -5 -9 4423.65 1321.4
 -3 5 -9 37.08 1306.33
 3 -5 10 1119.36 282.33
 3 -5 10 176.16 423.62
 3 5 10 1686.27 434.94
 3 5 10 1105.37 584.5
 -3 -5 -10 -35.15 861.65
 -3 5 -10 1661.04 515.98
 3 5 11 2559.35 709.76
 3 -5 11 -105.25 427.41
 3 5 11 -203.59 596.32
 -3 5 -11 2689.55 523.21
 -3 -5 -11 -200.23 531.33
 3 6 -11 2361.38 522.17
 3 -6 -11 1811.48 596.79
 3 -6 -11 541.02 776.45
 3 6 -11 1868.64 607.56
 -3 -6 11 1182.42 518.33
 -3 6 11 3075.44 513.35
 -3 6 11 -158.22 828.09
 3 -6 -10 -114.36 147.76
 3 -6 -10 -68.43 182.54
 3 6 -10 331.42 163.71
 3 6 -10 120.49 335.31
 -3 -6 10 -9.89 283.13
 -3 6 10 -154.75 156.51
 -3 6 10 -45.15 152.87
 3 -6 -9 -17.37 175.41
 3 6 -9 -365.2 332.58
 3 -6 -9 -121.86 368.58
 3 6 -9 61.79 380.56
 -3 6 9 -54.51 296.87
 -3 6 9 210.88 196.88
 -3 -6 9 342.83 203.52
 3 -6 -8 175.19 200.83
 3 -6 -8 -71.98 294.6
 3 6 -8 173.23 215.85
 3 6 -8 183.72 318.94
 -3 6 8 -46.42 168.04
 -3 6 8 235.01 186.66
 -3 -6 8 92.3 192.48
 3 6 -7 7436.52 687.63
 3 -6 -7 5992.23 633.52
 3 -6 -7 5855.56 599.43
 3 6 -7 5989.99 679.64
 -3 6 7 5702.82 538.16
 -3 -6 7 5311.7 626.07
 -3 6 7 6079.7 976.83
 3 6 -6 5835.17 878.65
 3 -6 -6 6537.48 863.2
 3 -6 -6 6279.08 852.28
 3 6 -6 5657.52 590.1
 -3 -6 6 5498.42 833.22
 -3 6 6 5283.23 588.13
 -3 6 6 6165.51 787.1
 3 -6 -5 2737.22 591.11
 3 -6 -5 3005.21 597.16
 3 6 -5 3341.62 391.21
 3 6 -5 2827.31 640.96
 -3 6 5 3657.51 396.9
 -3 -6 5 2429.68 559.31
 -3 6 5 3036.65 320.88
 3 6 -4 3083.36 619.39
 3 -6 -4 4033.63 544.43
 3 -6 -4 3044.56 364.7
 3 6 -4 3110.49 586.54
 -3 -6 4 3723.39 536.55
 -3 6 4 3337.15 409.33
 -3 6 4 3412.94 507.91
 3 6 -3 7676.55 871.39
 3 -6 -3 8418.32 633.5
 3 -6 -3 7892.5 572.58
 3 6 -3 9038.15 938.3
 -3 6 3 8498.63 682.82
 -3 6 3 8219.44 533.78
 -3 -6 3 8547.04 551.15
 3 6 -2 18032.2 893.25
 3 6 -2 23869.6 1347.72
 3 -6 -2 19274 1232.9
 3 -6 -2 22445.3 1547.94
 3 6 -2 20657.9 994.59
 3 6 -2 20717.2 1580.5
 -3 6 2 21534.5 1371.11
 -3 6 2 21527.7 1215.4
 -3 -6 2 22432.9 1202.77
 3 6 -1 4953.4 607.4
 3 6 -1 4201.59 315.1
 3 6 -1 5117.97 606.9
 3 -6 -1 4188.74 364.95
 3 -6 -1 4517.1 428.32
 -3 6 1 3755.77 710.73
 -3 6 1 4566.58 368.66
 -3 -6 1 4378.79 475.87
 3 6 0 63489.3 3598.43
 3 6 0 60405.5 3615.84
 3 6 0 65628.3 4457.26
 3 -6 0 60155.3 4080.66
 3 -6 0 57560.9 4074.45
 3 6 0 58191.5 3641.65
 -3 6 0 55298.4 3676.05
 -3 6 0 59396 4031.58
 3 6 1 7038.55 653.58
 3 -6 1 7279.4 779.44
 3 -6 1 7651.39 524.48
 3 6 1 6530.63 508.21
 3 6 1 7797.23 579.96
 -3 6 -1 7749.47 817.69
 -3 6 -1 7020.26 615.66
 -3 -6 -1 6617.9 554.33
 3 6 2 2014.96 241.1
 3 6 2 1920.22 228.74
 3 -6 2 -18.18 391.74
 3 -6 2 1537.51 232.6
 -3 6 -2 1490.8 294.41
 -3 6 -2 1394.78 280.95
 -3 -6 -2 1002.49 488.45
 -3 -6 -2 1834 234.12
 3 6 3 5574.62 293.86
 3 6 3 4557.5 281.15
 3 -6 3 4549.34 635.09
 3 -6 3 4809.85 443.56
 3 6 3 4832.14 658.3
 -3 -6 -3 4197.62 523.28
 -3 6 -3 5466.87 714.71
 -3 6 -3 5361.1 796.77
 -3 -6 -3 5138.05 319.93
 3 6 4 6940.26 390.76
 3 6 4 6038.59 304.33
 3 -6 4 10220.6 796.65
 3 -6 4 7086.54 552.88
 3 6 4 6454.94 802.3
 -3 6 -4 5670.83 620.74
 -3 -6 -4 6538.05 630.36
 -3 6 -4 6633.26 802.25
 -3 -6 -4 7487.34 424.29
 3 6 5 -271.04 190.74
 3 -6 5 -3.63 140.17
 3 -6 5 65.55 105.99
 3 6 5 -22.91 108.36
 -3 -6 -5 6.33 43
 -3 -6 -5 15.17 140.77
 -3 6 -5 -71.48 132.88
 -3 6 -5 -55.99 91.78
 3 6 6 3013.11 411.74
 3 -6 6 2669.31 481.88
 3 -6 6 3307.04 672.66
 3 6 6 2760.7 304.31
 -3 -6 -6 -54.66 839.65
 -3 6 -6 3375.78 838.46
 -3 6 -6 3013.89 547.99
 3 6 7 936.97 372.64
 3 -6 7 664.68 331.05
 3 -6 7 937.04 321.8
 3 6 7 1375.72 311.1
 -3 6 -7 983.96 232.49
 -3 6 -7 4.62 385.22
 -3 -6 -7 1306.62 390.17
 3 6 8 13179 1636.44
 3 6 8 11338.2 1269.48
 3 -6 8 12595.9 1635.89
 3 -6 8 12348.4 1106.01
 -3 -6 -8 11756.6 1865.73
 -3 6 -8 12417.6 1284.31
 -3 6 -8 12663.4 918.23
 3 6 9 10485.8 1624.52
 3 -6 9 11082.2 815.92
 3 -6 9 11019.1 1636.52
 3 6 9 8607.93 1227.05
 -3 6 -9 11501.5 1318.8
 -3 -6 -9 11676.3 1288.9
 3 -6 10 1979.61 520.8
 3 6 10 17.32 307.05
 3 6 10 118.41 396.2
 -3 -6 -10 -538.28 618.93
 -3 6 -10 272.39 367.68
 3 -6 11 -143.42 354.38
 3 6 11 1048.46 614.13
 -3 -6 -11 854.56 760.94
 -3 6 -11 1355.03 736.74
 3 7 -11 61.26 500.48
 3 -7 -11 339.28 460.6
 3 -7 -11 202.88 347.32
 3 7 -11 99 626.51
 -3 -7 11 448.49 311.02
 -3 7 11 173.96 305.18
 3 7 -10 284.6 224.14
 3 -7 -10 249.03 200.88
 3 -7 -10 -93.37 246.12
 3 7 -10 -273.58 444.52
 -3 -7 10 -230.22 382.1
 -3 7 10 50.23 328.73
 -3 7 10 -119.58 383.01
 3 7 -9 -92.73 151.07
 3 7 -9 -161.9 174.18
 3 -7 -9 -21.68 136.44
 3 -7 -9 61.54 271.54
 -3 7 9 256 258.64
 -3 7 9 77.89 217.74
 -3 -7 9 135.75 151.48
 3 7 -8 248.15 459.74
 3 7 -8 358.75 504.79
 3 -7 -8 556.93 276.87
 3 -7 -8 432.69 233.9
 -3 7 8 727.39 360.81
 -3 7 8 452 465.18
 -3 -7 8 146.15 259.83
 3 -7 -7 10079.5 1226.16
 3 -7 -7 11352.6 1424.03
 3 7 -7 10041.5 1364.99
 3 7 -7 9569.31 1339.65
 -3 -7 7 9990.45 1276.72
 -3 7 7 12300.6 1217.24
 -3 7 7 9656.18 1371.53
 3 7 -6 16893.8 1653.71
 3 -7 -6 15595.4 1132.39
 3 -7 -6 17815.4 1287.54
 3 7 -6 16315 1251.28
 -3 -7 6 15860 1160.03
 -3 7 6 16364.4 1655.38
 -3 7 6 16653 1424.67
 3 7 -5 2070.48 391.9
 3 7 -5 2629.63 388.28
 3 -7 -5 3050.03 388.14
 3 -7 -5 2164.64 575.59
 -3 7 5 2409.48 625.14
 -3 7 5 2977.14 324.38
 -3 -7 5 2721.74 347.38
 3 7 -4 13878.6 980.39
 3 -7 -4 13707.5 875.9
 3 -7 -4 14955.2 1336.53
 3 7 -4 13838.7 1304.05
 -3 7 4 14181.6 932.89
 -3 7 4 12301 962.25
 -3 -7 4 13818.5 1133.91
 3 -7 -3 1393.9 481.81
 3 -7 -3 1496.29 371.27
 3 7 -3 1268.16 473.36
 3 7 -3 1871.99 297.14
 -3 7 3 1821.61 257.89
 -3 7 3 2066.94 318.27
 -3 -7 3 2103.31 231.92
 3 -7 -2 3471.45 434.53
 3 -7 -2 2812.23 522.09
 3 7 -2 2420.69 516.73
 3 7 -2 2226.57 160.87
 3 7 -2 1791.44 294.16
 -3 7 2 2466.81 581.03
 -3 7 2 2970.95 485.09
 -3 -7 2 2726.97 377.97
 3 -7 -1 30158 2198.92
 3 -7 -1 32713 2100.37
 3 7 -1 28642.4 1792.11
 3 7 -1 33142.5 1724.05
 3 7 -1 26150.3 1995.52
 -3 7 1 30370.1 2123.69
 -3 7 1 31568.1 1970.99
 -3 -7 1 28490.9 1736.62
 3 -7 0 2570.04 428.61
 3 -7 0 2327.55 523.86
 3 7 0 2027.74 303.6
 3 7 0 2419.75 320.6
 3 7 0 2285.6 527.54
 -3 7 0 2811.92 347.47
 -3 -7 0 2143.11 248.68
 -3 7 0 2011.99 474
 3 -7 1 13094.9 1058.14
 3 -7 1 13509.7 1181.9
 3 7 1 13372 921.27
 3 7 1 13586.2 1029.71
 3 7 1 13930 788.97
 -3 7 -1 13209.8 1226.63
 -3 7 -1 13825.6 1293.58
 -3 -7 -1 13093.8 959.73
 3 -7 2 3735.36 509.22
 3 -7 2 3681.06 575.26
 3 7 2 3891.31 549.74
 3 7 2 3176.72 264.46
 -3 7 -2 3873.76 424.59
 -3 7 -2 3154.84 620.58
 -3 -7 -2 3554.52 419.23
 -3 -7 -2 3287.58 353.2
 3 -7 3 1089.56 412.64
 3 7 3 1111.71 229.47
 3 -7 3 653.04 347.75
 3 7 3 1289.41 180.47
 -3 7 -3 -280.89 474.86
 -3 7 -3 1128.09 397.94
 -3 -7 -3 931.59 187.81
 -3 -7 -3 1384.53 296.53
 3 -7 4 2734.54 516.42
 3 -7 4 2616.76 306.05
 3 7 4 2179.01 275.54
 3 7 4 2821.27 556.9
 -3 7 -4 2324.96 498.58
 -3 -7 -4 2387.11 683.9
 -3 7 -4 2989.57 407.84
 -3 -7 -4 1866.96 213.54
 3 7 5 13786.6 943.41
 3 -7 5 15814.3 1406.24
 3 -7 5 13279.4 1218.25
 -3 7 -5 15173.2 1213.01
 -3 7 -5 15756.8 1279.38
 -3 -7 -5 13156.4 668.58
 -3 -7 -5 18948.7 1734.27
 3 -7 6 57.9 254.85
 3 7 6 72 187.88
 3 -7 6 289.67 303.62
 3 7 6 209.37 320.55
 -3 7 -6 174.66 224.02
 -3 7 -6 226.24 243.22
 -3 -7 -6 161.43 228.11
 3 -7 7 8227.27 808.34
 3 -7 7 7669.96 1315.47
 3 7 7 9028.54 934.05
 3 7 7 8898.38 1278.42
 -3 7 -7 8733.81 1517.18
 -3 7 -7 8600.63 1034.83
 -3 -7 -7 9627.61 1030.73
 3 -7 8 211 479.42
 3 -7 8 555.19 287.06
 3 7 8 526.78 484.19
 3 7 8 481.45 324.91
 -3 7 -8 11.25 606.96
 -3 7 -8 110.53 324.56
 -3 -7 -8 1027.79 601.88
 3 -7 9 975.58 276.01
 3 7 9 18.8 158.82
 -3 7 -9 1501.34 336.64
 3 -7 10 8.69 493.1
 3 7 10 227.77 285.79
 -3 7 -10 691.24 612.38
 -3 -7 -10 104.48 360.04
 3 -7 11 660.32 696.96
 3 7 11 552.48 694.24
 3 -8 -11 67.01 396.52
 3 -8 -11 381.83 528.4
 3 8 -11 297.6 706.51
 3 8 -11 72.93 554.94
 -3 8 11 -67.09 345.06
 -3 -8 11 967.28 343.72
 3 -8 -10 2916.21 558.17
 3 -8 -10 2344.7 682.51
 3 8 -10 3052.58 713.28
 3 8 -10 3541.13 593.25
 -3 8 10 2832.22 1026.76
 -3 -8 10 2618.79 976.84
 3 -8 -9 18473.4 2388.83
 3 -8 -9 18771.5 1586.33
 3 8 -9 17605.9 1563.87
 -3 8 9 18937.7 2257.93
 -3 8 9 16943 1817.38
 -3 -8 9 18899.7 2186.3
 3 -8 -8 179.34 241.99
 3 -8 -8 823.74 491.74
 3 8 -8 452.83 288.02
 3 8 -8 73.71 265.83
 -3 8 8 372.78 445.84
 -3 8 8 189.84 354.4
 -3 -8 8 488.56 412.29
 3 -8 -7 1923.24 831.53
 3 -8 -7 4741.53 935.97
 3 8 -7 3464.34 852.58
 3 8 -7 4128.27 920.17
 -3 8 7 2797.09 541.6
 -3 8 7 4327.47 656.58
 -3 -8 7 4042.17 789.33
 3 -8 -6 13276.4 1388.97
 3 8 -6 12086.2 1494.13
 3 -8 -6 11125.7 957.98
 3 8 -6 11343.7 1438.89
 -3 8 6 10722.6 1104.43
 -3 8 6 11367.5 1389.88
 -3 -8 6 12218.4 948.71
 3 -8 -5 20049.1 1777.51
 3 8 -5 21708.3 1955
 3 -8 -5 14545 1618.93
 3 8 -5 20416.5 1903.88
 -3 8 5 21998.6 1592.43
 -3 -8 5 20118 1338.93
 -3 8 5 20142.5 1879.99
 3 -8 -4 4401.38 471.88
 3 -8 -4 4256.3 582.47
 3 8 -4 4763.63 516.69
 3 8 -4 4967.74 778.76
 -3 8 4 4625.17 449.93
 -3 -8 4 4697.77 585.85
 -3 8 4 3684.64 502.56
 3 -8 -3 9883.57 744.44
 3 -8 -3 10433.7 863.92
 3 8 -3 9306.04 1099.06
 -3 8 3 9554.41 795.96
 -3 8 3 9246.51 685.12
 -3 -8 3 9325.97 805.8
 3 -8 -2 15163.8 844.6
 3 -8 -2 13526.2 1311.88
 3 8 -2 16025.6 1060.96
 3 8 -2 15361 1406.66
 3 8 -2 13707 722.04
 -3 8 2 15749.3 1286.25
 -3 8 2 12612 1367.06
 -3 -8 2 15166.8 1022.93
 3 -8 -1 4451.29 727.88
 3 8 -1 4120.81 473.72
 3 8 -1 4797.29 425.73
 3 -8 -1 4808.05 527.12
 3 8 -1 5092.09 363.86
 -3 8 1 4860.92 679.31
 -3 8 1 5771.52 755.72
 -3 -8 1 4140.75 429.09
 3 -8 0 38758.7 2490.35
 3 -8 0 36564 2331.62
 3 8 0 39071.5 2931.87
 3 8 0 37631.5 2363.79
 3 8 0 38226.3 2185.66
 -3 8 0 39496.1 2991
 -3 8 0 39383.6 2457.75
 -3 -8 0 38843.7 2596.91
 3 -8 1 634.18 234.1
 3 -8 1 368.28 180.84
 3 8 1 363.9 241.8
 3 8 1 72.54 341
 3 8 1 475.33 130.13
 -3 8 -1 216.87 333.64
 -3 8 -1 641.32 345.47
 -3 -8 -1 416.88 224.87
 3 -8 2 21113.5 1235.72
 3 8 2 21604.2 1066.44
 3 8 2 21705.7 1505.43
 3 -8 2 19738.6 1299.31
 3 8 2 22227.9 1622.54
 -3 8 -2 23298.8 1511.58
 -3 8 -2 22945.9 1798.35
 -3 -8 -2 22164.7 1372.4
 3 -8 3 14459 1296.57
 3 8 3 20318.7 1651.96
 3 -8 3 19221.9 1627.69
 3 8 3 21818.3 1067.86
 -3 8 -3 23537.5 1550.31
 -3 -8 -3 19271 1853.8
 -3 8 -3 22991.4 1750.89
 -3 -8 -3 20625.3 1227.75
 3 -8 4 2132.87 464.31
 3 8 4 1300.89 209.71
 3 -8 4 1729.25 293.02
 3 8 4 1275.41 516.85
 -3 8 -4 1393.06 626.2
 -3 8 -4 1503.56 464.99
 -3 -8 -4 1276.36 649.13
 -3 -8 -4 1978.79 233.45
 3 -8 5 50157.7 3828.21
 3 8 5 49908.3 3200.69
 3 -8 5 48040.6 3187.82
 3 8 5 48600.9 4031
 -3 8 -5 48448.8 3623.03
 -3 8 -5 47635.4 4246.88
 -3 -8 -5 53491.3 4621.97
 -3 -8 -5 60151 3329.56
 3 -8 6 6359.9 635.73
 3 8 6 6012 621.34
 3 -8 6 6386.61 876.05
 3 8 6 5904.99 695.35
 -3 8 -6 5803.4 522.12
 -3 8 -6 4803.03 1171.49
 -3 -8 -6 6143.91 776.91
 3 -8 7 38.09 206.21
 3 -8 7 340.78 207.11
 3 8 7 119.67 213.43
 -3 8 -7 295.5 249.91
 -3 -8 -7 -45.09 249.17
 -3 8 -7 -143.24 272.06
 3 -8 8 9970.39 1002.58
 3 -8 8 10099.8 967.38
 3 8 8 8764.09 965.29
 -3 8 -8 9070.84 801.15
 -3 -8 -8 7734.19 1735.35
 -3 8 -8 10239.1 1770.05
 3 -8 9 3884.9 581.96
 3 8 9 -160.94 583.33
 -3 8 -9 2809.31 1112.47
 -3 8 -9 2727.44 689.84
 -3 -8 -9 3174.72 695.59
 3 -8 10 413.29 304.21
 3 8 10 -239.99 301.64
 -3 8 -10 1233.97 630.94
 -3 -8 -10 282.7 616.35
 3 -9 -10 3352.28 565.53
 3 -9 -10 3144.09 705.71
 3 9 -10 3216.89 605.09
 3 9 -10 2824.06 708.54
 -3 9 10 2740.02 634.23
 -3 -9 10 -194.7 588.06
 3 -9 -9 162.05 350.66
 3 -9 -9 167.83 169.99
 3 9 -9 100.44 181.24
 3 9 -9 0.03 362.95
 -3 9 9 -228.46 184.9
 -3 -9 9 -106.86 294.32
 3 -9 -8 -391.45 381.4
 3 -9 -8 -119.04 310.6
 3 9 -8 -49.4 200.89
 3 9 -8 263.78 375.04
 -3 9 8 -81.74 200.86
 -3 -9 8 -6.43 315.87
 3 -9 -7 6964.15 1150.78
 3 -9 -7 6690.67 1075.27
 3 9 -7 6607.8 800.61
 3 9 -7 4689.61 1232.85
 -3 9 7 7622.69 1211.74
 -3 9 7 5749.29 849.27
 -3 -9 7 7346.96 1064.71
 3 -9 -6 413.37 456.51
 3 -9 -6 438.06 422.31
 3 9 -6 586.18 295.79
 3 9 -6 896.51 488.43
 -3 9 6 352.07 280.94
 -3 9 6 692.17 195.26
 -3 -9 6 504.04 399.92
 3 -9 -5 353.18 147.53
 3 -9 -5 26.63 184.44
 3 9 -5 189.18 374.03
 3 9 -5 465.31 357.66
 -3 9 5 329.34 340.87
 -3 9 5 53.04 197.93
 -3 -9 5 415.59 277.64
 3 -9 -4 24354.6 2054.51
 3 -9 -4 24033.2 1672.04
 3 9 -4 24261.4 2143.21
 3 9 -4 24505.7 1727.14
 -3 9 4 24540.9 2206.15
 -3 9 4 24049.8 2030.61
 -3 -9 4 24233.4 1473.62
 3 -9 -3 1245.11 281.32
 3 -9 -3 647.08 423.07
 3 9 -3 647.47 460.14
 3 9 -3 407.34 437.17
 -3 9 3 604.34 451.3
 -3 9 3 903.99 410.82
 -3 -9 3 996.71 299.57
 3 -9 -2 15820.3 880.37
 3 -9 -2 16675.2 1446.01
 3 9 -2 15138.9 754.41
 3 9 -2 16320.2 1127.16
 3 9 -2 16267.1 1565.46
 -3 9 2 16708.6 1483.93
 -3 9 2 16576.9 1572.93
 -3 -9 2 17970 1197.49
 3 -9 -1 -65.91 134.67
 3 -9 -1 81.89 228.3
 3 9 -1 10.65 232.35
 3 9 -1 22.12 93.59
 -3 9 1 -45.92 120.44
 -3 9 1 63.53 231.01
 -3 -9 1 -5.64 106.32
 -3 -9 1 290.4 114.86
 3 -9 0 62409.8 4076.56
 3 -9 0 62610 4603.72
 3 9 0 65808.7 4928.54
 3 9 0 49471 3050.59
 3 9 0 66352.6 4261.91
 -3 9 0 64710.1 4275.18
 -3 9 0 62851.8 4190.78
 -3 -9 0 66163.9 4604.89
 3 -9 1 599.13 226.42
 3 -9 1 488.91 213.33
 3 9 1 449.18 221.76
 3 9 1 423.54 146.32
 3 9 1 261.82 252.18
 -3 9 -1 547.31 384.1
 -3 9 -1 578.25 201.84
 -3 -9 -1 669.62 260.91
 3 -9 2 8674.55 708.6
 3 -9 2 9312.89 825.85
 3 9 2 9318 816.66
 3 9 2 9662.54 501.12
 3 9 2 10532.7 995.32
 -3 -9 -2 10189.9 612.12
 -3 9 -2 9293.83 1033.89
 -3 9 -2 11465.5 863.21
 3 -9 3 3837.91 501.84
 3 -9 3 3642.27 392.48
 3 9 3 2920.46 591.46
 3 9 3 2582.38 191.52
 3 9 3 2149.84 469.68
 -3 9 -3 2333.65 722.32
 -3 9 -3 3136.76 577.06
 -3 -9 -3 2795.37 377.26
 3 -9 4 10156.4 804.57
 3 -9 4 11311.8 1045.16
 3 9 4 9889.4 1183
 3 9 4 10582.5 605.35
 -3 9 -4 10383.1 1081.49
 -3 9 -4 9907.28 1402.15
 -3 -9 -4 9112.63 911.93
 -3 -9 -4 9522.09 709.99
 3 -9 5 -67.65 201.24
 3 -9 5 69.54 121.03
 3 9 5 226.39 141.24
 -3 9 -5 -21.25 182.88
 -3 9 -5 -85.48 284.79
 -3 -9 -5 -64.28 94.23
 -3 -9 -5 -30.7 301.34
 3 -9 6 16.01 345.19
 3 -9 6 340.45 300.86
 3 9 6 219.66 348.55
 -3 9 -6 74.41 427.55
 -3 9 -6 156.94 148.08
 -3 -9 -6 3.88 253.63
 3 -9 7 1083.93 206.45
 3 -9 7 1303.67 597.98
 3 9 7 1400.99 620.38
 -3 9 -7 824.47 311.62
 -3 9 -7 1447.57 446.32
 -3 -9 -7 424.4 451.96
 3 -9 8 3430.77 969.34
 3 9 8 3298.99 578.14
 -3 9 -8 3387.78 740.88
 -3 9 -8 3251.59 523.68
 3 -9 9 5041.07 1076.59
 3 9 9 4716.2 690.16
 -3 9 -9 2041.97 818.51
 -3 9 -9 3925.78 1314.48
 -3 -9 -9 -274.53 1272.04
 3 -9 10 220.73 575.72
 3 9 10 142.39 337.62
 -3 9 -10 1354.62 703.28
 -3 -9 -10 132.72 672.37
 3 -10 -10 -228.43 1037.16
 3 -10 -10 2111.87 522.63
 3 10 -10 2969.52 587.29
 3 10 -10 3701.6 1133.33
 -3 10 10 4023.02 968.06
 -3 -10 10 27.33 567.76
 3 -10 -9 5752.75 818.23
 3 10 -9 5211.9 757.15
 3 10 -9 -3.82 1326.3
 -3 10 9 4477.02 1210.34
 -3 -10 9 4563 707.54
 3 -10 -8 2908.46 791.55
 3 -10 -8 2889.23 557.33
 3 10 -8 2275.01 953.61
 3 10 -8 143.54 536.84
 -3 10 8 3493.72 871.89
 -3 -10 8 3759.47 514.11
 3 -10 -7 1467.44 353.02
 3 -10 -7 358.12 648.51
 3 10 -7 1138.04 643.53
 3 10 -7 838.75 730.84
 -3 10 7 861.32 373.8
 -3 -10 7 1416.34 331.23
 3 -10 -6 6058.4 971.6
 3 -10 -6 5068.48 768.06
 3 10 -6 5646.92 729.38
 3 10 -6 4958.89 1050.28
 -3 10 6 6254.52 1085.13
 -3 -10 6 5352.18 858.24
 3 -10 -5 7098.67 693.74
 3 -10 -5 6458.75 755.17
 3 10 -5 6782.6 1104.43
 3 10 -5 8000.79 1184.27
 -3 10 5 6211.74 1056.61
 -3 10 5 6181.1 1067.57
 -3 -10 5 7466.81 850.01
 3 -10 -4 20770.3 1957.19
 3 -10 -4 20274.7 1489.95
 3 10 -4 20149.3 2103.15
 3 10 -4 24594.1 2091.61
 -3 10 4 19961.5 1936.58
 -3 10 4 20210.6 1527.47
 -3 -10 4 26335.4 1824.37
 3 -10 -3 1624.49 310.34
 3 -10 -3 1547.38 307.62
 3 10 -3 1603.39 351.96
 3 10 -3 1413.3 550.11
 -3 10 3 1124.12 572.52
 -3 10 3 1065.57 530.37
 -3 -10 3 1258.65 341.15
 3 -10 -2 48025.1 3650.87
 3 -10 -2 46176.1 2876.17
 3 10 -2 45664.6 3530.26
 3 10 -2 45180.9 3665.54
 3 10 -2 46376.8 2569.14
 -3 10 2 45174.9 3052.26
 -3 10 2 46417.9 3584.62
 -3 -10 2 38916.1 2631.13
 3 -10 -1 24313.7 1502.86
 3 -10 -1 24652.4 1620.48
 3 10 -1 24309.6 1667.05
 3 10 -1 23402.7 1393.5
 -3 10 1 22978.4 2013.4
 -3 10 1 23434 2013.96
 -3 -10 1 21236 1818.34
 3 -10 0 19817 1284.79
 3 -10 0 20948.8 1389.12
 3 10 0 19485.6 1097.33
 3 10 0 16059.2 1778.23
 3 10 0 19690.7 1033.35
 -3 10 0 19786 1393.37
 -3 10 0 21755.9 1458.01
 -3 -10 0 19675.9 1281.49
 3 -10 1 5817.8 571.34
 3 -10 1 6195.17 886.5
 3 10 1 5632.66 451.63
 3 10 1 4911.05 326.24
 3 10 1 6939.39 989.21
 -3 10 -1 5299.22 926.93
 -3 10 -1 5660.59 837.09
 -3 -10 -1 6340.35 487.19
 3 -10 2 5133.17 548.73
 3 -10 2 5096.07 388.89
 3 10 2 6566.82 982.01
 3 10 2 5330.73 496.64
 -3 10 -2 5864.26 628.7
 -3 10 -2 5453.01 543.14
 -3 -10 -2 7131.45 656.49
 3 -10 3 154.41 132.55
 3 -10 3 174.98 311.95
 3 10 3 -14.99 380.73
 3 10 3 520.18 286.26
 -3 10 -3 297.95 218.89
 -3 -10 -3 63.76 190.78
 3 -10 4 -65.19 127.79
 3 -10 4 -41.9 102.4
 3 10 4 134.85 208.9
 -3 10 -4 334.71 270.32
 -3 10 -4 -58.55 177.59
 -3 -10 -4 137.94 259.46
 -3 -10 -4 -39.09 114.56
 3 -10 5 2791.87 714.24
 3 -10 5 3335.16 688.64
 3 10 5 2563.15 769.21
 -3 10 -5 2673.6 931.21
 -3 10 -5 2992.17 390.51
 -3 -10 -5 3517.86 907.8
 -3 -10 -5 3034.64 386.59
 3 -10 6 2809.49 455.88
 3 -10 6 2885.5 782.45
 3 10 6 3526.35 520.13
 -3 10 -6 3221.93 596.8
 -3 10 -6 2209.97 354.55
 -3 -10 -6 3111.68 614.29
 3 -10 7 80.8 286.73
 3 -10 7 218.34 327.17
 3 10 7 680.91 347.08
 -3 10 -7 -175.52 244.44
 -3 -10 -7 -105.77 252.13
 3 -10 8 11411.4 1158.11
 3 10 8 10939.9 1703.59
 -3 10 -8 11374.7 1365.47
 -3 10 -8 12417.7 1571.87
 -3 -10 -8 9848.12 1328.57
 3 -10 9 -46.97 189.36
 3 10 9 22.68 326.86
 -3 10 -9 64.01 263.4
 -3 10 -9 -132.16 413.34
 -3 -10 -9 8.75 417.97
 3 -10 10 283.47 504.83
 3 10 10 104.94 298.25
 -3 10 -10 152.38 637.35
 -3 -10 -10 199.21 380.81
 3 -11 -9 467.32 254.83
 3 -11 -9 153.92 318.89
 3 11 -9 -13.6 561.51
 3 11 -9 174.29 468.36
 -3 11 9 -1.11 283.52
 -3 -11 9 -40.14 450.85
 3 -11 -8 1842.43 435.9
 3 -11 -8 1530.28 614.95
 3 11 -8 208.72 687.83
 3 11 -8 858.33 773.99
 -3 11 8 -22.05 396.82
 -3 -11 8 1500.48 593.39
 3 -11 -7 11391.6 1039.36
 3 11 -7 11950.3 1856.91
 -3 11 7 12062.9 1709.67
 -3 11 7 10750 1639.88
 -3 -11 7 10085 1422.3
 3 -11 -6 9297.91 1198.08
 3 11 -6 8283.92 1286.55
 3 11 -6 6255.38 880.87
 -3 11 6 7483.44 810.67
 -3 11 6 6638.47 802.82
 -3 -11 6 8425.45 1021.15
 3 -11 -5 3230.76 462.64
 3 11 -5 2300.24 825.03
 3 11 -5 3107.17 894.78
 -3 11 5 3088.64 796.33
 -3 11 5 2679.4 521.7
 -3 -11 5 3166.22 582.44
 3 -11 -4 572.69 250.29
 3 -11 -4 1312.14 447.66
 3 11 -4 379.63 466.42
 3 11 -4 714.45 326.5
 -3 11 4 578.02 289.29
 -3 11 4 429.43 293.88
 -3 -11 4 1041.18 320.13
 3 -11 -3 15218.3 1031.4
 3 -11 -3 14829.3 1165.7
 3 11 -3 14039 1601.13
 3 11 -3 13703.2 1182.96
 -3 11 3 13633 1147.65
 -3 11 3 14624.6 1158.85
 -3 -11 3 13914.3 841.58
 3 -11 -2 8093.06 773.3
 3 -11 -2 10207.2 723.77
 3 11 -2 8743.79 1275.96
 3 11 -2 9571.98 816.41
 -3 11 2 10027.4 1232.91
 -3 11 2 9346.06 850.75
 -3 -11 2 9185.01 751.29
 3 -11 -1 518.75 211.3
 3 -11 -1 595.38 408.29
 3 11 -1 471.9 179.94
 3 11 -1 709.45 202.6
 3 11 -1 -40.2 462.45
 -3 11 1 577.79 434.84
 -3 11 1 639.25 420.69
 -3 -11 1 1053.69 377.59
 3 -11 0 10703.5 1235.05
 3 -11 0 10284.8 747.69
 3 11 0 10724.2 874.79
 3 11 0 11743.1 1417.88
 -3 11 0 10935.7 1281.23
 -3 11 0 9939.59 912.28
 -3 -11 0 11947.9 1185.92
 3 -11 1 12753.1 918.28
 3 -11 1 12745.2 1385.47
 3 11 1 12489.3 1512.72
 3 11 1 11449.4 1039.49
 -3 11 -1 11343.6 1309.62
 -3 11 -1 13621.4 1084.8
 -3 -11 -1 11759.7 1147.32
 3 -11 2 250.4 221.71
 3 -11 2 228.62 383.73
 3 11 2 181.22 238.41
 3 11 2 352.74 286.64
 -3 11 -2 42.53 387.52
 -3 11 -2 239.64 313.85
 -3 -11 -2 324.46 246.36
 3 -11 3 3198.84 484.65
 3 -11 3 3653.34 570.09
 3 11 3 3492.54 717.73
 3 11 3 2934.48 554.83
 -3 11 -3 4132.75 599.18
 -3 11 -3 4243.68 461.22
 -3 -11 -3 4307.15 543.73
 3 -11 4 2135.09 354.46
 3 -11 4 1548.65 277.9
 3 11 4 1894.1 722.59
 3 11 4 1579.65 573.34
 -3 11 -4 1494.97 481.95
 -3 11 -4 1594.88 715.86
 -3 -11 -4 -15.95 349.92
 3 -11 5 21210.1 1891.36
 3 -11 5 19628.9 2030.8
 3 11 5 21048.1 2168.01
 -3 11 -5 19491.1 2424.76
 -3 11 -5 20602.6 1777.65
 -3 -11 -5 19985.9 2361.3
 3 -11 6 961.11 321.12
 3 -11 6 705.7 535.98
 3 11 6 713.16 552.64
 -3 11 -6 963.98 699.34
 -3 -11 -6 605.72 402.15
 3 -11 7 24472.7 1874.88
 3 -11 7 21636 2238.11
 3 11 7 22057.4 1900.47
 -3 11 -7 21712 2027.38
 -3 -11 -7 18990 2746.49
 3 -11 8 250.31 274.39
 3 11 8 275.4 454.28
 -3 11 -8 244.18 427.84
 -3 11 -8 -55.6 579.3
 -3 -11 -8 45.87 601.22
 3 -11 9 4194.1 1162.49
 3 11 9 4100.04 1119.71
 -3 11 -9 2299.85 609.28
 -3 11 -9 5524.97 1490.1
 -3 -11 -9 5769.06 914.45
 3 -12 -9 108.74 150.86
 3 12 -9 -18.44 327.51
 3 12 -9 -26.21 278.44
 -3 12 9 -123.97 186.67
 -3 12 9 -9.43 286.05
 -3 -12 9 -6.82 150.65
 3 -12 -8 99.16 472.72
 3 12 -8 3681.2 958.2
 3 12 -8 -219.25 846.72
 -3 12 8 2381.57 906.47
 -3 12 8 2005.63 821.86
 -3 -12 8 2629.32 443.53
 3 -12 -7 32.09 258.89
 3 12 -7 -74.53 337.61
 3 12 -7 -19.24 170.7
 -3 12 7 24.21 173.97
 -3 12 7 30.04 166.74
 -3 -12 7 -120.46 227.35
 3 -12 -6 6551.99 1040.66
 3 12 -6 4511.36 1288.71
 3 12 -6 5328.64 752.43
 -3 12 6 7083.32 1182.66
 -3 12 6 5089.34 1177.25
 -3 -12 6 5248.67 569.12
 3 -12 -5 25276 2423.69
 3 12 -5 26512.4 2150.56
 3 12 -5 25912.5 2098.68
 -3 12 5 26481.9 2053.44
 -3 12 5 30599 2852.52
 -3 -12 5 25174.8 1708.15
 3 -12 -4 30184.2 2191.69
 3 12 -4 27194.2 2199
 -3 12 4 30981.8 2893.39
 -3 12 4 28519.4 2803.93
 -3 -12 4 27641.9 1766.31
 3 -12 -3 4183.56 564.63
 3 12 -3 3843.71 1036.63
 3 12 -3 5017.38 607.74
 -3 12 3 5025.53 605.36
 -3 12 3 5383.18 991.67
 -3 -12 3 4191.66 359.05
 3 -12 -2 2765.97 309.91
 3 -12 -2 1990.29 393.68
 3 12 -2 2657.04 463.89
 -3 12 2 2738.07 684.34
 -3 12 2 1980.35 702.37
 -3 -12 2 959.2 307.61
 3 -12 -1 130.16 221.77
 3 -12 -1 388.38 164.26
 3 12 -1 277.49 183.06
 3 12 -1 343.86 247.3
 -3 12 1 426.76 233.7
 -3 12 1 176.83 217.51
 -3 -12 1 490.8 369.21
 3 -12 0 9126.45 1219.41
 3 -12 0 8202.03 487.36
 3 12 0 8557.83 858.76
 3 12 0 7519.27 757.58
 -3 12 0 8327.25 1289.94
 -3 12 0 8690.3 778.18
 -3 -12 0 8490.87 1037.89
 3 -12 1 5907.24 959.11
 3 -12 1 5252.84 520.1
 3 12 1 6726.37 1120.04
 3 12 1 5057.62 465.41
 -3 12 -1 5919.45 691.43
 -3 12 -1 4909.24 885.5
 -3 -12 -1 5665.5 797.26
 3 -12 2 1864.11 402
 3 -12 2 2137.78 739.45
 3 12 2 317.95 778.66
 3 12 2 1795.01 530.09
 -3 12 -2 2115.03 742.59
 -3 12 -2 2480.53 375.57
 -3 -12 -2 2456.32 495.11
 3 -12 3 741.06 401.14
 3 -12 3 210.59 153.84
 3 12 3 36.39 337
 3 12 3 442.45 463.27
 -3 12 -3 68.23 339.45
 -3 12 -3 -15.34 478.97
 -3 -12 -3 456.37 163.33
 3 -12 4 1457.33 655.88
 3 -12 4 2224.54 496.4
 3 12 4 1781.19 785.07
 3 12 4 1856.17 361.35
 -3 12 -4 1747.19 459.89
 -3 12 -4 1826.17 325.98
 -3 -12 -4 -13.47 401.67
 3 -12 5 5998.76 909.02
 3 -12 5 4976.99 1004.87
 3 12 5 5126.06 1248.35
 3 12 5 4508.01 614.27
 -3 12 -5 3633.44 739.68
 -3 12 -5 4251.08 767.91
 3 -12 6 11338.1 1461.83
 3 -12 6 9377.56 894.52
 3 12 6 8047.73 945.98
 -3 12 -6 9274.32 1769.88
 -3 -12 -6 9680.35 1729.89
 3 -12 7 545.13 297.89
 3 -12 7 706.85 281.89
 3 12 7 220.11 507.23
 -3 12 -7 -123.19 394.32
 -3 -12 -7 -152.29 650.04
 3 -12 8 2895.06 805.03
 3 12 8 1736.21 499.25
 -3 12 -8 1495.89 1036.9
 -3 12 -8 1325.55 473.94
 -3 -12 -8 -165.04 998.08
 3 -12 9 94.35 399.57
 3 12 9 -85.07 411.4
 -3 12 -9 318.76 310.16
 -3 12 -9 -47.24 350.61
 -3 -12 -9 -332.01 496.6
 3 -13 -8 13.03 337.71
 3 13 -8 116.02 389.69
 3 13 -8 1048.22 450.34
 -3 13 8 490.24 676.07
 -3 13 8 1146.37 379.21
 -3 -13 8 772.37 529.9
 3 -13 -7 15.98 551.96
 3 13 -7 1255.47 444.47
 3 13 -7 1053.23 631.92
 -3 13 7 622.04 658.38
 -3 13 7 144.52 657.26
 -3 -13 7 641.13 285.55
 3 -13 -6 543.17 473.65
 3 13 -6 533.55 372.16
 3 13 -6 52.92 547.85
 -3 13 6 742.6 563.14
 -3 13 6 458.4 337.81
 -3 -13 6 405.04 377.13
 3 -13 -5 853.63 673.6
 3 13 -5 1224.59 758.36
 3 13 -5 1362.67 684.03
 -3 13 5 1233.69 728.34
 -3 13 5 1679.07 435.83
 -3 -13 5 1284.23 283.79
 3 -13 -4 960.95 327.52
 3 13 -4 1346.52 645.97
 3 13 -4 1142.49 599.67
 -3 13 4 831.71 602.45
 -3 13 4 646.67 617.31
 -3 -13 4 669.14 214.5
 3 -13 -3 29712.4 2587.94
 3 13 -3 25299.1 1971.28
 3 13 -3 22479.9 2634.97
 -3 13 3 25154 2576.11
 -3 13 3 22678.3 1870.58
 3 -13 -2 614.31 441.51
 3 13 -2 969.4 315.16
 -3 13 2 712.18 492.39
 -3 13 2 -224.61 294.65
 -3 -13 2 606.25 268.76
 3 -13 -1 3399.53 970.81
 3 13 -1 6669.78 1135.39
 -3 13 1 6611.2 1099.22
 -3 13 1 5639.5 638
 -3 -13 1 4571.73 596.3
 3 -13 0 6336.29 691.4
 3 -13 0 5353.67 487.02
 3 13 0 5974.26 691.4
 3 13 0 5985.93 757.19
 -3 13 0 7029.48 1180.36
 -3 13 0 7241.09 713.39
 -3 -13 0 5764.14 972.54
 3 -13 1 10555.8 1445.7
 3 -13 1 11143.6 847.27
 3 13 1 9743.52 1079.35
 3 13 1 10529.8 784.49
 -3 13 -1 10770.7 1072.84
 -3 13 -1 11183.2 1349.54
 -3 -13 -1 11612.5 1260.67
 3 -13 2 213.89 201.48
 3 -13 2 12.43 232.07
 3 13 2 98.25 282.66
 3 13 2 261 254.11
 -3 13 -2 119.04 189.78
 -3 13 -2 234.77 409.75
 -3 -13 -2 185.4 160.12
 3 -13 3 443.9 235.85
 3 -13 3 309.24 244.56
 3 13 3 152.85 329.78
 3 13 3 83.56 275.42
 -3 13 -3 -21.6 464.14
 -3 13 -3 -14.09 187.82
 -3 -13 -3 277.44 272.46
 3 -13 4 4842.47 786.85
 3 -13 4 4172.59 623.41
 3 13 4 3806.93 705.48
 3 13 4 3536.9 579.18
 -3 13 -4 4450.24 811.92
 -3 13 -4 3747.09 1183.67
 -3 -13 -4 4735.54 443.2
 3 -13 5 1185.78 739.78
 3 13 5 2057.56 536.55
 3 13 5 1559.97 722.31
 -3 13 -5 1977.13 929.68
 3 -13 6 6926.56 1254.5
 3 -13 6 6583.83 1115.6
 3 13 6 6628.53 1549.7
 3 13 6 5504.04 1286.94
 -3 13 -6 6366.27 1001.17
 3 -13 7 16.62 365.86
 3 -13 7 149.06 213.48
 3 13 7 -533.8 239.63
 -3 13 -7 1.49 500.2
 -3 -13 -7 99 278.19
 3 -13 8 9081.62 1388.99
 3 13 8 347.62 1393.02
 -3 13 -8 7295.49 1067.61
 -3 13 -8 5441.43 827.3
 -3 -13 -8 5631.32 1026.19
 3 -14 -8 -8.53 627.74
 3 14 -8 198.79 651.89
 3 14 -8 2361.98 783.8
 -3 14 8 285.79 426.76
 -3 14 8 429.99 401.95
 -3 -14 8 635.75 521.95
 3 -14 -7 24.11 751.9
 3 14 -7 1557.13 480.05
 3 14 -7 1003.32 913.61
 -3 14 7 1130.33 485.35
 -3 14 7 2108.37 825.92
 -3 -14 7 964.38 571.67
 3 -14 -6 18425.4 1631.75
 3 14 -6 19458.6 2596.02
 3 14 -6 16607.5 1662.83
 -3 14 6 18292.6 1733.65
 -3 14 6 19648.8 1783.04
 -3 -14 6 20994.6 1897.41
 3 -14 -5 1584.54 413.51
 3 14 -5 577.94 722.34
 3 14 -5 1339.12 864.41
 -3 14 5 1656.73 816.44
 -3 14 5 1852.96 824.84
 3 -14 -4 24129.2 2370.99
 3 14 -4 21657.6 2554.78
 3 14 -4 19950 2488.66
 -3 14 4 19802.9 1766.9
 -3 14 4 20610.6 1794.32
 3 -14 -3 77.35 237.2
 3 14 -3 334.08 294.4
 3 14 -3 174.07 418.21
 -3 14 3 396.46 448.7
 -3 14 3 136.62 423.11
 3 -14 -2 1317.68 569.44
 3 14 -2 176.59 682.18
 -3 14 2 1209.74 382.23
 -3 14 2 -319.3 622.59
 -3 -14 2 1229.77 354.78
 3 -14 -1 6904.03 1130.64
 3 14 -1 5029.19 773.31
 -3 14 1 4344.45 733.53
 -3 14 1 6542.06 1104.29
 -3 -14 1 6364.46 696.53
 3 -14 0 11741.4 1109.33
 3 14 0 12153.4 1121.45
 3 14 0 12429.9 1237.67
 -3 14 0 13339.7 1250.15
 -3 14 0 12572.5 1577.18
 -3 -14 0 14193.3 1548.91
 3 -14 1 2767.62 833.25
 3 14 1 2786.84 365.92
 3 14 1 2704.19 573.38
 -3 14 -1 3105.12 570.21
 -3 14 -1 79.82 742.51
 -3 -14 -1 2703.55 695.8
 3 -14 2 4321.77 572.31
 3 -14 2 4564.23 656.57
 3 14 2 3390.39 765.37
 3 14 2 4637.53 738.77
 -3 14 -2 3533.31 1142.84
 -3 14 -2 5421.31 605.48
 -3 -14 -2 4502.69 522.91
 3 -14 3 18199.8 1539.79
 3 -14 3 21935.4 2326.15
 3 14 3 22735.1 2614.4
 3 14 3 17502 1431.41
 -3 14 -3 19995.8 1793.67
 -3 14 -3 20245.3 1483.59
 -3 -14 -3 18725.6 1734.84
 3 -14 4 25.75 143.41
 3 -14 4 73.57 197.36
 3 14 4 325.87 374.43
 3 14 4 -90.27 296.29
 -3 14 -4 33.99 236.57
 -3 -14 -4 -5.14 216.35
 3 -14 5 1306.81 560.29
 3 -14 5 1226.83 440.85
 3 14 5 1740.47 423.5
 3 14 5 574.64 859.65
 -3 14 -5 1031.26 532.45
 3 -14 6 3171.03 874.33
 3 -14 6 3928.11 646.22
 3 14 6 3017.45 631.51
 3 14 6 3521.32 765.89
 -3 14 -6 694.31 1256.54
 3 -14 7 518.63 455.62
 3 -14 7 59.09 245.14
 3 14 7 322.58 287.25
 3 14 7 131.22 583.58
 -3 14 -7 -105.06 351.34
 3 -14 8 2064.08 716.81
 3 14 8 1250.44 550.92
 3 14 8 64.17 745.24
 -3 14 -8 51.35 936.06
 -3 14 -8 137.27 750.85
 3 -15 -7 2452.09 612.76
 3 15 -7 1727.72 1060.53
 3 15 -7 2986.92 1276.54
 -3 15 7 3184.39 695.94
 -3 15 7 4051.27 1207.27
 3 -15 -6 19814.4 2287.07
 3 15 -6 17178.2 1746.35
 3 15 -6 16924.1 2688.5
 -3 15 6 20503 1959.12
 -3 15 6 19106.5 2518.6
 3 -15 -5 18744.7 2218.66
 3 15 -5 20653.5 2708.03
 3 15 -5 17788.5 1672.83
 -3 15 5 19186.2 1818
 -3 15 5 18977.5 2528.93
 3 -15 -4 2197.1 497.18
 3 15 -4 1873.55 964.32
 3 15 -4 1907.94 542.79
 -3 15 4 2045.76 563.56
 -3 15 4 2054.33 866.9
 3 -15 -3 4358.2 998.71
 3 15 -3 4582.84 735.87
 3 15 -3 1439.05 1055.55
 -3 15 3 4747.44 1146.99
 3 -15 -2 507.86 284.32
 3 15 -2 490.23 318.42
 -3 15 2 674.79 316.08
 -3 15 2 -568.56 294.65
 -3 -15 2 440.7 264.53
 3 -15 -1 933.48 336.42
 3 15 -1 864.2 663.62
 -3 15 1 624.27 635.51
 -3 15 1 410.69 318.55
 -3 -15 1 592.08 317.17
 3 -15 0 1926.66 419.99
 3 15 0 1649.62 798.47
 -3 15 0 689.32 785.52
 -3 15 0 1318.95 634.87
 -3 -15 0 -195.73 623.69
 3 -15 1 2428.15 545.12
 3 15 1 1815.86 350.97
 3 15 1 2637.51 583.79
 -3 15 -1 2636.15 754.96
 -3 15 -1 2782.22 976.59
 -3 -15 -1 2337.77 449.77
 3 -15 2 5781.41 1194.41
 3 15 2 4130.76 564.78
 3 15 2 4983.27 836.27
 -3 15 -2 6467.53 1326.89
 -3 15 -2 6272.91 680.24
 -3 -15 -2 5485.04 952.38
 3 -15 3 262.99 321.74
 3 15 3 173.68 251.84
 3 15 3 415.99 370.65
 -3 15 -3 671.98 360.87
 -3 15 -3 507.4 254.18
 -3 -15 -3 608.07 386.79
 3 -15 4 7306.92 1263.42
 3 15 4 57.87 1406.5
 3 15 4 4796.1 699.16
 -3 15 -4 6488.18 920.47
 3 -15 5 70.48 158.62
 3 -15 5 376.32 363.31
 3 15 5 -233.34 249.27
 3 15 5 -56.9 339.32
 -3 15 -5 293.99 440.91
 3 -15 6 10008.7 1177.21
 3 -15 6 8568.11 1396.88
 3 15 6 9633.61 1979.8
 3 15 6 10092.9 1675.45
 -3 15 -6 9603.44 1342.2
 3 -15 7 -11.01 474.48
 3 -15 7 -276.72 243.82
 3 15 7 -59.57 476.27
 3 15 7 20.71 338.96
 -3 15 -7 -64.09 609.6
 3 -16 -6 9688.41 1664.3
 3 16 -6 8779.68 1769.4
 3 16 -6 10558.6 1365.63
 -3 16 6 8947.19 1246.59
 3 -16 -5 3870.4 1012.26
 3 16 -5 3975.87 1300.63
 3 16 -5 2561.03 659.49
 -3 16 5 3322.93 742.12
 -3 16 5 3415.26 725.52
 3 -16 -4 3573.69 1141.37
 3 16 -4 3633.7 1369.01
 3 16 -4 4088.57 794.45
 -3 16 4 7038.25 879.49
 -3 16 4 4918.58 801.9
 3 -16 -3 4385.13 677.92
 3 16 -3 905.88 1063.24
 3 16 -3 3323.33 1220.76
 -3 16 3 3716.28 1107.41
 -3 16 3 3951.24 1167.3
 3 -16 -2 1270.89 585.17
 3 16 -2 835.8 668.23
 -3 16 2 -277.86 610.31
 -3 16 2 639.38 372.37
 -3 -16 2 316.42 323.8
 3 -16 -1 2817.03 564.9
 3 16 -1 2677.12 1130.99
 -3 16 1 2956.77 1084.48
 -3 16 1 2551.89 954.78
 -3 -16 1 3282.49 941.13
 3 -16 0 -11 197.69
 3 16 0 -51.29 385.68
 -3 16 0 94.14 223.51
 -3 16 0 50.27 183.65
 -3 -16 0 30.3 317.99
 3 -16 1 6727.67 929.02
 3 16 1 5668.74 918.66
 -3 16 -1 6499.47 770.68
 -3 16 -1 6863.09 1509.82
 -3 -16 -1 6539.2 1181.07
 3 -16 2 7981.01 1545.88
 3 16 2 10132.5 1789.65
 3 16 2 8277.31 829.04
 -3 16 -2 9246.25 1367.13
 -3 16 -2 8493.97 1722.91
 -3 -16 -2 8983.55 887.98
 3 -16 3 -4.28 301.66
 3 16 3 -52.06 200.25
 3 16 3 -111.26 235.95
 -3 16 -3 96.82 203.03
 -3 -16 -3 17.22 218.79
 3 -16 4 2607.42 508.44
 3 16 4 10.58 593.49
 3 16 4 1750.92 710.81
 -3 16 -4 16.2 979.83
 3 -16 5 17.54 404.87
 3 16 5 28.23 467.75
 3 16 5 112.4 215.32
 -3 16 -5 -172.01 489.76
 3 -16 6 4486.08 732.05
 3 16 6 -27.98 837.21
 3 16 6 3525.13 698.28
 -3 16 -6 4074.57 872.62
 3 -17 -5 683.11 676.58
 3 17 -5 962.84 433.31
 3 17 -5 807.7 876.32
 -3 17 5 266.23 825.84
 -3 17 5 824.17 462.95
 3 -17 -4 1287.4 499.27
 3 17 -4 1204.34 505.45
 -3 17 4 1792.31 886.62
 -3 17 4 1022.49 506.26
 3 -17 -3 14374.9 1435.75
 3 17 -3 14425 2393.84
 3 17 -3 12308.2 2051.08
 -3 17 3 13667.4 2267.06
 -3 17 3 12944 2135.63
 3 -17 -2 890.78 655.04
 3 17 -2 90.89 465.03
 -3 17 2 760.94 738.98
 -3 17 2 426.2 379.02
 -3 -17 2 1342.02 384.25
 3 -17 -1 5700.3 1318.07
 3 17 -1 5869.05 995.11
 -3 17 1 6576.78 990.98
 -3 17 1 5999.45 845.86
 -3 -17 1 6237.75 1295.86
 3 -17 0 -139.39 268.94
 3 17 0 29.57 469.2
 -3 17 0 284.35 474.23
 -3 17 0 378.08 378.97
 -3 -17 0 112.72 235.26
 3 -17 1 5501.12 792.53
 3 17 1 5942.32 903.39
 -3 17 -1 4892.58 868.89
 -3 17 -1 5085.6 1090.02
 -3 -17 -1 33.56 1116
 3 -17 2 185.52 244.84
 3 17 2 -353.67 463.48
 -3 17 -2 17.19 459.86
 -3 -17 -2 62.32 330.83
 3 -17 3 8083.02 1526.87
 3 17 3 5949 1709.27
 3 17 3 6556.01 800.28
 -3 17 -3 7291.95 1091.03
 -3 -17 -3 4359.64 1175.6
 3 -17 4 767.4 514.93
 3 17 4 52.25 253.23
 3 17 4 -7.2 614.62
 -3 17 -4 208.55 612.76
 3 -17 5 536.4 379.36
 3 17 5 -47.8 748.11
 3 17 5 -66.34 558.09
 -3 17 -5 761.41 752.39
 3 -18 -4 18613.5 1896.14
 3 18 -4 21039.3 3127.15
 3 18 -4 17998.6 2007.28
 -3 18 4 22433.6 3004.95
 -3 18 4 18267.7 2832.18
 3 -18 -3 3338.12 1240.29
 3 18 -3 4723.14 922.49
 3 18 -3 2319.31 1208.68
 -3 18 3 4043.09 808.97
 -3 18 3 3798.35 1400.52
 3 -18 -2 1802.75 529.7
 3 18 -2 66.81 1069.32
 -3 18 2 1690.16 885.18
 -3 18 2 530.36 1011.71
 -3 -18 2 2099.07 524.05
 3 -18 -1 455.67 498.64
 3 18 -1 -577.51 609.94
 -3 18 1 327.03 577.5
 -3 18 1 170.82 491.92
 -3 -18 1 303.75 480.23
 3 -18 0 741.21 436.9
 3 18 0 44.53 477.89
 -3 18 0 948.01 481.89
 -3 18 0 562.34 370.42
 -3 -18 0 1359.1 646.75
 3 -18 1 2918.16 542.62
 3 18 1 -3.14 1031.52
 -3 18 -1 2007.33 1013.08
 -3 -18 -1 426.95 489.06
 3 -18 2 -146.83 265.29
 3 18 2 -237.78 489.06
 -3 18 -2 240.65 296.79
 -3 -18 -2 155.71 214.82
 3 -18 3 740.57 439.89
 3 18 3 113.15 850.8
 -3 18 -3 1066.71 865.64
 3 -18 4 5607.82 864.04
 3 18 4 -33.2 1148.33
 -3 18 -4 4374.05 979.14
 3 19 -2 10199.5 1511.29
 -3 19 2 8584.38 1880.71
 -3 19 2 12355.8 2281.87
 3 -19 -1 555.43 545.21
 3 19 -1 -176.01 606.5
 -3 19 1 -26.05 586.69
 -3 19 1 194.6 504.33
 -3 -19 1 97.62 287.22
 3 -19 0 -60.26 235.3
 3 19 0 -301.39 294.72
 -3 19 0 47.07 380.09
 -3 19 0 94.2 478
 -3 -19 0 107.04 234.15
 3 19 1 23.72 792.46
 -3 19 -1 910.35 484.05
 -3 -19 -1 87.89 636.83
 4 0 -11 188.17 330.22
 -4 0 11 -43.89 206.79
 4 0 -10 -110.06 325.41
 4 0 -10 -46.06 196.61
 -4 0 10 195.86 195.52
 4 0 -9 31440.2 2956.22
 4 0 -9 30723.1 2272.39
 -4 0 9 28390.2 2247.52
 4 0 -8 11295.3 1302
 4 0 -8 10700.9 977.64
 -4 0 8 10796.1 1030.33
 -4 0 8 12440.9 1430.63
 4 0 -7 -79.05 163.84
 4 0 -7 28.48 226.79
 -4 0 7 115.64 107.76
 -4 0 7 230.19 166.45
 4 0 -6 13390 1053.31
 4 0 -6 14772.7 1195.52
 -4 0 6 18389 1253.32
 -4 0 6 13751.8 1464.16
 4 0 -5 130212 9533.62
 4 0 -5 132461 10496.9
 -4 0 5 116396 8385.04
 -4 0 5 133027 10015.8
 4 0 -4 214.1 238.58
 4 0 -4 111.12 113
 -4 0 4 60.72 95.1
 -4 0 4 111.97 254.78
 4 0 -3 80244 4671.31
 4 0 -3 82705.6 5505.55
 -4 0 3 100557 7155.77
 -4 0 3 72547.8 4382.26
 -4 0 3 82599.7 5319.21
 4 0 -2 892.85 196.99
 4 0 -2 803.36 266.62
 -4 0 2 513.11 331.95
 4 0 -1 456.05 199.98
 4 0 -1 314 239.16
 -4 0 1 414.93 285.51
 4 0 0 390175 38801.2
 4 0 1 64959.5 3725.76
 4 0 1 61408 3565.77
 4 0 1 56935.8 4318.72
 -4 0 -1 62504.6 4425.64
 -4 0 -1 66939.1 3829.82
 -4 0 -1 55141.9 3166.53
 4 0 2 13626.4 1240.35
 4 0 2 12793.6 598.21
 -4 0 -2 11913.1 897.4
 -4 0 -2 12559.3 639.3
 -4 0 -2 14122.2 1256.67
 4 0 3 98286.2 6155.08
 4 0 3 125827 9448.45
 -4 0 -3 122992 8826.33
 -4 0 -3 119305 8331.93
 4 0 4 62468.8 4120.12
 4 0 4 56502.2 3557.5
 -4 0 -4 52997.5 3432.43
 -4 0 -4 49480.1 2389.64
 -4 0 -4 50862 2399.13
 4 0 5 15267.2 1172.87
 4 0 5 10904.8 768
 -4 0 -5 11096.5 393.39
 -4 0 -5 11476.8 395.77
 -4 0 -5 12582 919.71
 4 0 6 244.91 253.23
 4 0 6 49.8 267.69
 -4 0 -6 290.9 351.06
 4 0 7 2476.5 680.81
 4 0 7 3132.01 396.42
 -4 0 -7 2773.99 513.92
 4 0 8 29.65 292.82
 4 0 8 18.2 253.02
 -4 0 -8 142.38 225.69
 4 0 9 196.69 265.57
 4 0 9 526.85 372.84
 -4 0 -9 102.98 575.99
 4 0 10 2441.91 458.74
 4 0 10 21.36 368.06
 -4 0 -10 1372.87 850.15
 4 0 11 2778 961.2
 4 0 11 1882.26 509.7
 -4 0 -11 2049.46 1184.56
 4 1 -11 126.19 362.62
 4 -1 -11 -225.92 585.94
 -4 -1 11 125.6 365.86
 -4 1 11 1488.3 356.42
 4 -1 -10 -50.81 456.31
 4 1 -10 15.75 278.46
 4 1 -10 613.47 266.96
 4 -1 -10 417.91 453.3
 -4 -1 10 -10.61 469.17
 -4 1 10 249.94 458.15
 4 1 -9 3487.76 530.65
 4 1 -9 3320.33 854.43
 4 -1 -9 2595.41 838.95
 4 -1 -9 3366.25 887.23
 -4 -1 9 3153.9 897.13
 -4 1 9 2795.11 643.06
 -4 1 9 3873.36 534.2
 4 1 -8 9723.78 1153.64
 4 1 -8 9020.9 878.35
 4 -1 -8 9037.07 871.78
 4 -1 -8 8309.3 785.92
 -4 -1 8 8481.34 827.59
 -4 -1 8 9597.61 877.7
 -4 1 8 9461.16 995.08
 -4 1 8 8878.19 838.86
 4 1 -7 665.4 343.62
 4 1 -7 554.59 234.5
 4 -1 -7 775.45 332.16
 4 -1 -7 36.88 408.24
 -4 -1 7 471.42 244.3
 -4 -1 7 856.24 415.14
 -4 1 7 421.29 303.7
 -4 1 7 354.6 243.91
 4 1 -6 51099.4 3841.45
 4 1 -6 45615 2881.84
 4 -1 -6 47315.9 3267.14
 4 -1 -6 48191 3265.55
 -4 -1 6 41875.6 3544.54
 -4 -1 6 60364.7 3568.36
 -4 1 6 48270.4 3338.63
 -4 1 6 45942.7 3164.01
 4 1 -5 1069.78 242.96
 4 -1 -5 851.5 247.38
 4 -1 -5 1048.88 242.57
 4 1 -5 485.15 247.38
 -4 -1 5 633.81 232.68
 -4 -1 5 602.07 235.99
 -4 1 5 867.55 238.75
 -4 1 5 1056.93 314.85
 4 -1 -4 621.93 162.57
 4 1 -4 556.41 168.87
 4 1 -4 535.23 326.72
 4 -1 -4 662.46 343.36
 -4 -1 4 565.73 134.05
 -4 -1 4 367.39 342.78
 -4 1 4 360.17 155.1
 -4 1 4 500.58 365.51
 4 1 -3 102.21 85.09
 4 1 -3 57.11 137.4
 4 -1 -3 30.37 99.94
 4 -1 -3 93.95 249.66
 -4 -1 3 329.03 268.02
 -4 -1 3 67.06 105.71
 -4 -1 3 197.75 176.71
 -4 1 3 204.6 267.56
 -4 1 3 315.6 88.47
 -4 1 3 51.57 209.9
 4 1 -2 11891.2 503.73
 4 1 -2 12581.7 1063.08
 4 -1 -2 12465.2 789.87
 4 -1 -2 12370.6 935.47
 -4 -1 2 12385.9 868.25
 -4 -1 2 12188.4 488.06
 -4 -1 2 13376.5 773.09
 -4 1 2 11648.5 1123.56
 4 1 -1 20475.7 1286.47
 4 1 -1 21335 1123.11
 4 -1 -1 19406.3 1744.14
 4 -1 -1 21742.2 1435.82
 4 1 -1 18696.1 671.04
 4 1 -1 17334.5 636.73
 -4 -1 1 20761.8 1157.44
 -4 1 1 18952.4 1205.47
 4 1 0 16600.2 1491.14
 4 1 0 17646.9 758.37
 4 1 0 16709.7 834.7
 4 -1 0 17024.8 773.96
 4 -1 0 16251.4 880.29
 4 -1 0 16583.9 1531.36
 -4 -1 0 16975.9 1314.92
 -4 -1 0 16560.8 806.02
 -4 1 0 15764.5 1056.58
 -4 1 0 15892.1 716.51
 4 1 1 40312.7 2383.88
 4 1 1 47362.5 2942.29
 4 1 1 46770.9 2512.94
 4 -1 1 41221.5 2371.37
 4 -1 1 56952 3910.28
 4 -1 1 46525.1 2659.26
 -4 -1 -1 45520.1 3248.06
 -4 -1 -1 46958 2699.85
 -4 -1 -1 42575.7 2298.29
 -4 1 -1 51090.2 3588.85
 -4 1 -1 51080.9 2779.42
 4 1 2 281.24 173.7
 4 1 2 268.04 92.93
 4 -1 2 299.42 303.97
 4 -1 2 339.88 109.18
 -4 -1 -2 270.98 211.16
 -4 -1 -2 266.79 59.82
 -4 1 -2 256.51 185.85
 -4 1 -2 419.2 201.12
 -4 1 -2 296.89 96.98
 -4 -1 -2 248.37 303.68
 4 1 3 44957.8 2738.88
 4 1 3 45593.8 2841.63
 4 -1 3 48879.6 2523.45
 4 -1 3 42373.8 3180.96
 -4 -1 -3 51853.4 3412.12
 -4 1 -3 42052.3 2593.11
 -4 1 -3 47237.2 2420.73
 -4 1 -3 46000.4 3412.07
 4 1 4 57028.8 3937.42
 4 1 4 54885.1 3509.02
 4 -1 4 51231.3 2733.29
 4 -1 4 51713.3 3410.85
 -4 -1 -4 55559.5 4101.2
 -4 1 -4 55304.1 4193.44
 -4 1 -4 66989.2 4560.75
 -4 1 -4 58661.8 3089.5
 4 1 5 788.16 352.13
 4 1 5 894.02 209.82
 4 -1 5 985.46 350.81
 4 -1 5 667.11 214.71
 -4 -1 -5 912.86 262.58
 -4 1 -5 839.76 112.34
 -4 1 -5 853.58 262.51
 -4 1 -5 649.13 125.79
 4 1 6 3642.03 398.08
 4 -1 6 350.78 640.3
 4 1 6 3797.03 638.87
 4 -1 6 3354.73 590.66
 -4 -1 -6 3477 515.79
 -4 1 -6 3761.45 509.11
 -4 1 -6 3321.17 204.91
 4 1 7 5657.12 581.19
 4 1 7 6068.74 838.09
 4 -1 7 5699.5 804.75
 4 -1 7 7078 948.07
 -4 -1 -7 7878.34 1208.03
 -4 1 -7 4192.74 719.43
 4 1 8 476.25 467.03
 4 1 8 214.11 392.24
 4 -1 8 530.87 450.46
 4 -1 8 630.05 224.1
 -4 -1 -8 587.63 346.63
 -4 1 -8 275.52 337.23
 4 1 9 104.22 181.73
 4 -1 9 38.18 379.38
 4 -1 9 258.15 303.46
 4 1 9 168.96 212.1
 -4 -1 -9 -60.99 466.52
 -4 1 -9 66.03 269.57
 4 1 10 2512.69 616.29
 4 1 10 -120.55 322.58
 4 -1 10 -4.3 311.88
 4 -1 10 2084.15 395.39
 -4 -1 -10 2298.45 778.18
 -4 1 -10 -91.75 458.52
 4 1 11 16990 1637.77
 4 1 11 17340.5 2465.76
 4 -1 11 18338.3 2108.39
 4 -1 11 20434 1890.32
 -4 1 -11 18202.9 2091.32
 -4 -1 -11 17212.6 2043.38
 4 2 -11 -190.07 443.98
 4 -2 -11 267.19 262.21
 -4 -2 11 -71.91 433.91
 -4 2 11 396.4 450.41
 4 -2 -10 1107.09 703.26
 4 2 -10 398.36 686.01
 4 -2 -10 1684.2 707.28
 4 2 -10 2347.57 439.2
 -4 -2 10 -93.52 425.07
 -4 2 10 2779.22 689
 4 2 -9 183.18 246.27
 4 2 -9 322.36 390.9
 4 -2 -9 4.75 233.51
 4 -2 -9 248.76 402.63
 -4 2 9 192.95 317.33
 -4 2 9 501.33 414.28
 -4 -2 9 362.13 235.43
 4 -2 -8 4524.55 606.28
 4 2 -8 5473.14 590.23
 4 2 -8 5716.79 634.64
 -4 -2 8 5262.41 959.83
 -4 2 8 5373.83 524.88
 -4 2 8 5388.01 665.18
 4 2 -7 115.96 129.47
 4 2 -7 197.63 159.43
 4 -2 -7 91.79 125.39
 4 -2 -7 100.85 276.04
 -4 -2 7 -28.21 158.28
 -4 -2 7 17.05 75.92
 -4 2 7 120 127.18
 -4 2 7 -12.45 158.83
 4 -2 -6 4901.58 614.24
 4 2 -6 5306.14 516.87
 4 -2 -6 4662.41 806.08
 4 2 -6 5022.92 640.82
 -4 -2 6 4619.74 428.81
 -4 -2 6 4393.82 511.93
 -4 2 6 4794.11 527.64
 -4 2 6 5319.78 450.27
 4 2 -5 10771.9 1040.01
 4 -2 -5 9658.69 740.06
 4 -2 -5 9054.71 694.81
 4 2 -5 8417.63 545.57
 -4 -2 5 7364.52 593.78
 -4 -2 5 11844.4 1082.11
 -4 2 5 8597.37 628.19
 -4 2 5 9320.71 746.15
 4 -2 -4 19591.6 1642.5
 4 2 -4 20278.6 1243.93
 4 -2 -4 20552.6 1187.72
 4 2 -4 19513.5 1259.02
 -4 -2 4 21391.8 1359.66
 -4 -2 4 21784.3 1277.25
 -4 2 4 19981.8 1708.61
 -4 2 4 23486.2 1700.68
 4 2 -3 2352.17 232.78
 4 2 -3 1863.41 476.25
 4 -2 -3 2169.09 210.21
 4 -2 -3 2885.98 524.37
 -4 -2 3 2732.19 335.66
 -4 -2 3 1767.88 201.86
 -4 -2 3 2725.4 339.87
 -4 2 3 2757.55 348.27
 -4 2 3 2187.27 184.38
 -4 2 3 2134.83 497.71
 4 2 -2 5736.28 366.66
 4 2 -2 6660.6 687.13
 4 -2 -2 6589.88 740.27
 4 -2 -2 6248 904.14
 -4 -2 2 6011.52 569.09
 -4 -2 2 6555.25 543.54
 -4 -2 2 5198.13 271.8
 -4 2 2 6711.14 783.31
 -4 2 2 5499.43 259.68
 -4 2 2 5819.74 263.89
 4 2 -1 1605.11 157.13
 4 2 -1 1593.09 531.6
 4 2 -1 1754.33 140.85
 4 2 -1 2027.57 341.71
 4 -2 -1 2147.35 413.1
 4 -2 -1 1757.16 534.77
 -4 -2 1 2251.79 365.16
 -4 2 1 1631.69 83.33
 -4 2 1 1761.69 516.25
 -4 2 1 1982.79 111.61
 4 2 0 37750.9 2770.89
 4 2 0 36998 1937.7
 4 2 0 34957.1 1820.85
 4 2 0 35591.8 2053.17
 4 -2 0 34945.3 1821.11
 4 -2 0 42649.5 3035.57
 4 -2 0 38091.8 2067.67
 -4 -2 0 36305.5 2468.34
 -4 2 0 38517.1 2008.59
 -4 2 0 35952 2275.99
 4 2 1 1234.86 459.48
 4 -2 1 1025.57 214.72
 4 -2 1 719.19 260.66
 4 2 1 1654.05 178.48
 -4 -2 -1 1693.69 257.58
 -4 -2 -1 1704.72 259.11
 -4 -2 -1 1541.78 163.36
 -4 2 -1 1921.1 304.07
 4 2 2 37700.9 2249.96
 4 -2 2 35013.5 1986.26
 4 -2 2 36980.5 2325.02
 -4 -2 -2 37337.3 2446.28
 -4 -2 -2 35718.2 1645.99
 -4 2 -2 38054.5 2836.74
 -4 2 -2 37197.2 2372.63
 4 2 3 53208.9 3703.85
 4 2 3 56048.2 3499.02
 4 -2 3 58225.6 3711.49
 4 -2 3 58838.7 3345.97
 -4 -2 -3 52258.2 3805.18
 -4 2 -3 60585.7 4370.78
 -4 2 -3 54606.9 3871.56
 4 2 4 1322.47 225.25
 4 2 4 779.61 216.49
 4 -2 4 1108.75 165.23
 4 -2 4 300.96 417.18
 -4 -2 -4 826.61 265.94
 -4 2 -4 1093.57 439.25
 -4 2 -4 1502.9 263.74
 4 -2 5 10075 1050.71
 4 2 5 8813.72 938.01
 4 -2 5 12036 760.31
 4 2 5 11732.4 1030.82
 -4 -2 -5 9389.05 834.18
 -4 2 -5 11578.1 1240.65
 -4 2 -5 10219.1 583.87
 4 2 6 1973.09 279.25
 4 2 6 1515.36 478.06
 4 -2 6 2007.87 520.67
 4 -2 6 1569.9 267.9
 -4 -2 -6 1602.04 636
 -4 2 -6 1445.11 617.94
 -4 2 -6 1283.13 187.42
 4 2 7 27.24 134.86
 4 2 7 151.29 132.32
 4 -2 7 -114.18 118.38
 4 -2 7 261.81 247.52
 -4 2 -7 -37.16 177.06
 -4 -2 -7 299.19 310.35
 4 2 8 166.46 219.31
 4 2 8 135.71 192.36
 4 -2 8 351.38 210.94
 4 -2 8 219.04 172.27
 -4 -2 -8 -190.51 265.63
 -4 2 -8 231.99 267.29
 4 2 9 18684 2075.84
 4 2 9 15856.9 1384.67
 4 -2 9 18952.3 2197.45
 4 -2 9 20041.7 1850.66
 -4 -2 -9 21666.7 2622.44
 -4 2 -9 19097.9 2534.45
 4 2 10 678.35 303.42
 4 -2 10 722.66 258.41
 4 -2 10 -290.61 343.02
 4 2 10 430.08 320.51
 -4 -2 -10 360.41 407.17
 -4 2 -10 14.66 666.21
 4 2 11 108.91 174.96
 4 2 11 -13.59 180.09
 4 -2 11 145.84 248.59
 4 -2 11 -295.02 184.38
 -4 2 -11 67.31 397.3
 -4 -2 -11 379.86 408.51
 4 3 -11 167.46 308.67
 4 -3 -11 32.9 294.42
 -4 -3 11 53.84 292.16
 -4 3 11 961.83 316.94
 4 -3 -10 332.36 270.05
 4 3 -10 -44.39 269.9
 4 -3 -10 465.17 460.89
 4 3 -10 448.66 290.85
 -4 -3 10 191.78 268.36
 -4 3 10 317.94 288.3
 -4 3 10 412.49 392.33
 4 3 -9 8897.95 1261.87
 4 3 -9 8258.16 1269.72
 4 -3 -9 6246.31 1245.91
 4 -3 -9 8907.29 1273.08
 -4 -3 9 6692.38 838.36
 -4 3 9 8015.51 1099.27
 -4 3 9 10076.7 1364.27
 4 -3 -8 -105.08 263.64
 4 3 -8 80.39 399.27
 4 3 -8 546.25 263.67
 4 -3 -8 -85.87 383.24
 -4 -3 8 730.64 250.19
 -4 3 8 347.35 369.3
 -4 3 8 956.99 264.32
 4 3 -7 6306.86 648.33
 4 -3 -7 6018.34 526.05
 4 -3 -7 6010.2 630.53
 4 3 -7 4926.05 845.85
 -4 -3 7 5907 957.73
 -4 3 7 6384.5 942.99
 -4 3 7 5795.38 830.45
 4 3 -6 284.81 227.07
 4 3 -6 42.62 155
 4 -3 -6 93.45 165.81
 4 -3 -6 219.88 207.83
 -4 -3 6 159.9 112.83
 -4 -3 6 -15.91 280.43
 -4 3 6 132.38 154.21
 -4 3 6 -45.96 242.35
 4 3 -5 35470.8 2385.9
 4 3 -5 35764 2282.97
 4 -3 -5 32878.9 2650.78
 4 -3 -5 35503.1 2305.32
 -4 -3 5 39283.2 2141.26
 -4 -3 5 33809.7 2260.76
 -4 3 5 37113.7 2412.06
 -4 3 5 36097.9 2272.91
 4 3 -4 11554.8 823.61
 4 3 -4 11986.8 1150.34
 4 -3 -4 12590.3 831.22
 4 -3 -4 17266.1 1343.93
 -4 -3 4 11464.7 689.26
 -4 -3 4 12175.6 856.66
 -4 3 4 12116.9 870.6
 -4 3 4 12426.4 1178.89
 4 3 -3 2345.82 468.12
 4 3 -3 1941.83 269.52
 4 -3 -3 2399.26 309.78
 -4 -3 3 2223.02 172.34
 -4 -3 3 2702.46 331.26
 -4 3 3 2076.28 201.34
 -4 3 3 1678.38 299.93
 4 3 -2 640.25 281.1
 4 3 -2 565.7 142.49
 4 -3 -2 425.07 186.24
 4 -3 -2 572.37 222.24
 -4 -3 2 682.7 190.47
 -4 -3 2 655.04 330.33
 -4 -3 2 494.93 124.38
 -4 3 2 558.67 146.45
 -4 3 2 637.23 134.26
 -4 3 2 518.03 343.94
 4 3 -1 5751.1 671.36
 4 3 -1 3205.77 258.96
 4 3 -1 3679.84 458.27
 4 -3 -1 3194.8 544.26
 4 -3 -1 2985.18 420.26
 4 3 -1 3388.69 300.16
 -4 3 1 3436.26 699.54
 -4 -3 1 3366 278.48
 -4 3 1 3726.77 292.27
 -4 3 1 3687.6 279.26
 4 3 0 -41.88 128.06
 4 3 0 102.53 110.39
 4 3 0 202.81 125.68
 4 3 0 200.9 141.89
 4 -3 0 95.2 192.41
 4 -3 0 63.3 119.7
 4 -3 0 239.52 159.52
 -4 -3 0 -15.25 196.74
 -4 3 0 369.5 167.42
 -4 3 0 156.61 104.63
 4 -3 1 86854 6610.99
 4 3 1 81412.6 5338.48
 4 3 1 90475.8 5505.16
 4 3 1 95978.7 6366.07
 4 -3 1 86140.3 5803.58
 -4 -3 -1 94383.5 6269.46
 -4 3 -1 91400.8 5674.23
 -4 3 -1 86744.7 6707.67
 4 3 2 10749.5 941.1
 4 3 2 11767.9 478.03
 4 3 2 9727.78 476.12
 4 -3 2 10175.6 554.12
 4 -3 2 10915.8 796.71
 4 3 2 11003.5 988.06
 -4 -3 -2 10545.3 679.86
 -4 3 -2 10859.3 827.73
 -4 3 -2 12615.7 938.39
 4 -3 3 1739.08 265.55
 4 3 3 1878.16 263.27
 4 3 3 1468.25 253.12
 4 -3 3 1968.18 301
 -4 -3 -3 1511.32 461.23
 -4 3 -3 1856.91 537.62
 -4 3 -3 2341.77 284.43
 4 3 4 -16.66 160.42
 4 -3 4 36.11 95.27
 4 -3 4 68.11 112.69
 4 3 4 58.31 99.91
 -4 -3 -4 -12.68 122.59
 -4 3 -4 69.21 200.72
 -4 3 -4 -42.77 117.18
 4 3 5 40648.8 2985.07
 4 3 5 38033.9 2684.54
 4 -3 5 37519.1 2899.33
 4 -3 5 39921.8 2317.67
 -4 -3 -5 41098.4 2795.29
 -4 3 -5 41069.9 2701.01
 -4 3 -5 42402.4 3377.4
 4 3 6 370.12 328.81
 4 3 6 516.15 361.58
 4 -3 6 452.69 216.84
 4 -3 6 650.26 312.09
 -4 -3 -6 783.15 285.32
 -4 3 -6 637.63 477.14
 -4 3 -6 500.29 166.96
 4 3 7 369.89 350.41
 4 -3 7 454.89 423.65
 4 3 7 524.09 380.47
 4 -3 7 548.81 335.49
 -4 -3 -7 549.98 316.65
 -4 3 -7 -23.79 509.12
 4 3 8 2485.9 866.12
 4 3 8 3738.29 535.02
 4 -3 8 4405.58 899.37
 4 -3 8 4532.53 749.76
 -4 -3 -8 4658.07 725.98
 4 3 9 12188.6 1116.04
 4 3 9 11006.1 1077.37
 4 -3 9 12897.4 1359.77
 4 -3 9 13543.6 1772.23
 -4 3 -9 13603.2 2065.55
 -4 -3 -9 11241.4 2049.62
 4 3 10 58.74 490.02
 4 3 10 403.1 316.35
 4 -3 10 361.52 380.46
 4 -3 10 557.76 311.51
 -4 -3 -10 22.65 647.41
 -4 3 -10 -44.18 375.33
 4 3 11 -64.24 544.54
 4 -3 11 364.73 275.64
 4 -3 11 343.71 359.25
 4 3 11 1411.75 581.94
 -4 -3 -11 41.73 749.28
 -4 3 -11 31.37 725.01
 4 4 -11 -158.69 722.94
 4 -4 -11 2778.91 694.75
 -4 4 11 1725.87 441.11
 -4 -4 11 -75.3 435
 4 4 -10 1406.25 436.35
 4 4 -10 -103.72 708.71
 4 -4 -10 1149.74 409.42
 4 -4 -10 68.11 718.31
 -4 -4 10 1398 683.63
 -4 4 10 1553.61 436.41
 -4 4 10 1863.37 391.76
 4 4 -9 464.43 270.07
 4 4 -9 150.48 273.63
 4 -4 -9 -87.16 451.96
 4 -4 -9 684.89 451.16
 -4 4 9 427.48 249.99
 -4 -4 9 903.83 455.97
 -4 4 9 294.45 465.14
 4 4 -8 0.04 173.35
 4 4 -8 201.06 308.86
 4 -4 -8 32.2 163.71
 4 -4 -8 -9.53 304.25
 -4 -4 8 207.79 181.34
 -4 4 8 64.2 173.33
 -4 4 8 44.73 281.68
 4 4 -7 -171.13 236.78
 4 4 -7 28.24 258.08
 4 -4 -7 192.6 131.73
 4 -4 -7 -109.68 272.8
 -4 4 7 35.05 146.48
 -4 -4 7 -9.46 252.27
 -4 4 7 35.93 142.26
 4 4 -6 3071.17 626.73
 4 4 -6 4379.25 468.01
 4 -4 -6 3311.42 712.97
 4 -4 -6 1711.44 579.5
 -4 -4 6 3056.23 732.83
 -4 -4 6 3879.92 266.59
 -4 4 6 4770.64 746.29
 -4 4 6 3844.13 437.8
 4 4 -5 1844.1 389.84
 4 4 -5 1594.7 299.79
 4 -4 -5 1504.38 346.91
 4 -4 -5 1533.55 307.73
 -4 4 5 1525.66 483.26
 -4 -4 5 1439.43 521.99
 -4 -4 5 1708.66 160.66
 -4 4 5 1438.82 479.7
 4 4 -4 339.88 209.97
 4 4 -4 331.85 77.97
 4 4 -4 178.02 173.04
 4 -4 -4 31.28 187.66
 4 -4 -4 356.37 299.8
 -4 -4 4 391.65 90.7
 -4 -4 4 268.11 179.18
 -4 4 4 642.43 300.64
 -4 4 4 519.26 297.44
 4 4 -3 559.91 215.12
 4 4 -3 744.47 127.19
 4 4 -3 831.59 212.29
 4 -4 -3 836.13 242.32
 4 -4 -3 578.69 216.25
 -4 4 3 397.85 177.14
 -4 -4 3 982.18 155.64
 -4 -4 3 933.2 382.19
 -4 4 3 931.35 228.02
 4 4 -2 17929.5 889.97
 4 -4 -2 20805.5 1662.41
 4 -4 -2 16952.1 1088.52
 4 4 -2 17898.3 1368.3
 -4 -4 2 17042.6 995.43
 -4 -4 2 17843.8 1114.92
 -4 4 2 19338.6 994.87
 -4 4 2 17824.9 1604.87
 4 4 -1 162957 12272.7
 4 4 -1 170695 13156
 4 4 -1 158654 12391.3
 4 -4 -1 168528 13937.6
 4 -4 -1 140841 11636.4
 -4 4 1 166324 12313.4
 -4 -4 1 174451 12814
 -4 4 1 171313 13458.8
 4 4 0 20016 1276.7
 4 4 0 19302.1 1187.29
 4 4 0 19888.6 1528.17
 4 -4 0 21274.9 1766.37
 4 -4 0 19893.8 1466.8
 4 4 0 21223 1275.55
 -4 4 0 21728.1 1411.48
 -4 4 0 20525.4 1190.83
 4 4 1 9739.1 597.27
 4 4 1 8294.58 595.66
 4 4 1 7478.62 492.9
 4 -4 1 8140.14 512.16
 4 -4 1 9308.43 705.43
 -4 4 -1 8577.27 514.15
 -4 -4 -1 8842.69 736.36
 -4 4 -1 8744.14 1069.86
 4 4 2 27766.9 1304.79
 4 4 2 29918.7 1728.23
 4 4 2 30880.9 2108.32
 4 4 2 31722.9 1494.43
 4 -4 2 31298.6 1951.27
 4 -4 2 31603.9 1946.03
 -4 -4 -2 26880.2 2005.13
 -4 4 -2 30586.6 1995.12
 -4 4 -2 31833.9 2134.33
 4 4 3 26159.4 1854.5
 4 4 3 24579.3 1697.99
 4 -4 3 26667.6 1619
 4 -4 3 26471.3 1991.28
 -4 4 -3 26091.3 2106.83
 -4 -4 -3 24404.1 1941.39
 -4 4 -3 23377.9 1829.4
 4 4 4 563.26 304.89
 4 4 4 464.47 255.86
 4 -4 4 396.94 193.74
 4 -4 4 -171.79 325.27
 -4 -4 -4 432.71 208.58
 -4 4 -4 649.5 208.66
 -4 4 -4 459.46 337.78
 4 4 5 168.77 250.61
 4 4 5 145.13 199.42
 4 -4 5 239.1 151.68
 4 -4 5 -83.89 150.59
 -4 -4 -5 -76.78 314.77
 -4 4 -5 260.72 188
 -4 4 -5 481.2 275.15
 4 4 6 3229.47 354.52
 4 4 6 2756.79 402.19
 4 -4 6 3671.26 443.46
 4 -4 6 3298.83 361.78
 -4 -4 -6 3424.24 878.67
 -4 4 -6 2583.77 507.99
 -4 4 -6 3376.09 414.35
 4 4 7 2292.02 348.28
 4 -4 7 1876.5 362.25
 4 -4 7 1843.51 480.05
 4 4 7 1877.02 515.27
 -4 -4 -7 2511.74 473.22
 -4 4 -7 1169.66 302.77
 -4 4 -7 -11.68 462.86
 4 4 8 224.93 290.86
 4 4 8 296.19 294.27
 4 -4 8 -222.74 315.4
 4 -4 8 -171.01 225.33
 -4 -4 -8 255.2 242.88
 -4 4 -8 23.52 389
 4 4 9 9571.12 1361.27
 4 4 9 8325.92 1367.67
 4 -4 9 7976.26 1088.67
 4 -4 9 8348.71 1463.68
 -4 4 -9 9219.77 1104.81
 -4 -4 -9 9489.05 1197.47
 4 4 10 298.12 247.99
 4 4 10 542.61 270.32
 4 -4 10 72.11 335.34
 4 -4 10 -145.83 295.3
 -4 -4 -10 -126.7 592.28
 -4 4 -10 -26.67 581.89
 4 4 11 6427.38 1276.99
 4 4 11 -277.4 1149.19
 4 -4 11 5753.04 811.77
 -4 -4 -11 88.78 990.23
 -4 4 -11 6727.64 1001.72
 4 5 -11 1237.39 732.18
 4 -5 -11 -144.49 719.65
 -4 5 11 431.7 403.45
 -4 5 11 1720.27 430.08
 -4 -5 11 1160.22 436.84
 4 5 -10 13282.7 1904.57
 4 5 -10 13135.4 1255.66
 4 -5 -10 11132.8 1242.56
 4 -5 -10 13867.1 1269.39
 -4 -5 10 12603.9 1780.83
 -4 5 10 13605 1269.36
 -4 5 10 13966.7 1304.73
 4 5 -9 5160.61 708.16
 4 5 -9 5646.62 1079.05
 4 -5 -9 4976.5 657.67
 4 -5 -9 4805.36 1041.33
 -4 -5 9 697.79 1051.84
 -4 5 9 6187.36 1042.78
 -4 5 9 5555.97 674.27
 4 5 -8 13.22 163.47
 4 -5 -8 119.86 251.75
 4 -5 -8 51.82 254.94
 4 5 -8 -70.38 268.91
 -4 -5 8 -208 259.33
 -4 5 8 -49.58 148.17
 -4 5 8 207.21 152.66
 4 5 -7 742.09 265.75
 4 5 -7 1195.58 469.34
 4 -5 -7 627.55 472.23
 4 -5 -7 730.52 242.44
 -4 -5 7 774.75 264.44
 -4 5 7 650.29 281.42
 -4 5 7 422.81 447.79
 4 5 -6 2712.47 378.36
 4 5 -6 3066.77 694.09
 4 -5 -6 3056.42 431.13
 4 -5 -6 2239.45 574.44
 -4 -5 6 4022.24 441.34
 -4 5 6 3498.02 668.59
 -4 5 6 3032.96 712.08
 4 5 -5 12282.5 1067.04
 4 5 -5 12016.2 930.05
 4 -5 -5 12656 1024.22
 4 -5 -5 12098.5 897.91
 -4 -5 5 9954.27 390.94
 -4 -5 5 14409.2 1253.55
 -4 5 5 10284.6 806.29
 -4 5 5 11610.4 879.76
 4 5 -4 8458.78 657.02
 4 5 -4 7732.48 736.15
 4 5 -4 6941.84 293.29
 4 -5 -4 7404.56 627.64
 4 -5 -4 8535.98 676.46
 -4 -5 4 7777.8 382.58
 -4 -5 4 7958.75 915.91
 -4 5 4 7753.24 621.92
 -4 5 4 8461.19 656.1
 4 5 -3 201.57 167.85
 4 5 -3 116.67 48.91
 4 -5 -3 -244.25 183.77
 4 -5 -3 240.91 171.57
 4 5 -3 -40.1 26.34
 4 5 -3 98.45 120.71
 -4 -5 3 228.76 176.57
 -4 5 3 102.98 104.53
 -4 5 3 158.26 198.77
 4 5 -2 856.69 146.69
 4 5 -2 774.09 240.44
 4 5 -2 615.78 327.98
 4 -5 -2 1023.68 400.1
 4 -5 -2 695.77 222.63
 -4 -5 2 809.33 345.2
 -4 5 2 1027.22 257.94
 -4 5 2 976.1 210.14
 4 5 -1 4644.83 363.11
 4 5 -1 4180.53 311.73
 4 5 -1 4092.77 504.96
 4 5 -1 4970.24 616.34
 4 -5 -1 5189.31 731.72
 4 -5 -1 4305.6 655.14
 -4 5 1 4880.63 429.6
 -4 5 1 3889.24 758.34
 4 5 0 7371.46 624.62
 4 5 0 7006.07 406.9
 4 5 0 6053.87 667.91
 4 5 0 6515.64 403.04
 4 -5 0 6656.19 571.51
 4 -5 0 7115.98 748.74
 -4 5 0 7054.36 965.19
 -4 5 0 6869.69 579.91
 4 5 1 18581.5 1260.93
 4 5 1 19408.6 1343.97
 4 5 1 18591.1 1073.97
 4 -5 1 19859.3 1448.66
 4 -5 1 19568 1245.21
 4 5 1 21210.6 1167.52
 -4 5 -1 17815.4 1257.8
 -4 5 -1 18798.8 1330.3
 4 5 2 85.6 64.53
 4 5 2 43.62 98.03
 4 5 2 71.21 184.57
 4 -5 2 53.68 136.67
 4 -5 2 155.21 101.18
 4 5 2 116.4 76.43
 -4 5 -2 130.58 120.92
 -4 5 -2 220.19 273.38
 4 5 3 5943.28 464.35
 4 5 3 6213.96 576.72
 4 5 3 5126.64 256.38
 4 5 3 5167.88 209.6
 4 -5 3 5473.82 394.66
 4 -5 3 6075.32 753.05
 -4 -5 -3 5252.69 765.8
 -4 5 -3 6556.82 835.78
 -4 5 -3 6301.37 761.65
 4 5 4 43144.1 3110.74
 4 5 4 45617.7 2956.75
 4 -5 4 42866.8 2760.22
 4 -5 4 40950 2666.53
 -4 -5 -4 44781.7 2965.92
 -4 5 -4 45621.3 2946.49
 -4 5 -4 40130.6 3226.19
 4 5 5 2771.83 291.19
 4 5 5 2665.26 367.98
 4 -5 5 447.34 647.05
 4 -5 5 2961.14 414.53
 -4 5 -5 2705.14 375.79
 -4 5 -5 3598.43 446.63
 4 5 6 14215.7 917.51
 4 5 6 14432.7 1083.49
 4 -5 6 14806.6 1491.72
 4 -5 6 13424.9 794.61
 -4 -5 -6 13670 1199.99
 -4 5 -6 14691 1453.48
 -4 5 -6 13275.2 1188.98
 4 5 7 3790.13 417.22
 4 5 7 3306.85 769.07
 4 -5 7 3135.46 502.34
 4 -5 7 4194.51 636.62
 -4 -5 -7 3038.18 1010.16
 -4 5 -7 4073.41 542.98
 4 5 8 7430.72 735.73
 4 5 8 8114.32 834.88
 4 -5 8 8535.96 974.58
 4 -5 8 8818.6 1386.96
 -4 -5 -8 7140.97 988
 -4 5 -8 8958.05 1044.55
 4 5 9 330.59 369.95
 4 5 9 409.32 427.05
 4 -5 9 -297.68 315.15
 4 -5 9 114.31 257.12
 -4 5 -9 -0.48 531.45
 -4 -5 -9 615.17 320.32
 4 5 10 -29.26 352.09
 4 5 10 712.97 307.73
 4 -5 10 1312.46 410.91
 4 -5 10 -493.61 374.1
 -4 -5 -10 -80.89 438.95
 -4 5 -10 1596.66 428.29
 4 5 11 2764.84 799.95
 -4 -5 -11 348.02 961.97
 -4 5 -11 22.51 594.76
 4 6 -11 1668.03 526.03
 4 -6 -11 -68.55 822.41
 -4 -6 11 1456.03 851.13
 -4 6 11 1572.34 493.97
 -4 6 11 2310.65 515.27
 4 6 -10 222.28 490.5
 4 6 -10 188.96 457.11
 4 -6 -10 60.45 259.83
 -4 6 10 313.55 254.33
 -4 6 10 247.78 448.45
 4 6 -9 -161.56 896.59
 4 6 -9 3990.68 553.97
 4 -6 -9 2272.68 821.05
 4 -6 -9 2716.96 861.12
 -4 -6 9 2924.24 861.51
 -4 6 9 2957.99 853.43
 -4 6 9 2991.96 875.07
 4 6 -8 567.52 456.76
 4 6 -8 -50.19 463.23
 4 -6 -8 363.58 429.18
 4 -6 -8 812.13 251.89
 -4 -6 8 276.63 435.43
 -4 6 8 -38.27 438.74
 -4 6 8 297.63 268.08
 4 6 -7 726.87 324.69
 4 -6 -7 1195.34 312.2
 4 -6 -7 1463.42 494.15
 4 6 -7 992.92 316.85
 -4 -6 7 1004.28 312.29
 -4 6 7 1254.22 496.95
 -4 6 7 1296.07 532.36
 4 6 -6 369.3 368.92
 4 -6 -6 822.85 366.5
 4 -6 -6 570.1 414.44
 4 6 -6 614.28 418.1
 -4 -6 6 552.54 246.25
 -4 6 6 468.43 380.9
 -4 6 6 528.61 432.04
 4 6 -5 1128.79 415.55
 4 6 -5 1105.37 475.18
 4 -6 -5 1215.16 283.72
 4 -6 -5 1033.53 223.74
 -4 -6 5 922.19 437.12
 -4 6 5 1529.18 443.53
 -4 6 5 1188.55 306.01
 4 6 -4 3320.89 356.54
 4 6 -4 3723.28 408.81
 4 -6 -4 3512.06 679.17
 4 -6 -4 3456.65 652.97
 4 6 -4 3312.46 123.23
 -4 -6 4 4410.25 619.64
 -4 6 4 3827.51 485.46
 -4 6 4 1693.33 710.75
 4 6 -3 2516.36 280.83
 4 6 -3 2763.95 532.68
 4 6 -3 2153.09 148.49
 4 -6 -3 2063.72 540.14
 4 -6 -3 2960.36 590.38
 4 6 -3 2745.09 151.76
 -4 -6 3 3369.45 547.03
 -4 6 3 3767.43 411.05
 -4 6 3 3093.16 396.49
 4 6 -2 30100.2 2074.86
 4 6 -2 33587.9 2064.6
 4 -6 -2 32860.6 2066.63
 4 -6 -2 35253.3 2602.57
 4 6 -2 34998.3 1905.7
 -4 -6 2 36551.9 2450.22
 -4 6 2 34921.8 2133.23
 -4 6 2 33350.8 2623.19
 4 6 -1 8443.13 530.04
 4 6 -1 8329.23 533.15
 4 6 -1 9077.1 789.33
 4 -6 -1 8134.55 897.84
 4 -6 -1 8132.4 612.08
 4 6 -1 8349.24 565
 -4 6 1 8298.14 681.72
 -4 6 1 9142.95 715.74
 4 6 0 4990.39 354.57
 4 6 0 5872.66 586.38
 4 6 0 4963.04 452.11
 4 6 0 5039.62 549.66
 4 -6 0 4605.59 640.2
 -4 6 0 5496.04 565.08
 -4 6 0 5006.55 824.19
 4 6 1 6626.07 705.21
 4 6 1 7370.82 647.51
 4 6 1 6512.18 430.4
 4 -6 1 6653.69 501.72
 4 -6 1 6332.71 791.56
 4 6 1 7081.53 517.25
 -4 6 -1 6227.59 706.96
 -4 6 -1 6365.77 924.23
 4 6 2 11065.4 813.89
 4 6 2 11613.3 980.02
 4 6 2 12175.3 668.59
 4 -6 2 12385.6 846
 4 -6 2 11989.9 750.01
 -4 -6 -2 12987.3 855.43
 -4 6 -2 12005.9 1108.87
 -4 6 -2 12265.6 915.8
 4 6 3 25158.8 1589.8
 4 6 3 23542.1 1206.13
 4 -6 3 22842.8 1679.46
 4 -6 3 23441.1 1862.8
 4 6 3 31784 2070.6
 -4 -6 -3 26866.6 2147.96
 -4 6 -3 23864.9 1618.33
 -4 6 -3 25816.4 2062.48
 4 6 4 212.29 87.07
 4 6 4 -13.22 28.36
 4 6 4 49.11 98.04
 4 -6 4 -94.26 119.89
 4 -6 4 -68.91 88.53
 -4 -6 -4 -204.48 173.14
 -4 6 -4 290.38 161.28
 -4 6 -4 -207.26 167.76
 4 6 5 1864.93 226.28
 4 6 5 1878.28 326.92
 4 -6 5 2013.5 398.14
 4 -6 5 1790.04 333.74
 -4 6 -5 1421.23 544
 -4 6 -5 1578.42 376.07
 -4 -6 -5 -76.39 646.85
 4 6 6 12354.4 819.73
 4 6 6 13693.5 1435
 4 -6 6 10964 959.98
 4 -6 6 14209.7 1139.51
 -4 -6 -6 13909.7 1742.75
 -4 6 -6 12865.5 1367.05
 -4 6 -6 14276.1 1722.54
 4 6 7 -21 171.65
 4 -6 7 -38.72 127.72
 4 -6 7 -141.73 292.41
 4 6 7 -232.92 228.57
 -4 -6 -7 -5.46 377.21
 -4 6 -7 -4.03 372.93
 -4 6 -7 -40.71 197.65
 4 6 8 936.18 355.09
 4 -6 8 -61.89 428.97
 4 -6 8 1201.66 385.85
 4 6 8 1413.73 286.59
 -4 -6 -8 1127.62 451.73
 -4 6 -8 -3.95 755.24
 4 6 9 55.88 351.71
 4 6 9 -100.76 447.32
 4 -6 9 -40.33 309.14
 4 -6 9 255.36 261.7
 -4 -6 -9 172.81 328.26
 -4 6 -9 693.4 333.21
 4 6 10 -257.4 618.65
 4 -6 10 3371.1 626.58
 -4 -6 -10 3586 731.73
 -4 6 -10 3189.5 738.3
 4 7 -10 -90.94 393.86
 4 -7 -10 -128.49 335.67
 4 7 -10 -0.18 565.53
 -4 -7 10 782.64 565.39
 -4 7 10 1448.96 553.89
 -4 7 10 1216.9 351.83
 4 7 -9 -82.2 642.72
 4 7 -9 1086.35 362.5
 4 -7 -9 561.35 565.76
 4 -7 -9 741.28 623.83
 -4 7 9 732.18 349.71
 -4 7 9 986.23 371.15
 4 7 -8 10187.3 973.1
 4 7 -8 8079.31 1381.4
 4 -7 -8 9957.12 1315.38
 4 -7 -8 9757.73 1354.7
 -4 -7 8 9038.32 1345.75
 -4 7 8 8325.78 841.82
 -4 7 8 9565.04 979.6
 4 7 -7 6594.63 787.71
 4 -7 -7 7368.73 749.36
 4 -7 -7 7777.47 1128.12
 4 7 -7 8607.92 792.27
 -4 -7 7 7525.07 750.91
 -4 7 7 7394.14 723.52
 -4 7 7 8842.38 1209.01
 4 7 -6 23882.8 2095.5
 4 7 -6 23616.3 1756.9
 4 -7 -6 24679.2 2026.23
 4 -7 -6 23135 2130.56
 -4 -7 6 23807.5 1701.61
 -4 7 6 23281 1591.75
 -4 7 6 25918.9 2372.74
 4 7 -5 4399.44 662.91
 4 7 -5 3595.32 705.48
 4 -7 -5 1771.51 400.08
 4 -7 -5 3263.42 694.94
 -4 7 5 4325.65 767.95
 -4 7 5 2689.85 359.43
 -4 -7 5 4748.92 653.89
 4 7 -4 8280.62 639.05
 4 7 -4 7060.58 678.5
 4 -7 -4 8905.55 965.3
 4 -7 -4 8071.34 691.68
 -4 -7 4 8471.57 924.87
 -4 7 4 7616.26 781.26
 -4 7 4 7782.23 1083.75
 4 7 -3 12065.4 1062.73
 4 7 -3 11475.7 1197.76
 4 -7 -3 12651.5 1207.41
 4 -7 -3 12836.1 1253.46
 -4 -7 3 12942.8 1144.43
 -4 7 3 12613.3 779.67
 -4 7 3 10656.4 1342.62
 4 7 -2 9508.34 513.2
 4 7 -2 9899.59 945.37
 4 7 -2 12386.4 1105.82
 4 -7 -2 10773 800.2
 4 -7 -2 12359.9 1077.82
 -4 -7 2 12591.9 986.13
 -4 7 2 10437.8 858.3
 -4 7 2 11750.3 865.74
 4 7 -1 21324.8 1271.85
 4 7 -1 20867 1163.44
 4 7 -1 21996.1 1273.09
 4 7 -1 21318.7 1459.97
 4 -7 -1 21855.7 1368.64
 4 -7 -1 22372.5 1688.26
 -4 7 1 20660.8 1468.01
 -4 7 1 21924.3 1464.51
 4 7 0 17751.9 1358.04
 4 7 0 16577.3 1050.04
 4 7 0 16392.2 1110.34
 4 7 0 16378.3 1134.8
 4 -7 0 16502.7 1444.96
 4 -7 0 18000.4 1410.53
 -4 7 0 16088.1 1270.7
 -4 7 0 16313.8 1601.89
 4 7 1 -334.07 177.46
 4 7 1 112.8 147.11
 4 7 1 2.79 153.47
 4 -7 1 331.66 231.06
 4 -7 1 352.87 133.06
 4 7 1 173.62 133.76
 -4 7 -1 208.05 129.14
 -4 7 -1 128.68 284.12
 4 7 2 4387.78 425.85
 4 7 2 4983.62 417.02
 4 7 2 4881.4 406.8
 4 -7 2 5101.41 456.67
 4 -7 2 4245.86 677.26
 -4 7 -2 4851.46 709.38
 -4 7 -2 4995.43 809.57
 4 7 3 222.13 111.53
 4 7 3 -67.71 78.85
 4 7 3 109.25 117
 4 -7 3 38.2 113.29
 4 -7 3 -37.73 205.52
 -4 -7 -3 -83.44 231.43
 -4 7 -3 11.85 134.21
 -4 7 -3 157.94 133.7
 4 7 4 22528 1504.23
 4 7 4 29903.3 1670.83
 4 -7 4 22700.8 1723.15
 4 -7 4 21639.8 1440.47
 -4 -7 -4 21500.8 1628.58
 -4 7 -4 20847 1469.14
 -4 7 -4 25066 2190.35
 4 7 5 8208.41 692.29
 4 7 5 8037.5 716.38
 4 -7 5 8265.15 714.83
 4 -7 5 8362.63 895.7
 -4 -7 -5 8159.02 814.89
 -4 7 -5 8199.58 698.56
 -4 7 -5 8238.24 811.17
 4 7 6 2140.97 454.38
 4 7 6 3656.19 471.52
 4 -7 6 2171.66 538.94
 4 -7 6 2356.88 714.6
 -4 7 -6 2892.87 400.85
 -4 7 -6 2308.56 881.75
 -4 -7 -6 3019.96 904.47
 4 7 7 26276.3 2083.72
 4 7 7 25560.2 2459.13
 4 -7 7 24104.6 1564.83
 4 -7 7 22313.3 1776.81
 -4 -7 -7 23860 2772.62
 -4 7 -7 23295.6 2039.79
 -4 7 -7 24360.2 1615.14
 4 7 8 2351.32 588.52
 4 7 8 2937.86 828.76
 4 -7 8 2084.46 556.94
 4 -7 8 2996.11 865.29
 -4 -7 -8 3191.54 616.94
 -4 7 -8 -7.95 592.57
 4 7 9 213.58 550.75
 4 -7 9 3318.66 870.07
 -4 -7 -9 2300.88 1041.37
 -4 7 -9 3652.97 665.8
 4 7 10 -13.6 271.89
 4 -7 10 -323.12 443.19
 -4 -7 -10 -147.99 545.72
 -4 7 -10 60.78 531.23
 4 8 -10 790.71 722.24
 4 -8 -10 1167.83 726.92
 4 8 -10 1202.27 830.84
 -4 -8 10 1087.21 710.59
 -4 8 10 1080.33 455.12
 4 8 -9 -141.93 529.68
 4 8 -9 149.08 476.59
 4 -8 -9 414.4 465.04
 4 -8 -9 369.62 508.05
 -4 -8 9 337.45 457.26
 -4 8 9 379.3 423.58
 -4 8 9 326.09 303.01
 4 8 -8 -11.34 716.18
 4 8 -8 1263.75 417.13
 4 -8 -8 1515.76 701.71
 4 -8 -8 1343.94 705.49
 -4 -8 8 1711.93 406.69
 -4 8 8 2122.86 596.82
 -4 8 8 1848.2 716.54
 4 8 -7 -64.5 380.35
 4 8 -7 262.39 369.2
 4 -8 -7 211.11 345.36
 4 -8 -7 319.96 219.83
 -4 -8 7 264.4 337.35
 -4 8 7 73.69 183.01
 -4 8 7 181.79 396.95
 4 8 -6 20.97 187.59
 4 -8 -6 -40.64 200.82
 4 -8 -6 226.56 289.56
 4 8 -6 -46.57 192.45
 -4 -8 6 408.16 177
 -4 8 6 202.07 168.19
 -4 8 6 189.1 354.94
 4 8 -5 1324.02 342.6
 4 8 -5 1967.64 606.67
 4 -8 -5 1272.23 523.77
 4 -8 -5 2059.12 369.71
 -4 -8 5 1749.89 527.87
 -4 8 5 2006.94 498.32
 -4 8 5 2122.21 650.6
 4 8 -4 11650.1 1214.73
 4 8 -4 11466.9 934.91
 4 -8 -4 12950.3 878.04
 4 -8 -4 9588.92 860.97
 -4 -8 4 11440.3 1145.25
 -4 8 4 13692.8 1149.04
 -4 8 4 12096.1 1401.06
 4 8 -3 318.09 336.72
 4 -8 -3 367.58 304.59
 4 -8 -3 393.16 208.66
 4 8 -3 120.53 308
 -4 -8 3 397.2 295.26
 -4 8 3 518.59 294.16
 -4 8 3 597.65 236.6
 4 8 -2 26701.8 1668.34
 4 8 -2 29333.2 1488.95
 4 8 -2 26887.7 2066.19
 4 -8 -2 28376.6 2044.33
 4 -8 -2 25598.2 2110.11
 -4 -8 2 24111.8 1757.57
 -4 8 2 25865.3 1871.02
 -4 8 2 25851.9 2266.36
 4 8 -1 7881.9 879.76
 4 8 -1 7952.74 565.59
 4 8 -1 7542.96 503.02
 4 -8 -1 7441.28 626.12
 4 -8 -1 8711.78 863.55
 4 8 -1 8079.38 538.25
 -4 8 1 9954.59 1103.75
 -4 8 1 7674.41 814.96
 4 8 0 1785.92 452.73
 4 8 0 1192.26 270.26
 4 8 0 1380.77 329.16
 4 8 0 1518.17 296.82
 4 -8 0 1625.73 253.62
 4 -8 0 1694.25 469.69
 -4 8 0 1376.79 251.8
 -4 8 0 1855.47 324.7
 4 8 1 1598.61 439.2
 4 8 1 1488.47 320.79
 4 8 1 950.73 187.17
 4 8 1 1731.7 259.59
 4 -8 1 1529.99 258.87
 4 -8 1 1185.15 382.4
 -4 8 -1 -95.19 426.04
 -4 8 -1 993.88 497.48
 4 8 2 265.83 313.38
 4 8 2 380.23 135.63
 4 8 2 452.61 235.11
 4 8 2 -150.07 153.18
 4 -8 2 367.66 164.28
 4 -8 2 454.98 236.64
 -4 8 -2 -141.98 167.11
 -4 8 -2 7.26 308.25
 4 8 3 17711.7 1532.69
 4 8 3 18500.1 1095.96
 4 -8 3 18484.6 1585.82
 4 -8 3 17632.2 1552.37
 -4 -8 -3 18083.9 1300
 -4 8 -3 19118.2 1789.03
 -4 8 -3 19750.3 1800.95
 4 8 4 16225.5 1187.02
 4 8 4 17517 1067.78
 4 -8 4 15442.8 1446.01
 4 -8 4 16962.7 1502.4
 -4 -8 -4 17472.3 927.95
 -4 -8 -4 17438.9 1390.15
 -4 8 -4 16763.1 1227.72
 -4 8 -4 16941 1353.53
 4 8 5 8463.86 822.14
 4 -8 5 8268.7 1095.62
 4 -8 5 8861.71 1016.44
 4 8 5 9164.23 543.82
 -4 -8 -5 9018.88 951.06
 -4 8 -5 9483.9 802.45
 -4 8 -5 10153 1397.63
 4 8 6 843.22 300.51
 4 8 6 768.93 504.05
 4 -8 6 749.3 277.51
 4 -8 6 631.26 380.64
 -4 -8 -6 461.48 614.95
 -4 8 -6 586.68 255.22
 -4 8 -6 -96.5 598.35
 4 8 7 2714.57 751.42
 4 -8 7 1779.94 544.88
 4 -8 7 2208.8 727.25
 -4 -8 -7 67.22 886.02
 -4 8 -7 2040.46 383.3
 -4 8 -7 2987.11 928.98
 4 8 8 -96.15 386.11
 4 -8 8 1245.44 397.87
 4 -8 8 900.88 399.83
 -4 8 -8 -36.38 778.61
 -4 8 -8 1580.7 293.21
 -4 -8 -8 235.09 446.43
 4 8 9 -40.21 314.04
 4 -8 9 563.02 309.13
 -4 -8 -9 325.83 621.48
 -4 8 -9 322.29 632.18
 4 8 10 -78.65 307.43
 4 -8 10 632.62 326.99
 -4 -8 -10 47.87 378.32
 -4 8 -10 254.63 656.77
 4 9 -10 161.28 464.35
 4 9 -10 239.36 410.3
 4 -9 -10 1.01 411.17
 -4 -9 10 78.86 236.69
 -4 9 10 -176.85 435.53
 4 9 -9 10896.9 1731.32
 4 -9 -9 10847.7 1750.41
 4 -9 -9 11013.9 1687.88
 4 9 -9 11825 1267.04
 -4 -9 9 10774.3 1125.22
 -4 9 9 11735.5 1246.17
 4 9 -8 3.86 204.16
 4 9 -8 231.81 191.63
 4 -9 -8 -190.77 314.67
 4 -9 -8 21.86 319.32
 -4 -9 8 61.28 172.48
 -4 9 8 -134.64 266.61
 -4 9 8 -7.37 343.99
 4 9 -7 4360.02 611.73
 4 9 -7 2471.37 923.91
 4 -9 -7 4799.83 616.64
 4 -9 -7 4297.51 883.41
 -4 9 7 2848.43 784.27
 -4 9 7 3669.99 616.93
 -4 -9 7 3534.47 879.87
 4 9 -6 2378.29 757.53
 4 9 -6 2516.36 439.55
 4 -9 -6 2339.11 405.14
 4 -9 -6 2355.13 452.02
 -4 -9 6 1566.32 651.75
 -4 9 6 2698.74 404.09
 -4 9 6 1341.71 793.03
 4 9 -5 20931.5 1580.82
 4 -9 -5 20510.4 1755.44
 4 -9 -5 17479.4 1384.69
 4 9 -5 19501.2 1913.82
 -4 -9 5 19406.8 1395.15
 -4 9 5 20499.1 1808.54
 -4 9 5 19468.3 1563.09
 4 9 -4 1943.77 594.53
 4 -9 -4 2027.56 587
 4 9 -4 1566.4 584.28
 -4 -9 4 1610.19 297.32
 -4 9 4 1889.77 527.31
 -4 9 4 2304.24 662.48
 4 9 -3 17032.8 1607.94
 4 9 -3 16506.7 1213
 4 -9 -3 17878.8 1439.45
 4 -9 -3 17248.3 1248.63
 -4 -9 3 18146.1 1164.5
 -4 9 3 18493.2 1539.1
 -4 9 3 17546.4 1382.52
 4 9 -2 1357.56 435.07
 4 9 -2 702.47 155.92
 4 9 -2 1305.09 405.04
 4 -9 -2 998.25 355.66
 4 -9 -2 1095.15 464.11
 -4 -9 2 1183.8 192.49
 -4 9 2 902.96 230.37
 -4 9 2 1212.21 497.63
 4 9 -1 1890.81 415.42
 4 9 -1 2837.05 638.23
 4 9 -1 2631.27 214.4
 4 9 -1 3489.74 534.28
 4 -9 -1 3495.8 511.26
 4 -9 -1 3839.45 428.57
 -4 9 1 3112.38 591.52
 -4 9 1 3600.61 452.29
 4 9 0 2383.69 350.59
 4 9 0 2960.81 627.76
 4 9 0 2950.34 387.97
 4 9 0 2654.05 301.43
 4 -9 0 2519.79 368.79
 4 -9 0 2595.32 303.79
 -4 9 0 2363.6 671.35
 -4 9 0 2377.04 564.94
 4 9 1 114.43 183.24
 4 9 1 209.07 171.69
 4 9 1 -21.9 201.44
 4 9 1 331.13 134.13
 4 -9 1 183.71 267.62
 4 -9 1 -39.44 224.21
 -4 9 -1 181.44 269.35
 -4 9 -1 33.07 179.94
 4 9 2 1748.89 357.94
 4 9 2 2146.22 236.53
 4 9 2 2007.75 459.69
 4 -9 2 1904.98 328.88
 4 -9 2 1766.84 439.03
 -4 9 -2 1939.32 595.95
 -4 9 -2 68.01 569.53
 4 9 3 5774.48 640.72
 4 9 3 5296.64 405.41
 4 -9 3 5131.44 576.61
 4 -9 3 5322.76 730.08
 -4 -9 -3 4476.9 449.15
 -4 9 -3 5970.31 954.52
 -4 9 -3 4701.11 878.54
 4 9 4 96.38 156.64
 4 -9 4 -5.3 144.18
 4 -9 4 -12.6 236.43
 -4 -9 -4 117.15 187.92
 -4 9 -4 -51.94 159.89
 -4 9 -4 -128.06 317.08
 -4 -9 -4 165.28 105.51
 4 9 5 20493.9 2124.41
 4 -9 5 23180.1 1595.03
 4 -9 5 23566.1 2052.7
 -4 -9 -5 20814.5 1798.54
 -4 9 -5 24311.7 1669.15
 -4 9 -5 23455 2481.71
 4 -9 6 3089.32 393.51
 4 -9 6 2432.32 434.95
 4 9 6 3278.16 787.26
 -4 -9 -6 -341.73 949.61
 -4 9 -6 3023.58 402.13
 -4 9 -6 58.5 551.29
 4 9 7 861.36 354.44
 4 -9 7 1252.15 264.89
 4 -9 7 868.1 319.15
 -4 -9 -7 74.62 715.01
 -4 9 -7 -154.41 277.26
 -4 9 -7 1036.36 669.69
 4 9 8 -75.96 364.02
 4 -9 8 888.38 229.85
 4 -9 8 25.46 635.05
 -4 -9 -8 295.03 773.85
 -4 9 -8 702.19 765.07
 -4 9 -8 1258.42 300.26
 4 9 9 5392.67 730.25
 4 -9 9 5638.59 1168.7
 -4 -9 -9 349.77 853.96
 -4 9 -9 4727.7 1413.55
 4 -9 10 441.46 353.63
 -4 9 -10 1242.61 745.29
 -4 -9 -10 -201.63 424.26
 4 10 -10 7674.23 1976.32
 4 -10 -10 8682.23 1683.64
 -4 -10 10 9448.56 1142.13
 -4 10 10 10391.2 1868.02
 4 10 -9 6215.6 919.66
 4 -10 -9 9175.92 1454.09
 4 10 -9 7212.22 1018.84
 -4 -10 9 7209.03 895.96
 -4 10 9 8342.09 1566.28
 4 10 -8 26.87 350.02
 4 10 -8 -248.89 337.47
 4 -10 -8 1528.65 333.23
 4 -10 -8 -76.2 538.17
 -4 10 8 1744.06 586.99
 -4 10 8 24.14 320.11
 -4 -10 8 1493.51 496.65
 4 10 -7 -147.89 191.44
 4 10 -7 -194.99 308.75
 4 -10 -7 -28.32 175.52
 4 -10 -7 56.3 158.42
 -4 -10 7 -39.58 164.58
 -4 10 7 82.81 303.82
 -4 10 7 -48.07 189.41
 4 10 -6 67.35 558.91
 4 10 -6 816.28 329.92
 4 -10 -6 690.58 421.02
 4 -10 -6 789.53 315.75
 -4 -10 6 591.85 273.65
 -4 10 6 891.59 360.15
 -4 10 6 1152.43 494.45
 4 10 -5 1700.17 722.72
 4 -10 -5 2276.66 430.7
 4 10 -5 1977.32 739.1
 -4 -10 5 2148.46 594.36
 -4 10 5 2342.75 658.18
 -4 10 5 2298.15 470.54
 4 10 -4 12803.9 1501.92
 4 10 -4 12716 1493.51
 4 -10 -4 11397.1 1129.76
 4 -10 -4 12631.3 1427.08
 -4 -10 4 11370.7 1175.96
 -4 10 4 11681.6 1341.11
 -4 10 4 13067.9 1589.09
 4 10 -3 20673.3 2035.4
 4 10 -3 23375.9 1661.95
 4 -10 -3 23042.2 1645.56
 4 -10 -3 22054.1 1693.84
 -4 -10 3 24850.1 1866.77
 -4 10 3 22997.4 1977.38
 -4 10 3 23134.2 1762.87
 4 10 -2 1785.77 584
 4 10 -2 1751.1 506.79
 4 -10 -2 1748.32 333.57
 4 -10 -2 1780.02 404.84
 -4 -10 2 1228.69 372.88
 -4 10 2 1822.38 526.74
 -4 10 2 1573.31 624.87
 4 10 -1 30114 2022.74
 4 10 -1 27260 1822.85
 4 10 -1 25808.2 1657.86
 4 10 -1 27447.7 2246.35
 4 -10 -1 31369.2 2166.04
 4 -10 -1 28310.8 2414.01
 -4 10 1 30729.2 2419.15
 -4 10 1 29104.7 2060.73
 4 10 0 791.99 452.91
 4 10 0 544.89 125.32
 4 10 0 677.8 266.44
 4 10 0 709.72 190.58
 4 -10 0 440.57 414.64
 4 -10 0 756.55 186.49
 -4 10 0 756.48 257.65
 -4 10 0 901.18 274.71
 4 10 1 182.39 113.3
 4 10 1 88.08 309.98
 4 10 1 215.34 205.18
 4 10 1 83.95 116.99
 4 -10 1 87.09 120.19
 4 -10 1 63.65 290.4
 -4 10 -1 -118.79 306.55
 -4 10 -1 -13.4 162.64
 4 10 2 73.43 214.68
 4 -10 2 -105.62 146.81
 4 -10 2 38.02 195.64
 4 10 2 303.5 275.59
 -4 -10 -2 57.89 148.95
 -4 10 -2 -65.96 266.93
 -4 10 -2 162.26 155.06
 4 10 3 1881.25 654.39
 4 10 3 1043.25 537.36
 4 -10 3 948.25 271.47
 4 -10 3 1830.96 597.65
 -4 -10 -3 1971.32 316.02
 -4 10 -3 1798.15 655.21
 -4 10 -3 1960.82 349.82
 4 10 4 27047.7 1981.62
 4 -10 4 24905.7 1709.83
 4 -10 4 27001.9 1879.12
 -4 -10 -4 24383.4 1967.32
 -4 10 -4 26235 2645.01
 -4 10 -4 28736.9 1954.41
 4 10 5 10279.1 1465.31
 4 -10 5 10942.9 1251.69
 4 -10 5 11260.9 959.19
 -4 -10 -5 11343.3 1151.58
 -4 10 -5 11331.2 933.53
 -4 10 -5 11669.9 1712.31
 4 10 6 -192.26 180.9
 4 -10 6 355.28 256.12
 4 -10 6 443.46 273.68
 -4 -10 -6 250.67 370.4
 -4 10 -6 -57.81 239.04
 -4 10 -6 -96.85 211.62
 4 10 7 4.76 299.82
 4 -10 7 -35.66 178.78
 4 -10 7 -16.67 251.66
 -4 -10 -7 13.74 223.9
 -4 10 -7 22.21 232.86
 -4 10 -7 -170.71 358.71
 4 10 8 -177.29 870.49
 4 -10 8 3387.53 542.55
 -4 -10 -8 172.62 1084.85
 -4 10 -8 2073.47 1087.13
 -4 10 -8 2070.93 710.3
 4 10 9 -131.67 470.58
 4 -10 9 80.14 292.4
 -4 10 -9 262.93 600.95
 -4 -10 -9 -680.67 365.43
 4 11 -9 240.66 256.31
 4 11 -9 -25.13 284.69
 4 -11 -9 0.88 243.48
 -4 -11 9 7.15 390.58
 -4 11 9 110.01 272.27
 -4 11 9 175.68 278.68
 4 11 -8 -207.65 323.71
 4 11 -8 34.45 212.94
 4 -11 -8 135.88 312.99
 -4 -11 8 58.33 298.45
 -4 11 8 93.7 197.56
 -4 11 8 -32.7 207.06
 4 11 -7 13986.7 1922.78
 4 -11 -7 16844.9 1410.32
 4 11 -7 16582.3 1518.71
 -4 -11 7 15147.7 1793.31
 -4 11 7 16140.3 1938.61
 -4 11 7 13473.8 2107.4
 4 11 -6 -85.13 313.18
 4 11 -6 -34.86 178.89
 4 -11 -6 113.65 167.24
 -4 -11 6 -35.16 239.19
 -4 11 6 76.51 317.62
 -4 11 6 54.17 275.07
 4 11 -5 450.6 246.71
 4 11 -5 -36.27 411.95
 4 -11 -5 -79.65 278.6
 4 -11 -5 361.71 228.13
 -4 -11 5 -46.18 305.51
 -4 11 5 393.65 377.67
 -4 11 5 168.74 434.3
 4 11 -4 139.26 157.28
 4 -11 -4 127.41 175.92
 4 -11 -4 44.12 155.19
 4 11 -4 65.27 161.46
 -4 -11 4 -124.08 110.96
 -4 11 4 179.72 286.7
 4 11 -3 13.32 182.98
 4 11 -3 109.81 168.3
 4 -11 -3 26.54 166.68
 4 -11 -3 112.3 201.17
 -4 -11 3 126.37 118.08
 -4 11 3 99.82 280.68
 -4 11 3 -0.78 349.69
 4 11 -2 29770.1 2210.77
 4 11 -2 34120 2766.85
 4 -11 -2 33445.5 2344.18
 4 -11 -2 34258.4 2320.99
 -4 -11 2 30177.9 2182.18
 -4 11 2 32395.7 2719.57
 -4 11 2 31814 2936.72
 4 11 -1 1891.23 703.29
 4 11 -1 1914.38 347.59
 4 11 -1 2585.16 373.33
 4 -11 -1 2551.18 401.12
 4 -11 -1 2529.21 286.55
 4 11 -1 1948.96 209.16
 -4 11 1 2444.88 409.84
 -4 11 1 2460.64 437.75
 4 11 0 194.57 430.37
 4 11 0 332.36 235.82
 4 11 0 168.08 294.93
 4 -11 0 770.27 237.77
 4 -11 0 302.81 265.8
 -4 11 0 232.16 237.62
 -4 11 0 480.58 421.54
 4 11 1 4982.94 974.92
 4 11 1 4224.13 417.27
 4 -11 1 4397.78 879.48
 4 -11 1 4269.84 385.69
 -4 -11 -1 4772.93 438.67
 -4 11 -1 4643.9 868.11
 -4 11 -1 4350.52 588.98
 4 11 2 17203.6 1831
 4 11 2 14063.4 1071.56
 4 -11 2 15149.6 1280.17
 4 -11 2 14827.8 1172.63
 -4 -11 -2 17806.2 1344.58
 -4 11 -2 15559.7 1280.72
 -4 11 -2 14352.7 1657.57
 4 11 3 99.71 390.28
 4 11 3 323.94 299.26
 4 -11 3 131.27 221.47
 4 -11 3 155.36 250.82
 -4 -11 -3 175.8 197.52
 -4 11 -3 86.78 391.55
 -4 11 -3 169.99 341.48
 4 11 4 17812.1 1556.74
 4 11 4 16054.7 1785.78
 4 -11 4 17925.7 1238.95
 4 -11 4 17931.2 1877.41
 -4 11 -4 16289.6 2100.5
 -4 11 -4 18355.2 1824.29
 4 11 5 5219.66 685.46
 4 -11 5 6103.23 682.66
 4 -11 5 6805.3 967.91
 -4 -11 -5 6664.14 1316.26
 -4 11 -5 5320.74 979.12
 -4 11 -5 6597.59 1333.14
 4 11 6 1187.57 698.78
 4 -11 6 1013.4 628.65
 4 -11 6 948.14 621.04
 -4 -11 -6 1741.56 503.61
 -4 11 -6 1493.38 503.24
 -4 11 -6 2296.12 573.05
 4 11 7 14895.5 1442.38
 4 -11 7 14297 1280.94
 4 -11 7 16153.6 2032.65
 -4 11 -7 15017.9 2307.76
 -4 -11 -7 15492.3 1584.47
 4 11 8 16458.2 1592.22
 4 -11 8 13494.2 2037.6
 -4 -11 -8 14746.9 1765.56
 -4 11 -8 15932.2 2553.26
 -4 11 -8 15639.2 1921.24
 4 11 9 1286.69 759.74
 4 -11 9 1476.5 782.48
 -4 -11 -9 -12.98 988.96
 -4 11 -9 695.4 564.21
 4 12 -9 11596.3 1465.89
 4 -12 -9 14244.8 1388.32
 -4 -12 9 12137.4 1290.54
 -4 12 9 11401.5 2070.13
 -4 12 9 12050.4 2141.46
 4 12 -8 70.1 431.66
 4 -12 -8 -100.98 597.42
 4 12 -8 -118.7 596.03
 -4 -12 8 -75.23 554.04
 -4 12 8 1870.12 624.79
 -4 12 8 2403.23 703.51
 4 12 -7 59.92 288.81
 4 12 -7 388.49 268.2
 4 -12 -7 305.49 250.34
 -4 -12 7 54.91 222.55
 -4 12 7 90.73 252.68
 -4 12 7 151.02 291.34
 4 12 -6 2001.39 476.82
 4 12 -6 2483.84 759.37
 4 -12 -6 1907.96 709.13
 -4 -12 6 1888.61 375.18
 -4 12 6 -69.27 436.35
 -4 12 6 1407.79 789.56
 4 12 -5 9395.21 1473.24
 4 -12 -5 10011.4 1389.84
 4 12 -5 9661.56 1536.61
 -4 -12 5 9204.1 1163.88
 -4 12 5 9589.7 978.5
 -4 12 5 10600.8 1553.29
 4 12 -4 3251.25 522.72
 4 12 -4 2995.54 874.76
 4 -12 -4 2888.03 475.98
 -4 -12 4 2658.84 603.49
 -4 12 4 409.84 797.39
 -4 12 4 3095.53 556.68
 4 12 -3 14767.6 1308.56
 4 -12 -3 15299 1774.87
 4 -12 -3 14712.8 1213.5
 -4 -12 3 14872.8 968.39
 -4 12 3 14891 1659.6
 -4 12 3 16178.6 1950.16
 4 12 -2 1312.08 344.81
 4 12 -2 1130.55 321.15
 4 -12 -2 216.35 531.52
 4 -12 -2 458.36 328.32
 -4 12 2 1045.26 324.35
 -4 12 2 1039.21 578.83
 4 12 -1 37490.6 2759.2
 4 12 -1 38903.3 3236.83
 4 -12 -1 37646.3 3308.24
 4 -12 -1 38435.6 2637.15
 -4 12 1 40507.4 3479.81
 -4 12 1 39502 2897.48
 4 12 0 1140.82 613.52
 4 12 0 1058.71 205.03
 4 12 0 1234.94 277.05
 4 -12 0 1310.02 340.83
 4 -12 0 1391.14 356.27
 -4 12 0 1492.43 360.7
 -4 12 0 150.83 610.48
 4 12 1 9851.2 999.71
 4 -12 1 9713.18 880.42
 4 -12 1 8849.93 644.38
 4 12 1 8906.22 944.95
 -4 -12 -1 8779.53 974.35
 -4 12 -1 7735.08 1299.64
 -4 12 -1 10690.2 1359.68
 4 12 2 -81.69 289.93
 4 12 2 239.46 202.41
 4 -12 2 -69.08 245.82
 4 -12 2 -40.9 93.42
 -4 -12 -2 -54.56 105.78
 -4 12 -2 0.09 275.48
 -4 12 -2 95.65 245.73
 4 12 3 7053.99 876.64
 4 12 3 8416.44 1116.93
 4 -12 3 9232.9 971.3
 4 -12 3 6851 1209.72
 -4 -12 -3 7369.16 830.18
 -4 12 -3 7893.12 910.61
 -4 12 -3 8394.42 811.72
 4 12 4 367.68 581.01
 4 12 4 838.12 475.82
 4 -12 4 573.81 298.82
 4 -12 4 434.56 395.63
 -4 12 -4 780.51 354.99
 -4 12 -4 549 283.29
 4 12 5 3714.59 1138.7
 4 12 5 3672.52 901.69
 4 -12 5 2537.24 536.66
 4 -12 5 3074.95 778.55
 -4 12 -5 3895.49 509.53
 -4 12 -5 2696.52 1102.22
 4 12 6 657.84 330.44
 4 -12 6 246.13 514.69
 4 -12 6 739.82 527.44
 -4 -12 -6 438.22 392.51
 -4 12 -6 665.11 399.55
 4 12 7 -7.06 597.04
 4 -12 7 771.95 534.43
 -4 -12 -7 221.39 691.15
 -4 12 -7 970.11 705.83
 4 -12 8 8749.03 1492.78
 4 12 8 8128.28 1035.38
 -4 -12 -8 137.6 1831.39
 -4 12 -8 7656.37 1198.45
 -4 12 -8 6930.29 896.51
 4 13 -8 161.85 692.99
 4 13 -8 1022.03 362.29
 4 -13 -8 -49.98 346.83
 -4 -13 8 -17.54 308.56
 -4 13 8 870.08 627.43
 -4 13 8 915.48 395.06
 4 13 -7 5641.27 1336.75
 4 13 -7 7845.44 1263.36
 4 -13 -7 3.1 1124.99
 -4 -13 7 6774.03 1031.22
 -4 13 7 54.66 1206.87
 -4 13 7 6150.71 1329.65
 4 13 -6 2833.59 1008.9
 4 -13 -6 3317.58 858.7
 4 13 -6 2361.5 573.55
 -4 -13 6 2494.79 741.53
 -4 13 6 -56.72 907.71
 -4 13 6 3416.74 626.54
 4 13 -5 -6.85 222.39
 4 13 -5 -100.69 204.92
 4 -13 -5 78.26 317.2
 -4 -13 5 37.06 243.22
 -4 13 5 -38.45 356.85
 -4 13 5 327.12 222.82
 4 13 -4 6345.04 1196.64
 4 -13 -4 7545.57 1257.07
 -4 -13 4 5826.81 879.44
 -4 13 4 7505.76 803.18
 -4 13 4 5605.23 1294.41
 4 13 -3 22181.4 1859.68
 4 13 -3 20647.8 1695.2
 4 -13 -3 22182.7 1720.36
 -4 13 3 21354.6 2262.83
 -4 13 3 22641.4 1881.31
 4 13 -2 188.76 435.27
 4 13 -2 -57.91 390.66
 4 -13 -2 209.1 229.54
 -4 13 2 198.11 401.48
 -4 13 2 334.64 246.35
 4 13 -1 11746.4 1627.18
 4 13 -1 12404.9 1023.06
 4 -13 -1 12117 942
 4 -13 -1 10919.8 1044.07
 -4 13 1 12577.9 1121
 -4 13 1 11456.6 1099.61
 4 13 0 242.4 210.61
 4 13 0 24.8 167.71
 4 -13 0 -53.79 379.64
 4 -13 0 55.71 194.93
 4 13 0 366.24 237.4
 -4 13 0 34.18 367.92
 -4 13 0 286.45 232.12
 4 13 1 598.04 322.75
 4 13 1 449.68 334.68
 4 -13 1 615.05 288.94
 4 -13 1 561.6 167.95
 -4 -13 -1 493.76 218.89
 -4 13 -1 329.35 544.68
 -4 13 -1 -15.1 495.78
 4 13 2 9213.41 1127.52
 4 -13 2 10287.6 989.2
 4 -13 2 8426.96 1500.86
 4 13 2 8813.31 1040.08
 -4 -13 -2 9111.19 1062.06
 -4 13 -2 9586 930.55
 -4 13 -2 9802.98 1536.37
 4 13 3 1876.28 677.29
 4 -13 3 2693.06 548.97
 4 -13 3 2592.98 798.34
 4 13 3 2480.74 907.36
 -4 -13 -3 1924.62 529.2
 -4 13 -3 1969.68 907.34
 -4 13 -3 3251.67 768.68
 4 13 4 7020.6 984.38
 4 13 4 8059.61 1270.58
 4 -13 4 8255.32 1341.6
 4 -13 4 8585.37 1081.55
 -4 13 -4 8935.65 1241.21
 -4 13 -4 7300.97 1542.03
 4 13 5 2462.08 578.58
 4 13 5 2174.08 790.97
 4 -13 5 1686.64 790.17
 4 -13 5 1803.28 653.45
 -4 13 -5 2675.46 581.72
 -4 13 -5 447.77 699.15
 4 13 6 1313.43 686.71
 4 13 6 392.9 536.29
 4 -13 6 133.49 522.64
 4 -13 6 459.06 511.26
 -4 13 -6 70.66 669.49
 4 -13 7 7899.04 1593.54
 4 -13 7 11016.2 1596.83
 4 13 7 10116.2 1147.79
 -4 -13 -7 8874.48 1277.19
 -4 13 -7 9667.13 1291.51
 4 13 8 975.73 686.21
 4 -13 8 798.94 407.59
 -4 -13 -8 -52.46 499.75
 -4 13 -8 1886.88 541.48
 -4 13 -8 95.48 386.62
 4 14 -7 252.49 379.56
 4 14 -7 782.19 426.31
 4 -14 -7 -39.52 582.69
 -4 14 7 1213.92 393.51
 -4 14 7 134.41 404.61
 4 14 -6 1024.94 380.63
 4 14 -6 671.82 582.8
 4 -14 -6 39.12 345.05
 -4 14 6 -24.72 605.9
 -4 14 6 362.14 610.19
 4 14 -5 -46.17 435.38
 4 14 -5 -98.35 225.6
 4 -14 -5 300.62 233.77
 -4 14 5 -148.76 402.86
 -4 14 5 341.07 416.97
 4 14 -4 2836.23 1093.22
 4 14 -4 3147.46 593.54
 4 -14 -4 4490.37 641.1
 -4 14 4 3321.2 701.28
 4 14 -3 3522.36 665.16
 4 14 -3 3461.38 894.62
 4 -14 -3 3678.25 934.21
 -4 14 3 3434.01 1014.24
 -4 14 3 3040.96 1056.89
 4 14 -2 14711.4 1980.49
 4 14 -2 13164.3 1303.07
 4 -14 -2 15988.7 1816.3
 -4 14 2 13542.1 1312.32
 -4 14 2 13939.1 1801.28
 4 14 -1 624.62 540.89
 4 -14 -1 439.6 594.33
 4 14 -1 1444.83 688.91
 -4 14 1 1744.79 660.02
 -4 14 1 1088.54 658.94
 4 14 0 13199 1328.8
 4 -14 0 12594.8 1717.67
 -4 14 0 15500.7 1908.75
 -4 14 0 14090.6 1276.43
 4 14 1 4263.66 671.8
 4 14 1 4167.95 431.23
 4 -14 1 3297.46 584.17
 -4 -14 -1 3365.48 463.69
 -4 14 -1 4088.41 1039.84
 -4 14 -1 77.07 967.98
 4 14 2 312.96 292.26
 4 14 2 374.36 321.63
 4 -14 2 20.94 245.66
 4 -14 2 309.02 455.96
 -4 14 -2 61.5 275.6
 -4 14 -2 307.58 238.15
 -4 -14 -2 72.47 311.93
 4 14 3 471.04 573.82
 4 14 3 280.83 402.45
 4 -14 3 425.22 322.64
 4 -14 3 283.74 293.44
 -4 14 -3 306.21 329.78
 4 14 4 26.28 674.62
 4 14 4 682.38 318.36
 4 -14 4 647.5 360.78
 4 -14 4 595.13 258.4
 -4 14 -4 1077.57 427.44
 -4 14 -4 794.44 525.61
 4 14 5 1930.24 972.12
 4 14 5 2228.91 463.7
 4 -14 5 1782.98 437.13
 4 -14 5 1902.12 830.89
 -4 14 -5 -211.44 1003.64
 4 14 6 1902.14 553.9
 4 14 6 1124.63 440.88
 4 -14 6 1045.94 751.62
 4 -14 6 1277.17 674.73
 -4 14 -6 853.64 574.28
 4 14 7 89.64 361.84
 4 14 7 577.92 489.52
 4 -14 7 46.75 485.11
 4 -14 7 195.51 449.33
 -4 14 -7 -108.11 614.85
 4 15 -7 2514.72 812.78
 4 -15 -7 -37.09 405.26
 -4 15 7 1142.31 771.24
 4 15 -6 102.42 373.79
 4 15 -6 506.98 702.49
 4 -15 -6 174.61 603.35
 -4 15 6 778.97 384.57
 -4 15 6 650.86 390.67
 4 15 -5 26.6 958.68
 4 15 -5 1086.43 831.88
 4 -15 -5 3111.16 839.29
 -4 15 5 66.44 534.52
 -4 15 5 3370.32 560.06
 4 15 -4 -91.88 487.87
 4 15 -4 36.02 253.41
 4 -15 -4 470.63 253.47
 -4 15 4 158.29 269.07
 -4 15 4 -481.13 491.16
 4 15 -3 26.44 312.13
 4 15 -3 -20.46 476.38
 4 -15 -3 616.52 271.7
 -4 15 3 107.66 497.73
 -4 15 3 102.83 297.24
 4 15 -2 1278.7 491.04
 4 15 -2 1155.35 446.44
 4 -15 -2 1203.07 423.47
 -4 15 2 1855.47 481.95
 -4 15 2 1562.65 783.49
 4 15 -1 7481.18 977.89
 4 15 -1 7602.53 1231.48
 4 -15 -1 6203.16 1343
 -4 15 1 8068.01 1417.75
 -4 15 1 5565.84 1327.68
 4 15 0 807.02 336.41
 4 -15 0 1058.4 503.81
 -4 -15 0 14.45 245.79
 -4 15 0 1140.65 548.22
 -4 15 0 -91.58 307.2
 4 15 1 12998.5 1316.34
 4 -15 1 12373.6 1225.14
 -4 -15 -1 11969.8 1031.63
 -4 15 -1 12608.9 1923.53
 -4 15 -1 11850.9 1196.55
 4 15 2 618.58 727.55
 4 15 2 285.68 458.95
 4 -15 2 426.96 692.11
 -4 -15 -2 -15.26 495.08
 -4 15 -2 1367.96 423.43
 -4 15 -2 1150.41 350.52
 4 15 3 5373.02 1020.44
 4 -15 3 -311.56 1250.34
 4 15 3 6777.22 924.68
 -4 15 -3 5473.82 873.57
 -4 15 -3 6694 1134.7
 4 15 4 17.31 254.54
 4 -15 4 -59.65 369.15
 -4 15 -4 -94.26 413.77
 4 15 5 6927.67 1029.89
 4 15 5 4846.52 1287.97
 4 -15 5 7206.58 1174.34
 4 -15 5 5513.32 884.49
 -4 15 -5 5934.87 1029.93
 4 15 6 3704.53 1345.67
 4 15 6 2634.55 1107.14
 4 -15 6 3572.52 703.94
 4 -15 6 2746.01 579.79
 -4 15 -6 4045.14 1409.21
 4 16 -6 1346.04 561.2
 4 -16 -6 1696.99 538.7
 4 16 -6 1731.52 1051.67
 -4 16 6 1638.25 986.2
 4 16 -5 104.48 1111.4
 4 16 -5 2662.49 619.22
 4 -16 -5 2797.94 594.17
 -4 16 5 1845.49 626.07
 -4 16 5 2291.97 1105.02
 4 16 -4 -44.21 383
 4 -16 -4 47.23 384.46
 -4 16 4 90.62 255.77
 -4 16 4 -291.93 267.68
 4 16 -3 6312.52 1517.82
 4 -16 -3 7816.41 1470.35
 4 16 -3 8829.75 1701.49
 -4 16 3 8363.45 1585.62
 -4 16 3 7439.64 1543.66
 4 16 -2 -57.17 1093.97
 4 16 -2 2586.79 584.39
 4 -16 -2 3000.74 611.57
 -4 16 2 2928.38 616.41
 -4 16 2 2782.99 1046.64
 4 16 -1 1023.65 539.35
 4 -16 -1 127.36 356.32
 4 16 -1 182.74 695.35
 -4 16 1 488.6 642.34
 -4 16 1 886.23 357.46
 4 16 0 4185.79 1209.61
 4 -16 0 4665.86 686.64
 -4 16 0 4159.03 748.95
 -4 16 0 11.05 1079.01
 4 16 1 6.02 670.25
 4 -16 1 32.96 676
 -4 -16 -1 4246.96 503.98
 -4 16 -1 2416.26 1034.05
 -4 16 -1 4094.91 581.96
 4 16 2 472.32 683.35
 4 -16 2 42.59 342.87
 -4 -16 -2 11.24 270.17
 -4 16 -2 1222.39 400.66
 -4 16 -2 931.23 332.02
 4 16 3 218.83 299.74
 4 -16 3 18.56 387.76
 4 16 3 -49.76 256.26
 -4 16 -3 3.86 249.08
 4 16 4 7839.96 1165.31
 4 16 4 7595.98 1336.65
 4 -16 4 8881.2 1052.22
 -4 16 -4 214.79 1761.17
 4 16 5 -85.99 618.41
 4 16 5 161.66 291.82
 4 -16 5 675.08 548.78
 -4 16 -5 207.8 385.89
 4 17 -4 7400.68 2031.38
 4 17 -4 8394.83 1681.94
 4 -17 -4 10927.6 1744.85
 -4 17 4 9647.68 1255.8
 -4 17 4 8016.3 1896.15
 4 17 -3 2521.88 694
 4 17 -3 2069.66 604.06
 4 -17 -3 2457.22 602.95
 -4 17 3 -176.13 1064.15
 -4 17 3 2433.86 623.63
 4 17 -2 -66.02 315.88
 4 17 -2 -207.92 264.82
 4 -17 -2 218.86 457.92
 -4 17 2 1379.39 505.81
 -4 17 2 182.52 472.65
 4 17 -1 97.72 254.71
 4 17 -1 -144.59 338.73
 4 -17 -1 -55.49 211.68
 -4 17 1 62.13 232.12
 -4 17 1 -326.26 365.42
 4 17 0 35.52 538.54
 4 17 0 -84.6 233.72
 4 -17 0 51.26 284.39
 -4 17 0 1781.99 526.26
 -4 17 0 -138.5 471.15
 4 17 1 -1.39 329.16
 4 -17 1 21.21 301.61
 -4 -17 -1 78.69 384.85
 -4 17 -1 218.89 307.29
 -4 17 -1 640.96 461.62
 4 17 2 23547.6 3216.2
 4 -17 2 22424.9 2076.58
 -4 17 -2 24744.1 3180.63
 -4 17 -2 20882.9 2613.38
 4 17 3 11436.9 2232.4
 4 -17 3 12355.6 1368.78
 -4 17 -3 9790.79 1430.99
 4 17 4 -220.88 506.11
 4 17 4 144.71 214.01
 4 -17 4 -57.95 444.18
 -4 17 -4 -41.29 512.58
 4 18 -3 -69.48 317.98
 4 18 -3 -282.6 471.37
 -4 18 3 -172.37 294.73
 -4 18 3 1310.12 471.92
 4 18 -2 -426.82 927.18
 4 18 -2 467.5 455.35
 4 -18 -2 600.29 760.3
 -4 18 2 1141.89 869.82
 -4 18 2 1697.51 492.37
 4 18 -1 -161.96 1356.36
 4 18 -1 1.73 1110.36
 4 -18 -1 4933.14 732.51
 -4 18 1 2860.51 1331.93
 -4 18 1 3993.7 743.74
 4 18 0 -7.91 527.84
 4 18 0 -87.84 242.59
 4 -18 0 21.72 295.03
 -4 18 0 573.02 310.82
 -4 18 0 -15.53 272.58
 4 18 1 11884.1 1508.57
 4 -18 1 10946.5 1321.7
 -4 -18 -1 11087.7 1710.33
 -4 18 -1 10979.1 1941.35
 -4 18 -1 11859.1 2204.77
 4 18 2 8.69 1479.93
 4 -18 2 5372.89 842.99
 -4 18 -2 4067.78 1491.17
 4 18 3 3201.77 1127.16
 4 -18 3 -23.77 643.92
 -4 18 -3 2768.15 706.71
 5 0 -11 114.08 384.37
 -5 0 11 -109.69 235.27
 5 0 -10 138.9 398.91
 -5 0 10 -187.18 247.16
 5 0 -9 -7.17 187.21
 -5 0 9 171.98 327.61
 5 0 -8 -173.57 189.39
 -5 0 8 48.59 190.15
 5 0 -7 -191.88 209.51
 5 0 -7 45.13 316.8
 -5 0 7 39.18 186.6
 -5 0 7 -256.49 208.37
 5 0 -6 -183.95 243.01
 5 0 -6 74.48 132.26
 -5 0 6 -36.66 158.31
 -5 0 6 141.8 165.77
 5 0 -5 -1.31 106.92
 5 0 -5 58.11 141.08
 -5 0 5 127.1 147.39
 -5 0 5 55.38 174.86
 5 0 -4 -130.8 203.63
 5 0 -4 -180.43 79.82
 -5 0 4 -101.33 220.04
 -5 0 4 35.53 53.88
 -5 0 4 82.01 168.4
 5 0 -3 -30.63 126.98
 5 0 -3 -13 99.9
 -5 0 3 131.99 153.22
 5 0 -2 68.17 178.63
 5 0 -2 -126.19 138.64
 -5 0 2 -20.54 107.78
 5 0 -1 -260.39 310.22
 5 0 -1 -185.1 203.4
 -5 0 1 -94.5 265.29
 5 0 0 48.15 42.29
 5 0 0 -111.37 67.69
 5 0 0 -78.56 204.78
 -5 0 0 310.32 184.66
 5 0 1 82.42 81.82
 5 0 1 -82.04 108.67
 5 0 1 175.36 245.12
 -5 0 -1 250.08 132.3
 -5 0 -1 -7.22 134.81
 5 0 2 115.09 214.86
 5 0 2 24.7 70.14
 -5 0 -2 -16.58 121.89
 -5 0 -2 47.35 55.78
 -5 0 -2 19.79 127.2
 5 0 3 -5 232.79
 5 0 3 13.76 52.46
 -5 0 -3 60.86 237.04
 -5 0 -3 65.98 169.56
 -5 0 -3 78.44 38.12
 5 0 4 34.78 127.12
 5 0 4 14.91 32.13
 5 0 4 -15.59 119.95
 -5 0 -4 -0.24 126.27
 -5 0 -4 67.47 20.29
 5 0 5 -51.15 102.66
 5 0 5 8.78 105.65
 -5 0 -5 29.02 120.82
 5 0 6 -22.85 121.83
 5 0 6 70.71 130.93
 -5 0 -6 -160.68 154.03
 5 0 7 215.1 328.87
 5 0 7 75.43 304.89
 -5 0 -7 355 427.77
 5 0 8 -4.52 278.43
 5 0 8 -53.23 176.15
 -5 0 -8 -114.06 226.84
 5 0 9 343.45 237.72
 5 0 9 3.73 194.41
 -5 0 -9 -7.4 278.95
 5 0 10 2.79 229.46
 5 0 10 316.29 337.83
 -5 0 -10 -132.6 492.09
 5 0 11 153.6 374.93
 5 0 11 -138.19 439.38
 -5 0 -11 151.14 535.12
 5 1 -11 -49.58 267.02
 5 -1 -11 375.97 270.18
 -5 1 11 30.18 469.61
 -5 -1 11 -58.2 468.04
 5 1 -10 -72.92 165.48
 5 -1 -10 -109.17 277.58
 -5 -1 10 -108.59 291.58
 -5 1 10 423.56 292.27
 5 1 -9 81.11 263.01
 5 -1 -9 310.87 442.47
 -5 1 9 522.16 267.62
 -5 -1 9 170.81 265.74
 5 1 -8 254.35 360.55
 5 -1 -8 216.63 214.05
 -5 -1 8 119.43 378.72
 -5 1 8 186.16 367.14
 -5 1 8 74.53 163.44
 5 1 -7 1830.72 441.94
 5 1 -7 1868.06 643.37
 5 -1 -7 2661.58 638.94
 5 -1 -7 -9.71 421.49
 -5 -1 7 1673.58 371.86
 -5 -1 7 2117.1 666.1
 -5 1 7 2149.64 466.8
 -5 1 7 2528.97 692.69
 5 -1 -6 7753.79 1071.1
 5 1 -6 6827.05 487.05
 5 1 -6 8075.72 736.54
 5 -1 -6 7439.52 673.49
 -5 -1 6 10047.3 1208.35
 -5 -1 6 6433.02 717.51
 -5 1 6 7296.43 843.67
 -5 1 6 9379.18 810.06
 5 1 -5 2211.99 292.54
 5 1 -5 2009.58 364.85
 5 -1 -5 2249.9 263.67
 5 -1 -5 1503.89 586.86
 -5 -1 5 2257.41 396.86
 -5 -1 5 1981.52 253.57
 -5 1 5 2170.91 620.01
 -5 1 5 1515.13 443.67
 5 1 -4 13095.8 684.23
 5 1 -4 13219.7 931.02
 5 -1 -4 13852.7 963.25
 5 -1 -4 12724.8 627.96
 -5 -1 4 11813.9 1335.7
 -5 -1 4 14624.7 826.93
 -5 1 4 12609 954.01
 -5 1 4 11180.2 569.07
 -5 1 4 14179.5 897.77
 5 1 -3 3876.37 209.36
 5 -1 -3 5009.94 846.12
 5 -1 -3 4070.13 418.46
 5 1 -3 4990.01 670.5
 -5 -1 3 4213.38 190.02
 -5 -1 3 4711.73 554.46
 -5 1 3 4232.78 427.72
 -5 -1 3 4891.55 761.93
 5 -1 -2 20630.4 1386.79
 5 1 -2 19554.2 1486.64
 5 1 -2 20790.2 1843.96
 5 -1 -2 19380.1 1553.83
 -5 -1 2 19274.6 1162.31
 -5 1 2 20973 1660.37
 5 1 -1 20496.4 1811.98
 5 1 -1 18099.5 1052.58
 5 -1 -1 17593.4 1742.36
 5 -1 -1 19860 1126.06
 -5 -1 1 19386.8 1493.38
 -5 1 1 19434.3 1259.19
 5 1 0 45217.8 3004.88
 5 1 0 44587.5 2277.34
 5 1 0 44525.4 2291.11
 5 1 0 48312.1 2677.24
 5 -1 0 50104 3773.33
 5 -1 0 49454.9 3094.4
 5 -1 0 41545.2 2082.89
 -5 -1 0 49010.1 3012.92
 -5 1 0 45957.8 2970.7
 -5 1 0 55342 2694.21
 5 1 1 9043.76 722.11
 5 -1 1 7351.68 466.04
 5 1 1 8358.44 410.51
 5 -1 1 6913.69 577.09
 5 -1 1 8918.28 1061.75
 -5 -1 -1 10426 999.9
 -5 -1 -1 9084.98 560.01
 -5 1 -1 10023.3 1053.56
 -5 1 -1 8428.34 505.19
 5 1 2 18878.8 955.52
 5 -1 2 17663.2 1221.6
 5 1 2 16925 1146.17
 -5 -1 -2 17677.5 1569.75
 -5 -1 -2 18237.8 1223.67
 -5 -1 -2 15385.3 750.55
 -5 1 -2 19152 1271.65
 -5 1 -2 18079.7 1139.67
 5 1 3 17279.2 656.2
 5 1 3 14627 1376.16
 5 -1 3 15028.7 1070.56
 5 -1 3 17714.3 851.64
 -5 1 -3 14315.7 1427.17
 -5 -1 -3 15409.5 1209.27
 -5 -1 -3 13534.7 553.99
 -5 1 -3 14555.9 1173
 -5 1 -3 13964.9 709.16
 -5 -1 -3 15932.5 1500.26
 5 1 4 801.37 372.96
 5 1 4 1054.7 392.03
 5 -1 4 1277.48 261.09
 5 -1 4 979.29 148.67
 -5 1 -4 870.65 461.34
 -5 -1 -4 1300.73 400.61
 -5 1 -4 1155.4 391.61
 -5 1 -4 687.17 126.15
 5 1 5 205.02 161.4
 5 1 5 -49.06 259
 5 -1 5 549.2 262.8
 5 -1 5 347.24 162.23
 -5 -1 -5 443.31 303.23
 -5 1 -5 97.14 45.64
 -5 1 -5 181.32 176.13
 5 1 6 1518.02 503.68
 5 -1 6 1714.78 486.39
 5 -1 6 1051.48 527.41
 5 1 6 1472.18 491.16
 -5 -1 -6 1383.57 620.28
 -5 1 -6 1244.26 602.56
 5 1 7 17804.2 1814.75
 5 1 7 19139.4 1858.01
 5 -1 7 20775.6 1966.76
 5 -1 7 17746 1307.58
 -5 -1 -7 19698.4 2245.71
 -5 1 -7 24003 2337.99
 5 1 8 6171.2 1021.62
 5 1 8 5492.11 628.75
 5 -1 8 5259.58 934.94
 5 -1 8 6396.35 692.23
 -5 1 -8 3952.05 1245.34
 -5 -1 -8 3774.89 777.88
 5 -1 9 23635.5 2723.67
 5 1 9 22513.3 1922.85
 5 1 9 21471.9 1720.8
 5 -1 9 21963.1 1729.21
 -5 -1 -9 23796.9 2982.61
 -5 1 -9 24425.5 2212.41
 5 1 10 9452.06 1601
 5 1 10 8274.67 1412.34
 5 -1 10 10567.8 1113.08
 5 -1 10 8858.17 1347.96
 -5 -1 -10 197.08 1931.66
 -5 1 -10 10136 1268.94
 5 1 11 2764.59 628.84
 5 -1 11 3382.46 1018.38
 5 -1 11 3167.71 844.54
 5 1 11 2679.35 875.85
 -5 -1 -11 -1.57 742.45
 -5 1 -11 -208.75 753.3
 5 2 -11 332.24 433.46
 5 -2 -11 269.4 430.62
 -5 -2 11 -135.66 448.15
 -5 2 11 -146.56 444.29
 5 2 -10 458.17 413.84
 5 -2 -10 73 245.66
 -5 2 10 36.08 427.81
 -5 -2 10 -57.06 438.49
 5 2 -9 1084.73 741.09
 5 -2 -9 3938.18 755.69
 -5 -2 9 1511.93 770.98
 -5 2 9 2450.24 741.99
 -5 2 9 -623.69 612.1
 5 2 -8 3456.98 827.87
 5 -2 -8 3048.7 519.21
 -5 -2 8 2477.19 520.87
 -5 2 8 2609.19 843.5
 -5 2 8 3188.45 435.23
 5 -2 -7 51.76 303.09
 5 2 -7 790.92 337.56
 5 2 -7 764.54 277.53
 5 -2 -7 539.27 480.45
 -5 -2 7 889.6 284.47
 -5 2 7 295.5 512.44
 -5 2 7 699.02 232.11
 5 2 -6 11100.5 929.89
 5 2 -6 12426.8 984.3
 5 -2 -6 11280.4 917.53
 5 -2 -6 12422.7 1382.02
 -5 -2 6 11076.4 887.75
 -5 2 6 12372.7 1001.53
 -5 2 6 11706.5 1188.08
 -5 -2 6 12790 1016.59
 5 -2 -5 9341.79 666.83
 5 2 -5 10624 740.02
 5 2 -5 10495.7 1154.55
 5 -2 -5 9646.47 824.17
 -5 -2 5 11273.2 1296.9
 -5 -2 5 10898.8 821.88
 -5 2 5 10034.3 1246.56
 -5 2 5 10238.7 756.32
 5 2 -4 1864.34 286.9
 5 2 -4 1608.66 474.95
 5 -2 -4 1329.05 182.27
 5 -2 -4 1862.06 514.72
 -5 -2 4 1992.14 325.8
 -5 2 4 1827.26 331.02
 -5 2 4 1207.94 452.29
 -5 -2 4 1500.43 325.97
 5 2 -3 -12.6 43.86
 5 2 -3 30.54 145.57
 5 -2 -3 -268.53 198.97
 5 -2 -3 165.13 92.87
 -5 -2 3 -173.03 102.19
 -5 -2 3 15.57 35.51
 -5 2 3 -18.82 27.42
 -5 2 3 34.8 96.85
 -5 2 3 9.73 29.12
 -5 -2 3 -49.99 108.68
 5 2 -2 14494 618.36
 5 2 -2 15495.8 666.72
 5 2 -2 16145.5 957.58
 5 2 -2 17270.1 1583.74
 5 -2 -2 15804.7 1296.16
 5 -2 -2 16155.5 1152.05
 -5 -2 2 15841.9 1152.48
 -5 2 2 18298.3 1515.22
 5 -2 -1 7713 917.95
 5 2 -1 5014.85 282.95
 5 2 -1 5483.18 552.21
 5 2 -1 5150.63 228.53
 5 2 -1 5772.11 582.9
 5 -2 -1 4865.78 629.68
 -5 -2 1 5051.45 414.26
 -5 2 1 5577.76 547.68
 5 2 0 4257.18 273.76
 5 2 0 3343.17 231.83
 5 2 0 4091.68 403.24
 5 -2 0 3824.48 471.26
 5 -2 0 3592.72 315.16
 5 2 0 4294.8 461.08
 -5 -2 0 4359.13 591.74
 -5 2 0 4075.07 206.48
 -5 2 0 3623.37 734.18
 5 2 1 70687.7 5535.44
 5 2 1 82733.5 4993.76
 5 -2 1 80732.6 5191.66
 5 -2 1 78217 5442.35
 -5 -2 -1 81011.7 5884.95
 -5 -2 -1 78772.4 4953.33
 -5 2 -1 72049 4520.44
 -5 2 -1 77533.2 6006.31
 5 2 2 31422.2 1955.8
 5 -2 2 30238.2 1973.91
 5 -2 2 30053.4 1685.67
 -5 -2 -2 32080.8 1999.65
 -5 -2 -2 31050.6 1983.21
 -5 -2 -2 25728.9 1359.67
 -5 2 -2 33310.1 2084.07
 -5 2 -2 33548.2 2007.63
 5 2 3 3834.99 379.79
 5 2 3 3914.07 406.2
 5 -2 3 3650.44 317.06
 5 -2 3 4007.66 690.86
 -5 -2 -3 2853.17 578.97
 -5 2 -3 2915.18 329.34
 -5 2 -3 3185.92 674.89
 5 2 4 4624.99 626.7
 5 2 4 3795.33 649.21
 5 -2 4 3886.37 292.76
 5 -2 4 4604.3 721.52
 -5 2 -4 3887.74 761.09
 -5 -2 -4 3893.04 702.93
 -5 2 -4 4114.15 642.38
 5 2 5 2922.33 367.34
 5 -2 5 2423.87 386.48
 5 2 5 2848.57 591.72
 -5 -2 -5 2802.12 723.07
 -5 2 -5 2924.15 682.35
 -5 2 -5 3211.25 447.68
 5 2 6 4210.32 489.76
 5 -2 6 4555.96 472.74
 5 -2 6 3454.27 795.67
 5 2 6 5401.84 777.71
 -5 -2 -6 3630.06 589.1
 -5 2 -6 3101.03 887.66
 5 2 7 69234.3 4945.7
 5 2 7 67981.2 4987.98
 5 -2 7 67572.8 5691.1
 5 -2 7 74408.1 5841.08
 -5 -2 -7 68897.1 5406.94
 -5 2 -7 75431.4 6585.49
 5 2 8 40175.8 3611.99
 5 2 8 40562.5 2985.09
 5 -2 8 42808.5 3456.05
 5 -2 8 39100.7 2966.67
 -5 -2 -8 41572.6 3421.24
 -5 2 -8 47241 4486.24
 5 2 9 243.65 243.14
 5 2 9 -2.52 212.87
 5 -2 9 27.6 257
 5 -2 9 -25.13 115.87
 -5 -2 -9 -218.66 297.91
 -5 2 -9 -21 290.63
 5 2 10 191.44 203.48
 5 2 10 536.13 325
 5 -2 10 -226.32 217.97
 5 -2 10 52.78 285.77
 -5 -2 -10 -37.25 269.14
 -5 2 -10 -439.31 457.63
 5 3 -11 -88.6 477.42
 5 -3 -11 1861.86 487.59
 -5 -3 11 -156.34 305.35
 -5 3 11 -131.79 291.99
 5 3 -10 12172.3 1238.86
 5 -3 -10 11587.8 1758.16
 -5 3 10 10186.3 1168.11
 -5 -3 10 11781 1237.09
 5 3 -9 848.48 300.43
 5 -3 -9 1.33 292.83
 -5 -3 9 -195.55 301.5
 -5 3 9 1246.64 417.89
 -5 3 9 800.33 546.45
 5 3 -8 2136.51 401.89
 5 -3 -8 -43.19 417.05
 -5 -3 8 2357.62 703.46
 -5 3 8 1772.45 723.36
 -5 3 8 2687.93 590.74
 5 3 -7 988.73 275.46
 5 -3 -7 -63.51 273.32
 5 3 -7 253.44 327.82
 -5 -3 7 749.74 480.49
 -5 3 7 738.73 486.5
 -5 3 7 709.07 251.09
 5 3 -6 15333.2 1162.49
 5 3 -6 15421.9 964.14
 5 -3 -6 14272.6 1114.57
 5 -3 -6 15817.6 1208.07
 -5 -3 6 14499.9 1626.65
 -5 -3 6 16636.4 1039.12
 -5 3 6 14571.7 1176.45
 -5 3 6 15899.7 1535.83
 5 3 -5 3569.5 426.44
 5 3 -5 2663.78 667.29
 5 -3 -5 2924.29 725.82
 5 -3 -5 3059.54 379.42
 -5 -3 5 3405.44 491.29
 -5 -3 5 3796.79 387.53
 -5 3 5 3643.34 413
 -5 3 5 3443.37 762.13
 5 3 -4 11424.4 816.47
 5 3 -4 9888.47 672.11
 5 -3 -4 12904.9 1229.11
 5 -3 -4 11093 631.54
 -5 -3 4 11864.9 789.25
 -5 -3 4 10822.8 1210.52
 -5 3 4 12072.7 861.12
 5 3 -3 1299.66 230.66
 5 3 -3 1169.96 245.89
 5 -3 -3 961.77 527.37
 5 -3 -3 1075.25 432.3
 -5 -3 3 1261.09 258.69
 -5 3 3 790.9 149.04
 -5 -3 3 1882.84 474.61
 -5 -3 3 1095.55 202.24
 -5 3 3 1603.72 117.97
 -5 3 3 1421.19 464.42
 5 3 -2 1721.45 160.18
 5 3 -2 1701.72 152.82
 5 3 -2 1509.58 233.65
 5 -3 -2 1939.24 454.67
 5 -3 -2 1792.18 565.51
 5 3 -2 1980.19 330.73
 -5 3 2 1282.3 109.75
 -5 3 2 1642.55 103.59
 -5 3 2 1969.61 519.2
 5 3 -1 25251.7 2116.08
 5 3 -1 23172.2 1211.13
 5 3 -1 25259.6 1637.53
 5 -3 -1 26362.3 1867.05
 5 -3 -1 25440.3 2220.36
 5 3 -1 27287.7 1355.45
 -5 -3 1 24050.3 1681.31
 -5 3 1 27173.1 1213.28
 -5 3 1 25550.3 1154.12
 -5 3 1 24364.2 1644.22
 5 3 0 45458.5 3306.84
 5 3 0 33714.6 1968.42
 5 3 0 43666.9 2526.93
 5 -3 0 39870.2 2186.7
 5 -3 0 41546.3 3212.16
 5 -3 0 44576 2870.77
 -5 -3 0 41022 2842.9
 -5 3 0 43300.8 3330.81
 -5 3 0 44422.4 2295.61
 5 3 1 27879.5 2172.18
 5 3 1 28383.6 1507.84
 5 -3 1 27781.2 1830.35
 5 -3 1 27364.7 1722.32
 -5 -3 -1 29206.2 2122.78
 -5 -3 -1 26105.8 1578.49
 -5 3 -1 26823.2 2347.58
 -5 3 -1 28722 1611.94
 5 3 2 22184.8 1031.33
 5 3 2 23360.4 1446.03
 5 3 2 20067.6 988
 5 3 2 24338.2 1400.91
 5 -3 2 24886.7 1997.6
 5 -3 2 24188.6 1456.99
 -5 -3 -2 22376 1506.23
 -5 3 -2 23081.5 1487.42
 -5 3 -2 25587.1 1631.65
 5 3 3 8556.64 623.92
 5 3 3 8617 651.19
 5 -3 3 8669.32 712.9
 5 -3 3 8259.55 597.65
 -5 -3 -3 8007.98 611.04
 -5 3 -3 8974.72 851.74
 -5 3 -3 8064.79 1086.29
 5 3 4 15368.7 1363.36
 5 3 4 15416.1 986.11
 5 -3 4 14320.3 873.28
 5 -3 4 15781.3 1112.21
 -5 -3 -4 14898.2 1421.54
 -5 3 -4 15907.4 1436
 -5 3 -4 15573.7 1125.04
 5 3 5 1330.24 244.41
 5 -3 5 655.3 197.12
 5 -3 5 1733.08 472.44
 5 3 5 445.51 437.02
 -5 -3 -5 985.68 318.94
 -5 3 -5 1325.5 517.68
 -5 3 -5 1484.54 301.32
 5 3 6 45387 3665.35
 5 -3 6 44603.7 3723.93
 5 -3 6 48767.7 3705.39
 5 3 6 49637.2 3237.97
 -5 -3 -6 43675.3 4079.06
 -5 3 -6 47652.4 3430.98
 5 3 7 11349.7 902.04
 5 3 7 10383.2 1337.53
 5 -3 7 11704.2 1437.1
 5 -3 7 11255.3 1253.95
 -5 -3 -7 10924.2 1147.14
 -5 3 -7 12693.1 1669.86
 5 -3 8 5287.28 709.53
 5 3 8 5086.43 648.03
 5 3 8 7980.01 1092.43
 5 -3 8 5984.03 925.99
 -5 -3 -8 6018.54 887.82
 -5 3 -8 6241.61 1351.73
 5 3 9 265.99 256.29
 5 3 9 278.84 411.1
 5 -3 9 -258.21 488.2
 5 -3 9 170.59 213.33
 -5 -3 -9 672.45 339.82
 -5 3 -9 -8.6 330.49
 5 3 10 2898.96 672.03
 5 -3 10 78.09 438.53
 5 -3 10 -19.11 566.94
 5 3 10 2337.02 679.54
 -5 -3 -10 2660.67 925.97
 -5 3 -10 129.21 542.06
 5 4 -11 4483.04 807.75
 5 -4 -11 3418.64 724.55
 -5 4 11 5123.01 849.79
 5 4 -10 21.97 410.99
 5 -4 -10 256.5 403.67
 -5 4 10 49.53 211.33
 -5 4 10 56.92 256.71
 -5 -4 10 175.63 249.54
 5 4 -9 380.75 548.27
 5 -4 -9 934.69 333.58
 -5 -4 9 418.55 351.62
 -5 4 9 703.19 509.71
 -5 4 9 481.36 603.43
 5 4 -8 3794.51 890.63
 5 -4 -8 4063.1 584.86
 -5 4 8 3801.3 606.39
 -5 4 8 3813.42 831.01
 -5 -4 8 3269.54 966.98
 5 4 -7 6204.75 818.36
 5 4 -7 5931.53 1003.66
 5 -4 -7 5427.18 652.91
 -5 -4 7 5183.44 677.97
 -5 4 7 6696.38 1043.74
 -5 4 7 5251.89 937.04
 5 4 -6 132.92 179.19
 5 4 -6 83.04 256.72
 5 -4 -6 92.39 166.17
 5 -4 -6 -10.92 147.17
 -5 -4 6 25.78 262.49
 -5 4 6 -68.48 158.91
 -5 4 6 147.74 252.6
 5 4 -5 983.8 284.49
 5 4 -5 921.22 435.08
 5 -4 -5 903.73 456.11
 5 -4 -5 661.75 240.61
 -5 -4 5 771 283.9
 -5 -4 5 716.37 160.48
 -5 4 5 1078.19 294.19
 -5 4 5 964.28 262.38
 5 4 -4 12364.2 837.06
 5 4 -4 12504.8 887.69
 5 -4 -4 13556.3 1488.77
 5 -4 -4 12174.9 940.72
 -5 -4 4 15191.6 1025.79
 -5 -4 4 12229.6 715.68
 -5 4 4 11982.1 719.51
 -5 4 4 12464.4 946.2
 5 4 -3 5641.86 413.74
 5 -4 -3 5628.64 570.13
 5 -4 -3 6197.63 789.4
 -5 4 3 5303.59 330.03
 -5 -4 3 4738.81 506.47
 -5 4 3 4784.83 323.01
 -5 4 3 6246.15 821.2
 -5 -4 3 5359.55 451.71
 5 4 -2 214.35 283.77
 5 4 -2 96.98 108.42
 5 4 -2 100.51 208.18
 5 -4 -2 289.49 291.88
 5 -4 -2 -267.05 249.78
 -5 -4 2 84.99 89.63
 -5 4 2 176.54 65.71
 -5 4 2 80.28 282.49
 -5 4 2 245.85 99.6
 5 4 -1 6287.03 532.4
 5 4 -1 5681.19 417.14
 5 -4 -1 5388.24 566.36
 5 -4 -1 5795.1 478.2
 -5 -4 1 4372.44 549.26
 -5 4 1 5469.15 328.24
 -5 4 1 5100.34 312.31
 -5 4 1 5156.44 880.41
 5 4 0 3662.42 638.39
 5 4 0 3170.82 351.32
 5 4 0 3918.26 370.27
 5 -4 0 3346.63 319.91
 5 -4 0 2018.06 706.78
 -5 -4 0 3507.53 342.7
 -5 4 0 3369.12 454.63
 -5 4 0 3730.93 312.17
 5 4 1 4864.23 535.59
 5 4 1 4170.29 421.32
 5 4 1 4066.02 326.76
 5 -4 1 3724.23 506.31
 5 -4 1 4215.97 464.49
 -5 -4 -1 4096.21 452.33
 -5 4 -1 4245.74 782.93
 -5 4 -1 4018.67 423.22
 5 4 2 1236.04 232.82
 5 4 2 1476.36 355.04
 5 4 2 1131.2 127.66
 5 -4 2 357.66 272.58
 5 -4 2 1112.94 458.62
 -5 -4 -2 977.69 201.71
 -5 4 -2 1063.57 311.32
 -5 4 -2 854.25 492.8
 5 4 3 -200.46 130.15
 5 4 3 62.29 135.24
 5 -4 3 14.23 56.55
 5 -4 3 178.53 164.18
 -5 -4 -3 -86.49 88.23
 -5 4 -3 101.94 134.23
 -5 4 -3 23.7 104.74
 5 4 4 46285.3 2945.56
 5 -4 4 48469.4 3745.84
 5 -4 4 50608.4 3158.02
 5 4 4 53747.8 3794.24
 -5 -4 -4 47917.5 3771.22
 -5 4 -4 45879.9 3610.97
 -5 4 -4 52221.9 4026.92
 5 4 5 23579.6 1987.71
 5 -4 5 24142.8 1443.58
 5 -4 5 19588.5 1462.91
 -5 -4 -5 21754.9 2095.29
 -5 4 -5 20979.1 1559.2
 -5 4 -5 23446.4 2114.39
 5 4 6 584.89 383.71
 5 4 6 731.54 430.09
 5 -4 6 627.48 276.46
 -5 -4 -6 1129.84 552.71
 -5 4 -6 923.82 300.11
 -5 4 -6 829.84 338.57
 5 4 7 1713.33 504.78
 5 4 7 1206.73 332.93
 5 -4 7 1345.6 350.82
 5 -4 7 1195.74 491.65
 -5 -4 -7 1100.08 456.45
 -5 4 -7 1765.45 726.17
 5 4 8 -126.74 187.78
 5 4 8 24.32 128.81
 5 -4 8 21.06 111.08
 5 -4 8 107.26 226.98
 -5 -4 -8 -133.98 174.59
 -5 4 -8 61.55 163.61
 5 4 9 9557.27 1362.02
 5 4 9 7415.47 1296.98
 5 -4 9 8495.08 982.23
 5 -4 9 7536.52 781.5
 -5 -4 -9 8715.5 1152.88
 -5 4 -9 204.52 1597.32
 5 4 10 2151.17 386.32
 5 4 10 641.49 655.03
 5 -4 10 -56.24 522.86
 5 -4 10 -384.82 423.45
 -5 4 -10 -246.22 851.71
 -5 -4 -10 1452.9 885.97
 5 5 -10 133.39 1040.14
 5 -5 -10 -406.74 1036.26
 -5 -5 10 4744.89 1078.74
 -5 5 10 3641.88 650.3
 -5 5 10 4661.61 979.5
 5 5 -9 -268.38 292.79
 5 -5 -9 618.85 291.67
 -5 -5 9 773.8 301.97
 -5 5 9 223.69 506.6
 -5 5 9 274.51 265.99
 5 5 -8 125.93 189.96
 5 -5 -8 170.54 190.47
 -5 -5 8 -42.2 195.04
 -5 5 8 -64.56 310.98
 -5 5 8 -83.2 308.08
 5 5 -7 692.38 389.19
 5 5 -7 520.85 462.72
 5 -5 -7 576.83 290.5
 -5 -5 7 702 302.49
 -5 5 7 267.34 493.01
 -5 5 7 517.25 275.01
 5 5 -6 6360.13 819.95
 5 5 -6 8288.87 1067.88
 5 -5 -6 7748.34 811.37
 5 -5 -6 7916.88 1106.97
 -5 -5 6 7651.18 748.85
 -5 5 6 5475.48 686.53
 -5 5 6 7950.19 772.85
 5 5 -5 7941.12 736.45
 5 5 -5 6885.2 677.78
 5 -5 -5 7168.98 485.94
 5 -5 -5 8165.16 721.39
 -5 -5 5 7540.38 1108
 -5 5 5 7609.84 1107.53
 5 5 -4 1291.94 278.18
 5 -5 -4 1512.9 303.47
 5 -5 -4 1583.84 326.31
 5 5 -4 1257.3 190.52
 -5 -5 4 1401.7 314.4
 -5 -5 4 1147.2 173.09
 -5 5 4 1369.1 248.98
 -5 5 4 1242.94 501.79
 5 5 -3 20428.3 1715.94
 5 -5 -3 21892.9 1930.82
 5 -5 -3 22101.7 1458.53
 5 5 -3 20935.4 1324.68
 -5 -5 3 24249.7 1929.48
 -5 -5 3 21895.8 1220.71
 -5 5 3 22856 1250.22
 -5 5 3 22116.9 1951.05
 5 5 -2 244.24 95.51
 5 5 -2 134.26 338.47
 5 5 -2 632.98 258.27
 5 -5 -2 131.52 173.78
 5 -5 -2 359.42 201.57
 -5 -5 2 391.42 171.75
 -5 5 2 382.52 127.23
 -5 5 2 596.48 213.53
 5 5 -1 75982.3 5125.06
 5 5 -1 77657.3 4952.54
 5 5 -1 78189 5044.68
 5 5 -1 75307.5 5131.23
 5 -5 -1 76707.3 5889.99
 5 -5 -1 77778.6 5625.52
 -5 5 1 67490.4 4296.15
 -5 5 1 79247.5 5562.28
 5 5 0 570.03 237.35
 5 5 0 570.99 225.7
 5 5 0 529.34 116.91
 5 -5 0 1232.18 243.18
 5 -5 0 26.89 309.13
 5 5 0 648.94 334.49
 -5 5 0 629.19 417.86
 -5 5 0 567.84 194.56
 5 5 1 466.66 229.27
 5 5 1 440.68 243.68
 5 5 1 456.74 289.49
 5 5 1 302.51 139.84
 5 -5 1 447.33 204.76
 5 -5 1 372.14 240.5
 -5 5 -1 557.64 224.9
 -5 5 -1 247.59 209.52
 5 5 2 19441.5 1071.56
 5 5 2 19749.1 1254.76
 5 5 2 20806.2 1244.97
 5 -5 2 21143.5 1208.57
 5 -5 2 30646.9 2145.9
 -5 -5 -2 19795.7 1535.89
 -5 5 -2 23283.9 1582.96
 -5 5 -2 22452 1551.56
 5 5 3 2007.62 287.46
 5 5 3 1744.82 118.63
 5 -5 3 2297.63 546.55
 5 5 3 2118.92 422.94
 -5 -5 -3 1550.54 300.54
 -5 5 -3 1640.43 616.38
 -5 5 -3 1717.77 286.99
 5 5 4 4492.62 622.91
 5 -5 4 4642.37 376.05
 5 -5 4 5185.83 566.09
 5 5 4 4019.89 712.83
 -5 -5 -4 5177.36 555.19
 -5 5 -4 5329.65 579.3
 -5 5 -4 5499.4 836.82
 5 5 5 821.96 206.22
 5 -5 5 795.42 271.45
 5 -5 5 1039.82 450.95
 5 5 5 576.94 408.13
 -5 -5 -5 631.23 295.6
 -5 5 -5 630.72 472.25
 -5 5 -5 859.87 501.19
 5 5 6 1815.59 290.96
 5 5 6 2045.67 355.73
 5 -5 6 1823.69 626.16
 -5 -5 -6 2371.2 454.46
 -5 5 -6 1998.01 392.09
 -5 5 -6 -5.06 428.13
 5 5 7 4079.24 731.04
 5 5 7 3657.61 885.64
 5 -5 7 5107.68 601.78
 5 -5 7 3637 479.01
 -5 -5 -7 5143.61 1116.46
 -5 5 -7 4372.94 1109.47
 5 5 8 5676.34 734.19
 5 -5 8 6061.96 1181.51
 5 -5 8 6464.08 952.02
 5 5 8 6850.84 979.58
 -5 -5 -8 5584.27 915.4
 -5 5 -8 6796.28 1422.9
 5 -5 9 38.05 282.28
 -5 -5 -9 -96.25 325.16
 -5 5 -9 -307.73 312.71
 5 5 10 1891.51 557.1
 5 5 10 1970.8 599.2
 5 -5 10 53.06 285.49
 5 -5 10 143.42 378.54
 -5 5 -10 -116.34 750.84
 -5 -5 -10 121.34 448.7
 5 6 -10 -72.95 189.69
 5 -6 -10 -71.48 194.42
 -5 -6 10 12.89 349.14
 -5 6 10 25.21 192.76
 -5 6 10 550.48 329.4
 5 6 -9 -272.33 190.77
 5 -6 -9 137.94 191.48
 -5 -6 9 -91.09 341.59
 -5 6 9 147.56 327.27
 -5 6 9 83.31 322.5
 5 6 -8 124.98 355.15
 5 -6 -8 124.38 213.69
 -5 -6 8 222.6 229.5
 -5 6 8 -178.26 362.41
 -5 6 8 72.26 213.27
 5 6 -7 6026.24 965.99
 5 -6 -7 4491.56 591.37
 5 6 -7 3975.09 799.05
 -5 -6 7 4542.67 611.02
 -5 6 7 3751.31 588.65
 -5 6 7 4884.14 953.87
 5 6 -6 2963.78 419.99
 5 6 -6 3753.34 524.59
 5 -6 -6 4551.31 415.02
 5 -6 -6 1793.47 873.06
 -5 -6 6 4918.89 575.51
 -5 6 6 5966.37 887.48
 -5 6 6 5103.43 903.74
 5 6 -5 2983.74 420.07
 5 6 -5 2621.47 322.91
 5 -6 -5 2082.41 745.8
 5 -6 -5 3049.77 691.92
 -5 -6 5 2284.57 689.73
 -5 6 5 2129.54 412.56
 -5 6 5 2804.83 459.81
 5 6 -4 949.36 230.58
 5 -6 -4 987.18 422.86
 5 -6 -4 -325.79 383.14
 5 6 -4 508.88 275.72
 -5 -6 4 646.83 407.34
 -5 6 4 385.42 224.85
 -5 6 4 544.18 427.98
 5 6 -3 6616.95 385.83
 5 6 -3 7193.08 638.82
 5 6 -3 5737.02 548.29
 5 -6 -3 6474.96 635.86
 5 -6 -3 6603.3 607.65
 -5 -6 3 5650.76 842.64
 -5 6 3 5744.29 513.82
 -5 6 3 6388.01 653.57
 5 6 -2 2963.72 384.35
 5 6 -2 2300.85 255.07
 5 6 -2 2091.29 563.01
 5 6 -2 2187.29 478.3
 5 -6 -2 1581.66 594.82
 5 -6 -2 1834.92 564.18
 -5 6 2 2461.11 302.48
 -5 6 2 2250.68 626.75
 5 6 -1 3779.64 378.93
 5 6 -1 3186.17 239.94
 5 6 -1 3460.65 464.51
 5 6 -1 4217.28 336.8
 5 -6 -1 4033.3 446.02
 5 -6 -1 4671.3 409.95
 -5 6 1 3692.87 410.5
 -5 6 1 4139.22 510.63
 5 6 0 10928.4 1062.68
 5 6 0 13344.9 986.3
 5 6 0 12610.3 885.1
 5 6 0 12720.2 708.46
 5 -6 0 13435.1 969.75
 -5 6 0 12383.5 893.31
 -5 6 0 13434.5 1435.02
 5 6 1 6590.3 663.88
 5 6 1 6265.43 663.64
 5 6 1 7342.33 739.16
 5 6 1 6561 505.46
 5 -6 1 7389.95 926.57
 5 -6 1 7120.49 793.24
 -5 6 -1 5887 654.99
 -5 6 -1 6261.3 659.44
 5 6 2 9922.36 655.33
 5 6 2 8188.16 481.9
 5 -6 2 9814.97 1086.39
 5 -6 2 10115.9 871.25
 5 6 2 8594.75 840.14
 -5 -6 -2 8175.3 634.3
 -5 6 -2 9963.49 1222.62
 -5 6 -2 10259 924.77
 5 6 3 47.04 176.93
 5 -6 3 63.43 182.02
 5 -6 3 200.04 252.84
 5 6 3 -35.06 209.52
 -5 -6 -3 129.69 249.82
 -5 6 -3 81.34 159.35
 -5 6 -3 38.24 223.57
 5 6 4 17445 1537.29
 5 6 4 16787.6 1285.43
 5 -6 4 16723.3 1286.13
 5 -6 4 16894.5 1228.13
 -5 6 -4 15619.9 1721.87
 -5 6 -4 16684.4 1218.35
 -5 -6 -4 17629.2 1734.95
 5 6 5 4146.01 505.17
 5 6 5 4280.05 384.19
 5 -6 5 3743.03 561.02
 5 -6 5 4882.48 526.16
 -5 -6 -5 4412.63 918.04
 -5 6 -5 3541.58 855.01
 -5 6 -5 4398.27 929.64
 5 6 6 789.65 220.06
 5 6 6 740.57 515
 5 -6 6 915.68 320.3
 -5 -6 -6 1529.4 374.52
 -5 6 -6 1180.71 535.52
 -5 6 -6 7.62 604.98
 5 6 7 21326.5 1728.16
 5 -6 7 23377.9 2324.01
 5 -6 7 22601.3 1577.42
 5 6 7 22972.3 1962.13
 -5 -6 -7 23056.8 2711.1
 -5 6 -7 23828 2009.43
 5 6 8 6052.73 1062.76
 5 6 8 6647.56 1228.64
 5 -6 8 6695.74 980.84
 5 -6 8 6605.48 809.16
 -5 -6 -8 7338.74 969.87
 -5 6 -8 6458.65 974.88
 5 6 9 999.52 303.37
 5 6 9 963.81 351.91
 5 -6 9 17.63 441.34
 5 -6 9 -8.94 643.33
 -5 -6 -9 -515.84 783.18
 -5 6 -9 402.51 750.81
 5 -6 10 1248.2 446.68
 5 -6 10 367.15 601.44
 5 6 10 112.96 594.81
 -5 -6 -10 64.05 750.54
 -5 6 -10 -233.11 429.29
 5 7 -10 -168.3 602.06
 5 -7 -10 4895.87 613.7
 -5 -7 10 3306.77 1048.2
 -5 7 10 13.1 972.14
 -5 7 10 4390.32 1013.93
 5 7 -9 -195.82 912.33
 5 -7 -9 -111.4 876.43
 -5 -7 9 3323.57 953.28
 -5 7 9 4485.01 579.53
 -5 7 9 2711.47 958.86
 5 7 -8 -40.02 488.92
 5 -7 -8 413.89 478.51
 -5 -7 8 631.62 305.28
 -5 7 8 254.09 278.85
 -5 7 8 448.33 297.27
 5 7 -7 7338.44 1085.68
 5 7 -7 6648.31 801.75
 5 -7 -7 7571.09 780.13
 -5 -7 7 8777.01 862.07
 -5 7 7 8152.13 1240.95
 -5 7 7 7291.03 1270.79
 5 7 -6 3419.95 507.31
 5 -7 -6 2957.11 788.8
 5 -7 -6 2375.29 528.45
 5 7 -6 2820.74 653.24
 -5 -7 6 3233.28 491.69
 -5 7 6 3295.85 594.99
 -5 7 6 3243.01 842.88
 5 7 -5 4908.85 690.96
 5 7 -5 3552.2 779.25
 5 -7 -5 3007.96 806.88
 5 -7 -5 2842.57 796.54
 -5 7 5 4138.89 553.87
 -5 7 5 3980.42 914.42
 -5 -7 5 3431.17 838.28
 5 7 -4 370.44 182.59
 5 7 -4 -4.25 399.97
 5 -7 -4 333.01 238.7
 5 -7 -4 277.61 427.7
 -5 -7 4 563.03 231.23
 -5 7 4 977.95 165.27
 -5 7 4 308.65 462.67
 5 7 -3 14869.2 748.59
 5 7 -3 15714.6 1205.44
 5 7 -3 15958.7 1454.28
 5 -7 -3 14739.4 1508.32
 5 -7 -3 15085.9 1506.27
 -5 -7 3 13984.3 1386.01
 -5 7 3 14316.7 1043.31
 -5 7 3 14857.9 1636.3
 5 7 -2 6178.65 670.76
 5 7 -2 5824.51 810.05
 5 7 -2 5463.04 753.37
 5 -7 -2 7471.01 916.92
 5 -7 -2 6961.64 872.76
 5 7 -2 6243.11 431.63
 -5 7 2 6109.14 583.92
 -5 7 2 7805.32 1016.41
 5 7 -1 6671.45 671.88
 5 7 -1 5788.28 480.51
 5 7 -1 5501.85 635.76
 5 -7 -1 6933.97 900.14
 5 -7 -1 6453.34 566.8
 5 7 -1 5664.14 476.76
 -5 7 1 6524.52 613.51
 -5 7 1 5116.12 950.2
 5 7 0 4316.74 614.8
 5 7 0 5358.75 364.26
 5 7 0 5167.9 549.77
 5 -7 0 5046.51 723.35
 5 -7 0 5644.9 805.43
 5 7 0 5352.9 632.28
 -5 7 0 5441.27 594.86
 -5 7 0 5917.91 940.76
 5 7 1 6241.99 477.55
 5 7 1 6382.25 643.16
 5 7 1 6204.12 671.68
 5 7 1 6126.72 528.33
 5 -7 1 6021.77 500.22
 5 -7 1 5967.06 568.57
 -5 7 -1 5907.02 695.21
 -5 7 -1 5493.8 632.98
 5 7 2 35.86 230.35
 5 7 2 85.59 103.11
 5 7 2 20.92 206.33
 5 7 2 15.02 99.99
 5 -7 2 136.15 258.63
 5 -7 2 166.27 209.75
 -5 7 -2 242.43 133.96
 -5 7 -2 120.94 297.08
 5 7 3 144336 10890
 5 -7 3 145103 11233.8
 5 -7 3 146557 12212.2
 5 7 3 135852 11397.2
 -5 -7 -3 155237 12947.4
 -5 7 -3 151129 12241.2
 -5 7 -3 150930 12595.7
 5 7 4 982.81 305.45
 5 -7 4 566.77 204.16
 5 -7 4 914.21 456.51
 5 7 4 1127.58 421.6
 -5 -7 -4 1055.11 314.21
 -5 7 -4 897.77 492.43
 -5 7 -4 788.87 276.36
 5 7 5 39031.2 2725.97
 5 7 5 40121.1 2405.92
 5 -7 5 37739.6 2426.01
 5 -7 5 37659.6 3177.16
 -5 -7 -5 39507.1 2918.2
 -5 7 -5 39643.4 2774.07
 -5 7 -5 42627.5 3652.63
 5 7 6 3022.32 356.74
 5 7 6 3898.63 525.16
 5 -7 6 3879.99 389.76
 5 -7 6 4466.56 845.53
 -5 -7 -6 2880.7 936.32
 -5 7 -6 3605.41 824.08
 -5 7 -6 29.22 992.6
 5 7 7 1095.18 501.02
 5 -7 7 705.83 300.95
 5 7 7 1029.48 364.62
 -5 -7 -7 849.64 638.36
 -5 7 -7 137.35 296.84
 -5 7 -7 7.19 626.52
 5 7 8 159.75 230.24
 5 -7 8 151.87 289.19
 5 -7 8 -52.47 398.82
 -5 7 -8 -12.68 483.72
 -5 -7 -8 320.82 500.35
 5 7 9 -211.66 272.02
 5 -7 9 -15.29 323.45
 5 -7 9 -89.85 487.71
 -5 -7 -9 -253.69 566.52
 -5 7 -9 -70.59 566.05
 5 7 10 90.08 424.73
 5 -7 10 510.04 411.22
 -5 7 -10 -38.7 291.02
 -5 -7 -10 -141.12 295.55
 5 8 -10 495.78 372.49
 5 -8 -10 617.13 653.14
 -5 -8 10 328.36 667.42
 -5 8 10 837.57 684.89
 5 8 -9 64.26 704.09
 5 -8 -9 1045.66 697.4
 -5 -8 9 1430.53 461.34
 -5 8 9 1596.52 701.91
 -5 8 9 1373.05 783.75
 5 8 -8 17659.1 1541.85
 5 -8 -8 16280.3 2122.32
 -5 -8 8 19476.8 2236.65
 -5 8 8 18529.9 2165.48
 -5 8 8 19353.5 1721.91
 5 8 -7 1176.14 355.47
 5 -8 -7 1410.84 364.44
 5 -8 -7 737.52 355.61
 5 8 -7 422.7 530.37
 -5 -8 7 569.79 338.42
 -5 8 7 890.22 278.93
 -5 8 7 445.97 614.73
 5 8 -6 -101.9 148.67
 5 8 -6 287.42 296.95
 5 -8 -6 -130.36 286.23
 5 -8 -6 -90.79 303.19
 -5 -8 6 46.18 161.33
 -5 8 6 -149.47 213.29
 -5 8 6 -199.6 322.41
 5 8 -5 1047.16 287.36
 5 8 -5 1461.35 336.9
 5 -8 -5 1076.27 322.75
 5 -8 -5 77.83 568.02
 -5 -8 5 1524.64 558.05
 -5 8 5 1571.69 416.36
 -5 8 5 117.75 650.81
 5 8 -4 3138.85 412.1
 5 8 -4 757.28 577.25
 5 -8 -4 2758.66 437.78
 5 -8 -4 3116.18 439.44
 -5 -8 4 2060.72 387.84
 -5 8 4 3374.9 512.74
 -5 8 4 2707.5 474.41
 5 8 -3 1727.72 561.34
 5 8 -3 2735.78 402.82
 5 -8 -3 3412.76 697.17
 5 -8 -3 5228.73 759.13
 -5 -8 3 2875.66 397.96
 -5 8 3 4201.85 339.34
 -5 8 3 3972.22 517.21
 5 8 -2 316.21 244.42
 5 8 -2 148.47 228.43
 5 8 -2 117.72 108.98
 5 8 -2 -9.13 145.46
 5 -8 -2 293.71 153.14
 5 -8 -2 235.18 287.65
 -5 8 2 82.64 113.32
 -5 8 2 165.34 192.48
 5 8 -1 1220.94 235.41
 5 8 -1 1204.57 239.15
 5 8 -1 1134.31 222.6
 5 -8 -1 1587.6 283.37
 5 -8 -1 921.22 281.51
 5 8 -1 1161.91 356.3
 -5 8 1 1357.59 341.57
 -5 8 1 1544.81 357.01
 5 8 0 6247.04 477.67
 5 8 0 6539.65 790.28
 5 8 0 5768.74 580.64
 5 8 0 6229.75 662.1
 5 -8 0 7224.37 593.57
 5 -8 0 6516.87 599.33
 -5 8 0 6477.6 734.48
 -5 8 0 6725.59 1069.49
 5 8 1 660.73 352.48
 5 8 1 855.37 291.12
 5 8 1 1065.54 278.94
 5 8 1 898.27 247.81
 5 -8 1 803.49 390.25
 5 -8 1 749.5 239.86
 -5 8 -1 67.27 360.25
 -5 8 -1 611.18 295.04
 5 8 2 13763.4 1000.45
 5 8 2 14204 948.15
 5 8 2 12622.2 842.96
 5 -8 2 13225.8 1323.72
 5 -8 2 14721.7 1032.59
 5 8 2 15468.9 1055.29
 -5 8 -2 13889.4 1588.32
 -5 8 -2 14213.5 1362.36
 5 8 3 6654.15 618.71
 5 8 3 7193.57 470.13
 5 -8 3 6171.51 887.61
 5 -8 3 6897.25 948.22
 -5 -8 -3 7760.66 1067.66
 -5 8 -3 7652.93 753.1
 -5 8 -3 6283.72 1011.36
 5 8 4 5616.01 611.16
 5 8 4 5797.64 608.3
 5 -8 4 10214.9 1039.68
 5 -8 4 5907.78 556.75
 -5 -8 -4 5792.64 699.98
 -5 8 -4 6475.44 1047.14
 -5 8 -4 7670.55 1091.76
 5 8 5 31989 2118.77
 5 8 5 28592 2097.59
 5 -8 5 29228.7 2346.99
 5 -8 5 30219.3 2590.16
 -5 -8 -5 29907.4 2359.34
 -5 8 -5 29989.8 2169.74
 -5 8 -5 27360.7 2147.26
 5 8 6 12178.5 1074.96
 5 -8 6 11662 1196.28
 5 -8 6 11515.4 1022.61
 -5 -8 -6 12621.8 1821.09
 -5 8 -6 10926.2 1438.78
 -5 8 -6 11020.5 1166.95
 5 -8 7 3339.61 777.17
 -5 -8 -7 4817.4 940.43
 -5 8 -7 -4.56 737.57
 -5 8 -7 -17.25 952.84
 5 8 8 12226.9 1266.58
 5 -8 8 12611 1393.51
 5 -8 8 13035.5 1267.98
 -5 8 -8 13574.5 1493.44
 -5 -8 -8 15751.8 2201.74
 5 8 9 -191.7 480.65
 5 -8 9 6.86 201.04
 5 -8 9 -32.07 301.37
 -5 -8 -9 853.66 346.15
 -5 8 -9 331.13 359.76
 5 9 -9 2308.69 956.68
 5 -9 -9 1911.89 999.21
 -5 -9 9 3176.64 632.76
 -5 9 9 2812.92 1086.33
 5 9 -8 59.13 154.91
 5 -9 -8 -29.15 158.6
 5 -9 -8 -45.97 277.88
 -5 -9 8 47.16 263.13
 -5 9 8 -55.77 169.24
 5 9 -7 -182.59 402.33
 5 9 -7 1868.39 422.03
 5 -9 -7 1206.6 648.54
 5 -9 -7 1971.55 432.69
 -5 -9 7 1554.29 652.48
 -5 9 7 1831.84 554.86
 -5 9 7 1329.94 753.6
 5 9 -6 13005.4 1526.59
 5 9 -6 12590.7 1672.2
 5 -9 -6 13028.6 1565.62
 5 -9 -6 10941.9 1609.3
 -5 -9 6 13896.2 1603.86
 -5 9 6 13885.5 1022.21
 -5 9 6 11491.5 1740.17
 5 9 -5 1408.45 534.98
 5 9 -5 1496.39 345.23
 5 -9 -5 48.36 326.52
 5 -9 -5 1163 584.15
 -5 -9 5 1485.98 346.03
 -5 9 5 1567.4 281.64
 -5 9 5 1867.81 700.21
 5 9 -4 1824.74 583.55
 5 9 -4 1639.74 390.2
 5 -9 -4 2202.33 418.29
 -5 -9 4 2164.99 575.91
 -5 9 4 2329.08 490.07
 -5 9 4 1948.14 442.32
 5 9 -3 4743.7 825.32
 5 9 -3 5259.98 935.23
 5 -9 -3 6797.4 901.5
 5 -9 -3 8527.55 1055.44
 -5 -9 3 5877.14 577.22
 -5 9 3 7138.31 776.13
 -5 9 3 6116.36 1110.21
 5 9 -2 5060.31 467.55
 5 9 -2 2495.57 696.27
 5 9 -2 6757.37 799.13
 5 -9 -2 4914.69 503.9
 -5 9 2 4442.19 648.63
 -5 9 2 4074.59 583.38
 5 9 -1 363.46 241.81
 5 9 -1 143.69 128.01
 5 9 -1 145.03 213.54
 5 -9 -1 -66.06 142.43
 5 -9 -1 164.72 151.29
 5 9 -1 -92.44 198.83
 -5 9 1 84.46 218.81
 -5 9 1 144.24 319.68
 5 9 0 5096.03 781.39
 5 9 0 4781.83 585.29
 5 9 0 4830.37 522.83
 5 9 0 4904.21 600.85
 5 -9 0 5338.88 548.81
 5 -9 0 4768.62 764.3
 -5 9 0 4263.48 702.95
 -5 9 0 6018.61 652.25
 5 9 1 850.13 399.76
 5 9 1 558.66 262.76
 5 9 1 691.37 251.81
 5 -9 1 727.46 235.16
 5 -9 1 1062.25 381.76
 5 9 1 777.74 298.81
 -5 9 -1 124.14 502.96
 -5 9 -1 -192.03 392.57
 5 9 2 66.09 153.24
 5 9 2 69.48 136.52
 5 9 2 164.57 208.99
 5 9 2 2.69 132.07
 5 -9 2 -163.54 260.18
 5 -9 2 102.9 137.88
 -5 9 -2 211.36 301.4
 -5 9 -2 49.1 152.46
 5 9 3 77328.8 6468.51
 5 9 3 73848.7 5320.35
 5 9 3 77207.3 5228.49
 5 -9 3 80332.5 6236.69
 5 -9 3 76280.2 6018.32
 -5 9 -3 75759.7 5700.63
 -5 9 -3 75724.7 5570.48
 5 9 4 245.66 340.77
 5 -9 4 223.91 307.27
 5 -9 4 223.46 319.61
 -5 -9 -4 293.09 227.88
 -5 9 -4 -19.92 381.94
 -5 9 -4 133.43 235.8
 5 9 5 2885.06 677.09
 5 -9 5 2578.36 643.46
 5 -9 5 2145.63 584.32
 -5 -9 -5 422.62 766.58
 -5 9 -5 2101.97 686.97
 -5 9 -5 -61.95 780.52
 5 -9 6 417.96 289.19
 5 -9 6 625.28 403.71
 5 9 6 953.52 506.57
 -5 -9 -6 551.03 643.41
 -5 9 -6 825.97 278.43
 -5 9 -6 107.66 358.37
 5 9 7 47.34 423.35
 5 -9 7 173.13 239.3
 -5 -9 -7 538.22 313.81
 -5 9 -7 76.03 382.46
 -5 9 -7 -34.68 303.37
 5 -9 8 100.68 590.79
 5 9 8 20.64 609.74
 -5 -9 -8 3154.46 767.2
 -5 9 -8 125.19 463.2
 5 9 9 -30.01 424.36
 -5 -9 -9 273.01 310.8
 -5 9 -9 -90.45 300.6
 5 10 -9 10669.4 1745.1
 5 -10 -9 10113.2 1204.51
 -5 -10 9 7973.05 1727.61
 -5 10 9 10800.4 1954.35
 5 10 -8 -250.86 315.25
 5 -10 -8 -9.64 188.64
 -5 -10 8 174.49 311.82
 -5 10 8 95.28 207.05
 5 10 -7 -142.92 660.33
 5 10 -7 -78.86 428.08
 5 -10 -7 1957.59 626.84
 5 -10 -7 3281.94 657.26
 -5 -10 7 2491.95 655.89
 -5 10 7 -522.02 745.6
 5 10 -6 13173 1664.3
 5 -10 -6 17104.9 1771.67
 5 -10 -6 11095 1497
 5 10 -6 12434.7 1609.93
 -5 -10 6 13128.4 1598.6
 -5 10 6 11550 1449.41
 -5 10 6 11619.7 1807.07
 5 10 -5 22490.4 2208.83
 5 10 -5 21000.8 1742.88
 5 -10 -5 23432.2 1680.41
 5 -10 -5 22551.4 2323.03
 -5 -10 5 24044.2 2287.35
 -5 10 5 28036.8 2310.58
 -5 10 5 24012.9 2658.93
 5 10 -4 -51.28 226.4
 5 10 -4 -1.58 238
 5 -10 -4 -154.99 121.29
 5 -10 -4 -92.81 239.22
 -5 -10 4 52.49 200.86
 -5 10 4 201.06 192.29
 -5 10 4 100.58 161.8
 5 -10 -3 545.01 415.72
 5 -10 -3 404.02 331.85
 5 10 -3 176.75 217.53
 -5 -10 3 521.78 326.05
 -5 10 3 236.41 323.86
 -5 10 3 686.59 474.08
 5 10 -2 25718.2 2399.68
 5 10 -2 32357.3 2661.85
 5 10 -2 31069.6 2349.83
 5 -10 -2 30158.5 2673.04
 5 -10 -2 32516.2 2111.02
 -5 10 2 33810.2 2511.68
 -5 10 2 32621.9 2997.72
 5 10 -1 5110.2 852.94
 5 10 -1 5008.78 508.64
 5 10 -1 6593.3 691.11
 5 10 -1 5570.68 517.47
 5 -10 -1 5642.6 985.12
 5 -10 -1 6152.52 809.49
 -5 10 1 5445.23 797.59
 -5 10 1 5069.57 692.31
 5 10 0 8129.26 737.06
 5 10 0 7817.61 742.46
 5 10 0 7732.24 597.94
 5 -10 0 6704.52 925
 5 -10 0 7065.19 1058.03
 5 10 0 8900.25 758.34
 -5 10 0 6637.76 944.63
 -5 10 0 7911.29 1255.78
 5 10 1 1513.02 343.16
 5 10 1 889.12 400.69
 5 10 1 1340.72 359.86
 5 10 1 1622.55 307.7
 5 -10 1 1247.45 523.52
 5 -10 1 1751.25 305.05
 -5 10 -1 1794.48 644.94
 -5 10 -1 -48.88 522.35
 5 10 2 1018.5 576.28
 5 10 2 1167.1 270.3
 5 10 2 1500.58 316.48
 5 -10 2 1507.72 544.76
 5 -10 2 1238.11 473.55
 -5 10 -2 1657.67 392.13
 -5 10 -2 876.61 562.17
 5 10 3 23143.3 2296.98
 5 10 3 23063.3 2096.85
 5 -10 3 22614.7 1662.05
 5 -10 3 21432 1956.35
 -5 10 -3 25089.1 2467.44
 -5 10 -3 25214.3 1856.19
 5 10 4 8137.87 971.24
 5 10 4 8726.35 1290.78
 5 -10 4 9986.48 1243.15
 -5 10 -4 11274.7 1009.64
 -5 10 -4 12721.9 1571.47
 5 -10 5 122.41 201.75
 5 -10 5 99.91 328.74
 5 10 5 190.87 385.92
 -5 -10 -5 131.74 424.26
 -5 10 -5 454.7 377.4
 -5 10 -5 52.59 430.92
 5 10 6 1023.2 356.16
 5 -10 6 1643.71 493.31
 5 -10 6 1673.95 573.14
 -5 -10 -6 273.22 415.24
 -5 10 -6 802.24 322.59
 -5 10 -6 -20.87 428.46
 5 -10 7 54.73 185.73
 5 10 7 71.75 204.14
 -5 -10 -7 -759.79 405.1
 -5 10 -7 12.9 291.35
 -5 10 -7 -73.09 241.65
 5 10 8 -188.23 221.63
 5 -10 8 288.21 242.28
 5 -10 8 67.71 222.48
 -5 -10 -8 70.96 269.02
 -5 10 -8 -54.76 258.79
 5 -10 9 1259.84 460.14
 -5 10 -9 133.67 558.34
 -5 -10 -9 949.94 945.11
 5 -11 -9 -98.32 353.79
 -5 -11 9 483.39 594.41
 -5 11 9 858.23 399.8
 5 11 -8 -200.29 371.42
 5 -11 -8 315.65 222.07
 -5 -11 8 6.66 214.63
 -5 11 8 -446.72 416.42
 5 11 -7 -33.27 527.46
 5 11 -7 1011.93 319.5
 5 -11 -7 856.88 519.53
 -5 -11 7 400.35 286.42
 -5 11 7 -491.98 338.58
 5 11 -6 382.54 437.9
 5 11 -6 264.55 433.09
 5 -11 -6 421.16 438.46
 -5 -11 6 288.54 230.74
 -5 11 6 -51.45 397.23
 -5 11 6 55.84 527.33
 5 11 -5 2513.17 802.62
 5 11 -5 3176.77 522.57
 5 -11 -5 1859.55 667.22
 5 -11 -5 2986.12 512.84
 -5 -11 5 1951.1 466.97
 -5 11 5 2871.46 715.16
 -5 11 5 2685.81 970.27
 5 11 -4 413.41 520.82
 5 11 -4 673.13 311.35
 5 -11 -4 840.63 416.1
 -5 -11 4 888.09 255.64
 -5 11 4 641.67 447.15
 -5 11 4 465.1 355.82
 5 11 -3 2364.07 716.12
 5 -11 -3 2164.26 443.83
 5 -11 -3 2714.68 602.38
 5 11 -3 1646.3 734.45
 -5 -11 3 2767.94 599.55
 -5 11 3 2530.36 393.75
 -5 11 3 2779.57 866.62
 5 11 -2 3339.06 631.76
 5 11 -2 3667.15 861.57
 5 11 -2 5724.37 858.53
 5 -11 -2 3770.7 451.47
 5 -11 -2 4832.89 599.73
 -5 11 2 4856.72 790.24
 -5 11 2 3615.23 983.03
 5 11 -1 830.61 279.38
 5 11 -1 436.82 230.19
 5 -11 -1 757.07 368.81
 5 -11 -1 762.05 286.87
 -5 11 1 452.39 420.97
 -5 11 1 799.44 327.11
 5 11 0 2634.12 464.86
 5 11 0 2906.89 354.42
 5 -11 0 2742.02 614.65
 5 -11 0 3612.99 772.68
 5 11 0 3407.31 500.28
 -5 11 0 3052.59 444.89
 -5 11 0 3821.54 890.64
 5 11 1 330.19 157.34
 5 11 1 124.45 225.41
 5 -11 1 210.58 277.43
 5 -11 1 65.21 342.25
 5 11 1 100.47 220.65
 -5 11 -1 -205.11 348.05
 -5 11 -1 186.15 393.79
 5 11 2 18856.2 1737.67
 5 11 2 20005.5 1465.57
 5 -11 2 18937.1 1925.35
 5 -11 2 18344.1 1279.94
 5 11 2 18211.6 2007.34
 -5 11 -2 18407 2080.52
 -5 11 -2 18215.1 1455.87
 5 11 3 22961.1 1890.77
 5 11 3 23808.2 2306.75
 5 -11 3 26114.5 2002.73
 5 -11 3 25288.2 1738.21
 -5 11 -3 26859.3 2034.34
 -5 11 -3 27323.8 2071.64
 5 11 4 18328.4 2314.9
 5 11 4 18816.1 2054.59
 5 -11 4 19817.5 1872.4
 5 -11 4 17471.2 1895.02
 -5 11 -4 18942.1 2099.48
 -5 11 -4 18630.5 1628.27
 5 11 5 27198.1 2198.92
 5 -11 5 28767.1 2081.29
 5 -11 5 27539.7 2628.18
 -5 11 -5 26997.8 2104.26
 -5 11 -5 28760.8 3115.98
 5 11 6 -121.6 529.72
 5 -11 6 434.36 445.33
 5 -11 6 1098.84 472.09
 -5 -11 -6 53.54 586.39
 -5 11 -6 930.59 459.77
 -5 11 -6 22.73 363.37
 5 11 7 -45.97 617.45
 5 -11 7 -52.54 573.87
 -5 -11 -7 1913.73 715.18
 -5 11 -7 777.66 438.52
 5 11 8 -10.34 202.53
 5 -11 8 -0.81 364.98
 -5 11 -8 -37.06 257.58
 -5 -11 -8 310.48 419.93
 5 12 -8 -26.22 224.54
 5 -12 -8 -230.5 370.42
 -5 -12 8 20.61 351.75
 -5 12 8 131.33 426.82
 5 12 -7 972.42 566.34
 5 -12 -7 898.92 577.16
 5 12 -7 -76.2 370.37
 -5 -12 7 1188.52 526.94
 -5 12 7 174.18 381.04
 5 12 -6 131.9 487.43
 5 12 -6 215.5 271.49
 5 -12 -6 673.55 284.43
 -5 -12 6 156.51 427.58
 -5 12 6 65.25 447.51
 -5 12 6 -56.58 330.56
 5 12 -5 246.72 196.5
 5 12 -5 -47.48 326.67
 5 -12 -5 -80.03 195.9
 -5 -12 5 -83.47 280.71
 -5 12 5 -232.96 172.84
 -5 12 5 -31.57 228.78
 5 12 -4 6931.81 1141.41
 5 12 -4 5731.84 740.82
 5 -12 -4 5084.14 691.71
 -5 -12 4 5358.95 881.68
 -5 12 4 6628.7 988.76
 -5 12 4 4635.95 760.6
 5 12 -3 11516.4 1073.7
 5 -12 -3 13353.3 1636.62
 5 -12 -3 12351.8 888.3
 5 12 -3 11805.2 1540.18
 -5 -12 3 10272 826.86
 -5 12 3 11263.3 1427.78
 -5 12 3 12700 1746.58
 5 12 -2 2325.14 955.05
 5 12 -2 3445.87 874.27
 5 -12 -2 4524.03 975.99
 5 -12 -2 5036.99 721.55
 -5 12 2 5445.59 576.21
 -5 12 2 3811.66 1062.93
 5 12 -1 436.97 374.03
 5 12 -1 29.4 295.33
 5 -12 -1 114.69 371.09
 5 -12 -1 104.91 155.16
 -5 12 1 46.6 336.98
 -5 12 1 446.28 247.44
 5 12 0 376.53 453.89
 5 12 0 311.14 275.43
 5 12 0 308.61 317.58
 5 -12 0 375.83 259.86
 5 -12 0 374.46 331.58
 -5 12 0 828.64 264.88
 -5 12 0 -154.63 516.03
 5 12 1 1651.91 577.63
 5 12 1 1482.36 381.67
 5 12 1 230.68 384.29
 5 -12 1 742.98 375.65
 5 -12 1 1010.63 565.8
 -5 12 -1 -67.13 322.73
 -5 12 -1 1310.32 368.39
 5 12 2 6651.45 1032.68
 5 -12 2 8048.4 1294.76
 5 -12 2 10068.2 1048.88
 5 12 2 9194.64 957.8
 -5 12 -2 10051 1387.68
 -5 12 -2 9028.61 931.81
 5 12 3 1377.82 697.17
 5 12 3 1724.82 575.02
 5 -12 3 1410.18 665.37
 5 -12 3 592.76 484.76
 -5 12 -3 1437.22 706.55
 -5 12 -3 1550.73 682.96
 5 12 4 31610.9 2893.44
 5 -12 4 26774.6 1934.02
 5 -12 4 26848.2 2660.07
 5 12 4 24952.6 2168.02
 -5 12 -4 28614.9 2210.41
 -5 12 -4 27128.7 2264.33
 5 12 5 5066.99 807.19
 5 12 5 5140.28 1074.22
 5 -12 5 4707.77 594.02
 5 -12 5 4425.72 645.93
 -5 12 -5 2635.43 1034.27
 -5 12 -5 3398.05 1254.57
 5 12 6 31.45 447.46
 5 -12 6 2455.94 688.47
 5 -12 6 1725.27 677.19
 5 12 6 -127.91 512.15
 -5 12 -6 2211.36 401.65
 -5 12 -6 2061.99 529.88
 5 12 7 4164.99 699.39
 5 -12 7 99.43 1101.06
 -5 -12 -7 3570.66 792.43
 -5 12 -7 3670.22 1324.78
 5 12 8 438.87 507.12
 5 -12 8 189.63 516.52
 -5 -12 -8 59.38 357.25
 -5 12 -8 -98.55 624.62
 5 13 -7 -310.43 371.32
 5 13 -7 915.01 559.57
 5 -13 -7 1363.43 346.07
 -5 13 7 -113.18 642.93
 -5 -13 7 -7.53 298.31
 5 13 -6 1670.63 535.62
 5 13 -6 2816.37 853.78
 5 -13 -6 3437.55 813.35
 -5 -13 6 1707.44 739.54
 -5 13 6 243.75 596.93
 5 13 -5 612.78 316.76
 5 -13 -5 -258.16 509.94
 5 13 -5 366.19 551.77
 -5 -13 5 215.35 419.94
 -5 13 5 149.88 490.8
 -5 13 5 817.75 356.33
 5 13 -4 646.32 625.86
 5 -13 -4 1032.93 381.77
 5 13 -4 534.7 390.4
 -5 13 4 842.25 569.62
 -5 13 4 2174.17 705.96
 5 13 -3 16377.7 2013.44
 5 13 -3 16419.2 1417.68
 5 -13 -3 16642.7 2063.21
 -5 13 3 15753.3 1809.18
 -5 13 3 16014 1519.08
 5 13 -2 13455.8 1872.53
 5 13 -2 13714.1 1227.44
 5 -13 -2 15012.7 1324.03
 -5 13 2 17805.6 1837.1
 -5 13 2 15726.6 2007.79
 5 13 -1 5750.4 734.18
 5 13 -1 5099.08 932.36
 5 -13 -1 6403.87 540.68
 5 -13 -1 5895.1 729.69
 -5 13 1 5986.05 1095.06
 -5 13 1 4814.38 790.06
 5 13 0 4547.48 1102.73
 5 13 0 5138.73 770.3
 5 -13 0 4091.42 1010.59
 5 -13 0 5009.6 717.97
 -5 13 0 4710.11 668.14
 -5 13 0 4547.5 712.59
 5 13 1 417.42 527.88
 5 13 1 283.96 332.59
 5 13 1 8.06 346.46
 5 -13 1 543.97 482.71
 5 -13 1 691.56 324.76
 -5 13 -1 479.68 296.85
 -5 13 -1 374.35 302.8
 5 13 2 11278.9 987.75
 5 -13 2 11837.3 1645.1
 5 -13 2 11909.7 894.54
 5 13 2 13894.5 1882.07
 -5 13 -2 12861.7 1206.01
 -5 13 -2 13003.1 1238.79
 5 13 3 893 644.95
 5 13 3 36.03 486.61
 5 -13 3 1310.41 431.97
 5 -13 3 634.25 622.7
 -5 13 -3 1156.8 629.39
 -5 13 -3 433.02 349.83
 5 13 4 11169.8 1542.61
 5 -13 4 11165.2 955.78
 5 -13 4 11173.5 1108.29
 5 13 4 11690.5 1861.09
 -5 13 -4 10110.5 1618.8
 -5 13 -4 12892.1 1927.3
 5 13 5 349.72 642.62
 5 13 5 76.52 526.68
 5 -13 5 590.72 463.05
 5 -13 5 355.69 538.93
 -5 13 -5 428.21 301.81
 -5 13 -5 734.46 397.13
 5 13 6 19733.4 1947.48
 5 13 6 17273.2 1704.4
 5 -13 6 17397.4 2184.33
 5 -13 6 17375.2 2126.59
 -5 13 -6 16633.9 2642
 5 13 7 6983.09 1047.42
 5 13 7 6361.65 1375.83
 5 -13 7 -179.35 1381.73
 -5 13 -7 5369.54 1631.76
 5 14 -7 1607.7 459.25
 5 -14 -7 -53.67 739.65
 5 14 -7 -241.17 853.89
 5 14 -6 5574.25 1383.17
 5 14 -6 5127.19 1316.6
 5 -14 -6 5034.15 1242.73
 -5 14 6 4986.96 1450.26
 5 14 -5 720.03 838.4
 5 14 -5 1486.4 796.13
 5 -14 -5 1972.86 505.18
 -5 14 5 -203.87 753.49
 -5 14 5 2899.27 904.47
 5 14 -4 543.56 389.99
 5 14 -4 979.78 363.41
 5 -14 -4 785.56 642.6
 -5 14 4 680.75 608.55
 -5 14 4 46.94 669
 5 14 -3 14824.6 1950.63
 5 -14 -3 15270.5 1408.4
 5 14 -3 14910 2052.56
 -5 14 3 15381.7 1885.62
 -5 14 3 15311.2 1525.13
 5 14 -2 154.06 303.38
 5 14 -2 223.42 447.85
 5 -14 -2 -105.87 481.71
 -5 14 2 536.42 284.18
 -5 14 2 553.54 318.1
 5 14 -1 750.93 569.02
 5 14 -1 411.1 428.1
 5 -14 -1 852.04 519.26
 -5 14 1 639.55 309.53
 -5 14 1 -75.1 342.63
 5 14 0 7734.72 1286.92
 5 14 0 6063.05 984.44
 5 -14 0 6838.34 1227.84
 -5 14 0 5573.53 761.02
 -5 14 0 62.02 1290.46
 5 14 1 465.47 310.6
 5 -14 1 202.88 247
 5 -14 1 -27.56 251.81
 5 14 1 49.48 451.45
 -5 14 -1 110.26 259.99
 -5 14 -1 148.74 426.8
 5 14 2 1850.79 897.56
 5 14 2 1700.05 356.79
 5 -14 2 1499.07 802.68
 5 -14 2 2069.57 325.09
 -5 14 -2 1991.13 495.39
 -5 14 -2 1617.42 845.18
 5 14 3 6785.99 985.88
 5 14 3 6220.36 1144.89
 5 -14 3 6974.47 997.61
 5 -14 3 7222.25 877.36
 -5 14 -3 7316.02 1488.85
 -5 14 -3 6672.6 875.15
 5 14 4 131.77 444.33
 5 14 4 719.59 358.88
 5 -14 4 969.76 659.63
 5 -14 4 796.28 494.78
 -5 14 -4 1432.33 635.78
 -5 14 -4 1215.7 446.14
 5 14 5 1573.95 535.04
 5 14 5 840.14 437.12
 5 -14 5 1365.04 622.03
 5 -14 5 1092.81 744.94
 -5 14 -5 1894.55 931.58
 5 14 6 17841.2 2501.41
 5 14 6 11335.1 2055.47
 5 -14 6 11612 1991.8
 5 -14 6 15935.4 2076.99
 -5 14 -6 13142.4 2426.56
 5 15 -6 440.49 530.51
 5 15 -6 221.62 490.15
 5 -15 -6 -11.57 290.54
 5 15 -5 51.44 444.26
 5 15 -5 307.65 411.27
 5 -15 -5 1396.05 414.6
 -5 15 5 1187.08 455.37
 5 15 -4 1069.73 647.08
 5 -15 -4 746.52 382
 5 15 -4 852.74 427.24
 -5 15 4 1296.86 659.43
 -5 15 4 14.68 428.39
 5 15 -3 1213.37 810.72
 5 15 -3 1250.97 713.05
 5 -15 -3 553.23 715.62
 -5 15 3 1788.99 446.96
 -5 15 3 -133.32 816.75
 5 15 -2 427.7 310.76
 5 -15 -2 -121.65 344.75
 5 15 -2 533.51 660.36
 -5 15 2 804.41 603.72
 -5 15 2 1640.81 388.93
 5 15 -1 4653.29 1157.02
 5 15 -1 2777.61 533.2
 5 -15 -1 -130.7 1059.14
 -5 15 1 4398.82 1060.13
 -5 15 1 4694.66 691.53
 5 15 0 2622.62 458.93
 5 -15 0 -163.81 914.46
 5 15 0 2921.09 612.84
 -5 15 0 2775.81 561.85
 -5 15 0 27.62 975.7
 5 15 1 2676.44 872.86
 5 -15 1 -59.93 491.03
 -5 15 -1 2502.18 505.31
 -5 15 -1 2280.74 834.77
 5 15 2 28235.4 3473.64
 5 -15 2 30935.4 2706.25
 -5 15 -2 30921.5 2586.22
 -5 15 -2 33089.7 3512.97
 5 15 3 -53.29 776.73
 5 15 3 2081.55 538.95
 5 -15 3 -133.49 671.09
 -5 15 -3 260.05 470.01
 5 15 4 -104.38 569.49
 5 15 4 485.37 252.65
 5 -15 4 26.06 499.85
 -5 15 -4 -58.49 277.63
 -5 15 -4 352.68 577.57
 5 15 5 454.57 359.45
 5 -15 5 590.89 396.39
 5 -15 5 818.74 320.36
 5 15 5 127.56 761.04
 -5 15 -5 523.23 472.98
 5 16 -5 2378.04 937.28
 5 16 -5 -45.81 647.74
 5 -16 -5 3644.41 914.09
 5 16 -4 21.55 479.4
 5 16 -4 1156.99 687.47
 5 -16 -4 3038.09 697.63
 -5 16 4 -195.96 720.29
 -5 16 4 -23.17 768.69
 5 16 -3 51.16 286.69
 5 16 -3 25.23 334.11
 5 -16 -3 288.21 497.35
 -5 16 3 265.19 533.03
 -5 16 3 589.91 339.25
 5 16 -2 292.42 327.27
 5 16 -2 -5.59 258.69
 5 -16 -2 -29.58 280.98
 -5 16 2 1423.1 509.99
 -5 16 2 146.91 290.75
 5 16 -1 421.53 311.53
 5 16 -1 74.61 222.74
 5 -16 -1 71.49 284.1
 -5 16 1 176.92 483.89
 -5 16 1 -41.9 495.52
 5 16 0 11285 1364.43
 5 16 0 12356.3 1212.99
 5 -16 0 12346.1 1324.11
 -5 16 0 14176.9 2050.17
 -5 16 0 12594.5 2039.19
 5 -16 1 8807.66 1048.49
 5 16 1 -77.55 1670.23
 -5 16 -1 9998.93 1712.35
 -5 16 -1 9467.19 1094.66
 5 16 2 1646.72 708.91
 5 -16 2 -57.07 407.44
 -5 16 -2 2622.01 683.72
 -5 16 -2 -108.58 376.9
 5 16 3 261.25 555.58
 5 -16 3 -80.26 473.47
 -5 16 -3 233.84 313.09
 -5 16 -3 98.94 274.79
 5 16 4 -58.5 449.77
 5 16 4 304.95 344.98
 5 -16 4 -35.69 232.52
 -5 16 -4 -538.47 452.62
 5 17 -3 994.64 866.93
 5 17 -3 693.23 440.88
 5 -17 -3 973.09 453.35
 -5 17 3 1435.74 830.24
 -5 17 3 858.95 862.19
 5 17 -2 3780.72 1305.01
 5 17 -2 2635.84 644.27
 5 -17 -2 32.25 1136.73
 -5 17 2 2940.71 1162.99
 -5 17 2 4488.88 750.93
 5 17 -1 446.31 1016.79
 5 17 -1 -20.06 744.95
 5 -17 -1 49.92 540.77
 -5 17 1 3425.09 589.69
 -5 17 1 3049.39 935.87
 5 17 0 4534.73 807.63
 5 -17 0 4891.37 744.33
 -5 17 0 4253.55 1228.9
 -5 17 0 -104.99 769.37
 5 17 1 -76.33 345.24
 5 -17 1 -85.21 330.1
 -5 17 -1 -265.08 507.93
 5 17 2 295.96 340.43
 5 -17 2 154.1 301.09
 -5 17 -2 -163.08 297.42
 -5 17 -2 744.94 560.33
 5 17 3 102.96 702.84
 5 -17 3 27.3 362.48
 -5 17 -3 714.75 413.84
 6 0 -10 206.02 450.28
 -6 0 10 102.04 297.4
 6 0 -9 1998.01 484.7
 -6 0 9 309.73 871.7
 6 0 -8 1164.38 857.98
 -6 0 8 2973.07 566.03
 6 0 -7 2960.61 486.48
 -6 0 7 3023.36 507.01
 -6 0 7 102.27 548.49
 6 0 -6 460.63 229.24
 -6 0 6 241.27 411.46
 -6 0 6 137.12 178.59
 6 0 -5 1565.87 358.63
 -6 0 5 2222.91 658.52
 6 0 -4 3232.72 633.12
 6 0 -4 2216.29 487.09
 -6 0 4 2418.61 562.48
 6 0 -3 29896.3 2802.18
 6 0 -3 33671.1 2148.6
 -6 0 3 34460.9 2157.76
 6 0 -2 15688.6 1212.18
 6 0 -2 13671.5 1239.15
 -6 0 2 16178.5 1416.09
 6 0 -1 27809.5 1941.19
 6 0 -1 27019.4 2422.41
 -6 0 1 27369.1 2151.64
 6 0 0 27733.2 2352.95
 6 0 0 27070.3 1755.32
 6 0 0 28224.8 1196.44
 -6 0 0 25959 2160.35
 6 0 1 31277.1 1768.43
 6 0 1 28736.5 1953.48
 -6 0 -1 24663 2213.22
 -6 0 -1 26678.9 1436.64
 6 0 2 12280.5 1462.17
 6 0 2 13753.9 767.57
 -6 0 -2 16040.3 1495.79
 -6 0 -2 14805.5 995.12
 6 0 3 672.4 115.45
 6 0 3 740.01 441.1
 -6 0 -3 503.37 263.89
 -6 0 -3 1092.53 295.02
 6 0 4 81192.8 6668.15
 -6 0 -4 92903.7 6975.38
 -6 0 -4 87593.6 6588.88
 6 0 5 23121 1981.79
 6 0 5 21102.3 1545.13
 -6 0 -5 20115 1487.59
 6 0 6 215709 19756.2
 6 0 6 296053 26901.5
 -6 0 -6 199908 18891.2
 6 0 7 28746.5 2706.5
 6 0 7 29622.1 2620.76
 -6 0 -7 28776.5 3005.78
 6 0 8 8885.82 1317.96
 6 0 8 7614.68 1310.99
 -6 0 -8 10205.8 1666.87
 6 0 9 1557.16 429.39
 6 0 9 1297.79 405.35
 -6 0 -9 -83.87 903.25
 6 0 10 767.31 769.66
 6 0 10 992.71 372.83
 -6 0 -10 322.84 545.07
 6 -1 -10 223.46 271.74
 6 1 -10 106.29 275.51
 -6 -1 10 -137.93 504.62
 -6 1 10 194.33 501.95
 6 -1 -9 16551.8 2059.51
 6 1 -9 15624.1 2025.6
 -6 -1 9 16785.3 1560.26
 -6 1 9 12529.5 1414.47
 6 1 -8 162.83 243.62
 6 -1 -8 292.46 250.08
 -6 -1 8 79.39 452.63
 -6 1 8 103.01 297.23
 -6 1 8 223.97 263.91
 6 1 -7 261.1 453.22
 6 -1 -7 408.07 275.51
 -6 -1 7 476.58 489.26
 -6 1 7 922.35 301.53
 -6 1 7 172.97 196.07
 6 1 -6 497 219.34
 6 -1 -6 42.77 214.75
 -6 -1 6 349.5 235.2
 -6 -1 6 -10.12 246.5
 -6 1 6 315.13 403.95
 -6 1 6 -76.24 295.33
 6 1 -5 137817 11214.5
 6 -1 -5 137716 11252.3
 -6 -1 5 140489 11622.6
 -6 -1 5 154825 12333
 -6 1 5 139570 11071.9
 -6 1 5 150173 12332.9
 6 1 -4 44975.9 3090.53
 6 -1 -4 45852.8 4127.4
 6 -1 -4 47493.9 3707.97
 -6 -1 4 45656.5 3281.07
 -6 -1 4 50060.2 3523.41
 -6 1 4 48473.5 3666.39
 6 1 -3 2449.41 453.63
 6 1 -3 2476.47 570.94
 6 -1 -3 2224.02 426.32
 6 -1 -3 2532.14 581.57
 -6 -1 3 2994.49 521.64
 -6 1 3 2015.75 596.33
 6 1 -2 2722.09 427.63
 6 1 -2 2606.99 525.13
 6 -1 -2 2333.25 742.04
 6 -1 -2 3138.69 540.08
 -6 -1 2 2395.98 531.29
 -6 1 2 3088.28 629.56
 6 1 -1 19139.5 1385.72
 6 -1 -1 17028.9 1369.4
 6 -1 -1 20582.1 1899.75
 6 1 -1 18597.3 1365.41
 -6 -1 1 19268.2 1267.29
 -6 1 1 21588.8 1796.75
 6 1 0 5046.25 562.55
 6 1 0 4329.58 254.46
 6 1 0 4493.57 500.77
 6 -1 0 6759.06 896.05
 6 -1 0 5264.39 375.39
 -6 -1 0 5220.43 494.23
 -6 1 0 5305.68 820.49
 6 1 1 2462.79 314.32
 6 -1 1 2479.3 677.85
 6 -1 1 2088.98 332.31
 6 1 1 1859.85 631.28
 -6 1 -1 1812.12 625.75
 -6 -1 -1 2865.42 373.68
 -6 -1 -1 2295.2 230.14
 -6 1 -1 2771.07 249.19
 6 1 2 955.93 272.05
 6 1 2 474.59 149.69
 6 -1 2 1097.44 274.2
 6 -1 2 739.76 188.65
 -6 -1 -2 734.81 432.32
 -6 -1 -2 1354.57 246.65
 -6 1 -2 1100.04 480.87
 -6 1 -2 1135.12 234.82
 6 1 3 10689.8 1214.25
 6 -1 3 10218.2 862.06
 6 -1 3 9990.39 565.82
 -6 1 -3 11382.2 1276.97
 -6 -1 -3 10148.9 950.47
 -6 1 -3 10161.6 903.18
 -6 -1 -3 10370.9 882.39
 6 1 4 8908.19 1037.45
 6 1 4 8585.96 1110.32
 6 -1 4 8817.83 1164.59
 -6 -1 -4 8453.44 1002.15
 -6 1 -4 8125.79 800.46
 -6 1 -4 8195.33 965.89
 6 1 5 70845.8 5078.5
 6 1 5 75576.1 5416.83
 6 -1 5 73235.9 5232.68
 6 -1 5 75395.9 6142.22
 -6 -1 -5 76433.6 6153.46
 -6 1 -5 68825.4 5609.99
 6 1 6 2599.4 682.63
 6 1 6 2187.55 696.35
 6 -1 6 2595.76 721.27
 6 -1 6 2281.48 674.2
 -6 -1 -6 3200.04 797.42
 -6 1 -6 2164.94 763.35
 6 1 7 9103.15 1203.76
 6 1 7 6437.93 1119.31
 6 -1 7 7652.93 1212.17
 6 -1 7 7120.56 757.5
 -6 -1 -7 7890.03 1392.49
 -6 1 -7 8173.16 1405.67
 6 1 8 5618.97 1139.98
 6 1 8 5699.43 706.29
 6 -1 8 5636.42 1143.91
 6 -1 8 6568.27 1044.64
 -6 -1 -8 5727.07 1398.39
 -6 1 -8 6588.02 896.45
 6 1 9 211.83 382.99
 6 1 9 -15.88 216.2
 6 -1 9 243.46 243.04
 6 -1 9 115.36 208.04
 -6 -1 -9 61.75 289.85
 -6 1 -9 -67.25 494.49
 6 1 10 4387.82 688.15
 6 -1 10 -139.39 1280.66
 6 -1 10 4696.76 670.31
 6 1 10 5010.06 791.59
 -6 -1 -10 3994.62 1540
 -6 1 -10 13.99 1497.75
 6 2 -10 433.4 290.56
 6 -2 -10 78.02 284.33
 -6 -2 10 -63.73 493.81
 -6 2 10 3.55 536.47
 6 2 -9 5155.42 748.97
 6 -2 -9 7241.92 1199.85
 -6 2 9 5865.68 798.19
 -6 -2 9 -86.25 1264.95
 6 2 -8 5621.68 813.34
 6 -2 -8 7417.39 830.88
 -6 -2 8 7942.79 1396.82
 -6 2 8 8187.68 1338.24
 -6 2 8 7096.5 1053.2
 6 2 -7 468.5 531.96
 6 -2 -7 931.75 317.48
 -6 -2 7 489.28 348.4
 -6 2 7 649.99 573.77
 -6 2 7 858.08 426.94
 6 2 -6 19550.7 1480.32
 6 -2 -6 17832.4 1425.91
 -6 -2 6 16766.4 1341.04
 -6 2 6 19227.7 1323.6
 -6 2 6 17490.4 1506.85
 -6 -2 6 17530.6 1990.18
 6 2 -5 3423.08 500.71
 6 -2 -5 4864.11 842.92
 -6 -2 5 3577.74 552.27
 -6 2 5 3897.24 578.98
 -6 2 5 5146.93 766.64
 -6 -2 5 3725.78 883.43
 6 2 -4 4640.92 498.33
 6 -2 -4 4262.28 987.97
 6 -2 -4 3746.09 490.7
 -6 -2 4 3498.38 879.15
 -6 -2 4 4283.08 567.77
 -6 2 4 4251.55 763.49
 6 2 -3 595.39 329.63
 6 2 -3 1383.82 415.34
 6 -2 -3 962.55 273.45
 6 -2 -3 1366.01 321.99
 -6 -2 3 924.77 358.11
 -6 2 3 1351.35 294.21
 6 2 -2 -88.59 250.89
 6 2 -2 141.74 108.92
 6 -2 -2 13.97 271.1
 6 -2 -2 -20.97 111.64
 -6 -2 2 18.14 172.83
 -6 2 2 -0.57 233.16
 6 2 -1 140.2 272.25
 6 2 -1 -39.02 172.44
 6 -2 -1 122.41 200.77
 6 -2 -1 111.4 170.7
 -6 -2 1 72.94 123.97
 -6 2 1 89.45 262.6
 6 2 0 2892.79 707.35
 6 2 0 3284.61 261.42
 6 -2 0 3539.25 451.93
 6 -2 0 3346.75 450.44
 6 2 0 2919.72 190.17
 -6 -2 0 2742.11 591.95
 -6 2 0 2372.18 690.02
 -6 2 0 3212.14 196.18
 6 2 1 4809.83 529.16
 6 2 1 4747.43 394.87
 6 -2 1 5088.39 867.58
 6 -2 1 3907.25 466.47
 -6 -2 -1 4321.48 376.51
 -6 2 -1 4854.84 336.96
 -6 2 -1 4955.95 842.42
 -6 -2 -1 5174.79 767.77
 6 2 2 18115.5 1716.43
 6 2 2 19346.7 1004.74
 6 -2 2 19555.2 1148.92
 6 -2 2 21442.6 1897.42
 -6 -2 -2 18337.4 1312.66
 -6 -2 -2 18693.2 1273.94
 -6 2 -2 19290.7 1893.27
 -6 2 -2 20123.5 1267.94
 6 2 3 14874.3 1020.67
 6 2 3 15789.8 1508.03
 6 -2 3 13738 843.53
 6 -2 3 16441.1 1612.24
 -6 -2 -3 14671.9 1201.41
 -6 2 -3 16893.9 1232.75
 -6 2 -3 15053.6 1586.16
 6 2 4 5578.09 851.4
 6 -2 4 4585.37 582.04
 6 2 4 5715.59 803.67
 -6 -2 -4 4805.55 815.96
 -6 2 -4 4098.91 937.36
 -6 2 -4 5733.8 764.35
 6 2 5 1964.38 399.95
 6 -2 5 3221.42 704.21
 6 2 5 2285.49 615.22
 -6 -2 -5 2218.91 678.89
 -6 2 -5 2133.93 753
 -6 2 -5 2356.66 395.28
 6 2 6 1051.38 303.83
 6 2 6 1225.94 515
 6 -2 6 1549.02 344.49
 6 -2 6 1083.16 316.14
 -6 2 -6 1271.88 621.96
 -6 -2 -6 1180.5 639.05
 6 2 7 15206.9 1209.62
 6 2 7 14796.9 1234.92
 6 -2 7 12817.4 1704.37
 6 -2 7 14635.7 1199.97
 -6 -2 -7 12348.1 1917.79
 -6 2 -7 15669 1944.82
 6 2 8 16804.7 1384.17
 6 2 8 15505.5 1310.23
 6 -2 8 17446.8 1955.68
 6 -2 8 15199.3 1744.36
 -6 -2 -8 13736.5 2243.96
 -6 2 -8 15469.9 1553.53
 6 2 9 20797.3 2465.89
 6 2 9 22334.7 1812.17
 6 -2 9 22050.2 1922.6
 6 -2 9 24109.1 1868.97
 -6 -2 -9 22850.9 3179.88
 -6 2 -9 23561.5 2228.25
 6 2 10 358.68 339.08
 6 2 10 188.39 298.4
 6 -2 10 116.04 592.99
 6 -2 10 590.36 467.49
 -6 2 -10 -161.49 413.87
 -6 -2 -10 643.87 419.67
 6 3 -10 10922.4 1749.5
 6 -3 -10 9973.62 1765.11
 -6 -3 10 9514.01 1163.98
 -6 3 10 9890.87 1189.25
 6 3 -9 759.51 585.24
 6 -3 -9 616.22 354.57
 -6 3 9 735.13 615.71
 -6 3 9 643.86 285.37
 -6 -3 9 -198.72 603.79
 6 3 -8 1652.79 639.55
 6 -3 -8 10.53 652.24
 -6 -3 8 1904.7 440.12
 -6 3 8 824.67 566.4
 -6 3 8 -112.61 676.9
 6 3 -7 4783.57 570.35
 6 -3 -7 127.48 894.73
 -6 -3 7 4194.23 616.35
 -6 3 7 30.23 925
 -6 3 7 3068.48 756.15
 6 3 -6 11146.1 1421.26
 6 -3 -6 12029.8 1039.34
 -6 -3 6 11243.4 1040.35
 -6 3 6 10170.5 1051.13
 -6 3 6 10569 1285.64
 6 -3 -5 4129.13 647.38
 6 3 -5 4911.61 549.64
 6 -3 -5 5950.81 922.07
 -6 -3 5 4239.74 582.23
 -6 3 5 4830.51 810.7
 -6 -3 5 4180.7 336.67
 6 -3 -4 17281.9 1888.5
 6 3 -4 16908.9 1217.38
 6 -3 -4 16702.6 1647.65
 -6 -3 4 16363.8 1314.28
 -6 -3 4 16841.7 1172.77
 -6 3 4 18060.1 1271.25
 6 3 -3 47493.3 3291.42
 6 3 -3 44070.5 2872.37
 6 -3 -3 43494.9 3085.46
 6 -3 -3 43409.8 3380.13
 -6 3 3 45597.5 3656.32
 -6 -3 3 42883.4 2552.66
 6 3 -2 11831 508.51
 6 3 -2 15342.1 1193.89
 6 -3 -2 15944.5 1572.91
 6 -3 -2 10972 1181.58
 6 3 -2 14446.1 1076.97
 -6 -3 2 14198.3 1116.82
 -6 3 2 15267.9 1106.26
 6 3 -1 97.28 89.66
 6 3 -1 13.42 166.78
 6 3 -1 106.12 177.64
 6 -3 -1 136.22 173.92
 6 -3 -1 199.31 122.52
 -6 -3 1 -15.27 119.96
 -6 3 1 203.18 172.61
 6 3 0 5277.86 364.06
 6 3 0 5812.83 518.95
 6 -3 0 7239.87 683.22
 6 -3 0 6181.65 624.19
 6 3 0 6656.03 900.54
 -6 -3 0 6381.74 754.69
 -6 3 0 4936.19 322.92
 -6 3 0 5182.67 612.6
 6 3 1 1404.46 237.54
 6 -3 1 1725.91 353.42
 6 -3 1 2163.47 229.05
 6 3 1 2007.47 347.49
 -6 -3 -1 1917.42 315.07
 -6 3 -1 2098.72 380.6
 -6 3 -1 1632.77 234.83
 6 3 2 953.6 478.15
 6 3 2 1316.11 146.47
 6 -3 2 926.56 308.47
 6 -3 2 1122.81 282.28
 6 3 2 1152.95 246.18
 -6 -3 -2 1132.89 307.16
 -6 3 -2 1196.69 313.44
 -6 3 -2 1282.67 281.22
 6 3 3 32353.2 2455.74
 6 3 3 32501.6 2604.45
 6 -3 3 31571 1931.01
 6 -3 3 31787.5 2228.59
 -6 -3 -3 33301.7 2051.94
 -6 3 -3 33121.1 2375.37
 -6 3 -3 33551.1 2328.61
 6 3 4 26732.2 2196.94
 6 3 4 26602.5 2218.58
 6 -3 4 29202.6 2392.95
 6 -3 4 27726.9 1656.75
 -6 -3 -4 25500.1 2137.45
 -6 3 -4 23296.7 1795.45
 -6 3 -4 23385.3 2010.78
 6 3 5 20107.1 1897.59
 6 3 5 21851.6 1936.04
 6 -3 5 22896.4 1670.8
 -6 -3 -5 20653.8 1536.58
 -6 3 -5 21813.2 2011.12
 -6 3 -5 20791.2 1626.37
 6 3 6 71.85 330.52
 6 3 6 2.21 173.89
 6 -3 6 207.18 188.36
 6 -3 6 63.95 199.73
 -6 -3 -6 454.82 238.29
 -6 3 -6 358.56 367.78
 6 3 7 6034.64 962.56
 6 3 7 6221.68 1012.19
 6 -3 7 4649.29 690
 6 -3 7 6203.46 970.49
 -6 -3 -7 5612.64 1279.65
 -6 3 -7 5378.8 1258.55
 6 3 8 6718.51 1142.2
 6 -3 8 6989.15 1237.6
 6 -3 8 6134.53 1093.39
 -6 -3 -8 6772.12 1569.6
 -6 3 -8 6082.37 1460.86
 6 3 9 715.68 247.29
 6 3 9 -112.65 255.94
 6 -3 9 35.63 272.22
 6 -3 9 5.7 233.24
 -6 -3 -9 300 570.21
 -6 3 -9 -26.94 537.72
 6 3 10 3089.82 1028.43
 6 3 10 3571.93 641.48
 6 -3 10 -104.63 1146.97
 6 -3 10 3531.03 906.09
 -6 -3 -10 3056.77 1386.21
 -6 3 -10 9.28 1330.58
 6 -4 -10 2487.94 558.32
 6 4 -10 2539.4 560.8
 -6 -4 10 -40.01 586
 -6 4 10 2374.98 593.77
 6 4 -9 39.71 235.53
 6 -4 -9 7.86 403.93
 -6 -4 9 48.22 246.61
 -6 4 9 403.64 419.09
 -6 4 9 231.45 356.6
 6 4 -8 817.02 355.46
 6 -4 -8 1274.41 613.71
 -6 -4 8 251.28 690.44
 -6 4 8 1911.46 562.72
 -6 4 8 4.53 645.06
 6 4 -7 3745.43 777.42
 6 -4 -7 5.07 773.8
 -6 4 7 170.28 837.38
 -6 -4 7 3467.92 879.45
 -6 4 7 4156.23 783.97
 6 4 -6 135.21 390.73
 6 -4 -6 240.85 232.75
 -6 -4 6 598.02 254.92
 -6 4 6 -42.96 256.87
 -6 4 6 375.34 380.44
 6 4 -5 3838.89 484.72
 6 -4 -5 3060.26 572.91
 6 -4 -5 3266.85 798.2
 -6 -4 5 3305.8 362.74
 -6 -4 5 3301.2 872.79
 -6 4 5 3961.81 794.69
 6 4 -4 337.07 318.47
 6 -4 -4 281.24 352.88
 6 -4 -4 612.14 417.65
 -6 -4 4 172.23 181.97
 -6 -4 4 272.38 374.06
 -6 4 4 250.95 223.5
 6 4 -3 16.35 434.92
 6 -4 -3 777.72 460.18
 6 -4 -3 257.62 218.28
 6 4 -3 860.41 326.87
 -6 -4 3 406.3 219.87
 -6 4 3 549.86 251.2
 6 4 -2 74795.9 5398.13
 6 4 -2 73311.3 4946.18
 6 -4 -2 72175.8 6034.48
 6 -4 -2 75446.3 5169.67
 6 4 -2 74912.7 4718.83
 -6 -4 2 76893.9 4954.52
 -6 4 2 81368.6 6437.89
 -6 4 2 77376.6 4171.39
 6 4 -1 13851.2 756.73
 6 4 -1 12907.1 1392.09
 6 4 -1 11664.3 954.93
 6 -4 -1 12060 1017.78
 6 -4 -1 7740.25 1037.36
 -6 -4 1 13289.2 1088.37
 -6 4 1 13643.3 640.58
 -6 4 1 13587.8 1474.6
 6 4 0 -125.83 132.15
 6 4 0 130.04 115.89
 6 -4 0 218.43 147.07
 6 -4 0 25.65 95.55
 6 4 0 -35.08 94.99
 -6 4 0 46.07 74.32
 -6 -4 0 -103.24 179.31
 -6 4 0 96.23 250.17
 6 4 1 4052.61 610.5
 6 4 1 4962.78 496.66
 6 4 1 5624 543.38
 6 4 1 4827.92 399.79
 6 -4 1 4622.88 381.31
 6 -4 1 4454.88 555.82
 -6 4 -1 4048.74 911.65
 -6 4 -1 4594.28 429.74
 6 4 2 7480.83 874.39
 6 4 2 7986.79 438.13
 6 -4 2 9332.33 767.29
 6 -4 2 8470.4 763.39
 6 4 2 8400.75 1006.19
 -6 -4 -2 8610.24 797.58
 -6 4 -2 7983.95 725.5
 -6 4 -2 9148.48 1207.92
 6 4 3 7553.68 980.22
 6 4 3 8908.04 1018.88
 6 -4 3 11372.7 790.01
 6 -4 3 9037.22 1163.36
 -6 -4 -3 8422.39 652.48
 -6 4 -3 7951.2 1256.05
 -6 4 -3 8724.48 902.67
 6 4 4 31677.7 2521.19
 6 4 4 31718.6 2512.76
 6 -4 4 29974.3 2042.02
 6 -4 4 32106.7 2202.94
 -6 4 -4 31837.4 2870.6
 -6 4 -4 34720 2679.41
 -6 -4 -4 32431.4 2190.96
 6 4 5 51390.3 3626.26
 6 4 5 52955.4 4079.32
 6 -4 5 52235.2 4393.85
 -6 -4 -5 55570.6 4542.86
 -6 4 -5 49818.3 3735.81
 -6 4 -5 50037.8 3566.52
 6 4 6 10810.2 941.47
 6 4 6 8499.59 1135.32
 6 -4 6 9130.73 1326.24
 -6 -4 -6 12136.4 1088.11
 -6 4 -6 12354.2 1567.09
 -6 4 -6 11478.4 1495.2
 6 4 7 24643.1 1949.44
 6 -4 7 24428.7 2342.18
 6 -4 7 26786.2 2059.32
 6 4 7 26484.9 2373.2
 -6 -4 -7 24463.1 2816.63
 -6 4 -7 34830.1 3074.14
 6 4 8 80.47 272.41
 6 4 8 14.26 295.81
 6 -4 8 -42.51 188.29
 6 -4 8 -179.91 270.2
 -6 -4 -8 229.97 225.75
 -6 4 -8 154.01 382.22
 6 4 9 1927.51 611.81
 6 4 9 2102.9 583.91
 6 -4 9 111.98 392.49
 6 -4 9 -13.5 321.59
 -6 -4 -9 2073.12 480.16
 -6 4 -9 -177.77 470.05
 6 4 10 1206.35 454.91
 6 -4 10 36.57 677.72
 6 4 10 2161.75 467.14
 -6 -4 -10 1628.56 1015.77
 -6 4 -10 11.96 618.61
 6 5 -10 7000.29 987.08
 6 -5 -10 8938.09 1591.78
 -6 5 10 8133.42 1036.47
 -6 5 10 9222.16 1486.36
 -6 -5 10 -31.67 1577.76
 6 5 -9 12549.1 1274.38
 6 -5 -9 12759.4 1887.56
 -6 -5 9 11531.2 1266.14
 -6 5 9 13403.3 1950.06
 -6 5 9 11620.6 1744.09
 6 5 -8 220.96 270.23
 6 -5 -8 852.97 475.85
 -6 -5 8 68.47 532.02
 -6 5 8 213.1 483.87
 -6 5 8 268.76 265.94
 6 5 -7 522.43 311.04
 6 -5 -7 619.56 517.64
 -6 -5 7 1061.2 573.97
 -6 5 7 -67.39 542.19
 -6 5 7 694.07 294.96
 6 5 -6 22367.4 1766.7
 6 -5 -6 23330.5 1991.47
 6 -5 -6 23271.3 1804.56
 -6 -5 6 23538.2 2436.36
 -6 5 6 23659.7 1807.04
 6 5 -5 22228.3 2109.39
 6 -5 -5 22570.9 1780.75
 6 -5 -5 22065.2 2151.37
 -6 -5 5 22016.6 2201.95
 -6 5 5 21597.8 2172.66
 6 5 -4 89.03 153.04
 6 -5 -4 19.56 322.63
 6 -5 -4 363.25 286.13
 -6 -5 4 59.2 123.47
 -6 -5 4 -20.36 321.41
 -6 5 4 101.37 181.88
 6 5 -3 564 322.34
 6 5 -3 354.89 431.85
 6 -5 -3 1067.91 438.16
 6 -5 -3 494.32 218.12
 6 5 -3 44.53 158.77
 -6 -5 3 619.12 194.88
 -6 5 3 473.82 249.12
 6 5 -2 1025.89 197.29
 6 5 -2 1345.95 360.22
 6 5 -2 1492.91 469.32
 6 -5 -2 1142.02 323.5
 6 -5 -2 1005.47 260.95
 -6 -5 2 987.44 173.56
 -6 5 2 803.66 130.79
 -6 5 2 925.63 540.1
 6 5 -1 10415.3 606.74
 6 5 -1 9452.47 675.83
 6 5 -1 10716.9 1232.01
 6 5 -1 11112.9 678.81
 6 -5 -1 11611.8 1341.87
 6 -5 -1 10920.1 1101.95
 -6 5 1 10333.9 575.78
 -6 5 1 12495.6 1007.12
 6 5 0 9989.39 763.99
 6 5 0 10414.2 820.19
 6 5 0 10027.3 586.7
 6 -5 0 10196.8 879.49
 6 -5 0 10042.7 715.66
 6 5 0 9728.29 856.16
 -6 5 0 10766 659.41
 -6 5 0 10885.3 934.44
 6 5 1 1835.22 210.79
 6 5 1 2249.1 241.97
 6 5 1 1839.59 315.33
 6 5 1 1375.16 231.55
 6 -5 1 1087.54 234.09
 6 -5 1 1424.51 345.88
 -6 5 -1 1469.95 300.23
 -6 5 -1 1000.7 367.11
 6 5 2 18717 1201.12
 6 5 2 19036.4 1009.84
 6 -5 2 16652 1324.47
 6 -5 2 18466 1369.46
 6 5 2 19003 1616.21
 -6 -5 -2 16759.1 1351.07
 -6 5 -2 17488.9 1410.12
 -6 5 -2 19316.3 1389.62
 6 5 3 -44.21 182.02
 6 5 3 82.71 189.62
 6 -5 3 -15.78 147.5
 6 -5 3 181.64 232.63
 -6 -5 -3 -285.68 188.99
 -6 5 -3 98.54 251.02
 -6 5 -3 184.17 173.93
 6 5 4 27941.7 1957.27
 6 5 4 30443.9 1957.44
 6 -5 4 28861.6 2053.79
 6 -5 4 26787.2 2502.62
 -6 -5 -4 28870.2 2458.57
 -6 5 -4 29361.4 2448.04
 -6 5 -4 37179.2 3081.27
 6 5 5 5743.44 845.52
 6 -5 5 6473.11 673.84
 6 5 5 5296.77 592.23
 -6 -5 -5 5778.53 1043.89
 -6 5 -5 5400.17 1061.66
 -6 5 -5 6814.94 1063.02
 6 5 6 9261.2 1268.82
 6 5 6 8415.46 728.89
 6 -5 6 10127.5 911.49
 -6 -5 -6 8796.99 1458.93
 -6 5 -6 9700.61 1427.13
 -6 5 -6 10681.9 1482.42
 6 5 7 -144.79 249.91
 6 5 7 217.71 178.94
 6 -5 7 -119.11 306.81
 6 -5 7 47.21 262.04
 -6 5 -7 116.04 355.78
 -6 -5 -7 -125.5 374.32
 6 5 8 14518.3 1660.95
 6 5 8 13389.4 1256.17
 6 -5 8 13526.4 1329.15
 6 -5 8 12996.4 1642.18
 -6 -5 -8 15144.4 1575.42
 -6 5 -8 15362 1511.67
 6 5 9 2618.6 831.22
 6 5 9 2544.53 845.49
 6 -5 9 78.6 899.09
 6 -5 9 2981.8 449.42
 -6 -5 -9 -118.94 675.49
 6 -6 -10 110.07 515.45
 -6 -6 10 -239.73 544.39
 -6 6 10 -251.11 330.73
 -6 6 10 769.19 324.4
 6 6 -9 79.79 470.29
 -6 -6 9 -22.65 306.54
 -6 6 9 0.75 498.51
 -6 6 9 1049.77 498.17
 6 6 -8 261.82 404.71
 6 -6 -8 204.19 241.62
 -6 -6 8 -190.75 424.98
 -6 6 8 -76.55 439.43
 -6 6 8 339.39 409.55
 6 -6 -7 1606.52 473.01
 6 -6 -7 1386.14 674.15
 6 6 -7 539.35 663.64
 -6 -6 7 1586.36 749.45
 -6 6 7 1634.65 688.32
 6 6 -6 484.63 444.6
 6 -6 -6 525.48 522.61
 6 -6 -6 426.04 272.9
 -6 -6 6 336.02 477.22
 -6 6 6 283.83 461.63
 6 6 -5 32127.9 2371.23
 6 -6 -5 39294.7 3398.77
 6 -6 -5 33829.5 2994.33
 -6 -6 5 33214.7 3056.74
 -6 6 5 32858.7 2474.79
 6 6 -4 6556.13 645.35
 6 -6 -4 6941.93 773.17
 6 -6 -4 6200.95 646.15
 -6 -6 4 6364.79 1026.05
 -6 6 4 6608.85 1107.45
 6 6 -3 97.07 147.91
 6 6 -3 -21.34 87.12
 6 6 -3 81.36 119.71
 6 6 -3 -199.62 190.91
 6 -6 -3 -4.91 147.24
 6 -6 -3 244.1 224.21
 -6 6 3 -125.72 265.11
 -6 6 3 33.36 84.56
 6 6 -2 2827.4 363.65
 6 6 -2 1176.35 517.67
 6 6 -2 2632.23 679.18
 6 -6 -2 2448.59 444.54
 6 -6 -2 2329.41 647.03
 6 6 -2 2729.74 329.52
 -6 6 2 2844.65 280.31
 -6 6 2 2564.38 772.15
 6 6 -1 10666.3 815.13
 6 6 -1 11582.2 1223.8
 6 6 -1 10571.7 921.13
 6 -6 -1 12157.1 1387
 6 -6 -1 11053.3 822.63
 6 6 -1 10991.2 808.82
 -6 6 1 11227.8 708.41
 -6 6 1 11401.3 1003
 6 6 0 117.67 223.31
 6 6 0 483.41 133.37
 6 6 0 364.4 190.65
 6 6 0 332.09 183.91
 6 -6 0 -55.88 174.53
 6 -6 0 524.84 380.79
 -6 6 0 281.67 175
 -6 6 0 193.54 239.02
 6 6 1 431.08 272.71
 6 6 1 978.41 175.46
 6 6 1 589.2 229.08
 6 6 1 473.78 188.57
 6 -6 1 582.33 342.45
 6 -6 1 737.36 272.82
 -6 6 -1 539.23 254.82
 -6 6 -1 322.58 281.53
 6 6 2 16808.8 1095.2
 6 6 2 16711.8 1383.31
 6 -6 2 16769.2 1041.94
 6 -6 2 16134.5 1675.67
 6 6 2 12654.1 940.71
 -6 6 -2 18533.4 1395.07
 -6 6 -2 16973.9 1332.15
 6 6 3 1879.26 529.52
 6 6 3 1774.66 299.6
 6 -6 3 1672.8 279.63
 6 -6 3 2256.61 395.55
 -6 -6 -3 1165.08 536.47
 -6 6 -3 1749.52 427.73
 -6 6 -3 2142.94 320.68
 6 6 4 23362.1 2073.82
 6 6 4 24020.9 1869.29
 6 -6 4 18778.8 1651.43
 6 -6 4 23714.3 2240.42
 -6 6 -4 25566.1 2513.87
 -6 6 -4 25389.8 1736.88
 -6 -6 -4 25505.2 1789.59
 6 6 5 9377.5 1221.79
 6 6 5 8348.99 698.05
 6 -6 5 9637.61 1293.98
 -6 -6 -5 8903.89 867.92
 -6 6 -5 8697.24 1348.99
 -6 6 -5 10041 1312.53
 6 6 6 1393.94 535.15
 6 6 6 2312.68 402
 6 -6 6 2093.76 694.73
 -6 -6 -6 2522.11 820.16
 -6 6 -6 2161.25 731.23
 -6 6 -6 41.02 793.03
 6 6 7 9844.41 833.38
 6 6 7 9581.35 1419.59
 6 -6 7 9671.32 972.21
 6 -6 7 9069.65 854.21
 -6 -6 -7 11366.1 1754.68
 -6 6 -7 10570.5 1169.55
 6 6 8 23414 1893.48
 6 6 8 27461.6 2204.48
 6 -6 8 29799.9 3015.34
 6 -6 8 25174.3 2504.01
 -6 6 -8 31453.5 3401.46
 -6 -6 -8 31121.8 2621.13
 6 6 9 3155.7 1044.85
 6 -6 9 6115.53 893.83
 6 -6 9 -42.64 1043.2
 -6 -6 -9 34.78 1327.65
 6 7 -9 -135.54 390.07
 6 -7 -9 55.98 231.25
 -6 7 9 54.64 424
 -6 7 9 311.72 260.08
 -6 -7 9 -24.34 247.49
 6 7 -8 11.4 430.5
 6 -7 -8 437.89 307.65
 6 -7 -8 271.81 259.96
 -6 -7 8 -50.65 469.83
 -6 7 8 -112.5 491.83
 6 7 -7 9261.66 973.84
 6 -7 -7 8293.06 1046.6
 6 -7 -7 8504.56 1365.47
 -6 -7 7 9037.37 1524.33
 -6 7 7 9037.59 975.49
 6 7 -6 90.12 340.65
 6 -7 -6 -30.57 392.69
 6 -7 -6 -143.99 202.6
 -6 -7 6 291.91 362.62
 -6 7 6 403.07 220.56
 6 7 -5 6248.8 1024.61
 6 -7 -5 5540.39 717.74
 6 -7 -5 5462.29 1077.54
 -6 7 5 6043.85 1148.54
 -6 -7 5 6180.52 1081.32
 6 7 -4 12610.6 1384.71
 6 -7 -4 13813.5 1637.3
 6 -7 -4 12677.7 1066.16
 -6 -7 4 10650.1 1418.43
 -6 7 4 11675.3 1074.49
 6 7 -3 12547.2 1562.44
 6 7 -3 13003.4 1069.15
 6 7 -3 14154.2 1047.96
 6 -7 -3 14317.6 1633.17
 6 -7 -3 13582.6 1532.78
 -6 7 3 14559.2 953.75
 -6 7 3 14634.6 1754.67
 6 7 -2 36856.2 2502.61
 6 7 -2 34800.4 2718.4
 6 7 -2 34242.2 2887.37
 6 -7 -2 36129.7 2978.11
 6 -7 -2 40460.8 3285.19
 6 7 -2 37661.1 2263.91
 -6 7 2 39424.1 2408.94
 -6 7 2 40709.9 2919.87
 6 7 -1 32227.2 1810.05
 6 7 -1 33068.3 2240.5
 6 7 -1 36501.4 2788.98
 6 7 -1 33926 2378.8
 6 -7 -1 31762.5 2174.68
 6 -7 -1 33971 2368.36
 -6 7 1 32661.1 2044.5
 -6 7 1 35299 3170.86
 6 7 0 5110.94 602.69
 6 7 0 5711.75 806.25
 6 7 0 5706.22 588.59
 6 -7 0 5323.68 522.29
 6 -7 0 4767.94 944.9
 6 7 0 6341.84 676.3
 -6 7 0 5651.24 582.75
 -6 7 0 7028.27 727.92
 6 7 1 39976.3 2788.98
 6 7 1 40856.7 2891.82
 6 7 1 40289.5 3006.54
 6 7 1 34021.5 2179.48
 6 -7 1 40365.9 2782.96
 6 -7 1 42299.4 3135.67
 -6 7 -1 39910.8 2426.16
 -6 7 -1 39921.3 2911.11
 6 7 2 8796.33 1015.51
 6 7 2 10656.4 773.43
 6 -7 2 10103.5 1037.86
 6 -7 2 9808.47 1272.16
 6 7 2 8861.1 1012.67
 -6 7 -2 9429.19 966.62
 -6 7 -2 11985 802.79
 6 7 3 5573.36 561.02
 6 7 3 5603.99 740.11
 6 -7 3 7041.74 793.91
 6 -7 3 4962.88 623.88
 -6 -7 -3 5400.67 580.48
 -6 7 -3 6133.56 715.14
 -6 7 -3 6161.68 863.33
 6 7 4 18171.9 1357.33
 6 7 4 19598.2 1550.63
 6 -7 4 20453.9 1732.17
 6 -7 4 18328.2 1452.32
 -6 -7 -4 19436.4 1501.74
 -6 7 -4 18510.3 2116.63
 -6 7 -4 19816.3 1465.98
 6 7 5 7365.98 782.15
 6 -7 5 4973.7 716.52
 6 -7 5 5665.42 638.19
 6 7 5 5518.89 938.54
 -6 -7 -5 4285.76 686.97
 -6 7 -5 3426.79 1064.15
 -6 7 -5 5735.26 692.01
 6 7 6 183.48 228.49
 6 7 6 124.81 283.87
 6 -7 6 311.83 237.87
 -6 7 -6 449.96 417.24
 -6 7 -6 3.48 269.33
 -6 -7 -6 549.12 453.55
 6 7 7 128.88 211.08
 6 -7 7 55.12 376.86
 -6 -7 -7 149.35 436.47
 -6 7 -7 93 380.23
 -6 7 -7 0.34 438.48
 6 7 8 -106.99 666.29
 6 -7 8 27.6 388.29
 6 -7 8 2297.23 532.31
 -6 7 -8 169.26 804.31
 -6 -7 -8 2146.4 760.47
 6 7 9 759.77 351.96
 6 -7 9 1259.44 490.73
 6 -7 9 31.91 360.98
 -6 -7 -9 -258.98 764.05
 -6 7 -9 57.85 435.13
 6 8 -9 697.38 655.44
 6 -8 -9 1415.57 453.15
 6 -8 -9 743.29 687.94
 -6 -8 9 -27.81 427.91
 -6 8 9 806.27 448.71
 6 8 -8 1049.88 410.55
 6 -8 -8 1067.96 447.67
 6 -8 -8 1029.04 702.07
 -6 -8 8 36.01 724.82
 -6 8 8 1037.13 763.45
 6 8 -7 5179.76 742.19
 6 -8 -7 5423.46 1239.61
 6 -8 -7 6634.93 808.64
 -6 8 7 5614.69 787.53
 -6 -8 7 5371.69 1279.36
 6 8 -6 11912.3 1129.56
 6 -8 -6 12694.4 1173.38
 6 -8 -6 12762.9 1689.5
 -6 -8 6 13955 1710
 -6 8 6 11527.7 1195.42
 6 8 -5 -70.43 197.37
 6 -8 -5 -425.92 379.37
 6 -8 -5 -225.18 354.42
 -6 8 5 -0.56 236.11
 -6 -8 5 -269.03 353.53
 6 8 -4 2623.62 447.69
 6 -8 -4 3467.26 495.94
 6 -8 -4 2867.02 491.33
 -6 -8 4 2935.31 760.74
 -6 8 4 1892.17 898.18
 6 8 -3 301.34 383.21
 6 8 -3 350.94 257.73
 6 8 -3 264.22 352.7
 6 -8 -3 324.29 237.78
 6 -8 -3 601.27 382.92
 -6 8 3 109.4 213.16
 -6 8 3 563.09 444.84
 6 8 -2 5717.77 465.01
 6 8 -2 4223.91 504.53
 6 8 -2 5451.44 541.64
 6 -8 -2 5645 630.18
 6 -8 -2 5392.73 928.51
 -6 8 2 5894.44 422.44
 -6 8 2 6174.7 1090.38
 6 8 -1 428.74 268.46
 6 8 -1 647.34 197.85
 6 8 -1 379.19 195.05
 6 8 -1 359.55 279.53
 6 -8 -1 -89.03 375.2
 6 -8 -1 439.52 407.24
 -6 8 1 329.64 239.29
 -6 8 1 346.97 470.86
 6 8 0 112.96 303.95
 6 8 0 754.16 314.83
 6 8 0 -308.75 252.92
 6 -8 0 204.44 379.64
 6 -8 0 621.88 245.36
 6 8 0 642.45 149.65
 -6 8 0 393.62 155.11
 -6 8 0 930.84 497.74
 6 8 1 573.5 329.45
 6 8 1 247.86 296.02
 6 8 1 482.34 214.06
 6 8 1 495.78 192.5
 6 -8 1 568.67 220.71
 6 -8 1 400.28 421.65
 -6 8 -1 438.88 313.35
 -6 8 -1 539.6 296.09
 6 8 2 1614.74 493.26
 6 8 2 1493.89 435.37
 6 8 2 1331.32 478.5
 6 -8 2 1645.83 366.08
 6 -8 2 1068.22 518.27
 -6 8 -2 1773.25 307.74
 -6 8 -2 1836.86 442.63
 6 8 3 2797.95 410.88
 6 8 3 472.72 477.56
 6 -8 3 3433.78 571.61
 6 -8 3 2048.99 404.08
 -6 8 -3 2756.68 806.91
 -6 8 -3 2311.82 615.75
 6 8 4 1497.68 375.83
 6 -8 4 1550.93 298.42
 6 -8 4 1936.05 341.86
 6 8 4 52.94 310.63
 -6 -8 -4 445.34 354.91
 -6 8 -4 1611.59 646.75
 -6 8 -4 1432.3 567.07
 6 8 5 1905 324.02
 6 -8 5 942.1 324.55
 6 -8 5 -736.36 435.16
 -6 -8 -5 793.26 390.86
 -6 8 -5 1829.28 599.8
 -6 8 -5 -43.59 621.01
 6 -8 6 5298.04 1018.6
 6 8 6 6366.42 1028
 -6 -8 -6 4817.84 1187.04
 -6 8 -6 4606.7 673.9
 -6 8 -6 -6.31 1153.57
 6 8 7 -396.66 1010.28
 6 -8 7 4877.76 639.47
 -6 -8 -7 4892.7 1233.7
 -6 8 -7 4411.97 645.48
 -6 8 -7 37.93 1187.36
 6 8 8 -75.97 248.7
 6 -8 8 -94.62 407
 -6 -8 -8 1604.53 483.63
 -6 8 -8 -260.73 306.77
 6 -8 9 815.63 325.17
 6 -8 9 5.69 739.47
 -6 -8 -9 640.47 481.19
 -6 8 -9 151.99 825.04
 6 -9 -9 747.6 441.26
 6 -9 -9 32.83 418.83
 -6 -9 9 12.11 239.03
 -6 9 9 -154.37 269.3
 6 9 -8 -197.17 539.2
 6 -9 -8 539.74 568.22
 6 -9 -8 416.52 566.97
 -6 -9 8 -2.42 349.93
 -6 9 8 900.82 368.55
 6 9 -7 13029.1 1362.8
 6 -9 -7 16959.4 1537.88
 6 -9 -7 16616.8 1506.37
 -6 -9 7 16064.5 2165.03
 -6 9 7 15872.4 1530.9
 6 -9 -6 154.76 383.73
 6 -9 -6 59 380.31
 6 9 -6 74.22 211.83
 -6 -9 6 204.65 218.84
 -6 9 6 -143.95 396.57
 6 9 -5 6469.17 762.38
 6 -9 -5 7145.92 791.13
 6 -9 -5 8205.35 1235.03
 -6 -9 5 6979.63 1169.8
 -6 9 5 6426.38 860.3
 6 9 -4 21441.2 1678.86
 6 -9 -4 21836.5 2231.13
 6 -9 -4 22113.9 2272.06
 6 9 -4 21074.8 1860.04
 -6 -9 4 21993.3 1710.88
 -6 9 4 23980.9 1918.8
 6 9 -3 1830.35 618.09
 6 9 -3 3188.08 802.21
 6 9 -3 3875.48 474.9
 6 -9 -3 3975.85 816.74
 6 -9 -3 4048.38 546.47
 -6 9 3 3479.07 584.12
 6 9 -2 83.88 202.13
 6 9 -2 38.81 215.87
 6 9 -2 -75.18 212.76
 6 -9 -2 155.03 157.38
 6 -9 -2 169.14 262.6
 -6 9 2 -58.29 170.88
 -6 9 2 -46.61 180.88
 6 9 -1 4454.24 661.34
 6 9 -1 4525.4 482.35
 6 9 -1 4293.11 687.31
 6 9 -1 3851.28 418.44
 6 -9 -1 3862.75 812.2
 6 -9 -1 4029.12 528.93
 -6 9 1 4118.16 609.33
 -6 9 1 4202.78 643.11
 6 9 0 -105.78 369.01
 6 9 0 682.25 335.9
 6 9 0 746.69 288.23
 6 -9 0 611.92 260.42
 6 -9 0 502.82 460.47
 6 9 0 612.07 168.42
 -6 9 0 964.67 334.56
 -6 9 0 508.03 557.31
 6 9 1 32593.1 2246.77
 6 9 1 34820 2590.03
 6 9 1 34358.2 2347.28
 6 9 1 36257 2582.06
 6 -9 1 34035.4 2359.48
 6 -9 1 34846.6 2958.46
 -6 9 -1 35589.4 2719
 -6 9 -1 39257.4 3542.22
 6 9 2 7895.6 605.66
 6 9 2 10667.9 1096.35
 6 -9 2 10062.2 1217.44
 6 -9 2 9914.37 852.95
 6 9 2 8951.94 1130.06
 -6 9 -2 10772.1 1169.07
 -6 9 -2 9385.13 1455.24
 6 9 3 -123.09 305.33
 6 9 3 12.64 264.61
 6 -9 3 134.8 271.39
 6 -9 3 169.58 175.67
 -6 9 -3 136.57 361.78
 -6 9 -3 25.66 300.1
 6 9 4 2725.24 417.86
 6 -9 4 3051.62 678.64
 6 -9 4 2215.14 418.62
 -6 -9 -4 747.75 468.76
 -6 9 -4 2806.39 820.41
 -6 9 -4 2656.35 735.77
 6 -9 5 6164.16 820.19
 6 -9 5 3425.65 871.53
 6 9 5 4171.17 589.69
 -6 -9 -5 636.71 1044.59
 -6 9 -5 4406.53 646.99
 -6 9 -5 4155.75 651.42
 6 9 6 97.37 219.56
 6 -9 6 10.09 213.27
 -6 -9 -6 204.14 259.7
 -6 9 -6 219.78 223.57
 -6 9 -6 -82.49 253.16
 6 -9 7 1219.11 577.81
 6 9 7 -27.89 339.14
 -6 -9 -7 1820.73 428.9
 -6 9 -7 7.96 550.43
 -6 9 -7 39.68 416.91
 6 9 8 20910.6 2044.99
 6 -9 8 22100 2345.31
 6 -9 8 24954 2127.92
 -6 -9 -8 25106.2 2431.83
 -6 9 -8 27286.6 2468.56
 6 10 -8 -134.19 531.54
 6 -10 -8 606.13 327.05
 -6 -10 8 -79.24 340.73
 -6 10 8 500.02 364.93
 6 10 -7 9264.1 1151.11
 6 -10 -7 11077.1 1790.96
 6 -10 -7 14354.3 1853.33
 -6 -10 7 12109.8 1243.03
 -6 10 7 12831.4 1361.32
 6 10 -6 4142.62 639.6
 6 -10 -6 3256.23 1046.32
 6 -10 -6 4030.04 1024.1
 -6 -10 6 4025.52 1027.32
 -6 10 6 3901.3 1133.59
 6 10 -5 21542.1 1879.07
 6 -10 -5 24070.2 2424.03
 6 -10 -5 25389.2 1965
 -6 -10 5 23799.6 1804.55
 -6 10 5 23781 2727.57
 6 10 -4 5735.58 910.52
 6 10 -4 5633.84 672.64
 6 -10 -4 4473.44 998.4
 6 -10 -4 6206.2 1112.43
 -6 10 4 5513.69 791.28
 6 10 -3 1325.05 341.7
 6 10 -3 1769.79 348.44
 6 -10 -3 2170.79 417.46
 6 -10 -3 1899.82 602.41
 6 10 -3 1018.7 320.36
 -6 10 3 1339.06 731.33
 6 10 -2 8867.46 1009.07
 6 10 -2 8546.16 1047.79
 6 10 -2 8479.83 737.84
 6 -10 -2 7806.32 815.85
 6 -10 -2 9499.71 1208.48
 -6 10 2 8335.22 930.82
 -6 10 2 8312.77 1409.83
 6 10 -1 1905.49 475.29
 6 10 -1 1682.89 474.54
 6 -10 -1 1818.8 407.22
 6 -10 -1 1300.14 606.81
 6 10 -1 1600.46 537.42
 -6 10 1 1768.33 477.61
 -6 10 1 1826.17 466.71
 6 10 0 4134.64 484.37
 6 10 0 3612.01 359.29
 6 10 0 3967.21 599.92
 6 10 0 4639.29 441.08
 6 -10 0 4272.41 534.66
 6 -10 0 4109.14 878.35
 -6 10 0 4131.46 711.04
 -6 10 0 4581.1 1070.78
 6 10 1 -44.58 97.1
 6 10 1 -13.42 126.08
 6 10 1 -56.78 85.51
 6 -10 1 199.32 226.73
 6 -10 1 88.59 129.99
 -6 10 -1 49.22 117.15
 -6 10 -1 -114.06 165.42
 6 10 2 2078.27 651.73
 6 10 2 1729.57 334.72
 6 -10 2 2167.06 679.79
 6 -10 2 2171.02 396.37
 -6 10 -2 2206.73 396.12
 -6 10 -2 2154.25 486.71
 6 10 3 20820 1644.53
 6 10 3 21961.3 2028.45
 6 -10 3 20354.8 1535.09
 6 -10 3 20701.4 1561.73
 -6 10 -3 20405.3 1754.53
 -6 10 -3 22321.6 1681.43
 6 10 4 8232.85 809.54
 6 -10 4 8160.12 763.43
 6 -10 4 6764 782.47
 6 10 4 8507.42 1400.61
 -6 10 -4 8333.4 945.08
 -6 10 -4 8884.9 1375.17
 6 10 5 11535.3 1621.18
 6 -10 5 13231.6 1594.93
 6 -10 5 11818.1 1398.84
 -6 -10 -5 11958.4 1758.09
 -6 10 -5 11456.5 1153.79
 -6 10 -5 10281.3 1162.65
 6 10 6 -129.21 451.36
 6 -10 6 255.09 245.86
 -6 -10 -6 232.99 301.43
 -6 10 -6 613.38 439.43
 -6 10 -6 64.53 299.6
 6 10 7 88.32 707.49
 6 -10 7 2513.41 667.36
 -6 -10 -7 2618.53 795.62
 -6 10 -7 -23.1 668.85
 -6 10 -7 -107.4 508.97
 6 10 8 40.98 380.8
 6 -10 8 81.81 162.67
 6 -10 8 81.64 355.53
 -6 10 -8 -257.85 255.43
 -6 -10 -8 -308.24 450.19
 6 11 -8 -145.42 605.15
 6 -11 -8 430.26 361.05
 -6 -11 8 -36.11 646.41
 -6 11 8 1501.49 710.96
 6 11 -7 195.8 384.43
 6 -11 -7 390.7 385.61
 -6 -11 7 31.72 389.67
 -6 11 7 -134.46 254.92
 6 11 -6 3936.94 610.17
 6 -11 -6 3508.33 618.31
 -6 -11 6 92.11 899.85
 -6 11 6 4093.89 1095.76
 6 11 -5 1182.1 352.19
 6 -11 -5 1226.56 523.85
 6 -11 -5 -39 357.19
 -6 11 5 2186.16 690.15
 -6 -11 5 -49.8 533.44
 6 11 -4 717.52 295.11
 6 -11 -4 379.04 317.36
 6 -11 -4 707.98 452.94
 -6 -11 4 5.24 464.07
 -6 11 4 861.8 375.42
 6 11 -3 53.7 254.58
 6 11 -3 33.65 274.04
 6 11 -3 108.82 167.46
 6 -11 -3 91.08 318.43
 6 -11 -3 -46.92 165.68
 -6 11 3 349.75 360.49
 6 11 -2 9438.45 1195.89
 6 11 -2 7862.32 787.78
 6 -11 -2 8862.84 806.07
 6 -11 -2 8977.56 1320.35
 6 11 -2 9760.67 1047.48
 -6 11 2 9683.62 1095.27
 -6 11 2 8197.26 1515.57
 6 11 -1 53459 3821.47
 6 11 -1 56863.7 4467.73
 6 -11 -1 50499.3 4542.43
 6 -11 -1 57661.4 4622.08
 -6 11 1 59543.2 4539.08
 -6 11 1 51010 5009.62
 6 11 0 747.34 291.13
 6 11 0 832.84 207.89
 6 11 0 736.59 233.42
 6 -11 0 969.59 335.65
 6 -11 0 1634.93 495.97
 -6 11 0 1016.3 467.65
 -6 11 0 960.84 389.04
 6 11 1 15869 1280.12
 6 -11 1 13895.1 1699.08
 6 -11 1 16305.4 1621.9
 -6 11 -1 16590.5 1251.86
 -6 11 -1 13153.5 1984.43
 6 11 2 3270.65 886.11
 6 11 2 3495.55 713.04
 6 -11 2 2984.13 847.86
 6 -11 2 3462.1 767
 -6 11 -2 3582.59 518.46
 -6 11 -2 3440.51 1029.94
 6 11 3 4924.03 1081.88
 6 11 3 4408.85 929.12
 6 -11 3 4922.2 634.05
 6 -11 3 5624.95 973.33
 -6 11 -3 5243.9 1200.49
 -6 11 -3 5257.69 695.98
 6 11 4 9843.79 1539.83
 6 11 4 8913.84 922.32
 6 -11 4 8469.62 834.91
 6 -11 4 7596.13 1281.16
 -6 11 -4 11589.1 1601.32
 -6 11 -4 11244.9 1556.69
 6 11 5 333.23 262.79
 6 11 5 83.87 370.56
 6 -11 5 306.53 343.96
 6 -11 5 151.27 200.79
 -6 11 -5 -828.57 388.83
 -6 11 -5 -6.68 416.12
 6 11 6 64.74 287.94
 6 -11 6 148.14 262.55
 -6 11 -6 557.2 287.52
 -6 11 -6 118.55 342.83
 -6 -11 -6 1042.39 566.11
 6 11 7 5136.98 842.6
 6 -11 7 5478.14 786.31
 -6 -11 -7 5244.7 1502.26
 -6 11 -7 5179.24 777.15
 -6 11 -7 4241.17 964.55
 6 12 -7 -27.95 1339.68
 6 -12 -7 7128.31 895.97
 -6 12 7 6197.06 952.31
 -6 -12 7 5100.66 800.72
 6 12 -6 2267.02 892.01
 6 -12 -6 2753.41 922.7
 -6 -12 6 -17.1 828.55
 -6 12 6 3052.33 633.25
 6 12 -5 4254.84 666.61
 6 -12 -5 4797.72 1124.58
 -6 -12 5 4379.21 593.59
 -6 12 5 4019.87 791.7
 6 12 -4 2921.53 489.59
 6 -12 -4 2887.64 507.9
 -6 12 4 40.46 588.4
 6 12 -3 225.53 365.61
 6 12 -3 277.55 213.82
 6 -12 -3 68.24 384.28
 6 -12 -3 100.87 182.79
 -6 12 3 -208.95 442.11
 6 12 -2 335.87 505.69
 6 12 -2 628.3 463.75
 6 -12 -2 400.74 261.72
 6 -12 -2 1405.11 355.33
 -6 12 2 309.57 438
 -6 12 2 646.49 618.2
 6 12 -1 285.93 379.18
 6 12 -1 74.62 334.76
 6 -12 -1 187.43 248.72
 6 -12 -1 249.5 200.7
 -6 12 1 232.22 210.24
 -6 12 1 401.96 503.15
 6 12 0 5227.02 582.01
 6 -12 0 6861.33 1129.05
 6 -12 0 6237.85 649.64
 6 12 0 5996.67 1091.79
 -6 12 0 8005.57 1082.46
 -6 12 0 7684.3 1360.63
 6 12 1 5327.42 710.86
 6 12 1 4746.25 547.92
 6 -12 1 5684.91 599.12
 6 -12 1 5255.87 703.78
 -6 12 -1 5876.44 1018.7
 -6 12 -1 5285.3 1235.3
 6 12 2 36791.4 2905.75
 6 12 2 39387.5 3416.68
 6 -12 2 38215.3 3571.44
 6 -12 2 40837.6 2800.34
 -6 12 -2 40667 3681.74
 -6 12 -2 37295 3044.82
 6 12 3 3173.85 597.98
 6 12 3 2754.93 829.42
 6 -12 3 3059.5 952.5
 6 -12 3 2383.5 753.76
 -6 12 -3 3695.65 627.1
 -6 12 -3 2961.98 576.01
 6 12 4 4370.22 705.55
 6 -12 4 4683.61 610.35
 6 -12 4 4827.39 665.4
 6 12 4 6087.83 1236.88
 -6 12 -4 5421.02 759.26
 -6 12 -4 2813.71 1206.04
 6 12 5 11070.6 1864.48
 6 12 5 9383.05 1097.06
 6 -12 5 10776 1524.26
 6 -12 5 10634.6 1058.07
 -6 12 -5 10618.5 1142.57
 -6 12 -5 10462 1197.33
 6 12 6 455.91 312.63
 6 12 6 -88.28 454.12
 6 -12 6 141.08 403.69
 -6 12 -6 199.5 415.76
 -6 12 -6 -159.69 298.38
 6 12 7 -179.48 750.32
 6 -12 7 -60.46 427.95
 -6 -12 -7 1642.59 509.68
 -6 12 -7 1545.26 526.92
 6 13 -6 -3.35 481.45
 6 -13 -6 749.91 484.46
 -6 13 6 -0.76 306.72
 6 13 -5 1537.51 744.83
 6 -13 -5 1392 449.63
 -6 13 5 1336.6 535.86
 6 13 -4 388.85 657.23
 6 -13 -4 3311.2 668.11
 -6 13 4 11.05 455.19
 6 13 -3 5115.71 1094.9
 6 13 -3 7456.34 1085.05
 6 -13 -3 4325.38 715.97
 -6 13 3 27.95 1213.03
 6 13 -2 285.78 371.79
 6 13 -2 167.34 321.47
 6 -13 -2 -58.96 379.11
 -6 13 2 -121.51 426.17
 6 13 -1 14312.5 1281.44
 6 13 -1 11148.2 1470.45
 6 -13 -1 14247.6 1834.13
 6 -13 -1 13996.6 1088.45
 -6 13 1 13368.7 1170.9
 -6 13 1 13884.3 2054.64
 6 13 0 9644.42 1452.79
 6 13 0 8431.61 769.75
 6 -13 0 8424.38 1418.31
 6 -13 0 8901.32 779.38
 -6 13 0 8992.78 908.26
 -6 13 0 9283.85 1646.07
 6 13 1 -90.93 225.88
 6 -13 1 155.66 223.12
 6 -13 1 -117.58 274.16
 -6 13 -1 206.65 206.31
 -6 13 -1 189.01 251.31
 6 13 2 10013.8 1065.69
 6 13 2 8227.64 838.19
 6 -13 2 7696.54 1197.99
 6 -13 2 9611.2 1501.7
 -6 13 -2 11006.9 1511.81
 -6 13 -2 9501.89 1660
 6 13 3 4042.84 936.83
 6 -13 3 4556.04 546.75
 6 -13 3 2920.79 1147.41
 6 13 3 2291.74 1177.34
 -6 13 -3 4426.05 1169.63
 -6 13 -3 5319.66 1161.9
 6 13 4 78.15 307.4
 6 13 4 175.82 448.32
 6 -13 4 483.6 417.64
 6 -13 4 428.45 459.79
 -6 13 -4 244.42 516.13
 -6 13 -4 263.22 537.15
 6 13 5 3076.14 907.79
 6 13 5 -259.89 479.46
 6 -13 5 3239.49 695.16
 6 -13 5 2813.21 766.56
 -6 13 -5 136.92 570.89
 -6 13 -5 2149.15 801.89
 6 13 6 913.39 747.83
 6 13 6 -34.4 626.19
 6 -13 6 807.97 578.55
 -6 13 -6 386.82 739.22
 6 14 -6 2187.05 595.23
 6 -14 -5 2337.01 512.91
 6 14 -5 1273.78 450.25
 -6 14 5 28.67 541.24
 6 14 -4 4910.55 747.69
 6 -14 -4 5643.49 790.73
 -6 14 4 26.39 1308.21
 6 14 -3 2855.56 814.45
 6 14 -3 2479.56 453.05
 6 -14 -3 -127.73 813.05
 -6 14 3 55.69 537.96
 6 14 -2 4744.53 722.93
 6 14 -2 3346.82 621.49
 6 -14 -2 4616.52 723.42
 -6 14 2 5504.11 1288.18
 6 14 -1 2362.47 1085.38
 6 14 -1 3894.23 531.5
 6 -14 -1 -210.03 996.28
 -6 14 1 3850.19 575.88
 -6 14 1 3746.26 1158.86
 6 -14 0 263.19 526.53
 6 14 0 450.27 300.3
 -6 14 0 49.55 470.98
 -6 14 0 44.53 562.81
 6 14 1 12083.8 1247.8
 6 -14 1 12426.8 1258.29
 6 -14 1 12749.8 1419.53
 -6 14 -1 13641.8 1781.75
 -6 14 -1 11105 1302.78
 6 14 2 240.75 446.43
 6 -14 2 166.85 171.25
 6 -14 2 -98.13 404.14
 -6 14 -2 -95.5 415.97
 -6 14 -2 -121.47 438.78
 6 14 3 1165.11 807.74
 6 14 3 1097.81 609.94
 6 -14 3 -3.66 455.37
 6 -14 3 1179.24 541.67
 -6 14 -3 1818.84 782.63
 -6 14 -3 2771.12 789.86
 6 14 4 13192.6 2190.78
 6 14 4 15450.5 1911.29
 6 -14 4 12752.7 1656.38
 6 -14 4 13407.2 1377.52
 -6 14 -4 14031.1 2107.69
 -6 14 -4 12857.8 1474.46
 6 14 5 66.65 625.45
 6 -14 5 759.26 568.86
 6 -14 5 888.38 379.29
 6 14 5 772.65 759.06
 -6 14 -5 240.3 657.49
 -6 14 -5 -20.61 761.38
 6 15 -5 9790.4 1764.57
 6 15 -4 154.8 393.28
 6 -15 -4 -14.89 402.91
 -6 15 4 -48.12 445.63
 6 15 -3 3567.48 924.62
 6 15 -3 1242.53 875.3
 6 -15 -3 -86.72 884.96
 6 15 -2 3554.8 680.98
 6 15 -2 2720.95 936.36
 6 -15 -2 232.8 1015.84
 -6 15 2 4506.67 1187.67
 6 15 -1 1527.53 644.68
 6 15 -1 1742.94 504.27
 6 -15 -1 -7.65 489.91
 -6 15 1 2639.56 881.21
 6 15 0 4969 758.09
 6 -15 0 4169.16 730.93
 -6 15 0 4123.87 1125.27
 -6 15 0 -59.08 1316.09
 6 15 1 4486.06 855.2
 6 -15 1 5578.98 856.21
 -6 15 -1 6168.38 1344.52
 -6 15 -1 6195.39 912.12
 6 15 2 1448.31 700.45
 6 -15 2 -210.11 638.36
 -6 15 -2 330.89 384.55
 -6 15 -2 1215.1 675.54
 6 15 3 1458.87 500.08
 6 -15 3 -24.32 443.96
 -6 15 -3 2250.96 810.86
 -6 15 -3 1263.56 795.53
 6 15 4 3607.67 746.95
 6 15 4 2181.33 939.26
 6 -15 4 3274.45 1047.59
 -6 15 -4 1957.8 1080.45
 -6 15 -4 -24.21 1196.85
 6 16 -3 109.62 249.15
 6 -16 -3 61.99 262.84
 -6 16 3 -18.95 486.09
 6 16 -2 2282.2 969.9
 6 16 -2 2236.3 818.03
 6 -16 -2 -12.16 882.08
 -6 16 2 1742.35 609.46
 6 16 -1 12698.5 2372.42
 6 16 -1 15607.2 2042.6
 6 -16 -1 17537.5 1752
 -6 16 1 20367.5 2701.57
 6 16 0 9266.41 1954.41
 6 -16 0 11029.4 1306.72
 -6 16 0 12338.2 1300.62
 -6 16 0 10636.2 1368.7
 6 16 1 3049.24 595.21
 6 -16 1 20.16 565.72
 -6 16 -1 4639.19 938.81
 -6 16 -1 -107.3 576.94
 6 16 2 3249.04 1105.12
 6 -16 2 -199.17 1107.22
 -6 16 -2 2944.55 1048.39
 -6 16 -2 1873.52 1049.19
 6 16 3 35.93 418.6
 6 -16 3 16.04 628.23
 -6 16 -3 635.12 416.07
 -6 16 -3 991.12 665.34
 7 0 -9 -36.11 326.82
 -7 0 9 78.54 356.03
 7 0 -8 63.37 225.11
 -7 0 8 117.33 246.4
 7 0 -7 117.73 330.49
 -7 0 7 -37.89 368.41
 7 0 -6 242.53 336.48
 -7 0 6 35.03 150.12
 -7 0 6 176.21 380.86
 7 0 -5 -318.07 458.61
 7 0 -5 -196.47 363.3
 -7 0 5 -104.27 308.11
 7 0 -4 158.77 447.51
 7 0 -4 397.46 209.55
 -7 0 4 -93.55 318.46
 7 0 -3 282.6 206.72
 7 0 -3 -58.48 155.59
 -7 0 3 223.85 269.4
 7 0 -2 -51.72 181.95
 7 0 -2 191.24 218.2
 -7 0 2 60.53 146.68
 7 0 -1 -91.14 319.1
 7 0 -1 185.47 197.73
 -7 0 1 -11.41 264.05
 7 0 0 -29.46 150.83
 7 0 0 121.26 153.97
 -7 0 0 -11.1 136.77
 7 0 1 10.47 56.78
 7 0 1 -53.76 223.38
 -7 0 -1 12.62 216.76
 -7 0 -1 -16.08 53.79
 7 0 2 -51.56 292.71
 7 0 2 99.14 107.4
 -7 0 -2 -6.51 130.77
 -7 0 -2 15.09 127.78
 -7 0 -2 183.28 168.75
 7 0 3 311.59 173.99
 -7 0 -3 -258.59 310.17
 -7 0 -3 -100.21 187.07
 7 0 4 -0.51 167.59
 -7 0 -4 -58.45 188.45
 -7 0 -4 324.28 222.84
 7 0 5 6.93 139.26
 7 0 5 -134.96 144.57
 -7 0 -5 481.07 235.08
 7 0 6 -187.86 218.75
 7 0 6 88.99 232.67
 -7 0 -6 153.75 243.31
 7 0 7 -3.27 320.2
 7 0 7 160.32 307.13
 -7 0 -7 56.43 217.25
 7 0 8 54.92 177.33
 7 0 8 -71.97 172.43
 -7 0 -8 -148.54 365.27
 7 0 9 -5.76 226.11
 7 0 9 -83.28 208.17
 -7 0 -9 -62.28 279.43
 7 -1 -9 559.14 354.3
 7 1 -9 305.86 358.48
 -7 -1 9 843.87 384.47
 -7 1 9 333.29 390.64
 7 1 -8 2079.96 795.98
 7 -1 -8 1838.77 808.41
 -7 -1 8 1389.01 843.31
 -7 1 8 1707.19 529.39
 7 1 -7 62983.4 4983.23
 7 -1 -7 65846.4 5865.8
 -7 -1 7 65153.8 5147.22
 -7 1 7 59341.7 4945.61
 -7 1 7 61736.2 4486.48
 7 -1 -6 -38.86 600.97
 7 1 -6 4404.02 528.04
 7 -1 -6 3174.91 874.78
 -7 -1 6 3441.04 638.87
 -7 1 6 10.77 729.45
 -7 -1 6 4754.03 607.01
 7 1 -5 52322.5 4136.37
 7 1 -5 51486 3787.74
 7 -1 -5 49682.2 4007.47
 7 -1 -5 51699.7 4423.16
 -7 -1 5 51168.5 3448.57
 -7 1 5 53248.7 3716.96
 7 1 -4 723.25 372.27
 7 1 -4 1321.02 306.19
 7 -1 -4 743.84 665.59
 7 -1 -4 720.68 524.58
 -7 -1 4 1079.47 265.45
 -7 1 4 806.47 501.43
 7 1 -3 4454.71 1023.45
 7 1 -3 4327.57 503.42
 7 -1 -3 5115.4 824.43
 7 -1 -3 5035.24 689.27
 -7 -1 3 5081.99 507.8
 -7 1 3 4619.26 549.98
 7 1 -2 20860.1 2111.38
 7 1 -2 18601 1239.96
 7 -1 -2 18619.8 1545.56
 7 -1 -2 19229.3 1276.82
 -7 -1 2 19760.3 1727.73
 -7 1 2 19294 1411.4
 7 1 -1 13803.7 1173.87
 7 1 -1 13333.6 881.39
 7 -1 -1 13708.3 1167.08
 7 -1 -1 13032 1193.54
 -7 -1 1 13315.7 1356.18
 -7 1 1 12939.2 1460.36
 7 1 0 1264.79 562.95
 7 1 0 1216.34 189.31
 7 -1 0 1232.99 589.28
 7 -1 0 949.7 334.81
 -7 -1 0 1005.02 311.14
 -7 1 0 893.46 320.9
 7 1 1 5720.85 507.26
 7 -1 1 5171.68 526.9
 7 -1 1 4629.92 616.56
 7 1 1 6318.63 968.72
 -7 -1 -1 5540.68 870.76
 -7 -1 -1 4106.13 309.77
 -7 1 -1 5488.14 944.57
 7 -1 2 629.62 235.97
 7 -1 2 1354.31 342.46
 7 1 2 1071.44 324.26
 -7 -1 -2 1402.08 320.21
 -7 -1 -2 476.03 260.25
 -7 1 -2 1754.94 335.22
 -7 1 -2 1184.2 258.46
 7 1 3 6078.97 744.05
 7 -1 3 9529.34 1241.85
 -7 -1 -3 9931.92 858.92
 -7 -1 -3 7725.73 802.59
 -7 1 -3 8019.27 830.29
 -7 1 -3 8086.41 793.01
 7 1 4 246.28 344.38
 7 1 4 466.68 384.02
 7 -1 4 107.94 226.28
 -7 -1 -4 88.94 310.21
 -7 1 -4 301.36 282.77
 -7 1 -4 497.2 403.64
 7 1 5 622.34 479.82
 7 1 5 1308.08 325.21
 7 -1 5 1255.09 312.38
 7 -1 5 804.3 540.46
 -7 -1 -5 291.68 303.12
 -7 1 -5 919.85 290.94
 7 1 6 3765.86 979.78
 7 -1 6 7455.9 1056.26
 7 -1 6 5069.89 599.37
 7 1 6 4721.41 598.17
 -7 -1 -6 1589.81 1040.08
 -7 1 -6 4654.96 637.29
 7 1 7 4532.99 550.7
 7 1 7 2715.51 895.06
 7 -1 7 2641.57 904.84
 7 -1 7 179.18 885.7
 -7 -1 -7 4412.17 1037.96
 -7 1 -7 4374.26 1021.72
 7 1 8 2910.13 657.16
 7 1 8 -384.37 414.81
 7 -1 8 2337.76 412.18
 7 -1 8 -134.72 380.43
 -7 -1 -8 2920.76 849.99
 -7 1 -8 2450.79 807.72
 7 1 9 12264.7 1325.02
 7 1 9 12434.1 1262.42
 7 -1 9 13809.6 1416.88
 7 -1 9 13826.3 1312.87
 -7 -1 -9 14647.9 2420.83
 -7 1 -9 13001.3 2301.16
 7 2 -9 3351.68 978.68
 7 -2 -9 1251.71 946.18
 -7 -2 9 2515.48 1036.13
 -7 2 9 2202.25 1060.15
 7 2 -8 20793.3 1846.68
 7 -2 -8 22813 1942.25
 -7 -2 8 20154.6 2517.1
 -7 2 8 18279.1 2508.5
 7 -2 -7 477.95 322.6
 7 2 -7 689.3 545.12
 -7 -2 7 572.27 584.65
 -7 2 7 610.29 616.37
 -7 2 7 580.56 485.54
 7 -2 -6 3374.16 673.11
 7 2 -6 3702.3 560.93
 7 -2 -6 2693.41 584.79
 -7 -2 6 3870.8 1028.3
 -7 2 6 4224.64 835.61
 7 2 -5 3962.74 518.2
 7 -2 -5 3496.17 593.41
 7 -2 -5 3083.5 825.15
 7 2 -5 655.14 566.4
 -7 -2 5 3441.42 591.39
 -7 2 5 2840.92 765.61
 7 2 -4 17265.9 2210.66
 7 2 -4 19316.1 1469.51
 7 -2 -4 18815.4 1627.37
 7 -2 -4 20407.6 1967.11
 -7 -2 4 22238.4 1704.79
 -7 2 4 19306.7 1489.22
 7 2 -3 72219.4 5637.66
 7 2 -3 71894.2 5377.67
 7 -2 -3 67624.2 6099.68
 7 -2 -3 63014.8 5160.43
 -7 -2 3 68067.7 5111.98
 -7 2 3 75791.4 5410.57
 7 2 -2 826.08 323.83
 7 2 -2 362.35 365.58
 7 -2 -2 1057.11 410.37
 7 -2 -2 829.18 557.98
 -7 -2 2 651.08 221.52
 -7 2 2 923.75 487.88
 7 2 -1 -117.02 283.49
 7 -2 -1 -125.48 171.88
 7 2 -1 -70.4 176.52
 7 -2 -1 -101.37 201.31
 -7 -2 1 -18.38 135.08
 -7 2 1 93.74 168.55
 7 2 0 3365.81 305.65
 7 -2 0 2387.85 511.22
 7 -2 0 4132.98 533.91
 7 2 0 3937.94 518.35
 -7 -2 0 2831.19 688.64
 -7 2 0 3284.3 802.96
 7 2 1 1909.9 401.03
 7 2 1 2039.78 191.01
 7 -2 1 1608.01 684.08
 7 -2 1 1850.55 228.58
 -7 -2 -1 1275.41 591.99
 -7 2 -1 1782.87 409.89
 7 2 2 11403.6 973.78
 7 -2 2 12004.6 1490.88
 7 -2 2 12204.1 834.46
 -7 -2 -2 12333.1 998.86
 -7 -2 -2 11022.9 641.83
 -7 2 -2 12145.2 1546.82
 -7 2 -2 10668.3 791.03
 7 2 3 4626.32 515.07
 7 2 3 4395.97 571.29
 7 -2 3 4535.28 618.74
 -7 -2 -3 4845.02 633.24
 -7 2 -3 5170.85 978.48
 -7 2 -3 4543.37 591.73
 7 2 4 968.89 497.77
 7 -2 4 879.01 526.66
 7 2 4 970.33 266.31
 -7 2 -4 656.82 325.64
 -7 -2 -4 540.74 233.14
 -7 2 -4 963.8 400.25
 7 2 5 182.91 161.68
 7 2 5 -17.24 165.41
 7 -2 5 -38.91 310.8
 -7 2 -5 107.37 338.67
 -7 2 -5 30.89 271.29
 -7 -2 -5 -35.7 278.36
 7 2 6 1005.64 331.78
 7 2 6 535.76 587.42
 7 -2 6 1024.79 333.66
 7 -2 6 1367.54 616.95
 -7 -2 -6 1190.02 660.65
 -7 2 -6 1338.02 367.09
 7 -2 7 2058.64 581.13
 7 2 7 1592.9 605.27
 7 2 7 172.29 365.29
 -7 -2 -7 1050.37 433.14
 -7 2 -7 1586.68 684.36
 7 2 8 5492.61 757.66
 7 -2 8 7323.48 841.75
 7 -2 8 6133 738.03
 7 2 8 6183.52 1195.94
 -7 -2 -8 6221.22 974.5
 -7 2 -8 5826.14 936.29
 7 2 9 325.98 433.33
 7 2 9 33.06 242.74
 7 -2 9 99.44 266.92
 7 -2 9 47.39 244.03
 -7 2 -9 226.49 536.36
 -7 -2 -9 277.33 335.76
 7 3 -9 548.65 325.81
 7 -3 -9 236.97 321.01
 -7 -3 9 14.68 577.62
 -7 3 9 430.53 604.99
 7 3 -8 11826.2 1744.29
 7 -3 -8 11433.6 1698.02
 -7 -3 8 11269.8 1276.54
 -7 3 8 12107.3 1318.22
 -7 3 8 11244.4 1599.42
 7 3 -7 631.48 333.27
 7 -3 -7 618.47 331.41
 7 -3 -7 152.06 391.35
 -7 -3 7 721.4 368.48
 -7 3 7 865.89 510.51
 7 3 -6 -118.41 328.55
 7 -3 -6 208.78 195.84
 7 -3 -6 143.92 249.27
 -7 -3 6 141.85 367.56
 -7 3 6 -231.84 321.83
 7 3 -5 4546.27 923.54
 7 -3 -5 3896.59 1120.96
 7 -3 -5 4713.74 925.28
 -7 -3 5 3936.56 572.67
 -7 -3 5 4205.98 660.38
 -7 3 5 5288.36 648.04
 7 3 -4 80714.6 6594.66
 7 -3 -4 78282.7 6168.54
 7 -3 -4 87431 6965.89
 7 3 -4 77436.9 6199.29
 -7 -3 4 73974.3 5468.29
 -7 3 4 82416.2 6899.74
 7 3 -3 5748.48 814.16
 7 -3 -3 5338.84 1122.04
 7 3 -3 4423.48 657.24
 7 -3 -3 4797.67 871.06
 -7 -3 3 4915.16 688.75
 -7 3 3 5056.51 947.41
 7 3 -2 27789.9 2702.59
 7 3 -2 31412.8 2326.41
 7 -3 -2 25944.4 2708.72
 7 -3 -2 28260.8 2264.07
 -7 3 2 28289 2068.11
 -7 -3 2 23824.5 1980.93
 7 3 -1 16539.3 1293.43
 7 3 -1 15623.1 987.47
 7 -3 -1 14939.7 1765.05
 7 -3 -1 14734.3 992.1
 -7 3 1 14644.1 1719.65
 -7 -3 1 14787.9 1384.22
 7 3 0 -64.03 192.19
 7 3 0 111.3 171.56
 7 -3 0 110.63 216.29
 7 -3 0 320.07 127.88
 -7 -3 0 10.43 275.1
 -7 3 0 -39.01 207.02
 7 -3 1 1794.95 615.63
 7 3 1 996.35 250.34
 7 -3 1 1689.09 342.26
 7 3 1 1282.43 359.24
 -7 -3 -1 1381.69 326.79
 -7 3 -1 162.3 623.52
 7 3 2 1464.65 305.83
 7 3 2 1884.84 624.35
 7 -3 2 2071.46 406.3
 7 -3 2 1866.13 334.07
 -7 -3 -2 1564.46 359.41
 -7 3 -2 1682.89 313.88
 7 3 3 22827.8 1625.32
 7 3 3 25111.8 1804.92
 7 -3 3 28078.5 2604.02
 -7 -3 -3 26804.8 1974.93
 -7 3 -3 26933.9 1981.06
 -7 3 -3 22888.3 1761.73
 7 3 4 13362.2 1511.51
 7 -3 4 15700 1715.74
 7 3 4 13309.5 1064.53
 -7 -3 -4 12731.4 1362.88
 -7 3 -4 13105.7 1325.91
 -7 3 -4 12432.6 1666.6
 7 3 5 1920.9 639.88
 7 3 5 2094.03 648.34
 7 -3 5 1888.63 455.26
 -7 -3 -5 2191.86 411.96
 -7 3 -5 2437.54 492.43
 -7 3 -5 1584.92 644.88
 7 3 6 12892.4 1590.73
 7 3 6 13807.5 1536.08
 7 -3 6 13345.7 1201.16
 7 -3 6 11827.8 1074.77
 -7 -3 -6 13393.3 1705.15
 -7 3 -6 12046.7 1613.05
 7 3 7 27149.4 2140.16
 7 3 7 25615.2 2744.4
 7 -3 7 31587.1 2898.74
 7 -3 7 31073.2 3059.96
 -7 -3 -7 28330.2 2419.95
 -7 3 -7 36376 3350.62
 7 3 8 81.33 389.8
 7 -3 8 189.25 442.37
 7 -3 8 -85.89 237.34
 7 3 8 414.18 234.32
 -7 -3 -8 220.4 309.3
 -7 3 -8 217.59 501.42
 7 3 9 382.79 425.16
 7 3 9 -39.9 421.6
 7 -3 9 -75.02 271.35
 7 -3 9 105 390.5
 -7 -3 -9 339.83 329.15
 -7 3 -9 191.89 330.96
 7 4 -9 840.91 428.15
 7 -4 -9 1002.74 711.72
 -7 -4 9 170.81 454.31
 -7 4 9 1580.88 478.76
 7 4 -8 -0.76 301.17
 7 -4 -8 260.11 494.51
 -7 4 8 746.68 342.94
 -7 -4 8 418.85 323.6
 -7 4 8 121.2 464.62
 7 4 -7 21646.8 2422.13
 7 -4 -7 25176.7 2957.81
 7 -4 -7 19764.6 2371.93
 -7 -4 7 22794.9 1988.99
 -7 4 7 21317.6 2261.5
 7 -4 -6 1970.71 589.25
 7 -4 -6 2236.66 500.14
 7 4 -6 2405 508.74
 -7 -4 6 3026.66 558.48
 -7 4 6 3599.55 828.53
 7 4 -5 1584.28 633.47
 7 -4 -5 1264.43 657.16
 7 -4 -5 1139.26 754.58
 -7 -4 5 1674.16 445.3
 -7 4 5 1629.47 406.06
 7 4 -4 41203.8 3396.44
 7 -4 -4 38659.2 3060.13
 7 -4 -4 42119.6 3566.19
 7 4 -4 37983.7 2996.26
 -7 -4 4 38807.3 2695.09
 -7 4 4 34657.7 3370.72
 7 4 -3 24039.1 2355.51
 7 4 -3 20377.6 1878.89
 7 -4 -3 22249.2 2352.3
 7 -4 -3 19482.2 1450.97
 -7 -4 3 20576.7 1552.01
 -7 4 3 19073.7 2153.24
 7 4 -2 3437.09 996.41
 7 4 -2 4683.13 707.67
 7 -4 -2 4916.72 1037.88
 7 -4 -2 4393.3 736.52
 -7 -4 2 4435.49 635.92
 -7 4 2 3303.32 954.85
 7 -4 -1 41390.3 3274.55
 7 4 -1 30097.2 2233.91
 7 4 -1 29921.5 2188.85
 7 -4 -1 29576.1 1960.49
 -7 -4 1 30596.3 2374.58
 -7 4 1 29057.9 2230.08
 7 -4 0 2483.56 417.67
 7 4 0 1757.29 342.57
 7 -4 0 -18.62 439.18
 7 4 0 2004.38 620.33
 -7 -4 0 1604.98 505.22
 -7 4 0 2084.24 692.55
 7 4 1 4580.91 888.9
 7 4 1 4517.56 415.76
 7 -4 1 3755.19 392.53
 7 -4 1 3955.44 592.65
 7 4 1 4476.6 437.19
 -7 4 -1 4300 614.94
 7 4 2 1914 618.32
 7 4 2 1321.01 311.25
 7 -4 2 1844.34 252.91
 7 -4 2 2090.26 681.44
 -7 4 -2 1855.71 424.3
 -7 4 -2 1950.55 342.89
 7 4 3 37582 2499.66
 7 4 3 33577.4 2375.16
 7 -4 3 36843 2377.93
 7 -4 3 33675.3 2520.46
 -7 4 -3 35937.9 3424.77
 -7 -4 -3 35576.1 2672.87
 -7 4 -3 31800.9 2380.14
 7 4 4 6943.73 1098.32
 7 4 4 9167.73 807.6
 7 -4 4 9422.09 915.68
 -7 -4 -4 9372.92 1095.91
 -7 4 -4 8945.68 1405.49
 -7 4 -4 8218.07 709.14
 7 4 5 17222.9 1809.24
 7 4 5 19469.7 1889.43
 7 -4 5 18615.3 2024.22
 -7 -4 -5 19542.1 1950.5
 -7 4 -5 17946.9 1530.63
 -7 4 -5 17027.5 1331.79
 7 4 6 10842.6 1028.27
 7 4 6 11300.6 962.63
 7 -4 6 10176.4 1034.82
 -7 -4 -6 10554 1079.91
 -7 4 -6 10479.2 1663.21
 -7 4 -6 12395.1 1571.14
 7 4 7 20660.1 2106.55
 7 4 7 18930 1623.1
 7 -4 7 23042.3 1824.2
 7 -4 7 18758.2 2142.09
 -7 -4 -7 22767.3 1990.82
 -7 4 -7 20825.3 2522.06
 7 4 8 5186.13 980.25
 7 4 8 37.28 1038.59
 7 -4 8 2763.16 1121.85
 7 -4 8 5421.99 673.57
 -7 -4 -8 4876.16 1316.4
 -7 4 -8 5492.21 1268.83
 7 4 9 2642.4 495.89
 7 4 9 102.57 814.11
 7 -4 9 18.2 538.77
 7 -4 9 43.14 739.67
 -7 -4 -9 3186.57 1061.45
 -7 4 -9 4771.31 1013.8
 7 5 -9 830.89 649.37
 7 -5 -9 519.54 402.92
 -7 -5 9 273.12 434.25
 -7 5 9 1042.56 433.07
 -7 5 9 212.75 641.52
 7 -5 -8 698.51 470.24
 7 -5 -8 770 389.48
 7 5 -8 461.17 663.98
 -7 -5 8 1370.2 708.07
 -7 5 8 780.8 371.87
 7 5 -7 42.31 203.09
 7 -5 -7 -132.2 433.84
 7 -5 -7 7.2 366.29
 -7 -5 7 414.74 390.02
 -7 5 7 46.45 355.76
 7 -5 -6 611.32 369.39
 7 -5 -6 786.71 530.99
 7 5 -6 416.24 516.3
 -7 -5 6 566.76 342.07
 -7 5 6 628.74 555.33
 7 5 -5 17825.4 1479.55
 7 -5 -5 19137.5 2305.65
 7 -5 -5 18730 2060.3
 -7 -5 5 20765.9 2257.95
 -7 5 5 20571.3 1651.32
 7 5 -4 6023.43 983
 7 -5 -4 6232.2 833.58
 7 -5 -4 7096.29 1079.7
 7 5 -4 6442.43 1271.48
 -7 5 4 5747.66 1201.47
 7 5 -3 13568.6 1812.47
 7 5 -3 14187.4 1475.75
 7 -5 -3 19108.1 2008.84
 7 -5 -3 13943.3 1122.62
 -7 -5 3 16334.9 1222.79
 -7 5 3 17269.1 1970.61
 7 5 -2 17437.5 1960.41
 7 5 -2 14354.9 1060.48
 7 -5 -2 19192.6 2068.62
 7 -5 -2 18248.3 1706.16
 -7 -5 2 16669.9 1074.17
 -7 5 2 23096.7 2190.45
 7 5 -1 -1.3 122.63
 7 5 -1 93.8 78.29
 7 -5 -1 120.51 233.88
 7 -5 -1 -119.57 100.43
 7 5 -1 -90.4 71.99
 -7 5 1 198.96 138.75
 7 5 0 1692.24 660.47
 7 5 0 1560.38 372.29
 7 -5 0 1977.31 440.48
 7 5 0 2474.28 293.05
 -7 5 0 1837.32 769.25
 7 5 1 27001.6 2011.43
 7 5 1 24398.3 1547.47
 7 5 1 24386.8 1758.62
 7 -5 1 24162.1 1507.99
 7 -5 1 23172.8 1804.19
 -7 5 -1 24504 1921.64
 7 5 2 10120.8 860.5
 7 5 2 11099.4 823.72
 7 -5 2 10421.3 953.59
 7 -5 2 11276.2 1433.96
 7 5 2 7872.61 638.36
 -7 5 -2 10363.5 1482.12
 -7 5 -2 10307.2 869.43
 7 5 3 7687.81 1018.57
 7 5 3 7871.39 738.23
 7 -5 3 9915.12 836.04
 7 -5 3 7344.57 1275.62
 -7 -5 -3 6423.36 938.84
 -7 5 -3 8418.75 1348.34
 -7 5 -3 8242.44 933.4
 7 5 4 53.39 154.7
 7 -5 4 345.45 181.03
 7 5 4 19.12 264.42
 -7 -5 -4 -210.04 266.88
 -7 5 -4 50.36 199.14
 -7 5 -4 -168.29 251.26
 7 5 5 22604.5 1768.73
 7 5 5 23046 1659.7
 7 -5 5 23033.3 1834.86
 -7 -5 -5 28546.9 2477.67
 -7 5 -5 21223.5 1842.2
 -7 5 -5 24445.3 2256.09
 7 5 6 322.05 503.29
 7 5 6 777.8 444.36
 7 -5 6 218.89 525.06
 -7 -5 -6 1039.44 353.41
 -7 5 -6 456.86 598.88
 -7 5 -6 584.87 542.27
 7 5 7 133.28 409.06
 7 5 7 399.06 451.93
 7 -5 7 577.95 478.12
 7 -5 7 342.22 430.67
 -7 -5 -7 541.43 326.3
 -7 5 -7 96.9 309.93
 7 5 8 2302.91 474.56
 7 5 8 2235.22 530.48
 7 -5 8 2677.23 553.97
 7 -5 8 2175.02 485.26
 -7 -5 -8 2394.39 1095.87
 -7 5 -8 2093.53 638.3
 7 5 9 775.53 643.55
 7 -5 9 -45.5 625.43
 -7 -5 -9 1092.83 539.03
 -7 5 -9 2073.23 896.96
 7 -6 -9 3141.32 604.32
 7 -6 -9 2873.63 845.19
 7 6 -9 2308.34 819.7
 -7 -6 9 1.82 556.18
 -7 6 9 -78 511.31
 7 6 -8 558.18 545.16
 7 -6 -8 613.14 390.15
 7 -6 -8 353.9 316.6
 -7 -6 8 2.96 589.67
 -7 6 8 77.41 545.13
 7 -6 -7 8001.65 1516.47
 7 -6 -7 6588.71 837.51
 7 6 -7 6961.45 1283.56
 -7 -6 7 8919.65 1459.12
 -7 6 7 6036.26 847.7
 7 6 -6 14692.6 1275.17
 7 -6 -6 13482.6 1350.05
 7 -6 -6 12486.8 1706.72
 -7 -6 6 14242.2 1361.9
 -7 6 6 13086.7 1278.45
 7 6 -5 -202.8 346.4
 7 -6 -5 401.45 255.32
 7 -6 -5 24.73 354.7
 -7 -6 5 66.77 403.75
 -7 6 5 73.55 404.99
 7 6 -4 9487.23 1450.7
 7 6 -4 8064.32 778.27
 7 -6 -4 8240.36 929.71
 7 -6 -4 7226.21 1193.62
 -7 6 4 9091.64 972.32
 7 6 -3 9316.16 1376.41
 7 6 -3 8609.05 768.57
 7 -6 -3 9096.25 1447.28
 7 -6 -3 9758.52 880.61
 -7 6 3 9204.49 1504.07
 7 6 -2 15989.4 1117.33
 7 6 -2 15389 1840.59
 7 6 -2 14684.3 1064.33
 7 -6 -2 18125.8 1947.56
 7 -6 -2 16438.6 1678.43
 -7 6 2 16604.4 1955.39
 7 6 -1 16832 1235.54
 7 6 -1 16331.6 1324.27
 7 -6 -1 17293.4 1996.78
 7 -6 -1 17353.7 1232.1
 7 6 -1 17648 1371.67
 -7 6 1 17670.6 1504.66
 7 6 0 7637.17 842.66
 7 6 0 8562.73 1139.16
 7 6 0 7450.57 510.47
 7 -6 0 9211.8 706.65
 7 -6 0 7613.36 1259.42
 -7 6 0 8624.47 1356.38
 7 6 1 9560 928.05
 7 6 1 11229.2 837.93
 7 6 1 12657.1 1001.88
 7 -6 1 12204.2 1221.81
 7 -6 1 12970.7 1114.78
 -7 6 -1 11752.6 1129.12
 7 6 2 797.4 268.69
 7 6 2 643 358.08
 7 6 2 713.2 401.72
 7 -6 2 849.76 368.84
 7 -6 2 1296.77 578.04
 -7 6 -2 869.75 597.05
 -7 6 -2 847.61 327.48
 7 6 3 514.62 219.86
 7 6 3 33.08 363.44
 7 -6 3 402.82 304.63
 7 -6 3 237.25 456
 -7 -6 -3 452.86 337.76
 -7 6 -3 277.31 490.06
 -7 6 -3 314.05 319.91
 7 6 4 7950.27 1119.81
 7 -6 4 9355.3 1335.83
 7 6 4 9850.6 863.48
 -7 -6 -4 9564.24 1275.19
 -7 6 -4 9828.68 1043.17
 -7 6 -4 9115.95 1176.7
 7 6 5 12461.2 1384.09
 7 -6 5 14221.7 1699.58
 7 6 5 13255.8 1554.93
 -7 -6 -5 11429.3 1613.11
 -7 6 -5 11620.6 1197.57
 -7 6 -5 12672.7 1576.44
 7 6 6 4482.05 650.99
 7 6 6 4857.04 547.69
 7 -6 6 5125.9 678.41
 -7 6 -6 4780.67 1197.91
 -7 6 -6 5954.93 742.72
 -7 -6 -6 4975 733.2
 7 6 7 10756.6 1304.05
 7 6 7 10065.8 1517.67
 7 -6 7 11514.7 1603.33
 7 -6 7 7012.03 860.62
 -7 -6 -7 8502.82 1083.61
 -7 6 -7 10650.1 1675.87
 7 6 8 -13.95 400.25
 7 -6 8 1441.98 416.74
 7 -6 8 1145.18 594.04
 -7 -6 -8 1663.16 495.25
 -7 6 -8 111.85 780.98
 7 7 -8 652.27 521.99
 7 -7 -8 431.32 354.25
 7 -7 -8 502.32 520.98
 -7 7 8 168.23 336.4
 -7 -7 8 -143.46 582.77
 7 7 -7 83.71 321.21
 7 -7 -7 -92.95 371.51
 7 -7 -7 1.32 323.05
 -7 -7 7 -127.27 348.77
 -7 7 7 -26.46 340.4
 7 7 -6 202.33 480.83
 7 -7 -6 531.39 332.37
 7 -7 -6 731.86 490.96
 -7 -7 6 384.03 315.4
 -7 7 6 117.46 530.95
 7 7 -5 13904.2 1184.85
 7 -7 -5 14280.7 1382.98
 7 -7 -5 12785.2 1220.5
 -7 -7 5 13444.5 1830.01
 -7 7 5 12200.6 1887.32
 7 7 -4 1250.23 745.24
 7 7 -4 1360.88 565.9
 7 -7 -4 1805.79 722.17
 7 -7 -4 1450.35 403.83
 -7 7 4 1506.83 465.8
 7 7 -3 37696.3 3435.87
 7 7 -3 34238 2915.06
 7 -7 -3 37093.1 2795.86
 7 -7 -3 37285.5 3284.76
 -7 7 3 35255.2 2847.67
 7 7 -2 10297.1 1380.96
 7 7 -2 8121.49 1006.7
 7 -7 -2 7129.09 1348.86
 7 -7 -2 9601.29 1253.69
 -7 7 2 10684.7 1032.29
 7 7 -1 37642.3 2650.3
 7 7 -1 35791.3 2422.46
 7 7 -1 36627 2635.58
 7 -7 -1 34459.9 3345.03
 7 -7 -1 36852.8 2539.25
 -7 7 1 38178.8 2894.46
 7 7 0 6782.06 653.58
 7 7 0 5549.13 688.92
 7 7 0 5042.52 608.19
 7 -7 0 6630.94 726.82
 7 -7 0 6649.65 886.72
 -7 7 0 5698.18 1214.98
 7 7 1 19296.2 1598.13
 7 7 1 19136.8 1707.73
 7 7 1 22298.4 2014.62
 7 -7 1 22561.6 1524.7
 7 -7 1 21764.1 1667.69
 -7 7 -1 22276.9 1808.53
 7 7 2 22309.1 1841.34
 7 7 2 21044.2 1965.96
 7 7 2 23440.9 1995.78
 7 -7 2 22807.1 1534.72
 7 -7 2 25015.2 1870.89
 -7 7 -2 21932.1 2509.52
 -7 7 -2 22933.3 1798.56
 7 7 3 33406.8 2379.86
 7 7 3 36024.2 2452.32
 7 -7 3 37169.7 2447.43
 7 -7 3 36287.5 3365.85
 -7 7 -3 37732.2 3658.22
 -7 7 -3 43314.6 3201.47
 7 7 4 -35.33 307.32
 7 7 4 1575.55 456.95
 7 -7 4 1290.46 348.89
 -7 -7 -4 1156.73 531.31
 -7 7 -4 1263.1 400.14
 -7 7 -4 1541.4 518.57
 7 7 5 1133.48 463.07
 7 -7 5 979.06 346.42
 7 7 5 -31.65 529.03
 -7 7 -5 1496.06 395.9
 -7 7 -5 139.08 566.52
 7 7 6 94.38 481.99
 7 7 6 472.54 217.6
 7 -7 6 339.12 482.92
 -7 -7 -6 508.55 343.34
 -7 7 -6 407.98 334.36
 -7 7 -6 224.52 535.92
 7 -7 7 1463.66 442.15
 7 7 7 -1.17 419.46
 -7 -7 -7 1560.47 848.72
 -7 7 -7 1994.04 765.7
 -7 7 -7 1792.22 476.09
 7 7 8 -180.86 618.99
 7 -7 8 1762.81 639.36
 7 -7 8 -278.49 538.63
 -7 -7 -8 975.26 433.56
 -7 7 -8 172.84 724.89
 7 -8 -8 4336.87 1081.52
 7 8 -8 4156.37 973.17
 -7 -8 8 -186.92 1056.3
 -7 8 8 137.91 1077.96
 7 8 -7 462.88 423.97
 7 -8 -7 296.02 470.12
 7 -8 -7 210.32 449.33
 -7 -8 7 -231.56 470.26
 -7 8 7 -100.74 482.83
 7 8 -6 49240.5 4740.64
 7 -8 -6 58500.3 5566.07
 7 -8 -6 54230.6 4282.45
 -7 -8 6 53925.2 4374.6
 -7 8 6 55628 4386.08
 7 8 -5 18197.3 1540
 7 -8 -5 19337.2 2293.41
 7 -8 -5 18969 1608.63
 -7 -8 5 19395.8 2285.21
 -7 8 5 17708.5 2286.62
 7 8 -4 7665.35 1247.53
 7 -8 -4 10042.8 1493.92
 7 -8 -4 8273.97 906.33
 7 8 -4 10163.3 1040
 -7 8 4 7496.88 1516.23
 7 8 -3 11262.5 962.64
 7 8 -3 12542.8 1553.9
 7 -8 -3 10894.1 1611.2
 7 -8 -3 12216 1546.85
 -7 8 3 14355.4 1914.46
 7 8 -2 10788.6 1489.66
 7 8 -2 11344.4 1221.45
 7 -8 -2 12634.2 1136.3
 7 -8 -2 12540 1473.96
 -7 8 2 11353.9 1193.03
 7 8 -1 437.48 470.48
 7 8 -1 635.26 163.06
 7 8 -1 856.84 203.02
 7 -8 -1 696.07 488.62
 7 -8 -1 799.6 324.42
 -7 8 1 747.52 614.78
 7 8 0 62830.7 4612.74
 7 8 0 64456.4 5047.61
 7 8 0 61921.7 4496.76
 7 -8 0 59024.1 4818.71
 7 -8 0 62557.8 4642.55
 -7 8 0 60889.2 5586.52
 7 8 1 4169.69 675.64
 7 8 1 4027.4 651.67
 7 8 1 4027.55 791.25
 7 -8 1 4684.45 790.76
 7 -8 1 3909.47 588.8
 -7 8 -1 4181.82 678.3
 7 8 2 27849.4 2284.27
 7 8 2 27148.9 1816.09
 7 -8 2 26865.1 1833.88
 7 -8 2 28845 2164.35
 7 8 2 26827.9 2200.52
 -7 8 -2 24200.3 2085.47
 -7 8 -2 26491.3 2144.93
 7 8 3 22993.5 2100.13
 7 8 3 21637.8 1563.98
 7 8 3 21428 1855.48
 7 -8 3 21581.2 1525.35
 7 -8 3 22637.9 1789.28
 -7 8 -3 23091.4 2623.53
 -7 8 -3 24629.7 2136.2
 7 8 4 9.79 154.41
 7 8 4 10.41 125.55
 7 -8 4 102.42 185.41
 -7 -8 -4 -39.39 286.85
 -7 8 -4 87.72 347.92
 -7 8 -4 162.03 284.87
 7 -8 5 4280.31 1072.95
 7 8 5 5811.23 677.87
 -7 -8 -5 2567.79 1112.1
 -7 8 -5 5315.83 1220
 -7 8 -5 6166.98 721.48
 7 8 6 16260.6 1892.06
 7 -8 6 14663 1842.25
 -7 -8 -6 13038.5 2092.95
 -7 8 -6 12254.8 1335.79
 -7 8 -6 14940.4 1436.3
 7 8 7 126.21 934.7
 7 -8 7 4121.61 940.1
 -7 -8 -7 2061.17 1129.15
 -7 8 -7 3070.83 630.02
 -7 8 -7 2940.11 1086.46
 7 8 8 22198.4 2098.37
 7 -8 8 25294.5 2244.14
 7 -8 8 23674.2 1964.07
 -7 -8 -8 25483.3 3438.36
 -7 8 -8 24189.7 2371.86
 7 -9 -8 984.42 419.87
 7 -9 -8 1231.39 679.29
 7 9 -8 1015.26 651.61
 -7 -9 8 -74.62 412.27
 -7 9 8 22.94 749.28
 7 9 -7 200.19 431.56
 7 -9 -7 164.67 293.8
 7 -9 -7 392.82 271.89
 -7 -9 7 71.32 284.34
 -7 9 7 -126.7 298.56
 7 -9 -6 7047.17 941.65
 7 -9 -6 7586.73 1403.45
 -7 9 6 7877.79 978.91
 -7 -9 6 4899.67 1377.82
 7 9 -5 76.81 419.67
 7 -9 -5 230.42 273.57
 7 -9 -5 -58.81 444.67
 -7 -9 5 116.32 272.4
 -7 9 5 528.98 291.32
 7 9 -4 1860.67 395.43
 7 -9 -4 2113.02 445.96
 7 -9 -4 1979.31 430.46
 7 9 -4 -97.43 441.92
 -7 9 4 1470.79 811.7
 7 9 -3 14643.7 1679.65
 7 9 -3 17594.9 1380.14
 7 -9 -3 17108.9 1971.77
 7 -9 -3 16520.1 1907.24
 -7 9 3 16811.1 1579.06
 7 9 -2 2055.97 477.68
 7 9 -2 3609.6 675.12
 7 -9 -2 3773.22 533.53
 7 -9 -2 2991 889.12
 -7 9 2 4108.5 1022.1
 7 9 -1 3448.16 751.91
 7 9 -1 2779.87 598.71
 7 -9 -1 3537.76 785.51
 7 -9 -1 3544.02 893.68
 -7 9 1 3431.36 641.61
 7 9 0 8785.79 762.14
 7 9 0 8120.37 861.14
 7 -9 0 9840.73 1381.47
 7 -9 0 9492.92 895.53
 7 9 0 8909.83 910.8
 -7 9 0 9164.01 1052.25
 7 9 1 -65.08 260.87
 7 9 1 173.81 230.95
 7 9 1 153.39 256.3
 7 -9 1 162.65 291.7
 7 -9 1 -124.42 334.24
 -7 9 -1 142.23 395.61
 7 9 2 22628.7 1976.37
 7 9 2 19613.8 1364.36
 7 9 2 20730.7 1905.68
 7 -9 2 21770.3 1571.22
 7 -9 2 21554.2 2271.56
 -7 9 -2 21550.7 1857.31
 -7 9 -2 21222.8 1913.06
 7 9 3 35763.5 2526.28
 7 -9 3 34912.7 3002.2
 7 -9 3 35866.8 2649.08
 7 9 3 33544.4 2477.17
 -7 9 -3 38344.4 3002.08
 -7 9 -3 36884.6 3131.83
 7 9 4 -83.1 335.88
 7 9 4 -99.66 178.53
 7 -9 4 68.7 293.55
 7 -9 4 -61.23 196.61
 -7 9 -4 20.36 383.7
 -7 9 -4 -149.94 324.43
 7 9 5 634.42 263.34
 7 -9 5 482.58 456.44
 -7 -9 -5 21.41 290.83
 -7 9 -5 -78.55 499.22
 -7 9 -5 -5.14 489.55
 7 9 6 134.22 194.19
 7 -9 6 23.73 202.31
 -7 -9 -6 -57.72 378.99
 -7 9 -6 -117.39 361.79
 -7 9 -6 -9.39 374.63
 7 -9 7 2174.42 764.15
 7 9 7 -380.85 474.05
 -7 -9 -7 1568.2 559.62
 -7 9 -7 2611.5 801.22
 -7 9 -7 2661.54 899.77
 7 -10 -7 23428.9 2905.81
 7 -10 -7 23501.9 2113.36
 -7 -10 7 24401.2 2239.06
 -7 10 7 23328.7 2251.5
 7 10 -6 3911.06 1015.16
 7 -10 -6 4569.74 1080.46
 7 -10 -6 -25.33 1056.28
 -7 -10 6 3412.74 1086.22
 -7 10 6 4489.4 1169.47
 7 10 -5 -10.31 169.62
 7 10 -5 -35.73 252.27
 7 -10 -5 -75.42 279.36
 7 -10 -5 -31.82 276.04
 -7 10 5 87.63 179.29
 7 10 -4 83.02 450.72
 7 10 -4 376.77 249.7
 7 -10 -4 -19.24 460.24
 7 -10 -4 533.14 456.08
 -7 10 4 195.44 311.23
 7 10 -3 116.92 328.34
 7 10 -3 -35.18 329.55
 7 -10 -3 243.15 225.63
 7 -10 -3 -106.03 382.18
 -7 10 3 267.4 465.61
 7 10 -2 4886.44 578.99
 7 -10 -2 6035.9 1077.24
 7 -10 -2 5566.59 709.96
 -7 10 2 6653.78 1340.99
 7 10 -1 36972.7 3071.89
 7 10 -1 34523.4 2828.47
 7 -10 -1 37298.3 2784.37
 7 -10 -1 34876.9 3284.4
 -7 10 1 35873.5 3736.57
 7 -10 0 55758.9 4843.73
 7 -10 0 58851 5012.54
 -7 10 0 58684.1 5513.05
 7 10 1 1589.53 463.31
 7 -10 1 1372.21 366.34
 7 -10 1 1682.93 657.03
 7 10 1 -65.56 567.47
 -7 10 -1 1775.32 479.71
 7 10 2 3082.54 853.74
 7 10 2 4135.75 753.51
 7 -10 2 3948.95 560.2
 7 -10 2 4069.4 917.72
 -7 10 -2 3579.69 1123.86
 7 10 3 7137.89 1119.03
 7 10 3 6387.14 697.33
 7 -10 3 5905.49 1056.41
 7 -10 3 6926.24 763.25
 -7 10 -3 6239.92 1374.77
 -7 10 -3 5617.21 1064.25
 7 10 4 -4.44 182.77
 7 10 4 204.63 281.51
 7 -10 4 -142.41 283.21
 7 -10 4 53.97 171.35
 -7 10 -4 73.21 205.83
 -7 10 -4 -83.6 305.41
 7 10 5 4233.08 746.68
 7 10 5 3704.12 1044.66
 7 -10 5 2624.9 1017.02
 -7 10 -5 5807.54 782.88
 -7 10 -5 2640.59 1140.17
 7 10 6 228.56 520.02
 7 -10 6 106.36 493.9
 -7 -10 -6 446.49 335.24
 -7 10 -6 364.34 311.28
 -7 10 -6 -113.75 579.85
 7 10 7 2669.53 1014.39
 7 -10 7 2114.47 601.29
 -7 -10 -7 2047.88 1157.48
 -7 10 -7 2659.64 1041.5
 -7 10 -7 3025.69 709.85
 7 11 -7 8723.25 1758.72
 -7 -11 7 10590.6 1827.01
 -7 11 7 10215.4 1309.24
 7 11 -6 1555.46 706.05
 7 -11 -6 14.26 430.79
 -7 11 6 1480.55 824.4
 -7 -11 6 1564.67 441.48
 7 11 -5 -142.98 256.31
 7 11 -5 339.16 240.02
 7 -11 -5 273.06 240.29
 7 -11 -5 29.5 247.51
 -7 11 5 -176.42 476.28
 7 11 -4 38.21 551.1
 7 11 -4 4700.82 582.46
 7 -11 -4 4878.62 624.12
 7 -11 -4 -223.05 891.54
 -7 11 4 3379.77 681.32
 7 11 -3 2574.02 841.02
 7 11 -3 3753.09 895.53
 7 -11 -3 4253.7 1006.22
 7 -11 -3 4125.93 617.56
 -7 11 3 3998.28 1184.58
 7 11 -2 478.59 239.63
 7 -11 -2 513.43 476.26
 7 -11 -2 341.38 490.49
 -7 11 2 258.24 369.27
 7 -11 -1 19277 2176.14
 7 -11 -1 19608.3 1530.67
 7 11 -1 15426.3 1596.33
 -7 11 1 18314.1 1725.71
 7 -11 0 6707.28 1186.92
 7 -11 0 6679.78 762.19
 -7 11 0 6242.56 1453.31
 7 11 1 50717.9 4333.46
 7 11 1 51361 4210.27
 7 -11 1 50418.2 4468.1
 7 -11 1 53377.1 3932.75
 -7 11 -1 50652.8 5059.12
 7 11 2 4199.31 584.38
 7 11 2 3330.36 519.95
 7 -11 2 4373.67 628.41
 7 -11 2 4010 889.06
 -7 11 -2 3944.54 747.66
 7 11 3 257.39 222.89
 7 11 3 79.93 207.51
 7 -11 3 127.44 361.27
 7 -11 3 83.77 370.79
 -7 11 -3 167.33 270.77
 -7 11 -3 36.85 217.42
 7 11 4 1305 741.77
 7 11 4 1295.6 684.89
 7 -11 4 1357.43 627.69
 7 -11 4 1159.12 401.92
 -7 11 -4 1625.81 800.39
 -7 11 -4 1195.81 710.87
 7 11 5 8928.32 1695.59
 7 11 5 7803.18 1431.06
 7 -11 5 7489.6 1363.74
 -7 11 -5 9524.9 1670.1
 -7 11 -5 7876.85 1596.78
 7 11 6 -158.85 487.97
 7 -11 6 1540.85 766.88
 7 11 6 1614.78 548.18
 -7 11 -6 2233.92 826.5
 -7 11 -6 3406.59 905.87
 7 12 -6 8103.09 1092.93
 7 -12 -6 10843.6 1736.57
 -7 -12 6 9002.39 1682.38
 -7 12 6 8999.51 1883.38
 7 12 -5 7032.59 890.86
 7 -12 -5 5387.46 1410.59
 -7 12 5 7168.05 1582.28
 7 12 -4 3808.18 606.19
 7 -12 -4 4167.61 1069.73
 -7 12 4 2928.55 754.24
 7 12 -3 21269.1 2267.71
 7 -12 -3 21127 2217.26
 7 -12 -3 19012 1728.64
 -7 12 3 23654.8 2784.11
 7 12 -2 24.34 134.95
 7 -12 -2 58.88 146.31
 7 -12 -2 -20.97 172.28
 -7 12 2 -96.35 195.78
 7 12 -1 118.69 319.89
 7 -12 -1 66.94 435.01
 7 -12 -1 211.13 229.94
 -7 12 1 305.04 309.14
 7 -12 0 6870.43 1222.03
 7 -12 0 7293.12 894.05
 -7 12 0 8934.56 1056.08
 7 12 1 5071.33 980.29
 7 -12 1 5148.91 1015.67
 7 -12 1 4463.08 931.95
 -7 12 -1 -96.78 1224.04
 7 12 2 1500.8 427
 7 12 2 1182.03 361.52
 7 -12 2 1399.79 426.63
 7 -12 2 1351.17 386.09
 -7 12 -2 1492.55 516.23
 7 12 3 9222.52 1013.45
 7 -12 3 10341.5 1079.13
 7 -12 3 12539.2 1578.36
 7 12 3 10937 1669.1
 -7 12 -3 13527.5 1912.03
 7 12 4 110.6 317.45
 7 12 4 108.9 469.72
 7 -12 4 497.69 476.11
 7 -12 4 151.76 264.16
 -7 12 -4 143.37 521.46
 -7 12 -4 841.2 343.75
 7 12 5 2825.74 626.22
 7 12 5 -111.6 558.45
 7 -12 5 2731.61 548.38
 -7 12 -5 2930.05 994.43
 -7 12 -5 3109.42 635.46
 7 12 6 3673.9 845.96
 7 12 6 -92.85 1194.17
 7 -12 6 3706.23 1109.9
 -7 12 -6 3896.57 745.59
 -7 12 -6 5466.44 1350.19
 7 13 -5 169.12 501.88
 7 -13 -5 201.9 298.55
 -7 13 5 348.17 589.91
 7 -13 -4 17836.3 1655.68
 7 13 -4 17114.2 2255.03
 -7 13 4 17287.6 1858.05
 7 13 -3 37710.2 3680
 7 -13 -3 37188.2 3937.99
 -7 13 3 34979.1 4038.95
 7 13 -2 -173.58 158.14
 7 -13 -2 71.06 203.28
 -7 13 2 452.19 246.71
 7 -13 -1 2551.29 900.68
 7 -13 -1 3848.07 656.71
 -7 13 1 4097.64 774.56
 7 -13 0 950.05 368.01
 7 -13 0 624.12 313.31
 -7 13 0 494.31 436.78
 7 -13 1 12947.6 1964.49
 7 -13 1 14627.4 1666.08
 -7 13 -1 13581.4 1504.45
 7 13 2 13623.2 1427.31
 7 -13 2 15075.2 1419.58
 7 -13 2 15414.6 1824.84
 -7 13 -2 15700.7 2334.08
 7 13 3 3216.69 1006.19
 7 13 3 3317.46 527.39
 7 -13 3 50.48 626.11
 7 -13 3 51.21 818.19
 -7 13 -3 4016.4 664.11
 7 13 4 2725.55 1156
 7 13 4 -51.95 1025.07
 7 -13 4 3946.59 622.38
 7 -13 4 4070.62 589.65
 -7 13 -4 3112.09 753.34
 -7 13 -4 3193.4 1143.47
 7 13 5 9946.5 1877.35
 7 -13 5 9730.1 1605.65
 -7 13 -5 8874.73 1845.35
 -7 13 -5 7429.09 1827.18
 7 14 -4 5978 874.69
 7 -14 -4 6519.28 1527.59
 -7 14 4 6148.36 1041.61
 7 14 -3 476.06 293.34
 7 -14 -3 -51.35 337.35
 -7 14 3 854.75 632.68
 7 14 -2 1181.41 619.95
 7 -14 -2 27.97 767.88
 -7 14 2 1588.91 544.66
 7 -14 -1 13321 2030.45
 -7 14 1 15571.2 2352.81
 7 -14 0 6004.41 1446.92
 -7 14 0 7744.57 1081.62
 7 -14 1 9708.65 1656.05
 7 -14 1 7569.45 1270.21
 -7 14 -1 9618.62 1206.44
 7 14 2 239.9 518.24
 7 -14 2 -85.52 293.04
 7 -14 2 737.32 406.81
 -7 14 -2 173.23 572.34
 7 14 3 1254.57 736.82
 7 -14 3 181.01 718.74
 7 -14 3 49.13 322.32
 -7 14 -3 1775.06 468.64
 7 14 4 3444.12 1090.63
 7 14 4 220.09 547.29
 7 -14 4 3948.39 845.51
 7 -14 4 414.2 914.08
 -7 14 -4 4503.99 1074.08
 7 15 -3 3853.54 1094.67
 7 -15 -2 -62.08 279.45
 -7 15 2 384.95 334.4
 7 -15 -1 124.25 324.42
 -7 15 1 -50.92 224.52
 7 -15 0 712.95 633.74
 -7 15 0 262.1 408.89
 7 -15 1 217.27 479.66
 -7 15 -1 69.83 323.15
 7 15 2 3743.36 930.95
 7 -15 2 14.3 541.53
 -7 15 -2 2716.69 972.69
 8 0 -8 2382.91 909.27
 -8 0 8 1533.77 599.29
 8 0 -7 7173.79 1131.72
 8 0 -7 7919.4 976.29
 8 0 -6 20230.4 2691.41
 8 0 -6 20041.8 1741.45
 -8 0 6 19785.2 1985.07
 8 0 -5 13479.6 1429.58
 8 0 -5 13484.8 1761.55
 -8 0 5 14891.1 1174.32
 8 0 -4 28214.9 2298.71
 8 0 -4 24938.3 1978.95
 -8 0 4 29932.4 2650.33
 8 0 -3 42106.9 4193.11
 8 0 -3 43797.7 3143.95
 -8 0 3 43259.1 3710.24
 8 0 -2 -233.51 191.25
 8 0 -2 177.69 173.96
 -8 0 2 51.8 229.58
 8 0 -1 4187.53 648.97
 8 0 -1 3013.12 671.17
 -8 0 1 4353.51 853.51
 8 0 0 11265.7 1618.08
 8 0 0 10408.5 986.17
 -8 0 0 10377.2 1447.38
 8 0 1 4285.47 536.11
 -8 0 -1 6158.66 1010.46
 8 0 2 5180.51 713.83
 -8 0 -2 6232.62 1095.32
 8 0 3 12715.9 1182.81
 -8 0 -3 13041.2 1210.71
 8 0 4 -193.75 268.51
 -8 0 -4 84.78 165.97
 8 0 5 16078.1 1968.36
 8 0 5 17910.5 1438.67
 8 0 6 29364.3 2837.86
 8 0 6 28536.5 2907.17
 -8 0 -6 29741.4 3001.16
 8 0 7 -289.43 403.87
 8 0 7 195.21 400.98
 -8 0 -7 606.44 456.83
 8 0 8 1087.85 577.71
 8 0 8 -65.51 555.92
 -8 0 -8 294.15 681.4
 8 1 -8 17.65 262.82
 8 -1 -8 585.26 329.67
 8 -1 -8 10.05 259.45
 -8 -1 8 -122.56 499.05
 8 -1 -7 517.93 731.5
 8 1 -7 574.83 418.43
 8 1 -7 852.12 603.21
 8 -1 -7 465.55 353.36
 8 1 -6 31918 3312.01
 8 -1 -6 32631.5 2928.12
 8 -1 -6 32978.6 2682.82
 8 1 -6 32859.3 3006.25
 -8 1 6 34059 3134.44
 8 1 -5 42235.4 4265.88
 8 1 -5 39334.9 3035.94
 8 -1 -5 39128.2 3709.43
 8 -1 -5 39497.2 3279.98
 -8 -1 5 41737.2 2878.56
 -8 1 5 38574.9 2891.47
 8 1 -4 5512.8 1335.77
 8 1 -4 7149.58 1095.04
 8 -1 -4 6620.49 923.34
 8 -1 -4 6756.99 763.3
 -8 -1 4 5938.15 963.51
 -8 1 4 6495.97 1121.5
 8 -1 -3 30608.1 2390.97
 8 1 -3 26961.8 1994.35
 8 -1 -3 27424.6 1973.61
 8 1 -3 26317.5 2287.54
 -8 -1 3 29720.8 2521.46
 -8 1 3 30303.3 2781.1
 8 1 -2 32472.3 3221.54
[truncated: 268,420 more chars]
