# Supplementary material for: Molecular-level insights into the supramolecular gelation mechanism of urea derivative
Source: Nat Commun. 2025 Apr 22;16:3758. doi: 10.1038/s41467-025-59032-6 (PMC12015314; doi:10.1038/s41467-025-59032-6)
Supplement: Supplementary file 12 — Source Data [file 41467_2025_59032_MOESM12_ESM.zip › Source data/Source Data Fig.4 HS-AFM/Fig4b Distance-Time.xlsx]

## Sheet: Fig4b Distance-Time
Time (s)	Distance (nm)
0	104.666
0.5	99.3327
1	86.1944
1.5	83.5939
2	81.8281
2.5	69.3331
3	59.9209
3.5	48.0793
4	43.512
4.5	37.2993
5	32.3754
5.5	29.6482
6	7.33331
6.5	3.42863
7	3.37805
