# Supplementary material for: Molecular-level insights into the supramolecular gelation mechanism of urea derivative
Source: Nat Commun. 2025 Apr 22;16:3758. doi: 10.1038/s41467-025-59032-6 (PMC12015314; doi:10.1038/s41467-025-59032-6)
Supplement: Supplementary file 12 — Source Data [file 41467_2025_59032_MOESM12_ESM.zip › Source data/Source Data Fig.4 HS-AFM/Fig4b Kymograph.xlsx]

## Sheet: Fig4b Kymograph
4.90234	4.90234	4.90234	4.90479	4.90479	4.90479	4.89502	4.89502	4.89502	4.8999	4.8999	4.8999	4.89502	4.89502	4.89502	4.89014	4.89014	4.89014	4.89746	4.89746	4.89746	4.8999	4.8999	4.8999	4.89746	4.89746	4.89746	4.89746	4.89746	4.89746	4.90723	4.90723	4.90723	4.89746	4.89746	4.89746	4.90479	4.90479	4.90479	4.91699	4.91699	4.91699	4.92432	4.92432	4.92432
4.90234	4.90234	4.90234	4.90479	4.90479	4.90479	4.89502	4.89502	4.89502	4.8999	4.8999	4.8999	4.89502	4.89502	4.89502	4.89014	4.89014	4.89014	4.89746	4.89746	4.89746	4.8999	4.8999	4.8999	4.89746	4.89746	4.89746	4.89746	4.89746	4.89746	4.90723	4.90723	4.90723	4.89746	4.89746	4.89746	4.90479	4.90479	4.90479	4.91699	4.91699	4.91699	4.92432	4.92432	4.92432
4.90234	4.90234	4.90234	4.90479	4.90479	4.90479	4.89502	4.89502	4.89502	4.8999	4.8999	4.8999	4.89502	4.89502	4.89502	4.89014	4.89014	4.89014	4.89746	4.89746	4.89746	4.8999	4.8999	4.8999	4.89746	4.89746	4.89746	4.89746	4.89746	4.89746	4.90723	4.90723	4.90723	4.89746	4.89746	4.89746	4.90479	4.90479	4.90479	4.91699	4.91699	4.91699	4.92432	4.92432	4.92432
4.90234	4.90234	4.90234	4.90479	4.90479	4.90479	4.89502	4.89502	4.89502	4.8999	4.8999	4.8999	4.89502	4.89502	4.89502	4.89014	4.89014	4.89014	4.89746	4.89746	4.89746	4.8999	4.8999	4.8999	4.89746	4.89746	4.89746	4.89746	4.89746	4.89746	4.90723	4.90723	4.90723	4.89746	4.89746	4.89746	4.90479	4.90479	4.90479	4.91699	4.91699	4.91699	4.92432	4.92432	4.92432
4.90234	4.90234	4.90234	4.90479	4.90479	4.90479	4.89502	4.89502	4.89502	4.8999	4.8999	4.8999	4.89502	4.89502	4.89502	4.89014	4.89014	4.89014	4.89746	4.89746	4.89746	4.8999	4.8999	4.8999	4.89746	4.89746	4.89746	4.89746	4.89746	4.89746	4.90723	4.90723	4.90723	4.89746	4.89746	4.89746	4.90479	4.90479	4.90479	4.91699	4.91699	4.91699	4.92432	4.92432	4.92432
4.90234	4.90234	4.90234	4.90479	4.90479	4.90479	4.89502	4.89502	4.89502	4.8999	4.8999	4.8999	4.89502	4.89502	4.89502	4.89014	4.89014	4.89014	4.89746	4.89746	4.89746	4.8999	4.8999	4.8999	4.89746	4.89746	4.89746	4.89746	4.89746	4.89746	4.90723	4.90723	4.90723	4.89746	4.89746	4.89746	4.90479	4.90479	4.90479	4.91699	4.91699	4.91699	4.92432	4.92432	4.92432
4.90234	4.90234	4.90234	4.90479	4.90479	4.90479	4.89502	4.89502	4.89502	4.8999	4.8999	4.8999	4.89502	4.89502	4.89502	4.89014	4.89014	4.89014	4.89746	4.89746	4.89746	4.8999	4.8999	4.8999	4.89746	4.89746	4.89746	4.89746	4.89746	4.89746	4.90723	4.90723	4.90723	4.89746	4.89746	4.89746	4.90479	4.90479	4.90479	4.91699	4.91699	4.91699	4.92432	4.92432	4.92432
4.90234	4.90234	4.90234	4.90479	4.90479	4.90479	4.89502	4.89502	4.89502	4.8999	4.8999	4.8999	4.89502	4.89502	4.89502	4.89014	4.89014	4.89014	4.89746	4.89746	4.89746	4.8999	4.8999	4.8999	4.89746	4.89746	4.89746	4.89746	4.89746	4.89746	4.90723	4.90723	4.90723	4.89746	4.89746	4.89746	4.90479	4.90479	4.90479	4.91699	4.91699	4.91699	4.92432	4.92432	4.92432
4.90234	4.90234	4.90234	4.90479	4.90479	4.90479	4.89502	4.89502	4.89502	4.8999	4.8999	4.8999	4.89502	4.89502	4.89502	4.89014	4.89014	4.89014	4.89746	4.89746	4.89746	4.8999	4.8999	4.8999	4.89746	4.89746	4.89746	4.89746	4.89746	4.89746	4.90723	4.90723	4.90723	4.89746	4.89746	4.89746	4.90479	4.90479	4.90479	4.91699	4.91699	4.91699	4.92432	4.92432	4.92432
4.90234	4.90234	4.90234	4.90479	4.90479	4.90479	4.89502	4.89502	4.89502	4.8999	4.8999	4.8999	4.89502	4.89502	4.89502	4.89014	4.89014	4.89014	4.89746	4.89746	4.89746	4.8999	4.8999	4.8999	4.89746	4.89746	4.89746	4.89746	4.89746	4.89746	4.90723	4.90723	4.90723	4.89746	4.89746	4.89746	4.90479	4.90479	4.90479	4.91699	4.91699	4.91699	4.92432	4.92432	4.92432
4.90234	4.90234	4.90234	4.90479	4.90479	4.90479	4.89502	4.89502	4.89502	4.8999	4.8999	4.8999	4.89502	4.89502	4.89502	4.89014	4.89014	4.89014	4.89746	4.89746	4.89746	4.8999	4.8999	4.8999	4.89746	4.89746	4.89746	4.89746	4.89746	4.89746	4.90723	4.90723	4.90723	4.89746	4.89746	4.89746	4.90479	4.90479	4.90479	4.91699	4.91699	4.91699	4.92432	4.92432	4.92432
4.90234	4.90234	4.90234	4.90479	4.90479	4.90479	4.89502	4.89502	4.89502	4.8999	4.8999	4.8999	4.89502	4.89502	4.89502	4.89014	4.89014	4.89014	4.89746	4.89746	4.89746	4.8999	4.8999	4.8999	4.89746	4.89746	4.89746	4.89746	4.89746	4.89746	4.90723	4.90723	4.90723	4.89746	4.89746	4.89746	4.90479	4.90479	4.90479	4.91699	4.91699	4.91699	4.92432	4.92432	4.92432
4.90234	4.90234	4.90234	4.90479	4.90479	4.90479	4.89502	4.89502	4.89502	4.8999	4.8999	4.8999	4.89502	4.89502	4.89502	4.89014	4.89014	4.89014	4.89746	4.89746	4.89746	4.8999	4.8999	4.8999	4.89746	4.89746	4.89746	4.89746	4.89746	4.89746	4.90723	4.90723	4.90723	4.89746	4.89746	4.89746	4.90479	4.90479	4.90479	4.91699	4.91699	4.91699	4.92432	4.92432	4.92432
4.90234	5.02748	5.02849	4.90479	5.01952	5.00479	4.89502	5.01157	5.04853	4.8999	5.04329	5.02163	4.89502	5.0119	5.00327	4.89014	5.0043	5.01289	4.89746	5.05108	4.99444	4.8999	5.03419	5.0271	4.89746	5.02354	4.99264	4.89746	5.0283	5.03111	4.90723	5.07071	5.06058	4.89746	5.04918	5.03848	4.90479	5.00538	5.04525	4.91699	5.0085	5.00363	4.92432	5.00972	5.00015
5.01942	5.02623	5.03777	5.0427	5.04181	5.02429	5.02519	5.03219	5.03782	5.0307	5.03474	5.01986	5.03244	5.02347	5.02008	5.04198	5.02491	5.00933	5.02229	5.03082	5.01455	5.00598	5.01867	5.02966	5.03594	5.02207	5.016	5.03927	5.06584	5.04361	5.04856	5.06913	5.07115	5.02904	5.04329	5.04105	5.0012	5.01989	5.03745	5.00878	5.01085	5.00623	5.01125	5.00227	4.99412
5.01992	5.02368	5.03686	5.02767	5.04545	5.03676	5.00104	5.04293	5.02806	5.01509	5.02997	5.00105	5.02008	5.0043	5.00493	5.01379	5.03821	5.02289	5.01363	5.04518	5.04357	5.01718	5.02191	5.01019	5.0161	5.01886	5.03229	5.01438	5.0433	5.05569	5.0445	5.05841	5.06966	5.05529	5.02691	5.00907	5.01221	5.01574	5.03787	4.9987	5.00459	5.00521	5.00342	4.98148	4.99114
5.0202	5.0334	5.04094	5.05299	5.05155	5.06501	5.01431	5.03584	5.04269	5.01212	5.02788	5.01011	5.02531	5.02173	5.01208	5.03078	5.03937	5.03219	5.03582	5.03726	5.02986	5.06243	5.02446	5.01548	5.00313	5.02076	5.03038	4.9837	5.01698	5.06073	5.03557	5.04583	5.06008	5.05485	5.03466	5.00424	5.03472	5.0266	5.02682	4.99409	5.00215	4.99802	5.00333	4.9865	4.98687
5.02397	5.02817	5.02231	5.04824	5.02633	5.05424	5.02724	5.03405	5.06629	5.01824	5.02324	4.99572	5.02706	5.04483	5.01931	5.04034	5.04762	5.0267	5.03187	5.04063	4.99178	5.04456	5.02249	5.01121	5.02157	5.01325	5.05621	5.02884	5.00042	5.04951	5.03564	5.03068	5.05961	5.03257	5.04628	4.98809	5.0176	5.0153	5.0011	5.03624	5.01032	5.01277	5.00451	5.00715	4.98897
5.01694	5.01201	5.02496	5.04653	5.02845	5.05427	5.05337	5.03995	5.02946	5.03445	5.02734	5.01635	5.03783	5.04077	5.03196	5.03579	5.04484	5.04101	5.03957	5.04524	5.03242	5.03927	5.03572	5.01707	5.01195	5.00939	5.01581	5.0305	5.01289	5.01562	5.04155	5.03582	5.04738	5.02975	5.03878	5.03147	5.02052	5.01715	5.0149	5.01794	5.00859	5.01372	4.98459	5.00116	5.01975
5.029	5.01815	5.00721	5.04484	5.02769	5.04041	5.05056	5.04867	5.0275	5.01682	5.02618	5.00936	5.01731	5.01148	5.01439	5.02518	5.04385	5.03519	5.04119	5.06043	5.03876	5.02955	5.0214	5.01953	5.00157	5.01256	5.01281	5.0163	5.01182	4.98645	5.0307	5.04502	5.03889	5.0222	5.04912	5.02402	5.01209	5.03306	5.00673	5.02109	5.02997	4.98447	4.99648	4.99067	5.01163
5.01921	5.01536	5.01213	5.0307	5.02265	5.03425	5.05658	5.0596	5.03547	5.02502	5.04201	5.01256	5.01774	5.02653	5.02069	5.01363	5.04173	5.04273	5.02312	5.04731	5.04133	5.02644	5.03	5.02731	5.00535	4.9954	5.00281	5.01564	5.01838	5.01169	5.02343	5.0279	5.03854	5.02671	5.04049	5.02851	5.01531	5.01803	5.01581	5.01781	5.01002	4.9812	4.99736	4.99673	4.99993
5.01842	5.00751	4.98629	5.01763	5.05151	5.03896	5.06094	5.03765	5.02636	5.04085	5.03588	5.0097	5.03782	5.03	5.01602	5.00873	5.03308	5.03928	5.0158	5.01811	5.03901	5.02121	5.02291	5.02156	5.02065	5.02778	4.98595	5.02352	4.97435	5.02594	5.03584	5.00758	5.04688	5.05199	5.06351	5.04599	5.02047	5.025	5.00915	5.01564	5.01338	4.97542	4.98215	5.00071	5.00531
5.00895	4.99186	4.98178	5.02673	5.03747	5.0361	5.04218	5.03578	5.02348	5.03511	5.03391	5.02203	5.04307	5.039	5.01689	5.01789	5.04051	5.04403	5.01557	5.02747	5.02959	5.0022	5.00987	5.01892	5.00787	5.02728	5.00922	5.02568	5.00758	5.019	5.05909	5.03206	5.03206	5.05529	5.05845	5.04285	5.01899	5.03538	5.0244	5.01203	5.00585	4.99345	4.97759	4.98945	5.01371
5.00497	4.96524	4.96794	5.02574	5.0133	5.03319	5.01854	5.0365	5.03321	5.02796	5.01479	5.00919	5.01084	5.05413	5.0365	5.04064	5.04498	5.05839	5.01911	5.00412	5.003	5.03756	5.00232	5.02711	5.0061	5.02173	5.02472	5.02517	4.99746	5.00059	5.04711	5.04908	5.0354	5.02082	5.04666	5.0428	5.00248	5.03345	5.02561	5.00807	5.00662	4.98803	4.99709	4.98392	5.01751
5.00818	4.98429	4.98722	5.00758	5.01136	5.00287	5.01761	5.01868	5.01043	5.01527	5.02374	5.04218	5.04258	5.02685	5.02748	5.04761	5.04114	5.03752	5.02084	5.01712	5.02815	5.0653	5.02416	5.02996	4.99255	4.99799	5.0066	5.01315	5.00615	5.00971	5.01844	5.03812	5.03269	5.03993	5.04474	5.02718	4.98931	5.01653	5.01314	5.01977	5.01038	5.00484	5.01859	5.00763	5.00745
5.01165	4.97897	4.98012	5.02983	5.02944	5.0103	5.03943	5.02138	5.03192	5.01715	5.02344	5.0089	5.02902	5.006	5.02433	5.04056	5.04062	5.01888	5.01929	5.01016	5.00684	5.01789	5.02945	4.97583	4.99777	5.01184	5.01462	5.02302	5.00662	4.97939	5.04444	5.03827	5.02713	5.00323	5.07566	5.03633	5.01477	5.01497	5.02224	4.99627	5.00133	5.00618	4.99198	5.00871	5.00614
5.01419	4.99393	4.98154	5.02675	5.02052	5.02029	5.04335	5.03589	5.02684	5.02582	5.03596	5.0205	5.02135	5.00779	4.99567	5.04736	5.04121	5.02717	5.01279	5.01172	5.02181	5.0007	5.02274	5.02591	5.02264	5.02189	5.01669	5.02896	5.00661	5.00379	5.04813	5.05508	5.02735	5.02751	5.05498	5.04531	5.01091	5.02102	5.01994	5.00666	5.00313	5.00825	5.00653	5.00594	5.0113
5.00342	4.97522	4.97159	5.0134	4.99298	5.01636	5.02418	5.03559	5.01782	5.02021	5.03625	5.04903	4.99545	5.00083	4.99072	5.03975	5.04013	5.02221	4.99922	4.99799	5.03078	5.01915	5.01998	5.0572	5.04787	5.02341	4.99954	5.03101	5.01076	5.01234	5.03542	5.05312	5.03194	5.04502	5.01935	5.0424	5.00386	4.9988	5.01606	4.99523	5.02484	5.01721	5.00408	5.01582	5.01951
4.97574	4.95136	4.95319	5.02052	5.0199	5.02946	5.03106	5.04298	5.03261	5.02076	5.032	5.0394	5.01343	5.02358	5.01931	5.02466	5.03898	5.02924	4.99655	4.98587	5.00187	5.0345	5.04061	5.03789	5.03796	5.0263	5.004	5.04853	5.03465	5.01191	5.03824	5.04232	5.03326	5.05107	5.03721	5.03222	5.01478	5.00447	5.02256	5.01229	5.0334	5.02274	5.00602	5.01764	5.00332
4.9616	4.9714	4.96454	5.0296	5.03956	5.02094	5.03586	5.05926	5.02539	5.03169	5.01495	5.03775	5.0165	5.00796	5.02262	5.02558	5.02034	5.03373	4.98534	5.00718	5.00149	5.03499	5.05421	5.02107	5.00658	5.04623	5.00638	5.0551	5.04557	5.01317	5.03854	5.04366	5.01035	5.05313	5.06432	5.02398	5.034	4.98728	5.03694	5.01736	5.03787	5.01375	5.01255	5.01914	5.00987
4.96237	4.9781	4.98752	5.02709	5.0349	5.01288	5.01926	5.02669	5.01513	5.02249	5.04786	5.03723	5.01284	5.01375	5.00482	5.00725	5.01521	5.03498	4.98458	4.99251	5.00357	5.0195	5.02686	5.02837	5.01486	5.03362	5.01206	5.03686	5.02983	5.02141	5.03171	5.03603	5.04184	5.04815	5.04552	5.03144	5.0162	5.01814	5.02909	5.01321	5.02222	5.02657	4.98811	5.00417	5.00876
4.95705	4.94874	4.95167	5.02873	5.01567	5.02643	5.02697	5.03243	5.03924	5.01717	5.04693	5.04825	5.02545	5.03395	5.00766	5.03999	5.01507	5.01671	5.0156	4.99082	4.99086	5.01419	5.02114	5.0256	5.0231	5.0412	5.01208	5.02196	5.02406	5.04	5.04381	5.01341	5.03816	5.03505	5.0314	5.05895	5.03564	5.01204	5.04145	5.01547	5.00643	5.02938	4.99385	4.98974	4.99119
4.96307	4.95561	4.95725	5.0287	5.00126	4.99952	5.03703	5.0258	5.031	5.01313	5.02291	5.0404	5.03405	5.03527	5.02073	5.02715	5.02685	5.03468	4.99565	4.99071	4.99678	5.01799	5.02327	5.01909	5.01668	5.02099	5.02928	5.00304	5.01881	5.03111	5.0312	5.02064	5.03088	5.04762	5.03906	5.02386	5.02256	5.01777	5.02343	5.01495	5.00275	5.02724	5.00519	4.99225	4.98661
4.98102	4.9707	4.9697	5.02023	5.01108	5.01521	5.02538	5.01841	5.01368	4.983	4.99962	5.01878	5.02724	5.03694	5.02855	5.03223	5.02749	5.04428	5.01956	5.00414	4.99789	5.02708	5.03147	5.00989	5.03101	5.0041	5.03536	5.01806	5.02321	5.03659	5.03244	5.00813	5.02124	5.03515	5.06996	5.05485	5.03346	5.00703	5.03883	4.99953	5.00933	5.00806	4.9963	4.99333	5.00006
4.97431	4.96958	4.98354	5.0021	4.98867	5.01016	5.01394	5.02587	5.02227	5.00554	4.99941	5.00092	5.01058	5.02943	5.05234	5.03597	5.02129	5.04091	5.02555	5.0177	5.00453	5.02253	5.03223	5.02682	5.03707	5.02231	5.00524	5.01252	5.00165	5.00123	5.04195	5.01142	4.9943	5.03449	5.06198	5.06596	5.02516	5.01518	5.03017	5.02372	5.02276	5.00599	5.00005	4.98624	4.98911
4.97485	4.97022	4.97893	5.01794	4.98477	4.99991	5.00085	5.05213	5.01462	5.01924	5.01812	5.006	5.00863	5.00596	5.04477	5.03676	5.00571	5.03322	5.01114	5.01737	5.00621	5.01452	5.01888	5.02114	5.01205	5.03346	4.99088	5.00866	5.00921	4.9906	5.04927	5.02715	5.00036	5.05719	5.0616	5.06316	5.01445	4.99288	5.0269	4.99829	5.02157	5.01624	5.00653	5.01248	4.98968
4.98558	4.98515	4.97905	5.03911	5.01929	5.00154	5.00947	5.01214	5.01066	5.02325	5.03441	5.02508	5.00424	5.00163	5.02084	5.03515	5.032	5.03419	5.02149	5.01311	5.00489	5.02824	5.02617	5.02362	5.00938	5.01952	5.00981	5.01639	5.00591	4.99775	5.05018	5.03098	5.02067	5.05769	5.06487	5.04066	5.01729	4.99987	5.01122	5.00066	5.03296	5.02981	4.99408	5.01196	5.00967
5.00006	4.98277	4.96721	5.04518	5.03133	4.99949	5.02622	5.02207	4.99053	5.02248	4.99905	5.01343	5.01191	5.00519	5.01101	5.0427	5.02995	5.05595	5.02575	5.01191	4.99596	5.01837	5.01311	5.03596	5.01123	5.00917	5.01618	5.03972	5.01788	5.02311	5.04494	5.04464	5.02857	5.03321	5.06276	5.0452	5.00852	5.03416	5.02024	5.02198	5.02427	5.0223	4.98966	4.9844	4.99807
4.99452	4.97296	4.97104	5.02057	5.02495	5.01353	5.02233	5.032	5.01698	5.02655	5.00322	5.0046	5.01247	5.02538	5.02458	5.05118	5.04735	5.07141	5.03334	5.0143	5.0143	5.0163	5.01293	5.01649	5.01221	5.01667	5.01952	5.02143	5.02377	5.0197	5.04462	5.03759	5.02194	5.0319	5.04576	5.0393	5.00646	5.00815	5.01302	5.00925	5.02161	5.01133	5.01272	5.00588	4.99997
4.9886	4.97325	4.9876	5.00663	5.01884	5.03469	5.02104	5.02226	5.00662	5.03429	5.02203	5.01748	5.02965	5.03491	5.01806	5.03604	5.02878	5.02345	5.00151	4.99906	5.02679	5.02686	5.03311	5.02352	5.03488	5.0403	5.00887	5.01035	5.04626	5.03103	5.02709	5.03972	5.04523	5.01814	5.06024	5.05487	5.0143	5.00673	4.99872	5.03593	5.0295	5.02081	4.99245	5.03269	4.99236
4.98802	4.98173	4.99567	5.00502	5.01862	5.03147	5.00303	5.01203	4.99925	5.01331	5.02266	5.01268	5.02019	5.02229	5.01057	5.02663	5.01962	5.01445	5.01122	5.00173	5.00096	5.02506	5.02455	5.0381	5.03258	5.02485	5.01812	5.02682	5.0347	5.01894	5.02098	5.03852	5.0478	5.0225	5.04948	5.04895	5.01653	5.02123	5.02459	5.02762	5.00667	5.02236	4.97662	4.99468	4.99161
4.99405	4.93778	4.97227	4.98309	4.99393	5.01369	5.02728	5.01166	5.01639	5.01897	5.05952	5.02145	5.03597	5.03702	5.02385	5.01494	5.02401	5.0263	5.03107	5.01736	5.017	5.02959	4.9983	5.02385	5.03475	5.00369	5.02781	5.03604	5.01592	5.01614	5.03021	5.05821	5.06691	5.01931	5.04846	5.03332	5.0378	5.01645	5.03162	5.02602	4.98657	5.00847	4.9951	5.01889	4.99305
4.99054	4.97212	4.95697	4.98715	4.99044	5.00024	5.03088	5.01533	5.00823	5.01372	5.02771	5.03642	5.02325	5.03352	5.03801	5.01495	5.02569	5.04204	5.02118	5.02306	5.00852	5.03276	5.03047	5.01955	5.02714	5.00236	5.00127	5.05062	5.03826	5.01762	5.04021	5.03751	5.03753	5.03239	5.04395	5.03194	5.03342	5.00928	5.02262	5.01039	5.00038	5.02328	4.99257	5.02124	5.01127
4.96354	4.97112	4.97017	4.99094	4.97703	4.97772	5.0263	5.00275	5.00495	5.00619	5.03645	5.03011	5.02157	5.00461	5.04265	5.0145	5.01829	5.027	5.00369	5.04705	4.99188	5.03533	5.01057	5.01358	5.01959	5.01639	4.99498	5.05174	5.03262	5.03669	5.03266	5.06474	5.0201	5.03509	5.03953	5.01328	5.01753	5.01646	5.02889	5.01989	4.99866	5.00543	4.98286	5.00267	4.9882
4.9683	4.97264	4.98428	4.99203	4.98361	4.97563	5.02791	5.02589	5.01993	5.00246	5.02835	5.03238	5.0221	5.0125	5.02629	5.00697	5.00994	5.02324	5.01685	5.01629	5.01119	5.0311	5.01981	5.02481	5.0174	5.01751	5.01435	5.02814	5.02452	5.03681	5.03949	5.04356	5.0235	5.02965	5.03224	5.02583	5.00836	5.01846	5.01529	5.02339	5.01368	5.00239	4.99145	5.01371	4.98598
4.97066	4.95244	4.97175	4.98563	4.95757	4.95567	5.02404	5.02862	5.00559	5.02605	5.01448	5.02938	5.03678	5.00957	5.0185	5.01784	4.99683	5.03923	5.0073	5.02227	5.02223	5.02294	5.02516	5.01661	5.0344	5.04049	5.0207	5.00853	5.00173	5.03075	5.03801	5.06955	5.02628	5.03192	5.03238	5.02476	4.98893	5.01148	5.00212	5.00098	5.01221	5.00841	4.99483	5.02171	4.9963
4.93914	4.95947	4.97735	4.99333	4.97995	4.97544	5.02116	5.03258	5.03687	5.03796	5.01744	5.01379	5.00145	5.01425	5.0298	5.04699	5.03231	5.03509	5.02264	5.01857	4.99919	5.03229	5.04135	5.0155	5.04461	5.05362	5.04578	5.00753	5.00867	4.99499	5.02255	5.04768	5.0322	5.04617	5.03381	5.01987	5.01151	5.00597	5.01877	5.01631	5.00739	5.00662	4.9822	4.99345	4.98442
4.95202	4.95009	4.94045	4.99051	5.00069	4.97687	5.00756	5.02978	5.01002	5.02902	5.0201	5.01668	5.02482	5.02682	5.0278	5.04859	5.04396	5.03599	5.01285	5.02808	4.99677	5.00651	5.0456	5.01623	4.98996	5.03814	5.02064	4.99789	5.0296	5.00704	5.01756	5.0553	5.04123	5.02944	5.03842	5.0278	5.00462	5.00225	5.01109	5.04103	4.99679	5.00299	5.00151	4.99047	4.98081
4.94331	4.94141	4.95328	4.99693	4.99046	4.98997	5.01247	5.01892	5.0271	5.00897	5.01128	5.01399	5.00519	5.01703	5.03721	5.03721	5.03584	5.03837	5.022	5.01433	5.01549	5.01683	5.02488	5.02311	5.00064	5.01498	5.0126	5.0154	5.01992	5.00999	5.03807	5.0478	5.04925	5.04533	5.05174	5.03689	5.01052	5.01821	5.03338	5.03587	5.0076	4.99441	5.0285	5.00357	4.98558
4.96948	4.95722	4.93852	4.97967	4.95936	4.98272	5.02403	4.99975	5.02084	4.99801	4.98445	5.01113	5.008	4.96974	5.03625	5.02308	5.03051	5.03995	5.01719	5.00071	5.01117	5.04013	5.0167	5.01628	5.02229	5.01355	5.02205	5.01564	5.01585	5.0295	5.04432	5.05927	5.05526	5.03889	5.03056	5.04727	5.02219	5.02633	5.03533	5.0198	5.00006	4.98336	5.00648	4.97616	4.99106
4.96535	4.96145	4.95359	4.98086	4.97821	4.96008	5.03035	5.00843	5.01473	5.00217	4.98852	5.00012	5.02367	5.01221	5.02074	5.01448	5.02608	5.03707	5.02598	5.02801	5.02328	5.04738	5.02759	4.99972	5.0132	4.99215	5.01787	5.02447	5.03538	5.0157	5.02809	5.0521	5.04768	5.05079	5.06084	5.05877	5.0243	5.02795	5.01333	5.01909	5.01403	4.99571	5.00226	4.98575	4.98818
4.95696	4.96489	4.96117	4.97389	4.97696	4.93166	5.03333	4.99942	5.01918	5.03093	5.00161	5.00732	5.01545	5.02818	5.00863	5.02799	5.00701	5.02375	5.02729	4.9934	5.02615	5.04472	5.05277	4.99538	5.01932	4.99144	5.02597	5.00389	5.04887	5.00638	4.99046	5.03146	5.06007	5.02767	5.05324	5.06503	5.0047	5.01229	4.9923	5.01188	5.0333	4.99965	5.00995	4.98981	4.99623
4.94005	4.9611	4.96017	4.95625	4.96062	4.96236	5.00982	4.98978	5.00248	5.02684	5.00311	5.00848	5.01711	5.01031	5.01259	5.02124	5.01899	5.02895	5.02583	5.01208	5.01371	5.05302	5.0396	5.01645	5.03395	5.00954	4.99458	5.00566	5.00307	5.00626	5.0021	5.02771	5.05812	5.02188	5.03509	5.03897	5.00208	5.01909	5.02022	5.02147	5.02447	5.02256	5.01753	5.01108	5.00363
4.97095	4.96357	4.95973	4.96337	4.95327	4.96605	5.00634	4.98783	5.01987	5.01505	5.02257	4.99244	5.00473	5.00709	5.02223	5.02727	5.01196	5.01008	5.05026	5.02601	5.00416	5.04614	5.014	5.02327	5.04462	5.04169	4.97559	5.04304	4.99668	5.01148	5.03016	5.01573	5.05618	5.02457	5.04644	5.03087	5.01205	5.0021	5.00503	5.03461	5.02676	5.03066	5.0066	5.01932	5.00799
4.98958	4.97485	4.96533	4.95624	4.9597	4.97734	4.99313	5.00259	5.03584	5.03772	5.03053	5.01899	5.02342	5.01116	5.01315	5.01987	5.0085	5.01936	5.03708	5.03418	5.02772	5.02562	5.01856	5.02742	5.02915	5.03906	5.01891	5.04647	5.01828	5.01907	5.015	5.01151	5.03885	5.02508	5.0443	5.05066	4.98046	4.99173	4.98723	5.03353	5.0272	5.02885	5.02652	5.01269	5.01564
4.96794	4.9701	4.97833	4.96052	4.94243	4.98292	4.98194	5.0082	4.99135	5.0358	5.03072	5.02861	5.03429	5.02028	5.03101	5.01728	5.00387	5.01476	5.04682	5.01811	5.01602	5.05433	5.03086	5.03943	5.03044	5.06851	5.0153	5.02992	5.03277	5.01626	4.99854	5.01035	5.01978	5.00893	5.02573	5.06656	5.01402	5.00823	4.99428	5.02381	5.01628	5.01532	5.00835	4.9831	5.00599
4.97151	4.97531	4.96753	4.97348	4.97881	4.98103	4.99294	4.99735	5.0083	5.02485	5.02284	5.03058	5.02806	5.02763	5.0226	5.04505	5.03905	5.00998	5.02106	5.00518	5.01215	5.05122	5.03737	5.0292	5.02245	5.05258	5.04256	5.02905	5.05328	5.04195	5.02422	5.02457	5.0225	5.00569	5.01125	5.04917	5.0164	5.01802	5.01043	5.0259	5.01631	5.0117	4.97727	4.98917	5.01728
4.97209	4.951	4.9783	4.94161	4.96308	4.98497	5.01404	4.99773	5.00718	5.01788	5.01904	5.0386	5.022	5.02578	5.02208	5.0362	5.05181	5.02766	5.01197	5.0302	5.01682	5.0432	5.03493	5.01243	5.02425	5.00946	5.04381	5.00807	5.05667	5.05593	5.03256	5.00185	5.03244	5.00499	5.00808	5.02642	5.02169	5.02574	5.02091	5.01013	5.00391	5.01757	4.988	4.99256	5.03587
4.97319	4.94846	4.96878	4.94132	4.97762	4.99973	5.01571	4.99794	4.99235	5.01887	5.00651	5.01564	5.02682	5.01315	5.02821	5.0322	5.02676	5.03084	4.99878	5.00629	5.01644	5.02626	5.02193	5.01509	5.02538	5.01858	5.02858	5.00988	5.02269	5.03511	5.03113	5.0167	5.02738	4.9981	5.00556	5.02272	5.01111	5.0273	5.01322	5.00527	5.013	5.02451	4.99943	5.00566	5.03082
4.96536	4.96312	4.98365	4.94851	4.9536	4.98316	5.00234	5.01524	4.97607	5.02033	5.04191	5.00861	5.03861	5.00087	5.02897	5.0438	5.01661	5.01231	4.98898	4.98177	5.01573	5.02263	5.03133	5.01471	5.01155	5.01831	5.0269	5.03076	5.01583	5.0381	5.04142	5.03301	5.031	5.00612	5.01507	5.01904	4.99664	5.01503	4.98231	5.01283	5.01504	5.00306	4.9959	5.00141	5.02807
4.96012	4.97278	4.99802	4.9635	4.94707	4.94468	4.97127	4.99209	4.99483	5.03186	5.03288	5.00089	5.02517	4.9975	5.00137	5.02985	5.02764	5.02527	5.00994	4.99289	4.99229	5.03071	5.02676	5.0108	5.02693	5.02196	5.00957	5.03741	5.01831	5.01941	5.03549	5.03009	5.02616	5.00065	5.02003	5.03734	5.01027	5.0017	4.99407	5.0008	5.01389	5.01686	5.00409	4.9918	5.00525
4.95395	4.94541	4.98143	4.98033	4.95809	4.96331	4.97203	4.99621	5.02401	5.01855	5.05408	5.02188	5.01388	4.99787	5.02969	5.04225	5.0299	5.01557	5.01731	5.00615	4.98465	5.02461	5.04051	5.03783	5.01964	5.04546	5.0144	5.02247	5.02881	5.03063	5.02702	5.02429	5.0243	5.02057	5.00431	5.02485	5.00733	5.00301	5.01201	5.01863	4.99154	5.00393	4.99319	4.98407	4.9978
4.96633	4.94546	4.94872	4.96964	4.97411	4.99184	4.96238	4.98312	4.97444	5.01578	5.03131	5.03671	5.01834	5.007	5.01015	5.02631	5.02036	5.01624	5.03868	5.01872	4.99896	5.03902	5.02556	5.02251	5.01714	5.03354	5.02418	5.01804	5.02647	5.04134	5.01439	5.00721	5.01467	5.0085	5.00383	5.03353	5.0089	5.0064	5.0016	5.02704	5.01005	4.99279	4.996	4.98737	4.98665
4.97992	4.9671	4.94566	4.96835	4.97592	4.99071	4.96923	4.9836	4.96922	5.01797	5.01907	5.02773	5.02861	5.01911	4.99282	5.0296	5.00975	5.03757	5.04049	5.0155	4.99736	5.04905	5.00319	5.01319	5.01725	5.05485	5.03016	5.02413	5.00682	5.03418	5.03731	4.99921	5.02847	5.02385	5.00078	5.04351	5.03998	5.01103	4.98655	5.03893	5.03131	5.00494	5.01068	4.98757	4.98611
4.98545	4.97846	4.97641	4.96597	4.97434	4.98528	4.974	4.97635	4.95965	5.00917	5.00815	5.00847	5.01739	5.02244	5.01317	5.02057	5.01038	5.02171	5.02933	5.01812	5.01161	5.03574	5.02286	5.00689	5.02045	5.04601	5.04423	5.03388	5.02354	5.02415	5.03812	5.03009	5.0269	5.02316	5.01807	5.01949	5.01115	4.98832	5.00321	5.02574	5.01489	5.0137	5.00624	4.98419	4.98601
4.97809	4.95937	4.98277	4.96551	4.97364	4.98316	4.96989	4.95862	4.96156	4.98967	5.00231	4.98063	5.01794	5.01952	5.01032	5.03853	5.00247	5.00317	5.02728	5.0316	5.02028	5.04505	5.03815	5.00869	4.99946	5.03444	5.04532	5.01851	5.02235	5.02436	5.03062	5.0149	5.02939	5.03921	5.00724	5.01892	5.00296	4.9909	5.01819	5.03163	5.03639	5.02787	5.00301	5.01878	4.99298
4.97326	4.97419	4.95907	4.96851	4.98443	4.98704	4.96458	4.96419	4.96836	4.98338	4.97435	4.97312	5.03195	5.04247	5.01071	5.04307	5.03002	5.01244	5.02771	5.01969	5.02259	5.04004	5.03947	5.03312	5.0065	5.03729	5.05146	5.03136	5.05391	5.04165	5.02833	5.01686	5.02516	5.01321	5.00293	5.01683	5.01611	4.99522	5.0045	5.01998	5.00997	5.01532	4.99128	4.99829	4.99361
4.96257	4.96239	4.96851	4.93902	4.9643	4.99092	4.96465	4.9732	4.98217	4.98341	4.97633	4.96665	5.00959	5.03721	5.00661	5.03523	5.03963	5.01558	5.03675	4.99901	5.01632	5.02684	5.03915	5.04425	4.99605	5.01606	5.04317	5.05534	5.07424	5.04881	5.01839	5.02902	5.03312	5.00214	4.99291	5.01221	5.04386	5.00329	4.98413	5.01014	4.9972	5.01796	4.98554	4.9941	4.99307
4.97306	4.96433	4.95251	4.93787	4.95856	4.97929	4.98714	4.97856	4.98742	4.99104	4.98813	4.97274	4.99019	5.00092	4.99753	5.0241	5.02229	5.02105	5.01063	5.01467	5.00658	5.02423	5.03151	5.02657	4.99883	5.02099	5.03151	5.02396	5.04169	5.04193	5.03151	5.02534	5.04214	5.01102	4.9941	5.00324	5.02635	5.01603	4.98611	5.01648	5.00384	5.00136	5.00791	5.00068	5.01064
4.95033	4.98515	4.95674	4.95195	4.96196	4.96828	4.99709	4.96167	4.9717	4.9577	5.0085	4.98113	4.99675	4.99925	4.99274	5.03616	4.99984	5.02648	4.99826	5.03937	5.00793	4.99928	5.01646	5.02498	5.02165	5.03023	5.04056	5.02903	5.02729	5.04127	5.04537	5.00797	5.04088	5.00862	4.99395	4.9885	5.03704	5.02275	5.00294	5.03517	5.02242	5.00749	4.98089	4.99515	4.9993
4.94416	4.95635	4.98423	4.97393	4.96782	4.96324	4.96488	4.96873	4.96995	4.96444	4.98832	4.98783	4.98633	4.97883	4.98536	5.05339	5.01644	5.00654	5.00948	5.02521	5.02142	5.01768	5.00306	5.01269	5.02334	5.02485	5.04574	5.04662	5.04121	5.03469	5.02315	5.02196	5.03193	5.02501	5.01466	4.99206	5.01689	5.0173	5.00479	5.03331	5.03444	5.01563	4.9884	4.99053	5.00223
4.98004	4.95214	4.96526	4.97145	4.96559	4.9779	4.97385	5.00229	4.99131	4.97647	4.98582	4.99128	5.02703	5.00402	4.98373	5.05507	5.00992	5.01647	5.04028	5.00287	5.02405	5.02774	5.0122	5.02113	5.03389	5.00806	5.04535	5.03757	5.03217	5.03875	5.0149	5.02187	5.04538	5.01144	5.04305	5.01712	5.00362	5.03007	5.00295	5.02152	5.04964	5.01867	5.02064	5.00154	4.98642
4.97935	4.9608	4.94301	4.97469	4.96144	4.97195	4.97505	4.97343	4.97551	4.971	4.96372	4.98088	5.0093	4.99875	5.0047	5.06452	5.03588	5.03225	5.03837	5.02661	4.99101	5.02304	5.01987	5.01311	5.02751	5.02311	5.02616	5.02011	5.03679	5.04095	5.01803	5.0193	5.0363	4.98954	5.01471	5.04036	5.01387	5.01927	5.01402	5.01653	5.03188	5.01579	5.01483	5.00931	4.99902
4.98359	4.95831	4.93662	4.97256	4.94169	4.96988	4.96417	4.98005	4.98061	4.96778	4.96323	4.99028	5.01037	4.98544	4.99004	5.06182	5.05288	5.04549	4.99963	5.01422	4.97965	5.03212	5.05791	5.00789	5.02537	5.02542	5.03116	5.00722	5.03463	5.04275	5.02385	5.00294	5.0165	4.97179	4.99684	5.04657	5.03346	4.99163	5.02783	5.02671	5.01966	5.00876	5.0039	5.01072	4.99418
4.96449	4.97908	4.97631	4.97741	4.98345	4.98856	4.9544	4.96724	4.97443	4.95967	4.95503	4.96713	5.00696	4.99339	4.97834	5.03692	5.03386	5.0343	5.0072	5.01747	5.01339	5.04402	5.05468	5.04219	5.04069	5.0396	5.03517	5.02325	5.02782	5.03834	5.02421	5.00222	5.00315	5.00494	4.99666	5.00832	5.01543	4.99266	5.00033	5.02148	5.02639	5.02148	5.00759	5.0093	4.99213
4.97759	4.97415	4.97472	4.96108	4.96338	4.97534	4.96481	4.94758	4.95825	4.95945	4.97157	4.9461	5.00151	4.99583	4.98629	5.04112	5.03619	5.02898	5.02387	5.02111	5.02165	5.03983	5.03476	5.06476	5.02954	5.01882	5.0409	5.02731	5.02054	5.037	5.0264	4.98578	4.98578	5.01411	5.0033	4.99526	5.01323	4.98463	4.98506	4.99438	5.03016	5.03663	5.00999	5.02183	4.98592
4.98051	4.97362	4.98269	4.96468	4.95245	4.95951	5.00584	4.97127	4.97308	4.93875	4.94003	4.94615	4.98513	4.99372	4.9918	5.04542	5.04192	5.03528	5.02686	5.03097	5.02321	5.02743	5.01822	5.03144	5.04133	5.01397	5.01891	5.04342	5.02736	5.03462	5.03329	5.01352	5.01608	5.00437	4.99819	4.9799	4.99947	5.0022	4.99162	5.01568	5.02081	5.00953	5.00077	5.01655	5.00445
4.95989	4.95934	4.95476	5.00045	4.97144	4.97665	4.95104	4.97535	4.97798	4.9541	4.92441	4.97293	4.95762	4.97828	4.98036	5.04887	5.04125	5.03757	4.99693	5.03631	5.03352	5.03131	5.02055	5.01746	5.03606	5.01499	5.03136	5.01809	5.01987	5.02295	5.00065	5.02557	5.03669	5.01006	5.00972	5.00906	5.02707	5.01917	5.00499	5.05915	5.01215	5.01188	5.0002	5.02408	5.01729
4.97968	4.96074	4.95283	4.99042	4.99079	4.99927	4.96668	4.97905	4.9678	4.95387	4.94348	4.94972	4.97106	4.97492	4.97956	5.04559	5.04807	5.03097	5.03019	5.04676	5.0282	5.02907	5.02857	5.01911	5.02751	5.01843	5.02428	5.03651	5.03904	5.02789	5.0204	5.02027	5.04556	5.01376	5.0038	5.00065	5.00901	5.01079	5.0208	5.03449	5.01352	5.00646	4.98087	5.00275	4.99233
4.97757	4.97651	4.9697	4.97589	4.97076	4.9857	4.98262	4.96579	4.9389	4.9737	4.96746	4.9499	4.98164	4.96971	4.97133	5.04264	5.06286	5.03046	5.03923	5.05541	5.0245	5.04039	5.05527	5.03947	5.04393	5.03741	5.04328	5.04819	5.04192	5.02346	5.05236	5.01369	5.02845	5.00957	4.98142	4.99442	5.005	5.05072	5.02829	5.02876	5.05103	5.02937	4.99275	5.00895	4.98869
4.96868	4.95076	4.95737	4.97589	4.96489	4.97065	4.97902	4.94859	4.94167	4.97612	4.9743	4.95907	4.96504	4.95182	4.96705	5.03949	5.05245	5.03611	5.03563	5.04315	5.01939	5.03618	5.04632	5.04295	5.02263	5.03056	5.05325	5.04455	5.02999	5.03023	5.01402	4.98595	4.99023	5.02376	5.0073	4.99306	5.01524	5.03597	5.04479	5.0314	5.03938	5.03432	5.00182	4.98939	4.99537
4.97824	4.98859	4.95819	4.98612	4.98226	4.97762	4.97059	4.98284	4.95186	4.97847	4.97437	4.96223	4.96236	4.96192	4.96993	5.01907	5.04004	5.03468	5.01708	5.0558	5.01958	5.04466	5.01749	5.02998	5.011	5.00893	5.05389	5.02648	5.00968	5.04043	4.98486	5.00075	4.97992	5.03096	5.03708	5.00462	5.04121	4.99493	5.02716	5.01638	5.01198	5.0438	5.01563	4.98196	4.99595
4.96177	4.97772	4.96639	4.98893	4.99204	4.98503	4.96913	4.97451	4.94964	4.97077	4.97694	4.9791	4.97956	4.98035	4.97011	5.01467	5.02742	5.02429	5.02363	5.02495	5.0276	5.03403	5.02358	5.03207	5.02246	5.01296	5.04218	5.0195	5.01997	5.0205	5.01246	5.01797	5.01575	5.04399	5.0341	5.01559	5.02493	5.02095	5.00538	5.02059	5.01068	5.00476	4.99657	4.97917	4.98831
4.96938	4.96791	4.9833	4.9596	4.98352	4.97228	4.96022	4.9652	4.95617	4.98508	4.96945	4.99609	4.97907	4.98731	4.96327	5.00564	5.04421	4.99926	5.01072	4.99753	5.01251	5.04019	5.01511	5.05183	5.01866	5.00637	5.04492	5.02108	5.03962	5.03693	5.02965	5.01102	5.01424	5.0256	5.03777	5.02519	5.02415	5.04725	5.02128	5.04738	5.02048	4.99885	5.00695	4.99084	4.99482
4.95698	4.9624	4.97677	4.95141	4.96743	4.9763	4.96182	4.9668	4.98639	4.98751	4.9752	4.98476	4.96773	4.97692	4.97265	5.00241	5.02607	5.0242	5.0327	5.01065	5.00841	5.02635	5.01877	5.03577	5.02443	5.02257	5.02194	5.04302	5.03083	5.03165	5.02539	5.00887	4.99427	5.00344	5.02616	5.0356	5.02773	5.04239	5.03967	5.01395	5.02377	5.01346	4.99298	5.00294	4.99917
4.97272	4.96984	4.97992	4.97998	4.97318	4.95943	4.98498	4.97885	4.9635	4.95257	4.97268	4.98286	4.95921	4.98301	4.96999	4.98509	5.02088	5.0087	5.02853	5.0363	5.00096	5.03802	5.01367	5.0647	5.02578	5.04001	5.03085	5.0365	5.03101	5.02355	5.03647	5.04165	4.98653	4.9922	5.03783	5.05962	5.02562	5.0291	5.01219	5.01645	5.0511	5.01376	5.01877	5.01816	4.99766
4.96849	4.97041	4.97503	4.96335	4.9641	4.97248	4.9798	4.98286	4.98112	4.95676	4.96967	4.97593	4.9542	4.97053	4.96691	4.98136	4.98959	4.99117	5.02514	5.04234	5.01829	5.01801	5.00943	5.02398	5.02076	5.02267	5.03917	5.03566	5.02945	5.02348	5.02396	5.0289	5.01689	5.00047	5.01932	5.04141	5.03958	5.02962	5.01947	5.02583	5.03264	5.01875	4.9947	4.99011	4.98901
4.95882	4.97156	4.96441	4.9651	4.96359	4.97083	4.97766	4.94266	4.96565	4.98096	4.96428	4.97199	4.97037	4.96361	4.95438	4.97972	4.97379	4.98356	5.00418	5.03966	5.01131	5.01395	5.04515	5.02039	5.02202	5.01701	5.04303	5.05063	5.02746	5.0013	5.01408	4.99213	5.00841	5.03167	4.9939	5.03638	5.03681	5.04741	5.01231	5.01583	5.01022	5.01359	4.99047	5.00419	5.00033
4.96826	4.99294	4.98056	4.97542	4.96349	4.97057	4.97414	4.96398	4.9684	4.97714	4.97265	4.97767	4.97394	4.96509	4.95911	4.98725	4.9833	4.98417	4.99844	4.99625	5.01411	5.00725	5.01568	5.02674	5.03301	5.03209	5.03082	5.05504	5.03148	5.01376	5.02664	5.00531	4.98958	5.0335	5.01863	5.01504	5.01885	5.01454	5.01439	5.02221	5.0283	5.01584	4.98337	4.98237	4.99951
4.95287	4.98728	4.97809	4.99514	4.95578	4.9734	4.97564	4.96	4.98314	4.98969	4.97201	4.96995	4.95906	4.9725	4.97602	4.97795	4.97621	4.96703	5.02048	4.98788	5.03485	5.01516	5.03064	5.03325	5.04131	5.05346	5.04251	5.0445	5.02686	5.02622	5.02344	5.03551	5.01112	5.02259	5.01264	5.01347	5.01237	5.02415	5.03211	5.03644	5.00887	5.01311	4.98849	4.98524	4.98831
4.97548	4.97456	4.97425	4.99635	4.98772	4.99109	4.98473	4.96854	4.98569	4.96098	4.96973	4.97104	4.9733	4.96706	4.96437	4.97934	4.97482	4.98401	5.0158	5.00899	5.0213	5.01784	5.03853	5.06036	5.03294	5.04701	5.04667	5.02188	5.03079	5.044	5.03372	5.03271	5.02066	5.01005	5.00647	5.01575	5.00826	5.01162	5.01517	5.03148	5.01601	5.00998	5.00078	4.99669	4.99868
4.95514	4.96446	4.97002	4.99444	4.98499	4.9928	4.96173	4.96563	4.99073	4.96766	4.97875	4.97866	4.95173	4.97156	4.95833	4.96928	4.96117	4.97824	4.98763	5.00401	5.00539	5.01914	5.01123	5.0482	5.01716	5.02944	5.03539	5.00216	5.03185	5.01621	5.05207	5.03348	5.0351	5.02714	5.01849	5.04049	5.02701	5.01719	5.008	4.9728	5.03142	5.01303	4.98152	4.99583	4.98244
4.96682	4.9711	4.96231	4.94792	4.96748	4.98779	4.9647	4.97089	4.98193	4.97384	4.98042	4.97858	4.95274	4.97156	4.98666	4.9662	4.96912	4.98117	4.97546	4.98893	5.01756	5.01161	5.01021	5.02464	5.01177	5.00888	5.02131	5.01637	5.03003	5.04539	5.05149	5.04031	5.04467	5.02927	5.02967	5.00537	5.03007	5.02677	5.01652	4.99727	5.01991	5.02847	4.99939	5.00173	5.00043
4.97823	4.9794	4.977	4.9625	4.96811	4.9882	4.96527	4.97405	4.9647	4.97188	4.96055	4.97223	4.96921	4.97287	4.98778	4.94261	4.94506	4.96197	4.99717	4.9957	5.02147	5.03522	5.02427	5.02569	5.04219	5.01324	5.01431	5.03319	5.03705	5.06012	5.03094	5.03797	5.02584	5.03985	5.0626	5.00393	5.02203	5.03295	5.02506	5.0162	5.01574	5.01935	5.01518	5.01045	4.99432
4.97205	4.97007	4.9782	4.97034	4.97277	4.96304	4.97455	4.97375	4.97409	4.96759	4.962	4.969	4.97357	4.97475	4.97007	4.95266	4.94948	4.94769	5.00051	4.99903	5.01732	5.03932	5.03371	5.02022	5.03293	5.00904	5.01151	5.04557	5.04134	5.02698	5.04673	5.0431	5.0265	5.02531	5.03413	5.00637	5.01268	5.00733	5.00154	5.00423	5.02015	5.01761	5.00315	5.00801	5.00583
4.95974	4.99742	4.9877	4.96981	5.00694	4.98001	4.99126	4.9745	4.98458	4.96351	4.9469	4.96625	4.96444	4.93499	4.97051	4.97854	4.96088	4.95725	5.00953	4.9983	5.02041	5.03059	5.03543	5.01864	5.01662	5.03304	5.01739	5.03388	5.04089	5.01511	5.03481	5.03685	5.04532	5.03443	5.04036	5.00496	5.00037	5.02236	5.00702	4.99001	4.98482	5.02103	4.98673	5.00284	5.00269
4.961	4.95858	4.96617	4.95902	4.99301	4.99795	4.98258	4.97065	4.96052	4.95306	4.96304	4.98086	4.97127	4.95381	4.97522	4.97589	4.99544	4.97881	5.01208	5.01084	5.01258	5.02957	5.02377	5.02853	5.02882	5.03929	5.03915	5.019	5.03697	5.03376	5.00957	5.02027	5.03901	5.03245	5.01787	5.00703	4.99898	5.01972	5.03247	4.99601	4.99765	4.99763	5.00177	5.02199	4.99994
4.97025	4.96263	4.97355	4.95647	4.9781	4.98809	4.9794	4.96212	4.95543	4.9429	4.9483	4.99212	4.98274	4.97379	4.97855	4.96099	4.97018	4.96845	4.99654	5.01082	5.0061	5.02632	5.03836	5.02871	5.02891	5.01628	5.02996	5.03117	5.0479	5.04195	5.01566	5.01457	5.04006	5.0449	5.02631	5.01184	5.01692	5.00112	5.0209	5.00742	5.00923	4.99286	4.98968	5.04054	5.01154
4.97831	4.98356	4.98869	4.96299	4.97653	4.97961	4.98752	4.95656	4.94346	4.95715	4.94965	4.95851	4.96491	4.96379	4.96008	4.98232	4.96754	4.95835	4.99085	4.99405	4.99615	5.01726	5.02554	5.0309	5.02281	5.01907	5.0147	5.02711	5.03215	5.02854	5.02675	5.02412	5.04658	5.05299	5.03858	5.00469	5.01807	5.01105	5.01254	5.01645	5.01929	5.0319	4.98729	5.00675	5.01101
4.98025	4.97531	4.971	4.96873	4.97327	4.99482	4.98628	4.9656	4.95828	4.95681	4.9674	4.95388	4.95834	4.95482	4.95751	4.96671	4.9677	4.96832	4.98256	4.98062	5.01561	5.01958	4.99586	5.02985	5.0083	5.03422	5.02089	5.01796	5.01452	5.01817	5.05977	5.01381	5.05485	5.06039	5.05177	5.02184	5.02362	5.03147	5.01386	5.00255	5.00022	5.00602	4.98109	4.99798	4.98359
4.98206	4.97844	4.97218	4.97436	4.97442	4.97448	4.98387	4.97535	4.96232	4.96084	4.96375	4.97117	4.97904	4.95445	4.95486	4.96998	4.96733	4.97657	4.98797	4.98386	4.99852	5.00746	4.98921	5.00818	5.01583	5.01948	5.01791	5.04259	5.03245	5.02349	5.04808	5.03053	5.02186	5.04486	5.0472	5.03777	5.02128	5.0327	5.01073	5.00334	5.00965	4.99921	5.00854	4.99559	4.97924
4.95222	4.97154	4.95338	4.97168	5.00978	4.98276	4.9861	4.97977	4.96518	4.97424	4.9521	4.95879	4.99999	4.94229	4.94918	4.96036	4.95739	4.97836	4.97823	4.95788	4.9827	5.03009	4.99341	5.01439	5.01448	5.01705	5.02428	5.03667	5.00793	5.03579	5.04043	5.04379	5.03199	5.03168	5.06108	5.05703	5.00741	5.01494	5.00856	4.98678	5.02086	5.02727	4.99659	4.97615	4.99621
4.96039	4.96142	4.95678	4.96594	4.95837	4.98851	4.9704	4.96492	4.9701	4.9744	4.94726	4.95671	4.98765	4.9715	4.9664	4.96851	4.98571	4.96277	4.98241	4.97134	4.9753	5.0265	5.01321	5.01799	5.01169	5.02865	5.01644	5.03201	5.01432	5.01762	5.03357	5.04666	5.04223	5.0273	5.0625	5.04417	5.02857	5.02744	5.02295	4.99243	5.00598	5.03163	4.98461	4.98623	5.00285
4.96821	4.97596	4.98147	4.97575	4.97326	4.98287	4.9685	4.96003	4.96793	4.98157	4.97732	4.97185	4.9677	4.97532	4.97136	4.96693	4.99746	4.95872	4.97916	4.97436	4.98653	5.02275	5.01232	5.02322	5.00635	5.02379	5.00373	5.04233	5.03557	5.02058	5.02505	5.03471	5.03639	5.02452	5.02254	5.02335	5.05326	5.02903	5.02924	4.99544	4.98944	5.01847	4.97428	5.00229	5.00947
4.97184	4.98184	4.98565	4.97075	4.97443	4.97994	4.97051	4.97536	4.9647	4.97613	4.98084	4.96102	4.94955	4.9589	4.96346	4.97183	4.98573	4.96605	4.98645	4.98068	4.97835	5.01186	4.99418	5.01353	5.0267	5.01548	5.00759	5.04402	5.03804	5.04645	5.0405	5.03786	5.061	5.04791	5.02519	5.02979	5.04385	5.0391	5.03564	5.01113	4.99655	4.98917	4.9834	5.00875	5.0177
4.99203	4.982	4.96603	4.9822	4.9731	4.96481	4.98042	4.96996	4.95877	4.97503	4.97543	4.96412	4.92658	4.96498	4.96652	4.97044	4.97201	4.95291	4.95952	4.96963	4.95155	4.99392	4.98989	5.01149	4.98773	5.02133	5.0078	5.03089	5.02067	5.02323	5.04299	5.00209	5.03852	5.02373	5.0209	5.02942	5.03844	5.02089	5.02019	4.96695	4.99723	4.99543	4.99405	5.02854	5.029
4.97813	4.98482	4.98449	4.98571	4.98606	4.98403	4.96579	4.96184	4.98627	4.96973	4.97205	4.99056	4.95705	4.96042	4.95215	4.95583	4.95623	4.9557	4.96461	4.96348	4.94715	5.0143	5.01823	5.01728	5.01048	5.01847	5.01409	5.05418	5.02375	5.00482	5.04235	5.02253	5.03288	5.02195	5.02939	5.04285	5.03502	5.02995	5.03397	4.98364	4.97698	5.00768	4.99716	5.01882	5.01134
4.97389	4.98848	4.96257	4.99489	5.00183	4.99075	4.96704	4.96173	4.96564	4.98703	4.97623	4.98125	4.98879	4.97588	4.95594	4.94821	4.96301	4.95539	4.97537	4.95534	4.94599	5.01378	5.02748	5.00263	5.0217	5.02094	5.02057	5.06287	5.02	5.01247	5.01924	5.03662	5.01136	5.00542	5.02513	5.00518	5.03596	5.02501	5.03773	5.01322	4.98472	4.99756	5.00551	5.02467	4.98454
4.97108	4.97042	4.97925	4.9844	5.00803	4.96941	4.97646	4.97217	4.9913	4.99405	4.99527	4.99508	4.96394	4.96343	4.96372	4.97254	4.96933	4.96338	4.967	4.9586	4.95807	5.01619	5.00607	4.98907	5.03847	5.03188	5.01183	5.05429	5.03144	5.01446	5.03916	5.04724	5.03133	5.02445	5.02579	5.03253	5.03698	5.03137	5.02719	5.03379	5.02979	5.02128	4.98188	4.99483	4.99059
4.99494	4.94317	4.96061	4.95061	5.00322	4.99038	4.98457	4.9601	4.97989	5.0019	4.97203	4.9795	4.95474	4.97489	4.9694	4.96903	4.97397	4.96299	4.97012	4.97457	4.98369	5.03777	5.0063	5.00401	5.00977	5.03754	5.0162	5.04249	5.03425	5.01402	5.04298	5.02849	5.02798	5.0701	5.05036	5.0625	5.03528	5.03688	5.00326	5.03062	5.01301	5.01793	4.9689	5.02315	5.00084
4.97994	4.97435	4.95694	4.96318	4.97945	4.98617	4.97264	4.97392	4.96444	4.96668	4.94168	4.97338	4.95426	4.96917	4.98798	4.96496	4.97532	4.97558	4.97664	4.97771	4.96817	5.04253	5.01123	4.99927	5.01073	5.00932	5.02952	5.03143	5.04211	5.04316	5.03153	5.02962	5.02142	5.06476	5.05527	5.04541	5.02221	5.02958	5.02907	5.00094	5.01929	5.01909	4.9787	5.00575	5.00804
4.96033	4.96768	4.96147	4.98687	4.97783	4.97021	4.95179	4.95834	4.95626	4.96866	4.95369	4.97348	4.96292	4.95578	4.9884	4.96972	4.96372	4.97253	4.96545	4.96647	4.96711	5.01965	5.00729	4.99722	5.0231	5.01689	5.04242	5.03926	5.04272	5.04764	5.02553	5.0401	5.02951	5.03365	5.05668	5.03314	5.0248	5.03928	5.04001	4.98402	5.00383	5.02116	4.9867	4.98033	4.99504
4.97616	4.98511	4.97593	4.98863	4.97865	4.96878	4.96087	4.96647	4.97553	4.9903	4.96995	4.97075	4.9511	4.96863	4.96324	4.96169	4.95656	4.96305	4.96712	4.95866	4.9676	4.98071	5.00652	5.00264	5.03468	5.02187	5.01002	5.04778	5.04651	5.03519	5.03386	5.03331	5.0271	5.02355	5.03999	5.0399	5.01272	5.03026	5.04219	5.01703	5.01891	5.04106	4.98577	4.97891	4.97232
4.99079	4.99194	4.97136	4.97552	4.96666	4.98055	4.93907	4.97609	4.98857	5.01231	4.97276	4.96233	4.95619	4.99087	4.95671	4.99045	4.96438	4.94657	4.96763	4.95805	4.94691	4.97266	5.01202	4.99697	5.00881	5.02328	5.00409	5.04887	5.05216	5.03626	5.01717	5.03423	5.02895	5.01943	5.02399	5.03142	5.00613	5.014	5.05179	5.02446	5.00752	5.00021	4.97898	4.98714	5.00112
4.97321	4.97256	4.9522	4.96873	4.9729	4.97864	4.9631	4.98247	4.98232	4.99211	4.98495	4.97486	4.95477	4.97466	4.98314	4.98459	4.96802	4.95031	4.96502	4.96401	4.95313	4.97591	4.99459	4.99154	5.00504	5.00982	5.00703	5.02535	5.02664	5.02361	5.03166	5.03173	5.02126	5.02536	5.01854	5.03387	5.03154	5.03655	5.04496	4.99196	5.00308	5.01453	4.98206	4.98256	4.9815
4.99238	4.96927	4.96264	4.95919	4.95138	4.9666	4.97894	4.99317	4.97012	4.99314	4.98556	4.97855	4.95493	4.95947	4.96593	4.99482	4.97488	4.96274	4.9615	4.9753	4.94939	4.9766	4.99501	4.97117	4.98948	4.99929	5.00989	5.01257	5.02495	5.03282	5.04234	5.0569	5.02731	5.02156	5.00071	5.02471	5.01972	5.04226	5.01968	4.97559	5.00187	4.99661	4.97574	4.99227	4.94768
4.97584	4.96314	4.97919	4.98602	4.97483	4.96096	4.9648	4.96386	4.97765	4.98028	4.97208	4.97556	4.95448	4.95956	4.96683	4.9747	4.9742	4.96605	4.94832	4.96389	4.96841	4.98427	4.97587	4.97649	5.00276	5.00053	5.00364	5.01586	5.02346	5.03666	5.02419	5.04207	5.04186	5.03865	5.03033	5.02825	5.01936	5.02966	5.02654	4.98146	4.99694	5.0225	5.00043	4.991	4.97446
4.96589	4.93913	4.9887	4.99133	4.95702	4.94695	4.99183	4.99202	4.97814	4.97818	4.94418	4.95925	4.95981	4.94771	4.96972	4.95833	4.97054	4.97433	4.93836	4.94878	4.96485	5.00978	4.97963	4.98379	5.00513	5.00444	5.01417	5.03919	5.02096	5.02035	5.00989	5.04846	5.03433	5.05067	5.02856	5.03887	5.03683	5.05887	5.03306	4.98902	4.9965	5.01679	4.99748	5.02185	4.99791
4.95951	4.96223	4.97625	4.99243	4.97345	4.96028	4.98061	4.9811	4.98299	4.97007	4.96557	4.95711	4.98069	4.96941	4.9716	4.96083	4.97029	4.98397	4.95818	4.94485	4.95418	4.98769	4.99701	4.99564	5.00182	4.98215	4.98877	5.02992	5.02247	5.01642	5.00505	5.03444	5.06627	5.04006	5.03819	5.04256	5.02767	5.02122	5.04348	4.98542	4.97527	4.98907	5.005	5.00364	4.98928
4.9524	4.95781	4.96567	4.95601	4.98706	4.9798	4.95407	4.96294	4.98496	4.967	4.98068	4.9592	4.97457	4.98868	4.98663	4.94978	4.96916	4.99103	4.95217	4.94206	4.9627	4.97555	5.00075	4.99886	5.00442	5.00091	4.99052	5.03639	5.01015	5.00444	5.00001	5.00562	5.05299	5.03639	5.03208	5.03554	5.03567	5.00538	5.04467	4.99018	4.97166	4.98847	4.98843	5.00526	4.98424
4.9651	4.95377	4.94572	4.94588	4.9582	4.97325	4.95407	4.95996	4.97252	4.97642	4.96062	4.95993	4.9662	4.96301	4.96195	4.94293	4.96874	4.98415	4.95882	4.97198	4.99419	4.97858	4.97471	4.98424	4.98988	4.992	4.99992	5.03094	5.01969	5.01212	5.01271	5.00082	4.99941	5.02981	5.03297	5.05614	5.0122	5.02276	5.03574	4.98977	4.99011	4.98319	4.99141	4.99151	4.99295
4.9879	4.9661	4.95856	4.96519	4.95536	4.99786	4.97471	4.957	4.97921	4.97572	4.95666	4.97184	4.96153	4.94758	4.95348	4.95591	4.96543	4.97949	4.97646	4.98358	4.97564	4.98567	4.96038	4.99149	5.00247	4.9839	4.98291	5.00769	5.02417	5.01908	4.99066	5.01276	5.01677	5.0133	5.02109	5.0491	5.00266	5.01389	5.02664	4.98025	5.01163	4.99789	4.97258	4.98365	5.00275
4.98364	4.96581	4.96814	4.98838	4.97559	4.97663	4.98153	4.96191	4.95766	4.97927	4.97049	4.98736	4.96552	4.95556	4.96027	4.96908	4.96625	4.97852	4.96019	4.97681	4.95567	4.9892	4.96719	4.96715	5.00316	4.99461	4.97749	5.03585	5.03788	5.0149	5.01134	5.02542	5.0307	5.00719	5.01235	5.04312	5.01339	5.0067	5.00562	5.00942	5.00455	4.99237	4.99986	4.99917	4.9955
4.99578	4.94943	4.96282	4.99804	4.99896	4.98078	4.97206	4.96225	4.9644	4.97469	4.96443	4.95594	4.96392	4.96944	4.97861	4.97239	4.95663	4.98114	4.96479	4.96225	4.96725	5.00195	4.97135	4.97486	4.99297	4.99433	4.98103	4.99257	5.02664	5.00957	5.03986	5.02271	5.02929	5.01842	5.02291	5.05388	5.03103	5.01375	5.0238	5.02154	5.00386	4.99485	4.98383	5.0142	4.99606
4.98628	4.9568	4.95702	4.98282	5.00474	5.01123	4.96878	4.97701	4.97647	4.96746	4.9714	4.95585	4.95499	4.97548	4.96535	4.99035	4.97482	4.9658	4.98335	4.97435	4.96525	4.98756	4.97741	4.96688	4.96969	4.97477	4.98792	5.01103	5.02216	5.02642	5.04439	5.026	5.02284	5.04686	5.05177	5.05149	5.02302	5.02481	5.03827	5.01255	5.00353	4.98624	4.99715	5.00931	5.00088
4.96811	4.966	4.96585	4.97008	4.99813	5.01162	4.97647	4.96793	4.98473	4.97936	4.99549	4.96551	4.9506	4.96914	4.95287	4.99692	4.97656	4.96913	4.98574	4.97755	4.9786	4.98793	4.99874	4.96516	4.9592	4.97504	4.9944	5.03139	5.02282	5.02948	5.02895	5.0458	5.03949	5.05016	5.03918	5.03201	5.00256	5.02731	5.03767	5.01361	5.01268	4.98004	5.00426	5.02187	5.0124
4.9557	4.94445	4.94712	4.98579	4.97586	4.96505	4.97998	4.97515	4.9777	4.98897	4.97982	4.98324	4.95707	4.96018	4.9658	4.96802	4.97617	4.96637	4.97541	4.97067	4.9624	4.98235	4.98199	4.96896	4.96359	4.96604	4.98067	5.04138	5.02893	5.02606	5.03293	5.03826	5.03616	5.03237	5.03376	5.03375	5.01059	4.9852	5.01701	4.99645	5.02684	5.01933	5.02829	5.02308	5.0149
4.94846	4.95775	4.96061	4.97837	4.98488	4.97038	4.96654	4.95284	4.95792	5.00005	4.95691	4.97793	4.96037	4.94707	4.95256	4.94507	4.9811	4.97928	4.95852	4.99329	4.97739	4.97502	4.95836	4.96727	4.97321	4.95274	4.95925	5.03589	5.01907	5.02292	5.01156	5.01537	5.03971	5.03215	5.02685	5.03973	5.01181	4.98705	5.0193	4.97506	5.00375	5.02246	5.03961	5.00165	4.96572
4.97095	4.95021	4.93726	4.97558	4.97546	4.96653	4.98316	4.96999	4.96684	4.97317	4.97642	4.98082	4.98205	4.96074	4.96549	4.95954	4.95941	4.98639	4.95852	4.98702	4.98081	4.96366	4.95972	4.96615	4.97424	4.96208	4.93933	5.04258	5.02145	5.00628	5.0179	5.00739	5.02756	5.05748	5.05229	5.05719	5.01383	5.00861	5.02237	5.00727	4.99159	4.99546	5.01359	5.02113	5.01883
4.97275	4.96898	4.95133	5.0097	4.98601	4.99141	4.96621	4.96192	4.97272	4.96422	4.99241	4.98548	4.95298	4.97406	4.96924	4.96315	4.95483	4.98459	4.96286	4.97861	4.96205	4.98452	4.96352	4.96968	4.95801	4.97138	4.94841	5.00704	5.01509	5.02534	4.99838	4.99886	5.02558	5.02466	5.05004	5.0749	5.02166	5.01586	4.98957	5.00955	4.98364	5.00763	5.01609	5.01919	4.99627
4.99647	4.99739	4.99401	4.98047	5.00311	4.99294	4.97985	4.96108	4.95739	4.96311	4.95903	4.98388	4.96528	4.98111	4.99019	4.9732	4.97932	4.97886	4.95826	4.95294	4.97475	4.98389	4.98047	4.9497	4.97559	4.96785	4.96789	5.00904	5.01096	5.02478	5.0003	5.01781	5.03386	5.03923	5.0415	5.0559	5.01015	5.02243	5.02852	5.00858	4.99652	4.97914	5.00996	5.00105	4.98912
4.98126	4.95622	5.00348	4.96738	4.97569	4.98633	4.99372	4.97645	4.95584	4.97612	4.94617	4.95559	4.97307	4.97499	4.9959	4.9897	4.9823	4.96719	4.97489	4.9506	4.97191	4.96406	4.96485	4.94681	4.97133	4.94795	4.96237	5.02577	5.04047	5.02462	4.98155	5.00294	5.027	5.03667	5.01553	5.05041	4.97425	5.0118	5.01569	5.01222	5.00027	4.99755	5.00886	5.00536	4.99479
4.9596	4.96031	4.97716	4.98577	4.97699	4.97189	4.98469	4.97028	4.96218	4.95952	4.96605	4.96152	4.97078	4.96084	4.96502	4.97372	4.97135	4.97276	4.97294	4.9533	4.9528	4.95648	4.96325	4.95184	4.95814	4.92108	4.94329	5.01944	5.01184	5.01086	4.99537	4.99564	5.01348	5.01989	5.02732	5.03837	5.00471	4.98043	4.99801	5.01226	5.01192	4.9946	5.00648	5.01469	5.00339
4.94627	4.96438	4.96525	4.98319	4.95039	4.96779	4.99019	4.99828	4.98097	4.95521	4.95461	4.9468	4.96349	4.96685	4.94177	4.97301	4.94439	4.97558	4.95715	4.97398	4.96902	4.95562	4.9382	4.94994	4.97518	4.95386	4.94529	4.98859	5.01377	5.01466	5.0142	5.00196	5.00941	5.01483	5.01327	5.02796	5.05394	5.00001	4.99724	4.99851	5.02761	5.00358	5.00877	4.99499	4.98978
4.95839	4.9844	4.98598	4.97286	4.96654	4.97092	4.97537	4.99229	4.9897	4.98148	4.97083	4.9604	4.97671	4.96431	4.93931	4.98317	4.96748	4.9594	4.96643	4.96687	4.95176	4.96684	4.96234	4.96513	4.95287	4.96369	4.95311	4.98159	4.98206	4.9855	5.01773	5.02355	5.02244	5.00179	5.02249	5.04245	5.02238	5.02533	5.01611	5.01201	5.00704	5.00053	4.99919	4.97562	4.98348
4.95483	4.98436	4.97382	4.94081	4.97292	4.98732	4.95292	4.96437	4.97995	4.98393	4.9745	4.98135	4.95738	4.96332	4.9359	5.00203	4.97872	4.97752	4.96901	4.99186	4.94878	4.98347	4.96115	4.96037	4.94795	4.96604	4.97356	4.9995	4.98482	5.00185	5.00254	5.00751	5.0021	5.00586	5.01921	5.03624	5.00619	5.04158	5.03251	5.00301	5.01146	4.98035	5.00021	4.97293	4.99916
4.95277	4.9786	4.96109	4.95948	4.98147	4.98447	4.96498	4.95887	4.97492	4.97229	4.97029	4.97927	4.96933	4.96717	4.96286	4.95943	4.97128	4.98947	4.97852	4.98072	4.97727	4.9635	4.95613	4.95325	4.95589	4.96118	4.97535	4.97259	4.96882	4.9709	4.99709	4.98484	4.98451	5.01248	5.01878	5.01515	4.99673	5.01742	5.01663	5.00878	5.01625	5.00859	4.98133	4.98892	4.98562
4.95419	4.98669	4.97304	4.95225	4.9751	4.982	4.95101	4.96718	4.97597	4.97154	4.97161	4.9849	4.95488	4.96232	4.97894	4.97615	4.96872	4.96362	4.97098	4.97091	4.95008	4.94828	4.94268	4.93532	4.96878	4.94899	4.95428	4.97464	4.95979	4.95927	4.9886	4.96574	4.98598	4.99605	5.02032	5.0108	5.01514	5.01561	5.0328	5.01696	5.03185	5.00128	4.97407	4.98886	4.98691
4.96805	4.96187	4.97144	4.96801	4.96024	4.96834	4.96601	4.97506	4.97465	4.97683	4.96657	4.96884	4.95851	4.96388	4.97581	4.97056	4.98237	4.97175	4.98234	4.98588	4.95945	4.95544	4.94655	4.96115	4.96549	4.95487	4.96509	4.98657	4.98142	4.96151	4.99209	4.98744	4.9784	5.02364	5.0153	5.0182	5.02553	5.04218	5.02969	5.01434	5.02922	5.02997	4.98236	4.97791	4.99222
4.97083	4.95185	4.95684	4.97014	4.97354	4.97481	4.97996	4.96934	4.97665	4.9751	4.95958	4.97209	4.96971	4.96891	4.97403	4.97124	4.96811	4.96714	4.97302	4.94839	4.97106	4.97344	4.95429	4.96466	4.96956	4.93978	4.97996	4.97243	4.97456	4.96323	4.97777	4.94286	4.9725	5.02554	4.9906	5.00276	4.99345	4.99957	5.01654	5.01035	5.02279	5.026	4.98574	5.01333	5.00978
4.96952	4.9736	4.9354	4.95962	4.969	4.96664	4.97051	4.96235	4.96042	4.97788	4.97474	4.96647	4.96266	4.942	4.9432	4.97168	4.98841	4.98058	4.96362	4.96197	4.9576	4.97858	4.9632	4.97155	4.96427	4.96324	4.96123	4.97073	4.97861	4.97249	4.99818	4.99176	4.97302	5.01846	5.0117	4.99126	4.99485	5.00024	5.0098	5.00796	5.01987	5.01933	5.00161	5.00978	4.99019
4.9446	4.96948	4.9405	4.95786	4.97286	4.96832	4.96559	4.97628	4.96149	4.97663	4.9759	4.96203	4.97977	4.96945	4.94473	4.96445	4.97351	4.9885	4.96185	4.97143	4.96739	4.97278	4.98184	4.96891	4.94496	4.97355	4.95584	4.964	4.97563	4.97343	4.98223	4.99025	4.99192	5.01907	5.0176	4.99555	4.99024	4.98464	4.99411	4.99726	5.01033	5.01537	5.003	5.01794	4.99785
4.95888	4.96449	4.9568	4.985	4.9741	4.96906	4.95404	4.95951	4.98018	4.96898	4.96323	4.96322	4.97583	4.97579	4.95785	4.96563	4.96013	4.96047	4.96795	4.96374	4.95786	4.97059	4.97587	4.95263	4.96455	4.95962	4.97245	4.95426	4.9479	4.96959	4.96124	4.96516	4.97229	5.02651	5.01824	5.00265	5.0047	4.99802	5.00118	5.02302	5.02218	5.00303	4.99399	5.00561	4.99565
4.97596	4.97539	4.97559	5.004	4.97897	4.95854	4.96744	4.94412	4.95195	4.95189	4.95672	4.98292	4.98655	4.97848	4.985	4.94782	4.96085	4.97681	4.95637	4.97475	4.97844	4.96877	4.96361	4.95039	4.9887	4.95562	4.96066	4.97831	4.94602	4.97291	4.97905	4.95501	4.95754	5.01746	5.02705	4.99651	5.00925	5.00146	5.01032	5.06681	5.04542	5.02456	5.02154	5.01091	4.98494
4.97964	4.97453	4.96248	4.96875	4.97962	4.97052	4.97183	4.96538	4.9537	4.9839	4.96603	4.97332	4.97823	4.98538	4.99261	4.98214	4.96999	4.9698	4.95666	4.97887	4.96613	4.97187	4.95679	4.96385	4.97691	4.96986	4.95654	4.97617	4.9608	4.95973	4.97034	4.96702	4.96327	5.02101	5.02487	5.01477	4.99789	5.00259	5.01224	5.00871	5.02356	5.0201	5.01254	5.01299	4.9923
4.9599	4.97968	4.96914	4.95184	4.97096	4.97645	4.94814	4.96032	4.96196	4.99298	4.96319	4.96306	4.96138	4.98284	4.97685	4.97296	4.97067	4.97366	4.97111	4.98779	4.9715	4.96839	4.96041	4.95058	4.97577	4.96824	4.96037	4.98842	4.96008	4.96141	4.97297	4.97905	4.97611	5.01038	5.02085	5.02624	4.99544	4.99617	5.02715	5.01225	5.00967	5.01487	5.01043	5.03245	5.00063
4.94872	4.9536	4.97395	4.96846	4.96434	4.97712	4.97496	4.96988	4.95735	4.98326	4.96666	4.94993	4.96253	4.96625	4.98428	4.98287	4.96919	4.96601	4.9706	4.973	4.97889	4.96885	4.97306	4.97523	4.991	4.97902	4.96338	4.97391	4.96595	4.94488	4.97561	4.94868	4.96331	5.00742	5.01332	4.99904	4.98721	4.99468	5.0022	5.03025	5.00995	5.02172	5.01495	5.00021	4.97281
4.9476	4.98422	4.97754	4.95693	4.97208	4.98576	4.99047	4.97907	4.96423	4.97896	4.97938	4.96698	4.96205	4.96357	4.98396	5.00256	4.96402	4.96175	4.96787	4.94893	4.96773	4.95713	4.95742	4.97587	4.99677	4.9689	4.96416	4.95528	4.95998	4.95257	4.97555	4.94439	4.9557	5.00871	4.99589	4.99428	4.97707	4.9818	4.99499	5.0367	5.02459	5.0347	5.02302	5.02031	4.98729
4.96182	4.95202	4.9679	4.96484	4.98093	4.98049	4.99076	4.96669	4.97286	4.97231	4.96668	4.97401	4.96894	4.97207	4.98032	4.98674	4.97295	4.95162	4.96798	4.98603	4.97724	4.95809	4.96936	4.98385	4.96709	4.96223	4.9608	4.95367	4.95206	4.97482	4.95698	4.97224	4.9766	5.00083	4.98625	4.99775	4.98064	4.97308	4.99118	5.01817	5.02052	5.01752	5.00107	5.00554	4.99977
4.97703	4.94239	4.96753	4.96152	4.97467	4.97154	4.97187	4.96276	4.97131	5.00491	4.95165	4.95258	4.9638	4.96565	4.95911	4.97693	4.97175	4.95479	4.96867	4.98025	4.98615	4.97865	4.97986	4.99779	4.96795	4.96249	4.96389	4.97081	4.95999	4.98603	4.97138	4.97407	4.95341	4.99617	5.00067	5.01386	4.97461	4.97033	4.99937	5.02782	5.02588	5.00366	4.99214	5.01698	5.00133
4.96874	4.95024	4.96764	4.97815	4.96949	4.99253	4.9708	4.97797	4.96539	4.9745	4.95814	4.92215	4.95918	4.96241	4.97637	4.97369	4.97294	4.96104	4.95864	4.96641	4.97077	4.97254	4.97921	4.99267	4.95961	4.96658	4.98016	4.94754	4.96115	4.96487	4.98419	4.97953	4.94351	4.99036	5.00273	5.01115	5.00682	4.9915	4.98502	5.00502	5.02403	5.0204	4.98891	5.00082	4.99471
4.99306	4.95254	4.9497	4.98387	4.96299	4.97078	4.93154	4.97067	4.98463	4.95466	4.97005	4.94762	4.94637	4.95672	4.9763	4.97651	4.97865	4.95373	4.96359	4.98336	4.9759	4.98884	4.96047	4.94886	4.93626	4.9512	4.95215	4.94568	4.97331	4.97265	4.97	4.97901	4.95475	4.99038	4.99974	5.01644	5.00858	5.01283	4.98974	5.01404	5.02714	5.04935	4.97122	5.00462	4.99073
4.97875	4.96269	4.96669	4.97481	4.97925	4.96755	4.95959	4.96211	4.97118	4.97428	4.96873	4.99063	4.95488	4.9515	4.96273	4.96804	4.96684	4.96783	4.96572	4.97891	4.99202	4.99577	4.98627	4.97089	4.93614	4.95685	4.9697	4.96846	4.97275	4.97264	4.95315	4.96184	4.96967	4.99887	4.98808	4.97442	5.0058	5.00918	5.00743	5.02219	5.02556	5.03189	4.98067	4.99381	5.00064
4.97685	4.96754	4.96824	4.96076	5.00389	4.96715	4.97978	4.97907	4.96434	4.97532	4.94458	4.98134	4.96049	4.95966	4.95669	4.97009	4.95303	4.97102	4.9897	4.9838	4.98689	4.98239	4.96859	4.98011	4.94041	4.96907	4.96277	4.96491	4.96152	4.96819	4.97667	4.96727	4.97841	5.00571	4.98761	4.96848	5.01031	5.00717	4.9956	5.01186	5.0279	5.02453	4.99239	4.99509	4.98438
4.96495	4.97405	4.97077	4.97073	4.99273	4.98704	4.96783	4.95137	4.96211	4.9627	4.95284	4.96733	4.96465	4.96487	4.95882	4.96427	4.97494	4.96226	4.98016	4.96564	4.96061	4.96179	4.94797	4.94386	4.95906	4.96058	4.95693	4.96599	4.94916	4.96089	4.97174	4.95181	4.96781	4.99097	4.97357	4.95629	4.99827	5.01206	5.00632	4.99517	4.99216	5.01709	5.00224	5.00145	4.97914
4.96165	4.97327	4.97658	4.96698	4.95972	4.98209	4.95636	4.95617	4.96302	4.97131	4.96628	4.97509	4.95012	4.95367	4.9614	4.95782	4.9656	4.94867	4.98004	4.96023	4.95124	4.95013	4.97555	4.95116	4.96283	4.95851	4.95007	4.97551	4.9542	4.96203	4.959	5.00174	4.98634	4.97525	4.98156	4.96488	4.98052	5.0102	5.01508	4.99071	4.99933	5.0077	4.9806	4.99414	4.98964
4.98664	4.9864	4.98551	4.97032	4.9894	4.98535	4.97392	4.95325	4.94616	4.98152	4.9737	4.97417	4.95943	4.97232	4.97863	4.95575	4.97982	4.97428	4.97335	4.96888	4.96503	4.94428	4.96075	4.97885	4.96985	4.96009	4.95399	4.96248	4.95675	4.95167	4.9725	4.97227	4.96437	4.96663	4.97488	4.96604	4.99486	5.00733	5.00921	5.01788	5.01213	5.01487	4.98727	4.98907	4.98958
4.98139	4.97448	4.97115	4.97668	4.98849	4.97822	4.98318	4.954	4.96351	4.99916	4.98694	4.97799	4.98517	4.97255	4.97004	4.97125	4.97342	4.97357	4.97708	4.96409	4.97381	4.9645	4.95197	4.95345	4.97235	4.95685	4.9588	4.97493	4.97369	4.97298	4.96586	4.97175	4.97248	4.97255	4.97234	4.96897	5.00226	4.99266	5.00429	5.00963	5.01097	5.0333	4.98629	4.99501	5.00739
4.97147	4.96434	4.97537	4.9929	4.9796	4.97339	4.96146	4.96039	4.9591	4.99398	5.00083	4.97315	4.97461	4.96097	4.94592	4.97814	4.98178	4.98177	4.95195	4.95628	4.99205	4.96079	4.95479	4.92982	4.97568	4.95338	4.94132	4.96014	4.95102	4.94865	4.97827	4.98281	4.9951	4.99273	4.96953	4.96823	5.01467	4.98908	5.00946	5.01649	5.00635	5.00569	4.98123	4.99562	4.99594
4.96593	4.95125	4.97159	4.97148	4.95315	4.98246	4.9606	4.96732	4.9722	4.95476	4.98723	4.9707	4.9504	4.95809	4.94645	4.96621	4.97904	4.99413	4.98408	4.95669	4.99376	4.95242	4.96473	4.95519	4.96371	4.9443	4.95068	4.98123	4.94378	4.96327	4.95461	4.98294	4.98133	4.99322	4.95493	4.97176	5.00899	4.98407	4.99778	5.01284	5.00616	5.00851	4.97203	5.00191	5.00391
4.97617	4.96971	4.9473	4.98462	4.97701	4.97738	4.95079	4.95935	4.95208	4.96327	4.96146	4.97387	4.96319	4.96058	4.94901	4.97398	4.97884	4.97341	4.97695	4.98216	4.97565	4.96731	4.9555	4.95626	4.95756	4.94742	4.95702	4.96864	4.95934	4.94859	4.96129	4.96276	4.96984	4.98933	4.97909	4.98153	4.99308	5.00193	5.00673	5.01995	5.00113	5.00673	4.98288	4.99107	4.98839
4.97054	4.95469	4.96056	4.97691	4.96192	4.98192	4.94168	4.9811	4.97724	4.97814	4.96684	4.98619	4.97025	4.97972	4.96122	4.97743	4.95963	4.97492	4.96842	4.97032	4.97878	4.97186	4.96013	4.97818	4.94382	4.9491	4.96554	4.96993	4.96769	4.9564	4.96578	4.9859	4.98201	4.9845	4.98346	4.99353	4.99585	5.00327	5.02174	5.02103	4.99277	5.00538	4.98814	4.98817	5.005
4.97543	5.00646	4.98424	4.98582	4.98304	4.9831	4.9602	4.9589	4.98836	4.97944	4.99168	4.98756	4.9694	4.95286	4.96453	4.98605	4.97089	4.97359	4.9676	4.97586	4.97166	4.9588	4.97418	4.9816	4.95035	4.96925	4.96929	4.96913	4.95511	4.9618	4.96358	4.96726	4.96689	4.9738	4.98798	4.98937	4.98358	4.98959	5.01768	5.00993	4.99775	5.00912	4.99876	4.99732	5.01565
4.95605	4.99391	4.99291	4.98059	4.9791	4.98216	4.96902	4.95653	4.9772	4.95361	4.97477	4.97759	4.97531	4.94734	4.95978	4.99768	4.95777	4.95948	4.95053	4.98118	4.96937	4.96866	4.96452	4.95764	4.96662	4.98311	4.99386	4.97082	4.94601	4.95619	4.97622	4.96843	4.95459	4.94653	4.97939	4.98518	4.9954	4.99021	4.99788	5.02982	4.98675	5.00567	5.00068	5.00619	4.99945
4.97081	4.96734	4.98254	4.98754	4.97284	4.97643	4.95043	4.95217	4.97013	4.94981	4.96866	4.98686	4.96601	4.95841	4.94591	4.97837	4.96126	4.96037	4.97142	4.98415	4.99438	4.9571	4.9606	4.9737	4.96368	4.96423	4.97745	4.97016	4.96846	4.96876	4.95238	4.94999	4.9402	4.95858	4.96669	4.97831	4.98471	4.99886	4.98334	5.02263	5.01296	5.02697	4.99394	5.00019	4.97554
4.96092	4.95227	4.96313	4.98795	4.97418	4.97277	4.98036	4.97037	4.98807	4.96107	4.96293	4.98685	4.96078	4.96601	4.96883	4.97814	4.96313	4.9731	4.94414	4.97453	5.01585	4.95352	4.94881	4.9538	4.94682	4.96632	4.97152	4.98759	4.96493	4.96002	4.96817	4.94309	4.95082	4.96078	4.97356	4.97866	4.93927	4.98537	4.98906	5.02157	5.00394	5.01925	4.99059	5.01301	5.00897
4.96538	4.95194	4.95334	5.00304	4.98244	4.97483	4.96094	4.967	4.96397	4.97771	4.96461	4.96022	4.94814	4.95304	4.95858	4.97463	4.98527	4.98604	4.96503	4.97167	4.96682	4.95441	4.95608	4.97539	4.98453	4.98416	4.96147	4.97301	4.96174	4.95531	4.97944	4.94659	4.94809	4.97429	4.96484	4.98223	4.9944	4.96997	4.94565	4.99837	4.97736	4.99103	5.01369	5.02104	4.98495
4.93887	4.94483	4.95952	4.97965	4.97625	4.98213	4.97331	4.96058	4.97105	4.97819	4.96103	4.95676	4.97212	4.96405	4.95914	4.95915	4.99041	4.99815	4.96755	4.96879	4.95819	4.94477	4.96547	4.98863	4.94429	4.96595	4.94635	4.95453	4.96187	4.95642	4.97356	4.94984	4.96664	4.9736	4.97105	4.9723	4.96978	4.98231	4.97755	5.02191	4.9709	5.00263	5.00316	5.03019	4.99462
4.94272	4.94807	4.97618	4.98433	5.00194	4.97725	4.97209	4.98097	4.96942	4.97976	4.96351	4.96395	4.96279	4.97359	4.96479	4.96682	4.98229	4.98557	4.97668	4.97335	4.97067	4.97017	4.9741	4.98272	4.94062	4.94619	4.95179	4.94857	4.94563	4.96861	4.96664	4.9535	4.95176	4.96777	4.96328	4.96657	4.97929	4.97566	4.99822	5.01357	4.99576	5.01094	5.01686	5.02458	5.01584
4.96478	4.96964	4.97434	4.97845	4.98472	4.96506	4.96469	4.99093	4.97059	4.98496	4.9587	4.96322	4.95365	4.98275	4.97575	4.95779	4.98195	4.97234	4.97549	4.98057	4.96955	4.97627	4.98188	4.97256	4.9339	4.95172	4.95988	4.97024	4.96471	4.97497	4.96102	4.95376	4.95977	4.96815	4.98662	4.96387	4.96061	4.97783	4.99733	5.00494	5.00515	5.01548	5.00753	5.00545	4.99747
4.96813	4.96718	4.96353	4.99109	4.98204	4.97953	4.96711	4.9604	4.97478	4.97209	4.98418	4.97533	4.95606	4.97008	4.98022	4.96428	4.9761	4.97314	4.95169	5.00388	4.96821	4.97394	4.98287	4.96151	4.95374	4.95044	4.96793	4.96821	4.96917	4.97742	4.95734	4.97233	4.96651	4.97112	4.97419	4.97566	4.971	4.96139	4.98735	5.02057	5.00151	5.00652	5.01187	5.00647	4.99283
4.96352	4.96191	4.95375	4.99909	4.99472	4.98257	4.96928	4.97905	4.99067	4.95727	4.98611	4.97995	4.93911	4.95859	4.95726	4.96115	4.96271	4.97344	4.9436	4.99173	4.94953	4.94693	4.97757	4.96994	4.95188	4.94141	4.97199	4.95285	4.94872	4.95279	4.94238	4.96248	4.96311	4.97253	4.974	4.97341	4.98583	4.9678	4.99127	5.02043	5.00377	4.99671	5.01849	5.01691	5.01356
4.97646	4.95957	4.94793	4.96849	4.9821	4.99142	4.97446	4.98168	4.9805	4.99573	4.98762	4.98729	4.94763	4.96348	4.97681	4.95388	4.95778	4.96629	4.9572	4.96712	4.97561	4.93121	4.96763	4.97771	4.96293	4.96637	4.97602	4.95578	4.9505	4.96374	4.95785	4.97137	4.97797	4.98257	4.96878	4.95017	4.97004	4.97404	4.96785	5.03168	5.02086	4.99259	5.00606	5.00071	4.99817
4.94087	4.96384	4.96776	4.95597	4.97033	4.97027	4.96863	4.98405	4.97893	5.00962	4.98495	4.9875	4.94782	4.97492	4.99627	4.9746	4.98537	4.98109	4.95618	4.95699	4.96067	4.96978	4.97174	4.97597	4.97428	4.97319	4.97034	4.98787	4.95273	4.96986	4.94935	4.98652	4.9842	4.98231	4.98475	4.98886	4.98333	4.97668	4.96442	5.02691	5.02396	5.00139	5.01628	5.00456	4.99565
4.95925	4.97518	4.97391	4.97716	4.9902	4.99724	4.97007	4.9815	4.99555	4.98942	4.98277	4.96984	4.96879	4.96846	4.97174	4.97111	4.98259	4.97861	4.97929	4.96409	4.95603	4.96233	4.96918	4.96357	4.97287	4.96759	4.96896	4.97466	4.97427	4.94488	4.95786	4.95567	4.96831	4.95846	4.9833	4.98382	4.96549	4.97476	4.9871	5.03265	5.02242	5.00542	5.03334	5.02961	5.01732
4.95936	4.99581	4.98779	4.99514	4.98967	4.98746	4.95785	4.99208	4.98841	4.97108	5.0003	4.98739	4.97062	4.95237	4.96898	4.96937	4.96848	4.94639	4.99569	4.95865	4.9697	4.95086	4.97211	4.9549	4.9692	4.95161	4.95566	4.96188	4.99732	4.96598	4.96552	4.96982	4.9759	4.95844	4.9962	4.99239	4.96987	4.97492	4.9736	5.02344	5.02426	4.99028	5.02572	5.01073	5.02537
4.95377	4.95312	4.96751	4.97621	4.99721	4.99372	4.94899	4.96772	4.97301	4.97847	4.98542	4.9891	4.97259	4.96096	4.94439	4.9737	4.95996	4.95536	4.99	4.98232	4.97306	4.96788	4.95908	4.96572	4.97486	4.9681	4.9536	4.96497	4.96273	4.96747	4.97242	4.98787	4.97532	4.9567	4.97437	4.98733	4.97393	4.96016	4.95425	5.01025	5.0089	4.99745	5.01869	5.01801	4.98552
4.95528	4.97631	4.95931	4.9502	4.9637	4.97491	4.96755	4.95406	4.95001	4.98065	4.9804	4.97877	4.96106	4.97196	4.95835	4.98421	4.96126	4.95343	4.97411	4.96014	4.96598	4.96022	4.96755	4.97809	4.97256	4.94713	4.95399	4.96829	4.9539	4.97451	4.95138	4.97202	4.97709	4.96197	4.96167	4.96821	4.97463	4.96632	4.96134	5.00765	5.01648	5.00692	5.00413	4.99478	4.9835
4.96228	4.96145	4.95424	4.96973	4.96927	4.96365	4.98399	4.98166	4.94895	4.96876	4.95255	4.96306	4.95579	4.95023	4.97184	4.97028	4.98362	4.96826	4.96357	4.95709	4.96643	4.96128	4.96786	4.97263	4.95922	4.9602	4.97164	4.97279	4.9412	4.9631	4.95405	4.96055	4.96759	4.95309	4.9379	4.96433	4.9541	4.96514	4.98034	4.99762	5.0081	5.01807	4.99916	5.00039	5.01677
4.9556	4.96301	4.94901	4.99372	4.97562	4.95583	4.98951	4.97876	4.96018	4.96095	4.95677	4.96387	4.95339	4.95128	4.98042	4.95123	4.98104	4.95904	4.97286	4.95023	4.96257	4.94187	4.95665	4.96698	4.94937	4.96075	4.96932	4.97527	4.95104	4.94434	4.96852	4.97103	4.96404	4.94647	4.92595	4.95426	4.95551	4.96024	4.97055	4.99429	5.01086	5.01078	4.99146	5.01067	5.03354
4.94806	4.96814	4.9551	5.001	4.97689	4.96224	4.97259	4.98159	4.99134	4.95739	4.95701	4.95495	4.93868	4.95178	4.96883	4.97254	4.96987	4.96397	4.95871	4.97327	4.98078	4.95414	4.95353	4.97688	4.97493	4.96562	4.95404	4.9737	4.96474	4.94845	4.97317	4.97871	4.97759	4.96363	4.94248	4.98142	4.95923	4.95254	4.95759	4.99043	4.99567	4.98107	5.01024	5.01834	5.01516
4.95641	4.96293	4.93934	4.97476	4.96107	4.95596	4.96501	4.97045	4.9732	4.94307	4.95156	4.95459	4.94777	4.95393	4.96428	4.97158	4.98229	4.9835	4.95778	4.97524	4.96096	4.9433	4.95403	4.96543	4.97006	4.95762	4.96678	4.99001	4.95759	4.93898	4.99352	4.98349	4.97549	4.98409	4.95765	4.96553	4.97451	4.95725	4.96434	4.9967	4.99667	4.98706	4.9943	5.00591	5.01072
4.96003	4.95867	4.93629	4.97297	4.94637	4.96114	4.96532	4.95885	4.97664	4.9622	4.94874	4.95416	4.95724	4.96734	4.95997	4.96396	4.97534	4.98248	4.97075	4.95173	4.96991	4.94658	4.95057	4.96194	4.96757	4.96253	4.96596	4.96754	4.96836	4.94451	4.97066	4.97029	4.97305	4.95519	4.96332	4.96122	4.95519	4.9601	4.9596	4.99455	5.00209	4.98017	4.99896	4.97655	4.98709
4.95617	4.96487	4.94321	4.98716	4.96118	4.97371	4.97196	4.95854	4.9723	4.99502	4.96646	4.9632	4.95672	4.96506	4.95786	4.95368	4.95499	4.98332	4.98619	4.95489	4.96142	4.95163	4.93481	4.96254	4.95916	4.95054	4.95914	4.96582	4.96657	4.95444	4.95157	4.95939	4.95117	4.93725	4.94784	4.95743	4.95588	4.95129	4.94323	4.99927	5.01094	4.97292	5.00156	4.97789	4.97565
4.95661	4.948	4.96686	4.97179	4.96987	4.98632	4.97271	4.98434	4.96516	4.99746	4.99499	4.97511	4.95971	4.97955	4.96599	4.97142	4.97277	4.98438	4.96714	4.96756	4.96128	4.96887	4.97476	4.94693	4.95833	4.96355	4.96944	4.96627	4.96348	4.94896	4.95973	4.96324	4.93978	4.94963	4.96519	4.96856	4.95698	4.95612	4.9389	4.98482	4.9767	4.95975	4.99694	4.98809	4.96689
4.9495	4.93944	4.90234	4.97319	4.96581	4.90479	4.96249	4.99187	4.89502	4.96999	4.97127	4.8999	4.93693	4.96726	4.89502	4.97289	4.96846	4.89014	4.96088	4.95162	4.89746	4.9645	4.97051	4.8999	4.96851	4.96571	4.89746	4.95661	4.95328	4.89746	4.9637	4.98165	4.90723	4.95307	4.94628	4.89746	4.94529	4.98428	4.90479	4.97742	4.9847	4.91699	5.00784	4.99304	4.92432
4.90234	4.90234	4.90234	4.90479	4.90479	4.90479	4.89502	4.89502	4.89502	4.8999	4.8999	4.8999	4.89502	4.89502	4.89502	4.89014	4.89014	4.89014	4.89746	4.89746	4.89746	4.8999	4.8999	4.8999	4.89746	4.89746	4.89746	4.89746	4.89746	4.89746	4.90723	4.90723	4.90723	4.89746	4.89746	4.89746	4.90479	4.90479	4.90479	4.91699	4.91699	4.91699	4.92432	4.92432	4.92432
4.90234	4.90234	4.90234	4.90479	4.90479	4.90479	4.89502	4.89502	4.89502	4.8999	4.8999	4.8999	4.89502	4.89502	4.89502	4.89014	4.89014	4.89014	4.89746	4.89746	4.89746	4.8999	4.8999	4.8999	4.89746	4.89746	4.89746	4.89746	4.89746	4.89746	4.90723	4.90723	4.90723	4.89746	4.89746	4.89746	4.90479	4.90479	4.90479	4.91699	4.91699	4.91699	4.92432	4.92432	4.92432
4.90234	4.90234	4.90234	4.90479	4.90479	4.90479	4.89502	4.89502	4.89502	4.8999	4.8999	4.8999	4.89502	4.89502	4.89502	4.89014	4.89014	4.89014	4.89746	4.89746	4.89746	4.8999	4.8999	4.8999	4.89746	4.89746	4.89746	4.89746	4.89746	4.89746	4.90723	4.90723	4.90723	4.89746	4.89746	4.89746	4.90479	4.90479	4.90479	4.91699	4.91699	4.91699	4.92432	4.92432	4.92432
4.90234	4.90234	4.90234	4.90479	4.90479	4.90479	4.89502	4.89502	4.89502	4.8999	4.8999	4.8999	4.89502	4.89502	4.89502	4.89014	4.89014	4.89014	4.89746	4.89746	4.89746	4.8999	4.8999	4.8999	4.89746	4.89746	4.89746	4.89746	4.89746	4.89746	4.90723	4.90723	4.90723	4.89746	4.89746	4.89746	4.90479	4.90479	4.90479	4.91699	4.91699	4.91699	4.92432	4.92432	4.92432
4.90234	4.90234	4.90234	4.90479	4.90479	4.90479	4.89502	4.89502	4.89502	4.8999	4.8999	4.8999	4.89502	4.89502	4.89502	4.89014	4.89014	4.89014	4.89746	4.89746	4.89746	4.8999	4.8999	4.8999	4.89746	4.89746	4.89746	4.89746	4.89746	4.89746	4.90723	4.90723	4.90723	4.89746	4.89746	4.89746	4.90479	4.90479	4.90479	4.91699	4.91699	4.91699	4.92432	4.92432	4.92432
