# Supplementary material for: Molecular-level insights into the supramolecular gelation mechanism of urea derivative
Source: Nat Commun. 2025 Apr 22;16:3758. doi: 10.1038/s41467-025-59032-6 (PMC12015314; doi:10.1038/s41467-025-59032-6)
Supplement: Supplementary file 12 — Source Data [file 41467_2025_59032_MOESM12_ESM.zip › Source data/Source Data Fig.4a, SupFig.5 Optimized structure of UC13 by DFT/Fig4a, SupFig5 Optimized structure of UC13 by DFT.sdf]

U-13 No.01

Created by GaussView 6.1.1
 70 71  0  0  0  0  0  0  0  0  0    0
    6.3442    2.5754    0.6864 C   0  0  0  0  0  0  0  0  0  0  0  0
    5.8352    3.7835    0.2165 C   0  0  0  0  0  0  0  0  0  0  0  0
    5.5994    3.9580   -1.1425 C   0  0  0  0  0  0  0  0  0  0  0  0
    5.8756    2.9173   -2.0247 C   0  0  0  0  0  0  0  0  0  0  0  0
    6.3825    1.7119   -1.5524 C   0  0  0  0  0  0  0  0  0  0  0  0
    6.6276    1.5239   -0.1896 C   0  0  0  0  0  0  0  0  0  0  0  0
    7.2192    0.2230    0.3381 C   0  0  0  0  0  0  0  0  0  0  0  0
    6.7184   -1.0550   -0.3035 C   0  0  0  0  0  0  0  0  0  0  0  0
    7.5949   -1.8495   -1.0399 C   0  0  0  0  0  0  0  0  0  0  0  0
    7.1944   -3.0560   -1.6015 C   0  0  0  0  0  0  0  0  0  0  0  0
    5.8838   -3.4799   -1.4223 C   0  0  0  0  0  0  0  0  0  0  0  0
    4.9815   -2.7074   -0.7031 C   0  0  0  0  0  0  0  0  0  0  0  0
    1.2427   -0.0379    2.1426 C   0  0  0  0  0  0  0  0  0  0  0  0
    5.3859   -1.4912   -0.1439 C   0  0  0  0  0  0  0  0  0  0  0  0
    2.8241   -2.1240    1.1693 O   0  0  0  0  0  0  0  0  0  0  0  0
    2.6053    0.0984    1.6436 N   0  0  0  0  0  0  0  0  0  0  0  0
    3.2679   -0.9893    1.1135 C   0  0  0  0  0  0  0  0  0  0  0  0
    4.4969   -0.6583    0.5603 N   0  0  0  0  0  0  0  0  0  0  0  0
    0.1628    0.1090    1.0669 C   0  0  0  0  0  0  0  0  0  0  0  0
   -1.2516   -0.0429    1.6309 C   0  0  0  0  0  0  0  0  0  0  0  0
   -2.3488    0.1132    0.5749 C   0  0  0  0  0  0  0  0  0  0  0  0
   -3.7644   -0.0438    1.1357 C   0  0  0  0  0  0  0  0  0  0  0  0
   -4.8629    0.1154    0.0817 C   0  0  0  0  0  0  0  0  0  0  0  0
   -6.2785   -0.0417    0.6424 C   0  0  0  0  0  0  0  0  0  0  0  0
   -7.3779    0.1197   -0.4104 C   0  0  0  0  0  0  0  0  0  0  0  0
   -8.7933   -0.0370    0.1508 C   0  0  0  0  0  0  0  0  0  0  0  0
   -9.8931    0.1261   -0.9013 C   0  0  0  0  0  0  0  0  0  0  0  0
  -11.3084   -0.0304   -0.3400 C   0  0  0  0  0  0  0  0  0  0  0  0
  -12.4089    0.1335   -1.3912 C   0  0  0  0  0  0  0  0  0  0  0  0
  -13.8192   -0.0244   -0.8207 C   0  0  0  0  0  0  0  0  0  0  0  0
    6.5308    2.4493    1.7481 H   0  0  0  0  0  0  0  0  0  0  0  0
    5.6250    4.5867    0.9133 H   0  0  0  0  0  0  0  0  0  0  0  0
    5.2022    4.8959   -1.5118 H   0  0  0  0  0  0  0  0  0  0  0  0
    5.6925    3.0433   -3.0854 H   0  0  0  0  0  0  0  0  0  0  0  0
    6.5841    0.9039   -2.2460 H   0  0  0  0  0  0  0  0  0  0  0  0
    8.3050    0.2614    0.2093 H   0  0  0  0  0  0  0  0  0  0  0  0
    7.0509    0.1804    1.4197 H   0  0  0  0  0  0  0  0  0  0  0  0
    8.6199   -1.5157   -1.1616 H   0  0  0  0  0  0  0  0  0  0  0  0
    7.8985   -3.6569   -2.1637 H   0  0  0  0  0  0  0  0  0  0  0  0
    5.5519   -4.4205   -1.8460 H   0  0  0  0  0  0  0  0  0  0  0  0
    3.9670   -3.0421   -0.5538 H   0  0  0  0  0  0  0  0  0  0  0  0
    1.0984    0.7098    2.9280 H   0  0  0  0  0  0  0  0  0  0  0  0
    1.1735   -1.0206    2.6085 H   0  0  0  0  0  0  0  0  0  0  0  0
    2.8856    1.0168    1.3336 H   0  0  0  0  0  0  0  0  0  0  0  0
    4.7840    0.3040    0.6505 H   0  0  0  0  0  0  0  0  0  0  0  0
    0.2625    1.0893    0.5849 H   0  0  0  0  0  0  0  0  0  0  0  0
    0.3375   -0.6432    0.2920 H   0  0  0  0  0  0  0  0  0  0  0  0
   -1.3454   -1.0261    2.1068 H   0  0  0  0  0  0  0  0  0  0  0  0
   -1.4093    0.6960    2.4265 H   0  0  0  0  0  0  0  0  0  0  0  0
   -2.2554    1.0969    0.0989 H   0  0  0  0  0  0  0  0  0  0  0  0
   -2.1906   -0.6243   -0.2207 H   0  0  0  0  0  0  0  0  0  0  0  0
   -3.8578   -1.0285    1.6094 H   0  0  0  0  0  0  0  0  0  0  0  0
   -3.9207    0.6917    1.9343 H   0  0  0  0  0  0  0  0  0  0  0  0
   -4.7692    1.1002   -0.3922 H   0  0  0  0  0  0  0  0  0  0  0  0
   -4.7067   -0.6200   -0.7169 H   0  0  0  0  0  0  0  0  0  0  0  0
   -6.3725   -1.0271    1.1149 H   0  0  0  0  0  0  0  0  0  0  0  0
   -6.4339    0.6925    1.4423 H   0  0  0  0  0  0  0  0  0  0  0  0
   -7.2836    1.1050   -0.8831 H   0  0  0  0  0  0  0  0  0  0  0  0
   -7.2229   -0.6147   -1.2103 H   0  0  0  0  0  0  0  0  0  0  0  0
   -8.8878   -1.0227    0.6225 H   0  0  0  0  0  0  0  0  0  0  0  0
   -8.9477    0.6966    0.9515 H   0  0  0  0  0  0  0  0  0  0  0  0
   -9.7986    1.1118   -1.3730 H   0  0  0  0  0  0  0  0  0  0  0  0
   -9.7389   -0.6076   -1.7019 H   0  0  0  0  0  0  0  0  0  0  0  0
  -11.4043   -1.0163    0.1312 H   0  0  0  0  0  0  0  0  0  0  0  0
  -11.4635    0.7029    0.4611 H   0  0  0  0  0  0  0  0  0  0  0  0
  -12.3139    1.1188   -1.8616 H   0  0  0  0  0  0  0  0  0  0  0  0
  -12.2549   -0.5995   -2.1913 H   0  0  0  0  0  0  0  0  0  0  0  0
  -14.5803    0.0981   -1.5950 H   0  0  0  0  0  0  0  0  0  0  0  0
  -13.9564   -1.0135   -0.3744 H   0  0  0  0  0  0  0  0  0  0  0  0
  -14.0159    0.7179   -0.0419 H   0  0  0  0  0  0  0  0  0  0  0  0
  1  2  4  0  0  0  0
  1  6  4  0  0  0  0
  1 31  1  0  0  0  0
  2  3  4  0  0  0  0
  2 32  1  0  0  0  0
  3  4  4  0  0  0  0
  3 33  1  0  0  0  0
  4  5  4  0  0  0  0
  4 34  1  0  0  0  0
  5  6  4  0  0  0  0
  5 35  1  0  0  0  0
  6  7  1  0  0  0  0
  7  8  1  0  0  0  0
  7 36  1  0  0  0  0
  7 37  1  0  0  0  0
  8  9  4  0  0  0  0
  8 14  4  0  0  0  0
  9 10  4  0  0  0  0
  9 38  1  0  0  0  0
 10 11  4  0  0  0  0
 10 39  1  0  0  0  0
 11 12  4  0  0  0  0
 11 40  1  0  0  0  0
 12 14  4  0  0  0  0
 12 41  1  0  0  0  0
 13 16  1  0  0  0  0
 13 19  1  0  0  0  0
 13 42  1  0  0  0  0
 13 43  1  0  0  0  0
 14 18  1  0  0  0  0
 15 17  2  0  0  0  0
 16 17  4  0  0  0  0
 16 44  1  0  0  0  0
 17 18  1  0  0  0  0
 18 45  1  0  0  0  0
 19 20  1  0  0  0  0
 19 46  1  0  0  0  0
 19 47  1  0  0  0  0
 20 21  1  0  0  0  0
 20 48  1  0  0  0  0
 20 49  1  0  0  0  0
 21 22  1  0  0  0  0
 21 50  1  0  0  0  0
 21 51  1  0  0  0  0
 22 23  1  0  0  0  0
 22 52  1  0  0  0  0
 22 53  1  0  0  0  0
 23 24  1  0  0  0  0
 23 54  1  0  0  0  0
 23 55  1  0  0  0  0
 24 25  1  0  0  0  0
 24 56  1  0  0  0  0
 24 57  1  0  0  0  0
 25 26  1  0  0  0  0
 25 58  1  0  0  0  0
 25 59  1  0  0  0  0
 26 27  1  0  0  0  0
 26 60  1  0  0  0  0
 26 61  1  0  0  0  0
 27 28  1  0  0  0  0
 27 62  1  0  0  0  0
 27 63  1  0  0  0  0
 28 29  1  0  0  0  0
 28 64  1  0  0  0  0
 28 65  1  0  0  0  0
 29 30  1  0  0  0  0
 29 66  1  0  0  0  0
 29 67  1  0  0  0  0
 30 68  1  0  0  0  0
 30 69  1  0  0  0  0
 30 70  1  0  0  0  0
M  END
$$$$
U-13 No.02

Created by GaussView 6.1.1
 70 71  0  0  0  0  0  0  0  0  0    0
   -7.4342    1.3683    0.0923 C   0  0  0  0  0  0  0  0  0  0  0  0
   -7.7083    2.5468   -0.5931 C   0  0  0  0  0  0  0  0  0  0  0  0
   -7.0084    3.7123   -0.2955 C   0  0  0  0  0  0  0  0  0  0  0  0
   -6.0315    3.6901    0.6937 C   0  0  0  0  0  0  0  0  0  0  0  0
   -5.7594    2.5086    1.3781 C   0  0  0  0  0  0  0  0  0  0  0  0
   -6.4573    1.3320    1.0905 C   0  0  0  0  0  0  0  0  0  0  0  0
   -6.1726    0.0602    1.8793 C   0  0  0  0  0  0  0  0  0  0  0  0
   -6.2277   -1.2417    1.1069 C   0  0  0  0  0  0  0  0  0  0  0  0
   -7.2045   -2.1872    1.4120 C   0  0  0  0  0  0  0  0  0  0  0  0
   -7.2577   -3.4186    0.7694 C   0  0  0  0  0  0  0  0  0  0  0  0
   -6.3109   -3.7122   -0.2032 C   0  0  0  0  0  0  0  0  0  0  0  0
   -5.3309   -2.7874   -0.5406 C   0  0  0  0  0  0  0  0  0  0  0  0
   -1.1745    0.4918   -1.7742 C   0  0  0  0  0  0  0  0  0  0  0  0
   -5.2829   -1.5479    0.1043 C   0  0  0  0  0  0  0  0  0  0  0  0
   -2.7157   -1.7945   -1.3223 O   0  0  0  0  0  0  0  0  0  0  0  0
   -2.5170    0.4738   -1.2081 N   0  0  0  0  0  0  0  0  0  0  0  0
   -3.1514   -0.7202   -0.9417 C   0  0  0  0  0  0  0  0  0  0  0  0
   -4.3268   -0.5648   -0.2197 N   0  0  0  0  0  0  0  0  0  0  0  0
   -0.0549    0.3759   -0.7359 C   0  0  0  0  0  0  0  0  0  0  0  0
    1.3380    0.3918   -1.3692 C   0  0  0  0  0  0  0  0  0  0  0  0
    2.4725    0.2793   -0.3476 C   0  0  0  0  0  0  0  0  0  0  0  0
    3.8674    0.2877   -0.9779 C   0  0  0  0  0  0  0  0  0  0  0  0
    5.0019    0.1704    0.0429 C   0  0  0  0  0  0  0  0  0  0  0  0
    6.3973    0.1778   -0.5864 C   0  0  0  0  0  0  0  0  0  0  0  0
    7.5317    0.0570    0.4343 C   0  0  0  0  0  0  0  0  0  0  0  0
    8.9272    0.0645   -0.1945 C   0  0  0  0  0  0  0  0  0  0  0  0
   10.0614   -0.0588    0.8260 C   0  0  0  0  0  0  0  0  0  0  0  0
   11.4570   -0.0515    0.1977 C   0  0  0  0  0  0  0  0  0  0  0  0
   12.5916   -0.1758    1.2177 C   0  0  0  0  0  0  0  0  0  0  0  0
   13.9820   -0.1676    0.5804 C   0  0  0  0  0  0  0  0  0  0  0  0
   -7.9779    0.4636   -0.1537 H   0  0  0  0  0  0  0  0  0  0  0  0
   -8.4690    2.5537   -1.3649 H   0  0  0  0  0  0  0  0  0  0  0  0
   -7.2211    4.6290   -0.8324 H   0  0  0  0  0  0  0  0  0  0  0  0
   -5.4802    4.5916    0.9346 H   0  0  0  0  0  0  0  0  0  0  0  0
   -4.9998    2.5010    2.1535 H   0  0  0  0  0  0  0  0  0  0  0  0
   -5.1901    0.1615    2.3530 H   0  0  0  0  0  0  0  0  0  0  0  0
   -6.8931   -0.0038    2.7002 H   0  0  0  0  0  0  0  0  0  0  0  0
   -7.9307   -1.9532    2.1832 H   0  0  0  0  0  0  0  0  0  0  0  0
   -8.0239   -4.1380    1.0310 H   0  0  0  0  0  0  0  0  0  0  0  0
   -6.3309   -4.6683   -0.7130 H   0  0  0  0  0  0  0  0  0  0  0  0
   -4.5907   -3.0167   -1.2907 H   0  0  0  0  0  0  0  0  0  0  0  0
   -1.0666    1.4178   -2.3466 H   0  0  0  0  0  0  0  0  0  0  0  0
   -1.1165   -0.3378   -2.4785 H   0  0  0  0  0  0  0  0  0  0  0  0
   -2.8141    1.2963   -0.7059 H   0  0  0  0  0  0  0  0  0  0  0  0
   -4.6083    0.3840   -0.0238 H   0  0  0  0  0  0  0  0  0  0  0  0
   -0.1408    1.1998   -0.0167 H   0  0  0  0  0  0  0  0  0  0  0  0
   -0.1969   -0.5512   -0.1726 H   0  0  0  0  0  0  0  0  0  0  0  0
    1.4158   -0.4328   -2.0873 H   0  0  0  0  0  0  0  0  0  0  0  0
    1.4654    1.3138   -1.9502 H   0  0  0  0  0  0  0  0  0  0  0  0
    2.3955    1.1041    0.3713 H   0  0  0  0  0  0  0  0  0  0  0  0
    2.3434   -0.6416    0.2332 H   0  0  0  0  0  0  0  0  0  0  0  0
    3.9427   -0.5359   -1.6982 H   0  0  0  0  0  0  0  0  0  0  0  0
    3.9969    1.2095   -1.5583 H   0  0  0  0  0  0  0  0  0  0  0  0
    4.9263    0.9936    0.7639 H   0  0  0  0  0  0  0  0  0  0  0  0
    4.8718   -0.7514    0.6226 H   0  0  0  0  0  0  0  0  0  0  0  0
    6.4721   -0.6443   -1.3086 H   0  0  0  0  0  0  0  0  0  0  0  0
    6.5282    1.1005   -1.1648 H   0  0  0  0  0  0  0  0  0  0  0  0
    7.4566    0.8785    1.1571 H   0  0  0  0  0  0  0  0  0  0  0  0
    7.4007   -0.8661    1.0121 H   0  0  0  0  0  0  0  0  0  0  0  0
    9.0017   -0.7563   -0.9183 H   0  0  0  0  0  0  0  0  0  0  0  0
    9.0588    0.9881   -0.7713 H   0  0  0  0  0  0  0  0  0  0  0  0
    9.9869    0.7618    1.5500 H   0  0  0  0  0  0  0  0  0  0  0  0
    9.9297   -0.9826    1.4025 H   0  0  0  0  0  0  0  0  0  0  0  0
   11.5325   -0.8718   -0.5267 H   0  0  0  0  0  0  0  0  0  0  0  0
   11.5902    0.8726   -0.3784 H   0  0  0  0  0  0  0  0  0  0  0  0
   12.5171    0.6440    1.9412 H   0  0  0  0  0  0  0  0  0  0  0  0
   12.4594   -1.0993    1.7927 H   0  0  0  0  0  0  0  0  0  0  0  0
   14.7682   -0.2578    1.3337 H   0  0  0  0  0  0  0  0  0  0  0  0
   14.0994   -0.9973   -0.1225 H   0  0  0  0  0  0  0  0  0  0  0  0
   14.1576    0.7594    0.0271 H   0  0  0  0  0  0  0  0  0  0  0  0
  1  2  4  0  0  0  0
  1  6  4  0  0  0  0
  1 31  1  0  0  0  0
  2  3  4  0  0  0  0
  2 32  1  0  0  0  0
  3  4  4  0  0  0  0
  3 33  1  0  0  0  0
  4  5  4  0  0  0  0
  4 34  1  0  0  0  0
  5  6  4  0  0  0  0
  5 35  1  0  0  0  0
  6  7  1  0  0  0  0
  7  8  1  0  0  0  0
  7 36  1  0  0  0  0
  7 37  1  0  0  0  0
  8  9  4  0  0  0  0
  8 14  4  0  0  0  0
  9 10  4  0  0  0  0
  9 38  1  0  0  0  0
 10 11  4  0  0  0  0
 10 39  1  0  0  0  0
 11 12  4  0  0  0  0
 11 40  1  0  0  0  0
 12 14  4  0  0  0  0
 12 41  1  0  0  0  0
 13 16  1  0  0  0  0
 13 19  1  0  0  0  0
 13 42  1  0  0  0  0
 13 43  1  0  0  0  0
 14 18  1  0  0  0  0
 15 17  2  0  0  0  0
 16 17  4  0  0  0  0
 16 44  1  0  0  0  0
 17 18  1  0  0  0  0
 18 45  1  0  0  0  0
 19 20  1  0  0  0  0
 19 46  1  0  0  0  0
 19 47  1  0  0  0  0
 20 21  1  0  0  0  0
 20 48  1  0  0  0  0
 20 49  1  0  0  0  0
 21 22  1  0  0  0  0
 21 50  1  0  0  0  0
 21 51  1  0  0  0  0
 22 23  1  0  0  0  0
 22 52  1  0  0  0  0
 22 53  1  0  0  0  0
 23 24  1  0  0  0  0
 23 54  1  0  0  0  0
 23 55  1  0  0  0  0
 24 25  1  0  0  0  0
 24 56  1  0  0  0  0
 24 57  1  0  0  0  0
 25 26  1  0  0  0  0
 25 58  1  0  0  0  0
 25 59  1  0  0  0  0
 26 27  1  0  0  0  0
 26 60  1  0  0  0  0
 26 61  1  0  0  0  0
 27 28  1  0  0  0  0
 27 62  1  0  0  0  0
 27 63  1  0  0  0  0
 28 29  1  0  0  0  0
 28 64  1  0  0  0  0
 28 65  1  0  0  0  0
 29 30  1  0  0  0  0
 29 66  1  0  0  0  0
 29 67  1  0  0  0  0
 30 68  1  0  0  0  0
 30 69  1  0  0  0  0
 30 70  1  0  0  0  0
M  END
$$$$
U-13 No.03

Created by GaussView 6.1.1
 70 71  0  0  0  0  0  0  0  0  0    0
    5.7595    2.5085   -1.3780 C   0  0  0  0  0  0  0  0  0  0  0  0
    6.0316    3.6900   -0.6937 C   0  0  0  0  0  0  0  0  0  0  0  0
    7.0086    3.7122    0.2955 C   0  0  0  0  0  0  0  0  0  0  0  0
    7.7085    2.5467    0.5930 C   0  0  0  0  0  0  0  0  0  0  0  0
    7.4344    1.3682   -0.0924 C   0  0  0  0  0  0  0  0  0  0  0  0
    6.4574    1.3319   -1.0906 C   0  0  0  0  0  0  0  0  0  0  0  0
    6.1726    0.0601   -1.8792 C   0  0  0  0  0  0  0  0  0  0  0  0
    6.2277   -1.2418   -1.1069 C   0  0  0  0  0  0  0  0  0  0  0  0
    7.2045   -2.1873   -1.4119 C   0  0  0  0  0  0  0  0  0  0  0  0
    7.2577   -3.4187   -0.7693 C   0  0  0  0  0  0  0  0  0  0  0  0
    6.3109   -3.7122    0.2034 C   0  0  0  0  0  0  0  0  0  0  0  0
    5.3310   -2.7874    0.5408 C   0  0  0  0  0  0  0  0  0  0  0  0
    1.1744    0.4918    1.7742 C   0  0  0  0  0  0  0  0  0  0  0  0
    5.2830   -1.5479   -0.1042 C   0  0  0  0  0  0  0  0  0  0  0  0
    2.7155   -1.7946    1.3219 O   0  0  0  0  0  0  0  0  0  0  0  0
    2.5169    0.4737    1.2080 N   0  0  0  0  0  0  0  0  0  0  0  0
    3.1514   -0.7203    0.9416 C   0  0  0  0  0  0  0  0  0  0  0  0
    4.3269   -0.5648    0.2199 N   0  0  0  0  0  0  0  0  0  0  0  0
    0.0548    0.3761    0.7358 C   0  0  0  0  0  0  0  0  0  0  0  0
   -1.3380    0.3920    1.3691 C   0  0  0  0  0  0  0  0  0  0  0  0
   -2.4726    0.2797    0.3475 C   0  0  0  0  0  0  0  0  0  0  0  0
   -3.8674    0.2880    0.9779 C   0  0  0  0  0  0  0  0  0  0  0  0
   -5.0020    0.1709   -0.0430 C   0  0  0  0  0  0  0  0  0  0  0  0
   -6.3974    0.1780    0.5863 C   0  0  0  0  0  0  0  0  0  0  0  0
   -7.5317    0.0573   -0.4344 C   0  0  0  0  0  0  0  0  0  0  0  0
   -8.9273    0.0645    0.1945 C   0  0  0  0  0  0  0  0  0  0  0  0
  -10.0615   -0.0587   -0.8260 C   0  0  0  0  0  0  0  0  0  0  0  0
  -11.4571   -0.0517   -0.1976 C   0  0  0  0  0  0  0  0  0  0  0  0
  -12.5917   -0.1760   -1.2176 C   0  0  0  0  0  0  0  0  0  0  0  0
  -13.9820   -0.1681   -0.5802 C   0  0  0  0  0  0  0  0  0  0  0  0
    4.9998    2.5009   -2.1534 H   0  0  0  0  0  0  0  0  0  0  0  0
    5.4803    4.5915   -0.9345 H   0  0  0  0  0  0  0  0  0  0  0  0
    7.2213    4.6289    0.8323 H   0  0  0  0  0  0  0  0  0  0  0  0
    8.4693    2.5536    1.3647 H   0  0  0  0  0  0  0  0  0  0  0  0
    7.9781    0.4635    0.1536 H   0  0  0  0  0  0  0  0  0  0  0  0
    5.1901    0.1613   -2.3530 H   0  0  0  0  0  0  0  0  0  0  0  0
    6.8931   -0.0040   -2.7002 H   0  0  0  0  0  0  0  0  0  0  0  0
    7.9306   -1.9534   -2.1832 H   0  0  0  0  0  0  0  0  0  0  0  0
    8.0239   -4.1381   -1.0308 H   0  0  0  0  0  0  0  0  0  0  0  0
    6.3309   -4.6683    0.7133 H   0  0  0  0  0  0  0  0  0  0  0  0
    4.5909   -3.0166    1.2909 H   0  0  0  0  0  0  0  0  0  0  0  0
    1.0666    1.4177    2.3466 H   0  0  0  0  0  0  0  0  0  0  0  0
    1.1163   -0.3379    2.4784 H   0  0  0  0  0  0  0  0  0  0  0  0
    2.8144    1.2964    0.7064 H   0  0  0  0  0  0  0  0  0  0  0  0
    4.6084    0.3840    0.0240 H   0  0  0  0  0  0  0  0  0  0  0  0
    0.1408    1.2001    0.0167 H   0  0  0  0  0  0  0  0  0  0  0  0
    0.1968   -0.5510    0.1724 H   0  0  0  0  0  0  0  0  0  0  0  0
   -1.4159   -0.4328    2.0870 H   0  0  0  0  0  0  0  0  0  0  0  0
   -1.4655    1.3139    1.9502 H   0  0  0  0  0  0  0  0  0  0  0  0
   -2.3956    1.1047   -0.3712 H   0  0  0  0  0  0  0  0  0  0  0  0
   -2.3435   -0.6410   -0.2336 H   0  0  0  0  0  0  0  0  0  0  0  0
   -3.9428   -0.5358    1.6978 H   0  0  0  0  0  0  0  0  0  0  0  0
   -3.9970    1.2095    1.5584 H   0  0  0  0  0  0  0  0  0  0  0  0
   -4.9265    0.9943   -0.7638 H   0  0  0  0  0  0  0  0  0  0  0  0
   -4.8719   -0.7508   -0.6229 H   0  0  0  0  0  0  0  0  0  0  0  0
   -6.4720   -0.6443    1.3083 H   0  0  0  0  0  0  0  0  0  0  0  0
   -6.5283    1.1005    1.1649 H   0  0  0  0  0  0  0  0  0  0  0  0
   -7.4568    0.8790   -1.1570 H   0  0  0  0  0  0  0  0  0  0  0  0
   -7.4007   -0.8656   -1.0123 H   0  0  0  0  0  0  0  0  0  0  0  0
   -9.0016   -0.7564    0.9181 H   0  0  0  0  0  0  0  0  0  0  0  0
   -9.0590    0.9880    0.7714 H   0  0  0  0  0  0  0  0  0  0  0  0
   -9.9872    0.7621   -1.5498 H   0  0  0  0  0  0  0  0  0  0  0  0
   -9.9297   -0.9824   -1.4027 H   0  0  0  0  0  0  0  0  0  0  0  0
  -11.5324   -0.8722    0.5266 H   0  0  0  0  0  0  0  0  0  0  0  0
  -11.5904    0.8722    0.3786 H   0  0  0  0  0  0  0  0  0  0  0  0
  -12.5173    0.6440   -1.9409 H   0  0  0  0  0  0  0  0  0  0  0  0
  -12.4593   -1.0994   -1.7928 H   0  0  0  0  0  0  0  0  0  0  0  0
  -14.7683   -0.2583   -1.3336 H   0  0  0  0  0  0  0  0  0  0  0  0
  -14.0993   -0.9980    0.1224 H   0  0  0  0  0  0  0  0  0  0  0  0
  -14.1578    0.7587   -0.0267 H   0  0  0  0  0  0  0  0  0  0  0  0
  1  2  4  0  0  0  0
  1  6  4  0  0  0  0
  1 31  1  0  0  0  0
  2  3  4  0  0  0  0
  2 32  1  0  0  0  0
  3  4  4  0  0  0  0
  3 33  1  0  0  0  0
  4  5  4  0  0  0  0
  4 34  1  0  0  0  0
  5  6  4  0  0  0  0
  5 35  1  0  0  0  0
  6  7  1  0  0  0  0
  7  8  1  0  0  0  0
  7 36  1  0  0  0  0
  7 37  1  0  0  0  0
  8  9  4  0  0  0  0
  8 14  4  0  0  0  0
  9 10  4  0  0  0  0
  9 38  1  0  0  0  0
 10 11  4  0  0  0  0
 10 39  1  0  0  0  0
 11 12  4  0  0  0  0
 11 40  1  0  0  0  0
 12 14  4  0  0  0  0
 12 41  1  0  0  0  0
 13 16  1  0  0  0  0
 13 19  1  0  0  0  0
 13 42  1  0  0  0  0
 13 43  1  0  0  0  0
 14 18  1  0  0  0  0
 15 17  2  0  0  0  0
 16 17  4  0  0  0  0
 16 44  1  0  0  0  0
 17 18  1  0  0  0  0
 18 45  1  0  0  0  0
 19 20  1  0  0  0  0
 19 46  1  0  0  0  0
 19 47  1  0  0  0  0
 20 21  1  0  0  0  0
 20 48  1  0  0  0  0
 20 49  1  0  0  0  0
 21 22  1  0  0  0  0
 21 50  1  0  0  0  0
 21 51  1  0  0  0  0
 22 23  1  0  0  0  0
 22 52  1  0  0  0  0
 22 53  1  0  0  0  0
 23 24  1  0  0  0  0
 23 54  1  0  0  0  0
 23 55  1  0  0  0  0
 24 25  1  0  0  0  0
 24 56  1  0  0  0  0
 24 57  1  0  0  0  0
 25 26  1  0  0  0  0
 25 58  1  0  0  0  0
 25 59  1  0  0  0  0
 26 27  1  0  0  0  0
 26 60  1  0  0  0  0
 26 61  1  0  0  0  0
 27 28  1  0  0  0  0
 27 62  1  0  0  0  0
 27 63  1  0  0  0  0
 28 29  1  0  0  0  0
 28 64  1  0  0  0  0
 28 65  1  0  0  0  0
 29 30  1  0  0  0  0
 29 66  1  0  0  0  0
 29 67  1  0  0  0  0
 30 68  1  0  0  0  0
 30 69  1  0  0  0  0
 30 70  1  0  0  0  0
M  END
$$$$
U-13 No.04

Created by GaussView 6.1.1
 70 71  0  0  0  0  0  0  0  0  0    0
   -8.7772   -1.0725    0.6122 C   0  0  0  0  0  0  0  0  0  0  0  0
  -10.0560   -1.5300    0.3124 C   0  0  0  0  0  0  0  0  0  0  0  0
  -10.3024   -2.1714   -0.8973 C   0  0  0  0  0  0  0  0  0  0  0  0
   -9.2614   -2.3526   -1.8020 C   0  0  0  0  0  0  0  0  0  0  0  0
   -7.9841   -1.8932   -1.4975 C   0  0  0  0  0  0  0  0  0  0  0  0
   -7.7249   -1.2456   -0.2885 C   0  0  0  0  0  0  0  0  0  0  0  0
   -6.3371   -0.7452    0.0396 C   0  0  0  0  0  0  0  0  0  0  0  0
   -6.0177    0.6864   -0.3769 C   0  0  0  0  0  0  0  0  0  0  0  0
   -6.9456    1.4772   -1.0480 C   0  0  0  0  0  0  0  0  0  0  0  0
   -6.6533    2.7829   -1.4272 C   0  0  0  0  0  0  0  0  0  0  0  0
   -5.4053    3.3116   -1.1310 C   0  0  0  0  0  0  0  0  0  0  0  0
   -4.4543    2.5498   -0.4640 C   0  0  0  0  0  0  0  0  0  0  0  0
   -0.5572   -0.1598    2.1725 C   0  0  0  0  0  0  0  0  0  0  0  0
   -4.7499    1.2381   -0.0827 C   0  0  0  0  0  0  0  0  0  0  0  0
   -2.1229    1.8924    1.1267 O   0  0  0  0  0  0  0  0  0  0  0  0
   -1.9265   -0.3105    1.6917 N   0  0  0  0  0  0  0  0  0  0  0  0
   -2.5810    0.7633    1.1178 C   0  0  0  0  0  0  0  0  0  0  0  0
   -3.8116    0.4163    0.5746 N   0  0  0  0  0  0  0  0  0  0  0  0
    0.5113   -0.3302    1.0893 C   0  0  0  0  0  0  0  0  0  0  0  0
    1.9312   -0.1589    1.6337 C   0  0  0  0  0  0  0  0  0  0  0  0
    3.0170   -0.3365    0.5693 C   0  0  0  0  0  0  0  0  0  0  0  0
    4.4381   -0.1589    1.1096 C   0  0  0  0  0  0  0  0  0  0  0  0
    5.5249   -0.3368    0.0465 C   0  0  0  0  0  0  0  0  0  0  0  0
    6.9462   -0.1583    0.5862 C   0  0  0  0  0  0  0  0  0  0  0  0
    8.0335   -0.3366   -0.4763 C   0  0  0  0  0  0  0  0  0  0  0  0
    9.4547   -0.1582    0.0636 C   0  0  0  0  0  0  0  0  0  0  0  0
   10.5424   -0.3369   -0.9985 C   0  0  0  0  0  0  0  0  0  0  0  0
   11.9634   -0.1584   -0.4589 C   0  0  0  0  0  0  0  0  0  0  0  0
   13.0517   -0.3374   -1.5204 C   0  0  0  0  0  0  0  0  0  0  0  0
   14.4679   -0.1570   -0.9716 C   0  0  0  0  0  0  0  0  0  0  0  0
   -8.5940   -0.5725    1.5573 H   0  0  0  0  0  0  0  0  0  0  0  0
  -10.8596   -1.3876    1.0254 H   0  0  0  0  0  0  0  0  0  0  0  0
  -11.2974   -2.5305   -1.1316 H   0  0  0  0  0  0  0  0  0  0  0  0
   -9.4424   -2.8543   -2.7454 H   0  0  0  0  0  0  0  0  0  0  0  0
   -7.1782   -2.0377   -2.2091 H   0  0  0  0  0  0  0  0  0  0  0  0
   -6.1888   -0.8418    1.1227 H   0  0  0  0  0  0  0  0  0  0  0  0
   -5.6124   -1.4237   -0.4295 H   0  0  0  0  0  0  0  0  0  0  0  0
   -7.9186    1.0623   -1.2765 H   0  0  0  0  0  0  0  0  0  0  0  0
   -7.3962    3.3755   -1.9468 H   0  0  0  0  0  0  0  0  0  0  0  0
   -5.1594    4.3275   -1.4170 H   0  0  0  0  0  0  0  0  0  0  0  0
   -3.4871    2.9606   -0.2236 H   0  0  0  0  0  0  0  0  0  0  0  0
   -0.4046   -0.8886    2.9738 H   0  0  0  0  0  0  0  0  0  0  0  0
   -0.4854    0.8336    2.6146 H   0  0  0  0  0  0  0  0  0  0  0  0
   -2.1904   -1.2344    1.3838 H   0  0  0  0  0  0  0  0  0  0  0  0
   -4.1325   -0.5118    0.7920 H   0  0  0  0  0  0  0  0  0  0  0  0
    0.4107   -1.3232    0.6339 H   0  0  0  0  0  0  0  0  0  0  0  0
    0.3256    0.4013    0.2975 H   0  0  0  0  0  0  0  0  0  0  0  0
    2.0258    0.8362    2.0838 H   0  0  0  0  0  0  0  0  0  0  0  0
    2.1009   -0.8772    2.4455 H   0  0  0  0  0  0  0  0  0  0  0  0
    2.9230   -1.3322    0.1191 H   0  0  0  0  0  0  0  0  0  0  0  0
    2.8460    0.3803   -0.2425 H   0  0  0  0  0  0  0  0  0  0  0  0
    4.5314    0.8372    1.5588 H   0  0  0  0  0  0  0  0  0  0  0  0
    4.6079   -0.8745    1.9234 H   0  0  0  0  0  0  0  0  0  0  0  0
    5.4315   -1.3330   -0.4029 H   0  0  0  0  0  0  0  0  0  0  0  0
    5.3548    0.3786   -0.7672 H   0  0  0  0  0  0  0  0  0  0  0  0
    7.0395    0.8381    1.0351 H   0  0  0  0  0  0  0  0  0  0  0  0
    7.1160   -0.8732    1.4006 H   0  0  0  0  0  0  0  0  0  0  0  0
    7.9400   -1.3330   -0.9254 H   0  0  0  0  0  0  0  0  0  0  0  0
    7.8639    0.3785   -1.2905 H   0  0  0  0  0  0  0  0  0  0  0  0
    9.5482    0.8382    0.5123 H   0  0  0  0  0  0  0  0  0  0  0  0
    9.6242   -0.8730    0.8781 H   0  0  0  0  0  0  0  0  0  0  0  0
   10.4489   -1.3335   -1.4473 H   0  0  0  0  0  0  0  0  0  0  0  0
   10.3729    0.3778   -1.8131 H   0  0  0  0  0  0  0  0  0  0  0  0
   12.0581    0.8382   -0.0105 H   0  0  0  0  0  0  0  0  0  0  0  0
   12.1340   -0.8730    0.3558 H   0  0  0  0  0  0  0  0  0  0  0  0
   12.9580   -1.3333   -1.9681 H   0  0  0  0  0  0  0  0  0  0  0  0
   12.8821    0.3769   -2.3341 H   0  0  0  0  0  0  0  0  0  0  0  0
   15.2200   -0.2910   -1.7529 H   0  0  0  0  0  0  0  0  0  0  0  0
   14.6035    0.8424   -0.5487 H   0  0  0  0  0  0  0  0  0  0  0  0
   14.6799   -0.8808   -0.1796 H   0  0  0  0  0  0  0  0  0  0  0  0
  1  2  4  0  0  0  0
  1  6  4  0  0  0  0
  1 31  1  0  0  0  0
  2  3  4  0  0  0  0
  2 32  1  0  0  0  0
  3  4  4  0  0  0  0
  3 33  1  0  0  0  0
  4  5  4  0  0  0  0
  4 34  1  0  0  0  0
  5  6  4  0  0  0  0
  5 35  1  0  0  0  0
  6  7  1  0  0  0  0
  7  8  1  0  0  0  0
  7 36  1  0  0  0  0
  7 37  1  0  0  0  0
  8  9  4  0  0  0  0
  8 14  4  0  0  0  0
  9 10  4  0  0  0  0
  9 38  1  0  0  0  0
 10 11  4  0  0  0  0
 10 39  1  0  0  0  0
 11 12  4  0  0  0  0
 11 40  1  0  0  0  0
 12 14  4  0  0  0  0
 12 41  1  0  0  0  0
 13 16  1  0  0  0  0
 13 19  1  0  0  0  0
 13 42  1  0  0  0  0
 13 43  1  0  0  0  0
 14 18  1  0  0  0  0
 15 17  2  0  0  0  0
 16 17  1  0  0  0  0
 16 44  1  0  0  0  0
 17 18  1  0  0  0  0
 18 45  1  0  0  0  0
 19 20  1  0  0  0  0
 19 46  1  0  0  0  0
 19 47  1  0  0  0  0
 20 21  1  0  0  0  0
 20 48  1  0  0  0  0
 20 49  1  0  0  0  0
 21 22  1  0  0  0  0
 21 50  1  0  0  0  0
 21 51  1  0  0  0  0
 22 23  1  0  0  0  0
 22 52  1  0  0  0  0
 22 53  1  0  0  0  0
 23 24  1  0  0  0  0
 23 54  1  0  0  0  0
 23 55  1  0  0  0  0
 24 25  1  0  0  0  0
 24 56  1  0  0  0  0
 24 57  1  0  0  0  0
 25 26  1  0  0  0  0
 25 58  1  0  0  0  0
 25 59  1  0  0  0  0
 26 27  1  0  0  0  0
 26 60  1  0  0  0  0
 26 61  1  0  0  0  0
 27 28  1  0  0  0  0
 27 62  1  0  0  0  0
 27 63  1  0  0  0  0
 28 29  1  0  0  0  0
 28 64  1  0  0  0  0
 28 65  1  0  0  0  0
 29 30  1  0  0  0  0
 29 66  1  0  0  0  0
 29 67  1  0  0  0  0
 30 68  1  0  0  0  0
 30 69  1  0  0  0  0
 30 70  1  0  0  0  0
M  END
$$$$
U-13 No.05

Created by GaussView 6.1.1
 70 71  0  0  0  0  0  0  0  0  0    0
    7.9011    2.3211    1.2068 C   0  0  0  0  0  0  0  0  0  0  0  0
    8.9702    3.2099    1.1585 C   0  0  0  0  0  0  0  0  0  0  0  0
    9.3961    3.7237   -0.0620 C   0  0  0  0  0  0  0  0  0  0  0  0
    8.7446    3.3437   -1.2310 C   0  0  0  0  0  0  0  0  0  0  0  0
    7.6762    2.4547   -1.1774 C   0  0  0  0  0  0  0  0  0  0  0  0
    7.2413    1.9298    0.0407 C   0  0  0  0  0  0  0  0  0  0  0  0
    6.0817    0.9623    0.0952 C   0  0  0  0  0  0  0  0  0  0  0  0
    6.4274   -0.5169   -0.0381 C   0  0  0  0  0  0  0  0  0  0  0  0
    7.7424   -0.9511   -0.1756 C   0  0  0  0  0  0  0  0  0  0  0  0
    8.0567   -2.3004   -0.2964 C   0  0  0  0  0  0  0  0  0  0  0  0
    7.0349   -3.2387   -0.2783 C   0  0  0  0  0  0  0  0  0  0  0  0
    5.7112   -2.8407   -0.1409 C   0  0  0  0  0  0  0  0  0  0  0  0
    0.4507   -1.5971    0.3324 C   0  0  0  0  0  0  0  0  0  0  0  0
    5.3969   -1.4841   -0.0207 C   0  0  0  0  0  0  0  0  0  0  0  0
    2.8169   -2.9231   -0.2847 O   0  0  0  0  0  0  0  0  0  0  0  0
    1.7677   -0.9702    0.2622 N   0  0  0  0  0  0  0  0  0  0  0  0
    2.8871   -1.7475    0.0255 C   0  0  0  0  0  0  0  0  0  0  0  0
    4.0722   -1.0316    0.1464 N   0  0  0  0  0  0  0  0  0  0  0  0
   -0.6591   -0.5608    0.1808 C   0  0  0  0  0  0  0  0  0  0  0  0
   -2.0564   -1.1807    0.2559 C   0  0  0  0  0  0  0  0  0  0  0  0
   -3.1842   -0.1567    0.1061 C   0  0  0  0  0  0  0  0  0  0  0  0
   -4.5831   -0.7740    0.1781 C   0  0  0  0  0  0  0  0  0  0  0  0
   -5.7126    0.2480    0.0274 C   0  0  0  0  0  0  0  0  0  0  0  0
   -7.1116   -0.3692    0.0992 C   0  0  0  0  0  0  0  0  0  0  0  0
   -8.2417    0.6520   -0.0525 C   0  0  0  0  0  0  0  0  0  0  0  0
   -9.6406    0.0346    0.0189 C   0  0  0  0  0  0  0  0  0  0  0  0
  -10.7710    1.0553   -0.1338 C   0  0  0  0  0  0  0  0  0  0  0  0
  -12.1698    0.4382   -0.0625 C   0  0  0  0  0  0  0  0  0  0  0  0
  -13.3008    1.4583   -0.2156 C   0  0  0  0  0  0  0  0  0  0  0  0
  -14.6943    0.8321   -0.1429 C   0  0  0  0  0  0  0  0  0  0  0  0
    7.5761    1.9243    2.1627 H   0  0  0  0  0  0  0  0  0  0  0  0
    9.4687    3.5027    2.0751 H   0  0  0  0  0  0  0  0  0  0  0  0
   10.2270    4.4178   -0.1015 H   0  0  0  0  0  0  0  0  0  0  0  0
    9.0664    3.7415   -2.1863 H   0  0  0  0  0  0  0  0  0  0  0  0
    7.1745    2.1628   -2.0939 H   0  0  0  0  0  0  0  0  0  0  0  0
    5.5519    1.1209    1.0437 H   0  0  0  0  0  0  0  0  0  0  0  0
    5.3744    1.2350   -0.6985 H   0  0  0  0  0  0  0  0  0  0  0  0
    8.5372   -0.2168   -0.1904 H   0  0  0  0  0  0  0  0  0  0  0  0
    9.0894   -2.6089   -0.4041 H   0  0  0  0  0  0  0  0  0  0  0  0
    7.2597   -4.2947   -0.3725 H   0  0  0  0  0  0  0  0  0  0  0  0
    4.9141   -3.5664   -0.1364 H   0  0  0  0  0  0  0  0  0  0  0  0
    0.3291   -2.1470    1.2744 H   0  0  0  0  0  0  0  0  0  0  0  0
    0.4025   -2.3342   -0.4686 H   0  0  0  0  0  0  0  0  0  0  0  0
    1.8914   -0.1533    0.8426 H   0  0  0  0  0  0  0  0  0  0  0  0
    3.9654   -0.0342    0.2229 H   0  0  0  0  0  0  0  0  0  0  0  0
   -0.5611    0.2009    0.9653 H   0  0  0  0  0  0  0  0  0  0  0  0
   -0.5326   -0.0405   -0.7743 H   0  0  0  0  0  0  0  0  0  0  0  0
   -2.1542   -1.9439   -0.5249 H   0  0  0  0  0  0  0  0  0  0  0  0
   -2.1703   -1.7073    1.2107 H   0  0  0  0  0  0  0  0  0  0  0  0
   -3.0856    0.6073    0.8868 H   0  0  0  0  0  0  0  0  0  0  0  0
   -3.0699    0.3699   -0.8490 H   0  0  0  0  0  0  0  0  0  0  0  0
   -4.6808   -1.5386   -0.6019 H   0  0  0  0  0  0  0  0  0  0  0  0
   -4.6969   -1.3007    1.1333 H   0  0  0  0  0  0  0  0  0  0  0  0
   -5.6146    1.0130    0.8073 H   0  0  0  0  0  0  0  0  0  0  0  0
   -5.5985    0.7744   -0.9280 H   0  0  0  0  0  0  0  0  0  0  0  0
   -7.2091   -1.1346   -0.6802 H   0  0  0  0  0  0  0  0  0  0  0  0
   -7.2257   -0.8954    1.0548 H   0  0  0  0  0  0  0  0  0  0  0  0
   -8.1443    1.4174    0.7270 H   0  0  0  0  0  0  0  0  0  0  0  0
   -8.1273    1.1781   -1.0081 H   0  0  0  0  0  0  0  0  0  0  0  0
   -9.7376   -0.7312   -0.7602 H   0  0  0  0  0  0  0  0  0  0  0  0
   -9.7551   -0.4912    0.9747 H   0  0  0  0  0  0  0  0  0  0  0  0
  -10.6740    1.8213    0.6453 H   0  0  0  0  0  0  0  0  0  0  0  0
  -10.6565    1.5810   -1.0897 H   0  0  0  0  0  0  0  0  0  0  0  0
  -12.2679   -0.3279   -0.8415 H   0  0  0  0  0  0  0  0  0  0  0  0
  -12.2856   -0.0873    0.8934 H   0  0  0  0  0  0  0  0  0  0  0  0
  -13.2037    2.2234    0.5630 H   0  0  0  0  0  0  0  0  0  0  0  0
  -13.1859    1.9828   -1.1709 H   0  0  0  0  0  0  0  0  0  0  0  0
  -15.4779    1.5852   -0.2556 H   0  0  0  0  0  0  0  0  0  0  0  0
  -14.8345    0.0873   -0.9315 H   0  0  0  0  0  0  0  0  0  0  0  0
  -14.8524    0.3298    0.8157 H   0  0  0  0  0  0  0  0  0  0  0  0
  1  2  4  0  0  0  0
  1  6  4  0  0  0  0
  1 31  1  0  0  0  0
  2  3  4  0  0  0  0
  2 32  1  0  0  0  0
  3  4  4  0  0  0  0
  3 33  1  0  0  0  0
  4  5  4  0  0  0  0
  4 34  1  0  0  0  0
  5  6  4  0  0  0  0
  5 35  1  0  0  0  0
  6  7  1  0  0  0  0
  7  8  1  0  0  0  0
  7 36  1  0  0  0  0
  7 37  1  0  0  0  0
  8  9  4  0  0  0  0
  8 14  4  0  0  0  0
  9 10  4  0  0  0  0
  9 38  1  0  0  0  0
 10 11  4  0  0  0  0
 10 39  1  0  0  0  0
 11 12  4  0  0  0  0
 11 40  1  0  0  0  0
 12 14  4  0  0  0  0
 12 41  1  0  0  0  0
 13 16  1  0  0  0  0
 13 19  1  0  0  0  0
 13 42  1  0  0  0  0
 13 43  1  0  0  0  0
 14 18  1  0  0  0  0
 15 17  2  0  0  0  0
 16 17  1  0  0  0  0
 16 44  1  0  0  0  0
 17 18  1  0  0  0  0
 18 45  1  0  0  0  0
 19 20  1  0  0  0  0
 19 46  1  0  0  0  0
 19 47  1  0  0  0  0
 20 21  1  0  0  0  0
 20 48  1  0  0  0  0
 20 49  1  0  0  0  0
 21 22  1  0  0  0  0
 21 50  1  0  0  0  0
 21 51  1  0  0  0  0
 22 23  1  0  0  0  0
 22 52  1  0  0  0  0
 22 53  1  0  0  0  0
 23 24  1  0  0  0  0
 23 54  1  0  0  0  0
 23 55  1  0  0  0  0
 24 25  1  0  0  0  0
 24 56  1  0  0  0  0
 24 57  1  0  0  0  0
 25 26  1  0  0  0  0
 25 58  1  0  0  0  0
 25 59  1  0  0  0  0
 26 27  1  0  0  0  0
 26 60  1  0  0  0  0
 26 61  1  0  0  0  0
 27 28  1  0  0  0  0
 27 62  1  0  0  0  0
 27 63  1  0  0  0  0
 28 29  1  0  0  0  0
 28 64  1  0  0  0  0
 28 65  1  0  0  0  0
 29 30  1  0  0  0  0
 29 66  1  0  0  0  0
 29 67  1  0  0  0  0
 30 68  1  0  0  0  0
 30 69  1  0  0  0  0
 30 70  1  0  0  0  0
M  END
$$$$
U-13 No.06

Created by GaussView 6.1.1
 70 71  0  0  0  0  0  0  0  0  0    0
    5.2307    2.9112    1.3016 C   0  0  0  0  0  0  0  0  0  0  0  0
    5.3885    4.2886    1.4000 C   0  0  0  0  0  0  0  0  0  0  0  0
    5.0183    5.1123    0.3402 C   0  0  0  0  0  0  0  0  0  0  0  0
    4.4880    4.5461   -0.8133 C   0  0  0  0  0  0  0  0  0  0  0  0
    4.3311    3.1655   -0.9056 C   0  0  0  0  0  0  0  0  0  0  0  0
    4.7010    2.3277    0.1473 C   0  0  0  0  0  0  0  0  0  0  0  0
    4.5240    0.8302    0.0467 C   0  0  0  0  0  0  0  0  0  0  0  0
    5.7870    0.0322   -0.2275 C   0  0  0  0  0  0  0  0  0  0  0  0
    6.9248    0.6262   -0.7761 C   0  0  0  0  0  0  0  0  0  0  0  0
    8.0933   -0.0921   -1.0012 C   0  0  0  0  0  0  0  0  0  0  0  0
    8.1475   -1.4413   -0.6761 C   0  0  0  0  0  0  0  0  0  0  0  0
    7.0213   -2.0591   -0.1506 C   0  0  0  0  0  0  0  0  0  0  0  0
    1.3280   -3.3002    0.1535 C   0  0  0  0  0  0  0  0  0  0  0  0
    5.8464   -1.3400    0.0684 C   0  0  0  0  0  0  0  0  0  0  0  0
    3.2932   -1.7576   -1.1119 O   0  0  0  0  0  0  0  0  0  0  0  0
    2.6830   -3.0835    0.6490 N   0  0  0  0  0  0  0  0  0  0  0  0
    3.5445   -2.2446   -0.0247 C   0  0  0  0  0  0  0  0  0  0  0  0
    4.7409   -2.0191    0.6606 N   0  0  0  0  0  0  0  0  0  0  0  0
    0.3183   -2.2409    0.6031 C   0  0  0  0  0  0  0  0  0  0  0  0
   -1.0878   -2.5017    0.0584 C   0  0  0  0  0  0  0  0  0  0  0  0
   -2.1166   -1.4594    0.5039 C   0  0  0  0  0  0  0  0  0  0  0  0
   -3.5218   -1.7124   -0.0475 C   0  0  0  0  0  0  0  0  0  0  0  0
   -4.5514   -0.6701    0.3960 C   0  0  0  0  0  0  0  0  0  0  0  0
   -5.9561   -0.9209   -0.1579 C   0  0  0  0  0  0  0  0  0  0  0  0
   -6.9859    0.1217    0.2844 C   0  0  0  0  0  0  0  0  0  0  0  0
   -8.3903   -0.1286   -0.2706 C   0  0  0  0  0  0  0  0  0  0  0  0
   -9.4201    0.9144    0.1708 C   0  0  0  0  0  0  0  0  0  0  0  0
  -10.8243    0.6649   -0.3847 C   0  0  0  0  0  0  0  0  0  0  0  0
  -11.8546    1.7076    0.0562 C   0  0  0  0  0  0  0  0  0  0  0  0
  -13.2543    1.4498   -0.5039 C   0  0  0  0  0  0  0  0  0  0  0  0
    5.5231    2.2773    2.1321 H   0  0  0  0  0  0  0  0  0  0  0  0
    5.7985    4.7209    2.3056 H   0  0  0  0  0  0  0  0  0  0  0  0
    5.1390    6.1865    0.4159 H   0  0  0  0  0  0  0  0  0  0  0  0
    4.1926    5.1781   -1.6428 H   0  0  0  0  0  0  0  0  0  0  0  0
    3.9130    2.7313   -1.8074 H   0  0  0  0  0  0  0  0  0  0  0  0
    4.0862    0.4564    0.9776 H   0  0  0  0  0  0  0  0  0  0  0  0
    3.7957    0.5953   -0.7332 H   0  0  0  0  0  0  0  0  0  0  0  0
    6.8992    1.6825   -1.0122 H   0  0  0  0  0  0  0  0  0  0  0  0
    8.9593    0.4050   -1.4216 H   0  0  0  0  0  0  0  0  0  0  0  0
    9.0524   -2.0139   -0.8404 H   0  0  0  0  0  0  0  0  0  0  0  0
    7.0423   -3.1184    0.0827 H   0  0  0  0  0  0  0  0  0  0  0  0
    1.0072   -4.2929    0.4824 H   0  0  0  0  0  0  0  0  0  0  0  0
    1.3894   -3.3191   -0.9344 H   0  0  0  0  0  0  0  0  0  0  0  0
    2.8177   -3.1706    1.6453 H   0  0  0  0  0  0  0  0  0  0  0  0
    5.0083   -2.7611    1.2918 H   0  0  0  0  0  0  0  0  0  0  0  0
    0.2872   -2.2118    1.6993 H   0  0  0  0  0  0  0  0  0  0  0  0
    0.6697   -1.2597    0.2708 H   0  0  0  0  0  0  0  0  0  0  0  0
   -1.0499   -2.5265   -1.0370 H   0  0  0  0  0  0  0  0  0  0  0  0
   -1.4234   -3.4976    0.3735 H   0  0  0  0  0  0  0  0  0  0  0  0
   -2.1566   -1.4357    1.5998 H   0  0  0  0  0  0  0  0  0  0  0  0
   -1.7790   -0.4641    0.1918 H   0  0  0  0  0  0  0  0  0  0  0  0
   -3.4805   -1.7360   -1.1432 H   0  0  0  0  0  0  0  0  0  0  0  0
   -3.8589   -2.7087    0.2637 H   0  0  0  0  0  0  0  0  0  0  0  0
   -4.5937   -0.6471    1.4918 H   0  0  0  0  0  0  0  0  0  0  0  0
   -4.2132    0.3261    0.0860 H   0  0  0  0  0  0  0  0  0  0  0  0
   -5.9133   -0.9442   -1.2536 H   0  0  0  0  0  0  0  0  0  0  0  0
   -6.2944   -1.9172    0.1521 H   0  0  0  0  0  0  0  0  0  0  0  0
   -7.0291    0.1448    1.3802 H   0  0  0  0  0  0  0  0  0  0  0  0
   -6.6472    1.1178   -0.0253 H   0  0  0  0  0  0  0  0  0  0  0  0
   -8.3468   -0.1520   -1.3663 H   0  0  0  0  0  0  0  0  0  0  0  0
   -8.7293   -1.1247    0.0392 H   0  0  0  0  0  0  0  0  0  0  0  0
   -9.4640    0.9376    1.2666 H   0  0  0  0  0  0  0  0  0  0  0  0
   -9.0809    1.9105   -0.1387 H   0  0  0  0  0  0  0  0  0  0  0  0
  -10.7815    0.6419   -1.4806 H   0  0  0  0  0  0  0  0  0  0  0  0
  -11.1647   -0.3310   -0.0753 H   0  0  0  0  0  0  0  0  0  0  0  0
  -11.8982    1.7305    1.1510 H   0  0  0  0  0  0  0  0  0  0  0  0
  -11.5153    2.7026   -0.2536 H   0  0  0  0  0  0  0  0  0  0  0  0
  -13.9649    2.2103   -0.1713 H   0  0  0  0  0  0  0  0  0  0  0  0
  -13.2496    1.4561   -1.5975 H   0  0  0  0  0  0  0  0  0  0  0  0
  -13.6355    0.4765   -0.1822 H   0  0  0  0  0  0  0  0  0  0  0  0
  1  2  4  0  0  0  0
  1  6  4  0  0  0  0
  1 31  1  0  0  0  0
  2  3  4  0  0  0  0
  2 32  1  0  0  0  0
  3  4  4  0  0  0  0
  3 33  1  0  0  0  0
  4  5  4  0  0  0  0
  4 34  1  0  0  0  0
  5  6  4  0  0  0  0
  5 35  1  0  0  0  0
  6  7  1  0  0  0  0
  7  8  1  0  0  0  0
  7 36  1  0  0  0  0
  7 37  1  0  0  0  0
  8  9  4  0  0  0  0
  8 14  4  0  0  0  0
  9 10  4  0  0  0  0
  9 38  1  0  0  0  0
 10 11  4  0  0  0  0
 10 39  1  0  0  0  0
 11 12  4  0  0  0  0
 11 40  1  0  0  0  0
 12 14  4  0  0  0  0
 12 41  1  0  0  0  0
 13 16  1  0  0  0  0
 13 19  1  0  0  0  0
 13 42  1  0  0  0  0
 13 43  1  0  0  0  0
 14 18  1  0  0  0  0
 15 17  2  0  0  0  0
 16 17  4  0  0  0  0
 16 44  1  0  0  0  0
 17 18  1  0  0  0  0
 18 45  1  0  0  0  0
 19 20  1  0  0  0  0
 19 46  1  0  0  0  0
 19 47  1  0  0  0  0
 20 21  1  0  0  0  0
 20 48  1  0  0  0  0
 20 49  1  0  0  0  0
 21 22  1  0  0  0  0
 21 50  1  0  0  0  0
 21 51  1  0  0  0  0
 22 23  1  0  0  0  0
 22 52  1  0  0  0  0
 22 53  1  0  0  0  0
 23 24  1  0  0  0  0
 23 54  1  0  0  0  0
 23 55  1  0  0  0  0
 24 25  1  0  0  0  0
 24 56  1  0  0  0  0
 24 57  1  0  0  0  0
 25 26  1  0  0  0  0
 25 58  1  0  0  0  0
 25 59  1  0  0  0  0
 26 27  1  0  0  0  0
 26 60  1  0  0  0  0
 26 61  1  0  0  0  0
 27 28  1  0  0  0  0
 27 62  1  0  0  0  0
 27 63  1  0  0  0  0
 28 29  1  0  0  0  0
 28 64  1  0  0  0  0
 28 65  1  0  0  0  0
 29 30  1  0  0  0  0
 29 66  1  0  0  0  0
 29 67  1  0  0  0  0
 30 68  1  0  0  0  0
 30 69  1  0  0  0  0
 30 70  1  0  0  0  0
M  END
$$$$
U-13 No.07

Created by GaussView 6.1.1
 70 71  0  0  0  0  0  0  0  0  0    0
   -3.1112    2.2232   -0.0309 C   0  0  0  0  0  0  0  0  0  0  0  0
   -2.8455    3.1874   -0.9984 C   0  0  0  0  0  0  0  0  0  0  0  0
   -3.8896    3.8965   -1.5827 C   0  0  0  0  0  0  0  0  0  0  0  0
   -5.1978    3.6329   -1.1883 C   0  0  0  0  0  0  0  0  0  0  0  0
   -5.4582    2.6694   -0.2194 C   0  0  0  0  0  0  0  0  0  0  0  0
   -4.4189    1.9495    0.3741 C   0  0  0  0  0  0  0  0  0  0  0  0
   -4.6779    0.9305    1.4734 C   0  0  0  0  0  0  0  0  0  0  0  0
   -5.9170    0.0825    1.2938 C   0  0  0  0  0  0  0  0  0  0  0  0
   -6.9988    0.2410    2.1617 C   0  0  0  0  0  0  0  0  0  0  0  0
   -8.1829   -0.4710    2.0059 C   0  0  0  0  0  0  0  0  0  0  0  0
   -8.3034   -1.3767    0.9604 C   0  0  0  0  0  0  0  0  0  0  0  0
   -7.2301   -1.5732    0.1012 C   0  0  0  0  0  0  0  0  0  0  0  0
   -1.6324   -2.4158   -1.2988 C   0  0  0  0  0  0  0  0  0  0  0  0
   -6.0423   -0.8602    0.2604 C   0  0  0  0  0  0  0  0  0  0  0  0
   -3.4376   -1.9051    0.7801 O   0  0  0  0  0  0  0  0  0  0  0  0
   -2.9935   -1.9187   -1.4645 N   0  0  0  0  0  0  0  0  0  0  0  0
   -3.7766   -1.6485   -0.3624 C   0  0  0  0  0  0  0  0  0  0  0  0
   -4.9997   -1.0688   -0.6869 N   0  0  0  0  0  0  0  0  0  0  0  0
   -0.5806   -1.3242   -1.0850 C   0  0  0  0  0  0  0  0  0  0  0  0
    0.8312   -1.8940   -0.9302 C   0  0  0  0  0  0  0  0  0  0  0  0
    1.9025   -0.8208   -0.7205 C   0  0  0  0  0  0  0  0  0  0  0  0
    3.3148   -1.3891   -0.5614 C   0  0  0  0  0  0  0  0  0  0  0  0
    4.3875   -0.3173   -0.3526 C   0  0  0  0  0  0  0  0  0  0  0  0
    5.7997   -0.8859   -0.1925 C   0  0  0  0  0  0  0  0  0  0  0  0
    6.8733    0.1851    0.0159 C   0  0  0  0  0  0  0  0  0  0  0  0
    8.2851   -0.3841    0.1766 C   0  0  0  0  0  0  0  0  0  0  0  0
    9.3593    0.6863    0.3847 C   0  0  0  0  0  0  0  0  0  0  0  0
   10.7709    0.1171    0.5456 C   0  0  0  0  0  0  0  0  0  0  0  0
   11.8459    1.1868    0.7535 C   0  0  0  0  0  0  0  0  0  0  0  0
   13.2526    0.6080    0.9134 C   0  0  0  0  0  0  0  0  0  0  0  0
   -2.2910    1.6729    0.4173 H   0  0  0  0  0  0  0  0  0  0  0  0
   -1.8217    3.3827   -1.2966 H   0  0  0  0  0  0  0  0  0  0  0  0
   -3.6865    4.6472   -2.3373 H   0  0  0  0  0  0  0  0  0  0  0  0
   -6.0197    4.1801   -1.6358 H   0  0  0  0  0  0  0  0  0  0  0  0
   -6.4823    2.4712    0.0755 H   0  0  0  0  0  0  0  0  0  0  0  0
   -3.8066    0.2819    1.5755 H   0  0  0  0  0  0  0  0  0  0  0  0
   -4.7739    1.4670    2.4230 H   0  0  0  0  0  0  0  0  0  0  0  0
   -6.9111    0.9562    2.9723 H   0  0  0  0  0  0  0  0  0  0  0  0
   -9.0047   -0.3142    2.6941 H   0  0  0  0  0  0  0  0  0  0  0  0
   -9.2179   -1.9405    0.8211 H   0  0  0  0  0  0  0  0  0  0  0  0
   -7.3024   -2.3019   -0.6989 H   0  0  0  0  0  0  0  0  0  0  0  0
   -1.3851   -3.0089   -2.1842 H   0  0  0  0  0  0  0  0  0  0  0  0
   -1.6452   -3.0925   -0.4445 H   0  0  0  0  0  0  0  0  0  0  0  0
   -3.1780   -1.3786   -2.2969 H   0  0  0  0  0  0  0  0  0  0  0  0
   -5.3195   -1.2381   -1.6292 H   0  0  0  0  0  0  0  0  0  0  0  0
   -0.6047   -0.6262   -1.9307 H   0  0  0  0  0  0  0  0  0  0  0  0
   -0.8495   -0.7499   -0.1938 H   0  0  0  0  0  0  0  0  0  0  0  0
    0.8474   -2.5905   -0.0837 H   0  0  0  0  0  0  0  0  0  0  0  0
    1.0847   -2.4879   -1.8171 H   0  0  0  0  0  0  0  0  0  0  0  0
    1.8864   -0.1233   -1.5668 H   0  0  0  0  0  0  0  0  0  0  0  0
    1.6493   -0.2275    0.1661 H   0  0  0  0  0  0  0  0  0  0  0  0
    3.3302   -2.0857    0.2854 H   0  0  0  0  0  0  0  0  0  0  0  0
    3.5668   -1.9848   -1.4473 H   0  0  0  0  0  0  0  0  0  0  0  0
    4.3723    0.3793   -1.1997 H   0  0  0  0  0  0  0  0  0  0  0  0
    4.1353    0.2785    0.5330 H   0  0  0  0  0  0  0  0  0  0  0  0
    5.8147   -1.5822    0.6548 H   0  0  0  0  0  0  0  0  0  0  0  0
    6.0516   -1.4825   -1.0778 H   0  0  0  0  0  0  0  0  0  0  0  0
    6.8586    0.8813   -0.8315 H   0  0  0  0  0  0  0  0  0  0  0  0
    6.6213    0.7818    0.9011 H   0  0  0  0  0  0  0  0  0  0  0  0
    8.2997   -1.0800    1.0243 H   0  0  0  0  0  0  0  0  0  0  0  0
    8.5368   -0.9813   -0.7083 H   0  0  0  0  0  0  0  0  0  0  0  0
    9.3450    1.3822   -0.4631 H   0  0  0  0  0  0  0  0  0  0  0  0
    9.1076    1.2836    1.2696 H   0  0  0  0  0  0  0  0  0  0  0  0
   10.7864   -0.5786    1.3937 H   0  0  0  0  0  0  0  0  0  0  0  0
   11.0236   -0.4804   -0.3390 H   0  0  0  0  0  0  0  0  0  0  0  0
   11.8314    1.8815   -0.0940 H   0  0  0  0  0  0  0  0  0  0  0  0
   11.5942    1.7833    1.6377 H   0  0  0  0  0  0  0  0  0  0  0  0
   13.9953    1.3959    1.0599 H   0  0  0  0  0  0  0  0  0  0  0  0
   13.3078   -0.0640    1.7745 H   0  0  0  0  0  0  0  0  0  0  0  0
   13.5470    0.0350    0.0296 H   0  0  0  0  0  0  0  0  0  0  0  0
  1  2  4  0  0  0  0
  1  6  4  0  0  0  0
  1 31  1  0  0  0  0
  2  3  4  0  0  0  0
  2 32  1  0  0  0  0
  3  4  4  0  0  0  0
  3 33  1  0  0  0  0
  4  5  4  0  0  0  0
  4 34  1  0  0  0  0
  5  6  4  0  0  0  0
  5 35  1  0  0  0  0
  6  7  1  0  0  0  0
  7  8  1  0  0  0  0
  7 36  1  0  0  0  0
  7 37  1  0  0  0  0
  8  9  4  0  0  0  0
  8 14  4  0  0  0  0
  9 10  4  0  0  0  0
  9 38  1  0  0  0  0
 10 11  4  0  0  0  0
 10 39  1  0  0  0  0
 11 12  4  0  0  0  0
 11 40  1  0  0  0  0
 12 14  4  0  0  0  0
 12 41  1  0  0  0  0
 13 16  1  0  0  0  0
 13 19  1  0  0  0  0
 13 42  1  0  0  0  0
 13 43  1  0  0  0  0
 14 18  1  0  0  0  0
 15 17  2  0  0  0  0
 16 17  4  0  0  0  0
 16 44  1  0  0  0  0
 17 18  1  0  0  0  0
 18 45  1  0  0  0  0
 19 20  1  0  0  0  0
 19 46  1  0  0  0  0
 19 47  1  0  0  0  0
 20 21  1  0  0  0  0
 20 48  1  0  0  0  0
 20 49  1  0  0  0  0
 21 22  1  0  0  0  0
 21 50  1  0  0  0  0
 21 51  1  0  0  0  0
 22 23  1  0  0  0  0
 22 52  1  0  0  0  0
 22 53  1  0  0  0  0
 23 24  1  0  0  0  0
 23 54  1  0  0  0  0
 23 55  1  0  0  0  0
 24 25  1  0  0  0  0
 24 56  1  0  0  0  0
 24 57  1  0  0  0  0
 25 26  1  0  0  0  0
 25 58  1  0  0  0  0
 25 59  1  0  0  0  0
 26 27  1  0  0  0  0
 26 60  1  0  0  0  0
 26 61  1  0  0  0  0
 27 28  1  0  0  0  0
 27 62  1  0  0  0  0
 27 63  1  0  0  0  0
 28 29  1  0  0  0  0
 28 64  1  0  0  0  0
 28 65  1  0  0  0  0
 29 30  1  0  0  0  0
 29 66  1  0  0  0  0
 29 67  1  0  0  0  0
 30 68  1  0  0  0  0
 30 69  1  0  0  0  0
 30 70  1  0  0  0  0
M  END
$$$$
U-13 No.08

Created by GaussView 6.1.1
 70 71  0  0  0  0  0  0  0  0  0    0
   -8.1244    1.3203    0.7057 C   0  0  0  0  0  0  0  0  0  0  0  0
   -9.2484    2.1220    0.5457 C   0  0  0  0  0  0  0  0  0  0  0  0
   -9.2730    3.1022   -0.4429 C   0  0  0  0  0  0  0  0  0  0  0  0
   -8.1647    3.2731   -1.2644 C   0  0  0  0  0  0  0  0  0  0  0  0
   -7.0409    2.4676   -1.0985 C   0  0  0  0  0  0  0  0  0  0  0  0
   -7.0037    1.4791   -0.1142 C   0  0  0  0  0  0  0  0  0  0  0  0
   -5.7805    0.6105    0.0677 C   0  0  0  0  0  0  0  0  0  0  0  0
   -5.8850   -0.8015   -0.4824 C   0  0  0  0  0  0  0  0  0  0  0  0
   -6.8283   -1.1421   -1.4533 C   0  0  0  0  0  0  0  0  0  0  0  0
   -6.9496   -2.4394   -1.9374 C   0  0  0  0  0  0  0  0  0  0  0  0
   -6.1159   -3.4383   -1.4515 C   0  0  0  0  0  0  0  0  0  0  0  0
   -5.1545   -3.1187   -0.5029 C   0  0  0  0  0  0  0  0  0  0  0  0
   -0.8321    0.0513    1.7832 C   0  0  0  0  0  0  0  0  0  0  0  0
   -5.0277   -1.8154   -0.0226 C   0  0  0  0  0  0  0  0  0  0  0  0
   -2.7865   -0.0818   -0.2371 O   0  0  0  0  0  0  0  0  0  0  0  0
   -2.0355   -0.7721    1.8034 N   0  0  0  0  0  0  0  0  0  0  0  0
   -2.9387   -0.7507    0.7696 C   0  0  0  0  0  0  0  0  0  0  0  0
   -4.0564   -1.5609    0.9901 N   0  0  0  0  0  0  0  0  0  0  0  0
    0.4176   -0.7066    1.3297 C   0  0  0  0  0  0  0  0  0  0  0  0
    1.6658    0.1780    1.3118 C   0  0  0  0  0  0  0  0  0  0  0  0
    2.9282   -0.5593    0.8578 C   0  0  0  0  0  0  0  0  0  0  0  0
    4.1785    0.3234    0.8373 C   0  0  0  0  0  0  0  0  0  0  0  0
    5.4406   -0.4115    0.3791 C   0  0  0  0  0  0  0  0  0  0  0  0
    6.6915    0.4706    0.3599 C   0  0  0  0  0  0  0  0  0  0  0  0
    7.9535   -0.2630   -0.1008 C   0  0  0  0  0  0  0  0  0  0  0  0
    9.2045    0.6189   -0.1184 C   0  0  0  0  0  0  0  0  0  0  0  0
   10.4664   -0.1140   -0.5804 C   0  0  0  0  0  0  0  0  0  0  0  0
   11.7174    0.7675   -0.5976 C   0  0  0  0  0  0  0  0  0  0  0  0
   12.9797    0.0356   -1.0603 C   0  0  0  0  0  0  0  0  0  0  0  0
   14.2241    0.9247   -1.0740 C   0  0  0  0  0  0  0  0  0  0  0  0
   -8.1147    0.5585    1.4782 H   0  0  0  0  0  0  0  0  0  0  0  0
  -10.1057    1.9843    1.1945 H   0  0  0  0  0  0  0  0  0  0  0  0
  -10.1478    3.7294   -0.5680 H   0  0  0  0  0  0  0  0  0  0  0  0
   -8.1713    4.0360   -2.0344 H   0  0  0  0  0  0  0  0  0  0  0  0
   -6.1783    2.6098   -1.7405 H   0  0  0  0  0  0  0  0  0  0  0  0
   -4.9128    1.0919   -0.3898 H   0  0  0  0  0  0  0  0  0  0  0  0
   -5.5452    0.5388    1.1341 H   0  0  0  0  0  0  0  0  0  0  0  0
   -7.4976   -0.3751   -1.8217 H   0  0  0  0  0  0  0  0  0  0  0  0
   -7.6992   -2.6677   -2.6856 H   0  0  0  0  0  0  0  0  0  0  0  0
   -6.2016   -4.4554   -1.8145 H   0  0  0  0  0  0  0  0  0  0  0  0
   -4.4795   -3.8842   -0.1350 H   0  0  0  0  0  0  0  0  0  0  0  0
   -0.6822    0.4580    2.7876 H   0  0  0  0  0  0  0  0  0  0  0  0
   -1.0220    0.8907    1.1131 H   0  0  0  0  0  0  0  0  0  0  0  0
   -2.3163   -1.1828    2.6785 H   0  0  0  0  0  0  0  0  0  0  0  0
   -3.8971   -2.3433    1.6086 H   0  0  0  0  0  0  0  0  0  0  0  0
    0.5805   -1.5646    1.9922 H   0  0  0  0  0  0  0  0  0  0  0  0
    0.2339   -1.1126    0.3303 H   0  0  0  0  0  0  0  0  0  0  0  0
    1.4911    1.0352    0.6509 H   0  0  0  0  0  0  0  0  0  0  0  0
    1.8326    0.5956    2.3126 H   0  0  0  0  0  0  0  0  0  0  0  0
    3.1025   -1.4183    1.5170 H   0  0  0  0  0  0  0  0  0  0  0  0
    2.7618   -0.9747   -0.1432 H   0  0  0  0  0  0  0  0  0  0  0  0
    4.0024    1.1834    0.1800 H   0  0  0  0  0  0  0  0  0  0  0  0
    4.3452    0.7379    1.8391 H   0  0  0  0  0  0  0  0  0  0  0  0
    5.6159   -1.2729    1.0351 H   0  0  0  0  0  0  0  0  0  0  0  0
    5.2741   -0.8244   -0.6233 H   0  0  0  0  0  0  0  0  0  0  0  0
    6.5154    1.3327   -0.2948 H   0  0  0  0  0  0  0  0  0  0  0  0
    6.8586    0.8824    1.3627 H   0  0  0  0  0  0  0  0  0  0  0  0
    8.1289   -1.1260    0.5531 H   0  0  0  0  0  0  0  0  0  0  0  0
    7.7866   -0.6736   -1.1040 H   0  0  0  0  0  0  0  0  0  0  0  0
    9.0286    1.4823   -0.7715 H   0  0  0  0  0  0  0  0  0  0  0  0
    9.3718    1.0288    0.8852 H   0  0  0  0  0  0  0  0  0  0  0  0
   10.6421   -0.9778    0.0723 H   0  0  0  0  0  0  0  0  0  0  0  0
   10.2993   -0.5234   -1.5842 H   0  0  0  0  0  0  0  0  0  0  0  0
   11.5427    1.6318   -1.2502 H   0  0  0  0  0  0  0  0  0  0  0  0
   11.8860    1.1769    0.4061 H   0  0  0  0  0  0  0  0  0  0  0  0
   13.1552   -0.8275   -0.4082 H   0  0  0  0  0  0  0  0  0  0  0  0
   12.8120   -0.3727   -2.0634 H   0  0  0  0  0  0  0  0  0  0  0  0
   15.1063    0.3735   -1.4086 H   0  0  0  0  0  0  0  0  0  0  0  0
   14.0924    1.7784   -1.7449 H   0  0  0  0  0  0  0  0  0  0  0  0
   14.4384    1.3199   -0.0770 H   0  0  0  0  0  0  0  0  0  0  0  0
  1  2  4  0  0  0  0
  1  6  4  0  0  0  0
  1 31  1  0  0  0  0
  2  3  4  0  0  0  0
  2 32  1  0  0  0  0
  3  4  4  0  0  0  0
  3 33  1  0  0  0  0
  4  5  4  0  0  0  0
  4 34  1  0  0  0  0
  5  6  4  0  0  0  0
  5 35  1  0  0  0  0
  6  7  1  0  0  0  0
  7  8  1  0  0  0  0
  7 36  1  0  0  0  0
  7 37  1  0  0  0  0
  8  9  4  0  0  0  0
  8 14  4  0  0  0  0
  9 10  4  0  0  0  0
  9 38  1  0  0  0  0
 10 11  4  0  0  0  0
 10 39  1  0  0  0  0
 11 12  4  0  0  0  0
 11 40  1  0  0  0  0
 12 14  4  0  0  0  0
 12 41  1  0  0  0  0
 13 16  1  0  0  0  0
 13 19  1  0  0  0  0
 13 42  1  0  0  0  0
 13 43  1  0  0  0  0
 14 18  1  0  0  0  0
 15 17  2  0  0  0  0
 16 17  4  0  0  0  0
 16 44  1  0  0  0  0
 17 18  1  0  0  0  0
 18 45  1  0  0  0  0
 19 20  1  0  0  0  0
 19 46  1  0  0  0  0
 19 47  1  0  0  0  0
 20 21  1  0  0  0  0
 20 48  1  0  0  0  0
 20 49  1  0  0  0  0
 21 22  1  0  0  0  0
 21 50  1  0  0  0  0
 21 51  1  0  0  0  0
 22 23  1  0  0  0  0
 22 52  1  0  0  0  0
 22 53  1  0  0  0  0
 23 24  1  0  0  0  0
 23 54  1  0  0  0  0
 23 55  1  0  0  0  0
 24 25  1  0  0  0  0
 24 56  1  0  0  0  0
 24 57  1  0  0  0  0
 25 26  1  0  0  0  0
 25 58  1  0  0  0  0
 25 59  1  0  0  0  0
 26 27  1  0  0  0  0
 26 60  1  0  0  0  0
 26 61  1  0  0  0  0
 27 28  1  0  0  0  0
 27 62  1  0  0  0  0
 27 63  1  0  0  0  0
 28 29  1  0  0  0  0
 28 64  1  0  0  0  0
 28 65  1  0  0  0  0
 29 30  1  0  0  0  0
 29 66  1  0  0  0  0
 29 67  1  0  0  0  0
 30 68  1  0  0  0  0
 30 69  1  0  0  0  0
 30 70  1  0  0  0  0
M  END
$$$$
U-13 No.09

Created by GaussView 6.1.1
 70 71  0  0  0  0  0  0  0  0  0    0
    5.5963    2.3307    1.0090 C   0  0  0  0  0  0  0  0  0  0  0  0
    6.0447    3.5034    0.4083 C   0  0  0  0  0  0  0  0  0  0  0  0
    7.2330    3.5079   -0.3143 C   0  0  0  0  0  0  0  0  0  0  0  0
    7.9675    2.3310   -0.4269 C   0  0  0  0  0  0  0  0  0  0  0  0
    7.5164    1.1621    0.1768 C   0  0  0  0  0  0  0  0  0  0  0  0
    6.3236    1.1439    0.9035 C   0  0  0  0  0  0  0  0  0  0  0  0
    5.8423   -0.1119    1.6130 C   0  0  0  0  0  0  0  0  0  0  0  0
    6.0038   -1.4013    0.8384 C   0  0  0  0  0  0  0  0  0  0  0  0
    6.8719   -2.3879    1.3101 C   0  0  0  0  0  0  0  0  0  0  0  0
    7.0990   -3.5695    0.6137 C   0  0  0  0  0  0  0  0  0  0  0  0
    6.4423   -3.7907   -0.5895 C   0  0  0  0  0  0  0  0  0  0  0  0
    5.5522   -2.8372   -1.0655 C   0  0  0  0  0  0  0  0  0  0  0  0
    1.2637    1.1375   -0.6589 C   0  0  0  0  0  0  0  0  0  0  0  0
    5.3228   -1.6533   -0.3645 C   0  0  0  0  0  0  0  0  0  0  0  0
    2.8773   -0.6591    0.7461 O   0  0  0  0  0  0  0  0  0  0  0  0
    2.5047    0.5478   -1.1565 N   0  0  0  0  0  0  0  0  0  0  0  0
    3.2436   -0.2965   -0.3592 C   0  0  0  0  0  0  0  0  0  0  0  0
    4.4435   -0.6942   -0.9393 N   0  0  0  0  0  0  0  0  0  0  0  0
    0.0265    0.2963   -0.9774 C   0  0  0  0  0  0  0  0  0  0  0  0
   -1.2613    0.9210   -0.4375 C   0  0  0  0  0  0  0  0  0  0  0  0
   -2.5132    0.0947   -0.7430 C   0  0  0  0  0  0  0  0  0  0  0  0
   -3.8035    0.7156   -0.2021 C   0  0  0  0  0  0  0  0  0  0  0  0
   -5.0559   -0.1109   -0.5042 C   0  0  0  0  0  0  0  0  0  0  0  0
   -6.3463    0.5107    0.0360 C   0  0  0  0  0  0  0  0  0  0  0  0
   -7.5991   -0.3160   -0.2641 C   0  0  0  0  0  0  0  0  0  0  0  0
   -8.8893    0.3069    0.2750 C   0  0  0  0  0  0  0  0  0  0  0  0
  -10.1425   -0.5198   -0.0239 C   0  0  0  0  0  0  0  0  0  0  0  0
  -11.4325    0.1035    0.5144 C   0  0  0  0  0  0  0  0  0  0  0  0
  -12.6862   -0.7227    0.2164 C   0  0  0  0  0  0  0  0  0  0  0  0
  -13.9698   -0.0916    0.7580 C   0  0  0  0  0  0  0  0  0  0  0  0
    4.6668    2.3347    1.5681 H   0  0  0  0  0  0  0  0  0  0  0  0
    5.4638    4.4137    0.5046 H   0  0  0  0  0  0  0  0  0  0  0  0
    7.5846    4.4190   -0.7839 H   0  0  0  0  0  0  0  0  0  0  0  0
    8.8963    2.3231   -0.9859 H   0  0  0  0  0  0  0  0  0  0  0  0
    8.0960    0.2512    0.0781 H   0  0  0  0  0  0  0  0  0  0  0  0
    6.4002   -0.2127    2.5495 H   0  0  0  0  0  0  0  0  0  0  0  0
    4.7944    0.0129    1.8900 H   0  0  0  0  0  0  0  0  0  0  0  0
    7.3951   -2.2122    2.2437 H   0  0  0  0  0  0  0  0  0  0  0  0
    7.7877   -4.3074    1.0074 H   0  0  0  0  0  0  0  0  0  0  0  0
    6.6064   -4.7041   -1.1483 H   0  0  0  0  0  0  0  0  0  0  0  0
    5.0104   -3.0142   -1.9884 H   0  0  0  0  0  0  0  0  0  0  0  0
    1.1680    2.1295   -1.1082 H   0  0  0  0  0  0  0  0  0  0  0  0
    1.3509    1.2699    0.4217 H   0  0  0  0  0  0  0  0  0  0  0  0
    2.9969    1.0487   -1.8784 H   0  0  0  0  0  0  0  0  0  0  0  0
    4.4779   -0.6413   -1.9464 H   0  0  0  0  0  0  0  0  0  0  0  0
   -0.0483    0.1653   -2.0627 H   0  0  0  0  0  0  0  0  0  0  0  0
    0.1649   -0.7001   -0.5479 H   0  0  0  0  0  0  0  0  0  0  0  0
   -1.1720    1.0520    0.6475 H   0  0  0  0  0  0  0  0  0  0  0  0
   -1.3836    1.9281   -0.8559 H   0  0  0  0  0  0  0  0  0  0  0  0
   -2.6030   -0.0387   -1.8279 H   0  0  0  0  0  0  0  0  0  0  0  0
   -2.3915   -0.9109   -0.3234 H   0  0  0  0  0  0  0  0  0  0  0  0
   -3.7122    0.8500    0.8825 H   0  0  0  0  0  0  0  0  0  0  0  0
   -3.9246    1.7217   -0.6220 H   0  0  0  0  0  0  0  0  0  0  0  0
   -5.1467   -0.2467   -1.5888 H   0  0  0  0  0  0  0  0  0  0  0  0
   -4.9352   -1.1164   -0.0831 H   0  0  0  0  0  0  0  0  0  0  0  0
   -6.2548    0.6474    1.1204 H   0  0  0  0  0  0  0  0  0  0  0  0
   -6.4672    1.5160   -0.3858 H   0  0  0  0  0  0  0  0  0  0  0  0
   -7.6901   -0.4539   -1.3484 H   0  0  0  0  0  0  0  0  0  0  0  0
   -7.4788   -1.3208    0.1588 H   0  0  0  0  0  0  0  0  0  0  0  0
   -8.7980    0.4453    1.3592 H   0  0  0  0  0  0  0  0  0  0  0  0
   -9.0098    1.3116   -0.1483 H   0  0  0  0  0  0  0  0  0  0  0  0
  -10.2335   -0.6588   -1.1081 H   0  0  0  0  0  0  0  0  0  0  0  0
  -10.0223   -1.5242    0.4000 H   0  0  0  0  0  0  0  0  0  0  0  0
  -11.3425    0.2430    1.5987 H   0  0  0  0  0  0  0  0  0  0  0  0
  -11.5540    1.1080    0.0904 H   0  0  0  0  0  0  0  0  0  0  0  0
  -12.7769   -0.8618   -0.8669 H   0  0  0  0  0  0  0  0  0  0  0  0
  -12.5657   -1.7259    0.6409 H   0  0  0  0  0  0  0  0  0  0  0  0
  -14.8448   -0.7048    0.5292 H   0  0  0  0  0  0  0  0  0  0  0  0
  -13.9236    0.0279    1.8442 H   0  0  0  0  0  0  0  0  0  0  0  0
  -14.1365    0.8988    0.3250 H   0  0  0  0  0  0  0  0  0  0  0  0
  1  2  4  0  0  0  0
  1  6  4  0  0  0  0
  1 31  1  0  0  0  0
  2  3  4  0  0  0  0
  2 32  1  0  0  0  0
  3  4  4  0  0  0  0
  3 33  1  0  0  0  0
  4  5  4  0  0  0  0
  4 34  1  0  0  0  0
  5  6  4  0  0  0  0
  5 35  1  0  0  0  0
  6  7  1  0  0  0  0
  7  8  1  0  0  0  0
  7 36  1  0  0  0  0
  7 37  1  0  0  0  0
  8  9  4  0  0  0  0
  8 14  4  0  0  0  0
  9 10  4  0  0  0  0
  9 38  1  0  0  0  0
 10 11  4  0  0  0  0
 10 39  1  0  0  0  0
 11 12  4  0  0  0  0
 11 40  1  0  0  0  0
 12 14  4  0  0  0  0
 12 41  1  0  0  0  0
 13 16  1  0  0  0  0
 13 19  1  0  0  0  0
 13 42  1  0  0  0  0
 13 43  1  0  0  0  0
 14 18  1  0  0  0  0
 15 17  2  0  0  0  0
 16 17  4  0  0  0  0
 16 44  1  0  0  0  0
 17 18  1  0  0  0  0
 18 45  1  0  0  0  0
 19 20  1  0  0  0  0
 19 46  1  0  0  0  0
 19 47  1  0  0  0  0
 20 21  1  0  0  0  0
 20 48  1  0  0  0  0
 20 49  1  0  0  0  0
 21 22  1  0  0  0  0
 21 50  1  0  0  0  0
 21 51  1  0  0  0  0
 22 23  1  0  0  0  0
 22 52  1  0  0  0  0
 22 53  1  0  0  0  0
 23 24  1  0  0  0  0
 23 54  1  0  0  0  0
 23 55  1  0  0  0  0
 24 25  1  0  0  0  0
 24 56  1  0  0  0  0
 24 57  1  0  0  0  0
 25 26  1  0  0  0  0
 25 58  1  0  0  0  0
 25 59  1  0  0  0  0
 26 27  1  0  0  0  0
 26 60  1  0  0  0  0
 26 61  1  0  0  0  0
 27 28  1  0  0  0  0
 27 62  1  0  0  0  0
 27 63  1  0  0  0  0
 28 29  1  0  0  0  0
 28 64  1  0  0  0  0
 28 65  1  0  0  0  0
 29 30  1  0  0  0  0
 29 66  1  0  0  0  0
 29 67  1  0  0  0  0
 30 68  1  0  0  0  0
 30 69  1  0  0  0  0
 30 70  1  0  0  0  0
M  END
$$$$
U-13 No.10

Created by GaussView 6.1.1
 70 71  0  0  0  0  0  0  0  0  0    0
   -4.8990    2.4740    0.8870 C   0  0  0  0  0  0  0  0  0  0  0  0
   -4.6511    3.6529    0.1899 C   0  0  0  0  0  0  0  0  0  0  0  0
   -5.4993    4.0474   -0.8392 C   0  0  0  0  0  0  0  0  0  0  0  0
   -6.5967    3.2541   -1.1608 C   0  0  0  0  0  0  0  0  0  0  0  0
   -6.8416    2.0780   -0.4601 C   0  0  0  0  0  0  0  0  0  0  0  0
   -5.9962    1.6696    0.5741 C   0  0  0  0  0  0  0  0  0  0  0  0
   -6.2780    0.4151    1.3858 C   0  0  0  0  0  0  0  0  0  0  0  0
   -6.7615   -0.7810    0.5957 C   0  0  0  0  0  0  0  0  0  0  0  0
   -8.0461   -1.2814    0.8167 C   0  0  0  0  0  0  0  0  0  0  0  0
   -8.5630   -2.3457    0.0870 C   0  0  0  0  0  0  0  0  0  0  0  0
   -7.7834   -2.9439   -0.8940 C   0  0  0  0  0  0  0  0  0  0  0  0
   -6.4923   -2.4828   -1.1139 C   0  0  0  0  0  0  0  0  0  0  0  0
   -1.2033   -0.4519    0.4181 C   0  0  0  0  0  0  0  0  0  0  0  0
   -5.9734   -1.4167   -0.3789 C   0  0  0  0  0  0  0  0  0  0  0  0
   -3.6887   -1.3367    1.3486 O   0  0  0  0  0  0  0  0  0  0  0  0
   -2.3990   -0.6189   -0.4022 N   0  0  0  0  0  0  0  0  0  0  0  0
   -3.5912   -0.9943    0.1831 C   0  0  0  0  0  0  0  0  0  0  0  0
   -4.6658   -0.9583   -0.6993 N   0  0  0  0  0  0  0  0  0  0  0  0
    0.0629   -0.5201   -0.4312 C   0  0  0  0  0  0  0  0  0  0  0  0
    1.3375   -0.3371    0.3957 C   0  0  0  0  0  0  0  0  0  0  0  0
    2.6183   -0.4020   -0.4399 C   0  0  0  0  0  0  0  0  0  0  0  0
    3.8957   -0.2200    0.3835 C   0  0  0  0  0  0  0  0  0  0  0  0
    5.1772   -0.2852   -0.4512 C   0  0  0  0  0  0  0  0  0  0  0  0
    6.4552   -0.1028    0.3713 C   0  0  0  0  0  0  0  0  0  0  0  0
    7.7368   -0.1686   -0.4633 C   0  0  0  0  0  0  0  0  0  0  0  0
    9.0150    0.0141    0.3587 C   0  0  0  0  0  0  0  0  0  0  0  0
   10.2965   -0.0520   -0.4759 C   0  0  0  0  0  0  0  0  0  0  0  0
   11.5749    0.1314    0.3454 C   0  0  0  0  0  0  0  0  0  0  0  0
   12.8568    0.0654   -0.4887 C   0  0  0  0  0  0  0  0  0  0  0  0
   14.1286    0.2499    0.3406 C   0  0  0  0  0  0  0  0  0  0  0  0
   -4.2315    2.1716    1.6868 H   0  0  0  0  0  0  0  0  0  0  0  0
   -3.7938    4.2629    0.4515 H   0  0  0  0  0  0  0  0  0  0  0  0
   -5.3088    4.9643   -1.3844 H   0  0  0  0  0  0  0  0  0  0  0  0
   -7.2661    3.5528   -1.9596 H   0  0  0  0  0  0  0  0  0  0  0  0
   -7.6978    1.4671   -0.7229 H   0  0  0  0  0  0  0  0  0  0  0  0
   -5.3803    0.1403    1.9418 H   0  0  0  0  0  0  0  0  0  0  0  0
   -7.0431    0.6538    2.1314 H   0  0  0  0  0  0  0  0  0  0  0  0
   -8.6612   -0.8080    1.5742 H   0  0  0  0  0  0  0  0  0  0  0  0
   -9.5684   -2.6994    0.2814 H   0  0  0  0  0  0  0  0  0  0  0  0
   -8.1675   -3.7735   -1.4751 H   0  0  0  0  0  0  0  0  0  0  0  0
   -5.8643   -2.9632   -1.8564 H   0  0  0  0  0  0  0  0  0  0  0  0
   -1.2126   -1.2472    1.1629 H   0  0  0  0  0  0  0  0  0  0  0  0
   -1.2366    0.4970    0.9690 H   0  0  0  0  0  0  0  0  0  0  0  0
   -2.4703   -0.0047   -1.2007 H   0  0  0  0  0  0  0  0  0  0  0  0
   -4.4244   -1.0253   -1.6769 H   0  0  0  0  0  0  0  0  0  0  0  0
    0.0903   -1.4831   -0.9515 H   0  0  0  0  0  0  0  0  0  0  0  0
    0.0248    0.2525   -1.2099 H   0  0  0  0  0  0  0  0  0  0  0  0
    1.2964    0.6249    0.9202 H   0  0  0  0  0  0  0  0  0  0  0  0
    1.3749   -1.1063    1.1759 H   0  0  0  0  0  0  0  0  0  0  0  0
    2.6596   -1.3645   -0.9637 H   0  0  0  0  0  0  0  0  0  0  0  0
    2.5795    0.3665   -1.2216 H   0  0  0  0  0  0  0  0  0  0  0  0
    3.8540    0.7425    0.9075 H   0  0  0  0  0  0  0  0  0  0  0  0
    3.9340   -0.9881    1.1653 H   0  0  0  0  0  0  0  0  0  0  0  0
    5.2188   -1.2480   -0.9748 H   0  0  0  0  0  0  0  0  0  0  0  0
    5.1384    0.4826   -1.2336 H   0  0  0  0  0  0  0  0  0  0  0  0
    6.4138    0.8601    0.8947 H   0  0  0  0  0  0  0  0  0  0  0  0
    6.4938   -0.8702    1.1539 H   0  0  0  0  0  0  0  0  0  0  0  0
    7.7782   -1.1318   -0.9863 H   0  0  0  0  0  0  0  0  0  0  0  0
    7.6979    0.5985   -1.2462 H   0  0  0  0  0  0  0  0  0  0  0  0
    8.9737    0.9773    0.8817 H   0  0  0  0  0  0  0  0  0  0  0  0
    9.0539   -0.7529    1.1418 H   0  0  0  0  0  0  0  0  0  0  0  0
   10.3380   -1.0154   -0.9985 H   0  0  0  0  0  0  0  0  0  0  0  0
   10.2574    0.7148   -1.2592 H   0  0  0  0  0  0  0  0  0  0  0  0
   11.5346    1.0949    0.8683 H   0  0  0  0  0  0  0  0  0  0  0  0
   11.6153   -0.6353    1.1289 H   0  0  0  0  0  0  0  0  0  0  0  0
   12.8979   -0.8975   -1.0104 H   0  0  0  0  0  0  0  0  0  0  0  0
   12.8171    0.8317   -1.2712 H   0  0  0  0  0  0  0  0  0  0  0  0
   15.0242    0.1976   -0.2832 H   0  0  0  0  0  0  0  0  0  0  0  0
   14.1332    1.2194    0.8467 H   0  0  0  0  0  0  0  0  0  0  0  0
   14.2145   -0.5229    1.1096 H   0  0  0  0  0  0  0  0  0  0  0  0
  1  2  4  0  0  0  0
  1  6  4  0  0  0  0
  1 31  1  0  0  0  0
  2  3  4  0  0  0  0
  2 32  1  0  0  0  0
  3  4  4  0  0  0  0
  3 33  1  0  0  0  0
  4  5  4  0  0  0  0
  4 34  1  0  0  0  0
  5  6  4  0  0  0  0
  5 35  1  0  0  0  0
  6  7  1  0  0  0  0
  7  8  1  0  0  0  0
  7 36  1  0  0  0  0
  7 37  1  0  0  0  0
  8  9  4  0  0  0  0
  8 14  4  0  0  0  0
  9 10  4  0  0  0  0
  9 38  1  0  0  0  0
 10 11  4  0  0  0  0
 10 39  1  0  0  0  0
 11 12  4  0  0  0  0
 11 40  1  0  0  0  0
 12 14  4  0  0  0  0
 12 41  1  0  0  0  0
 13 16  1  0  0  0  0
 13 19  1  0  0  0  0
 13 42  1  0  0  0  0
 13 43  1  0  0  0  0
 14 18  1  0  0  0  0
 15 17  2  0  0  0  0
 16 17  4  0  0  0  0
 16 44  1  0  0  0  0
 17 18  1  0  0  0  0
 18 45  1  0  0  0  0
 19 20  1  0  0  0  0
 19 46  1  0  0  0  0
 19 47  1  0  0  0  0
 20 21  1  0  0  0  0
 20 48  1  0  0  0  0
 20 49  1  0  0  0  0
 21 22  1  0  0  0  0
 21 50  1  0  0  0  0
 21 51  1  0  0  0  0
 22 23  1  0  0  0  0
 22 52  1  0  0  0  0
 22 53  1  0  0  0  0
 23 24  1  0  0  0  0
 23 54  1  0  0  0  0
 23 55  1  0  0  0  0
 24 25  1  0  0  0  0
 24 56  1  0  0  0  0
 24 57  1  0  0  0  0
 25 26  1  0  0  0  0
 25 58  1  0  0  0  0
 25 59  1  0  0  0  0
 26 27  1  0  0  0  0
 26 60  1  0  0  0  0
 26 61  1  0  0  0  0
 27 28  1  0  0  0  0
 27 62  1  0  0  0  0
 27 63  1  0  0  0  0
 28 29  1  0  0  0  0
 28 64  1  0  0  0  0
 28 65  1  0  0  0  0
 29 30  1  0  0  0  0
 29 66  1  0  0  0  0
 29 67  1  0  0  0  0
 30 68  1  0  0  0  0
 30 69  1  0  0  0  0
 30 70  1  0  0  0  0
M  END
$$$$
U-13 No.11

Created by GaussView 6.1.1
 70 71  0  0  0  0  0  0  0  0  0    0
    7.7208    1.8328    1.2420 C   0  0  0  0  0  0  0  0  0  0  0  0
    8.7533    2.7606    1.3128 C   0  0  0  0  0  0  0  0  0  0  0  0
    9.0690    3.5413    0.2040 C   0  0  0  0  0  0  0  0  0  0  0  0
    8.3420    3.3866   -0.9708 C   0  0  0  0  0  0  0  0  0  0  0  0
    7.3079    2.4562   -1.0353 C   0  0  0  0  0  0  0  0  0  0  0  0
    6.9829    1.6647    0.0670 C   0  0  0  0  0  0  0  0  0  0  0  0
    5.8562    0.6601   -0.0039 C   0  0  0  0  0  0  0  0  0  0  0  0
    6.2742   -0.7925   -0.1535 C   0  0  0  0  0  0  0  0  0  0  0  0
    7.5382   -1.1463   -0.6286 C   0  0  0  0  0  0  0  0  0  0  0  0
    7.9375   -2.4731   -0.7385 C   0  0  0  0  0  0  0  0  0  0  0  0
    7.0658   -3.4891   -0.3687 C   0  0  0  0  0  0  0  0  0  0  0  0
    5.7955   -3.1625    0.0849 C   0  0  0  0  0  0  0  0  0  0  0  0
    0.7230   -0.2726   -0.0193 C   0  0  0  0  0  0  0  0  0  0  0  0
    5.3920   -1.8314    0.1879 C   0  0  0  0  0  0  0  0  0  0  0  0
    3.2614   -0.5368   -1.1790 O   0  0  0  0  0  0  0  0  0  0  0  0
    1.8546   -0.9819    0.5696 N   0  0  0  0  0  0  0  0  0  0  0  0
    3.0806   -0.9827   -0.0612 C   0  0  0  0  0  0  0  0  0  0  0  0
    4.0935   -1.5589    0.7105 N   0  0  0  0  0  0  0  0  0  0  0  0
   -0.6034   -0.8058    0.5152 C   0  0  0  0  0  0  0  0  0  0  0  0
   -1.8121   -0.0761   -0.0753 C   0  0  0  0  0  0  0  0  0  0  0  0
   -3.1522   -0.5965    0.4504 C   0  0  0  0  0  0  0  0  0  0  0  0
   -4.3639    0.1279   -0.1411 C   0  0  0  0  0  0  0  0  0  0  0  0
   -5.7046   -0.3917    0.3837 C   0  0  0  0  0  0  0  0  0  0  0  0
   -6.9170    0.3311   -0.2086 C   0  0  0  0  0  0  0  0  0  0  0  0
   -8.2579   -0.1886    0.3158 C   0  0  0  0  0  0  0  0  0  0  0  0
   -9.4705    0.5332   -0.2772 C   0  0  0  0  0  0  0  0  0  0  0  0
  -10.8115    0.0131    0.2467 C   0  0  0  0  0  0  0  0  0  0  0  0
  -12.0242    0.7343   -0.3462 C   0  0  0  0  0  0  0  0  0  0  0  0
  -13.3656    0.2147    0.1773 C   0  0  0  0  0  0  0  0  0  0  0  0
  -14.5711    0.9414   -0.4208 C   0  0  0  0  0  0  0  0  0  0  0  0
    7.4828    1.2281    2.1109 H   0  0  0  0  0  0  0  0  0  0  0  0
    9.3110    2.8771    2.2349 H   0  0  0  0  0  0  0  0  0  0  0  0
    9.8724    4.2663    0.2579 H   0  0  0  0  0  0  0  0  0  0  0  0
    8.5764    3.9921   -1.8387 H   0  0  0  0  0  0  0  0  0  0  0  0
    6.7423    2.3443   -1.9541 H   0  0  0  0  0  0  0  0  0  0  0  0
    5.2443    0.7418    0.9000 H   0  0  0  0  0  0  0  0  0  0  0  0
    5.1882    0.9107   -0.8315 H   0  0  0  0  0  0  0  0  0  0  0  0
    8.2326   -0.3606   -0.8981 H   0  0  0  0  0  0  0  0  0  0  0  0
    8.9296   -2.7090   -1.1045 H   0  0  0  0  0  0  0  0  0  0  0  0
    7.3639   -4.5279   -0.4433 H   0  0  0  0  0  0  0  0  0  0  0  0
    5.0958   -3.9477    0.3516 H   0  0  0  0  0  0  0  0  0  0  0  0
    0.7882   -0.4091   -1.0984 H   0  0  0  0  0  0  0  0  0  0  0  0
    0.7988    0.8063    0.1677 H   0  0  0  0  0  0  0  0  0  0  0  0
    1.8655   -1.0379    1.5776 H   0  0  0  0  0  0  0  0  0  0  0  0
    3.7710   -2.2424    1.3809 H   0  0  0  0  0  0  0  0  0  0  0  0
   -0.6701   -1.8765    0.2964 H   0  0  0  0  0  0  0  0  0  0  0  0
   -0.6241   -0.7103    1.6086 H   0  0  0  0  0  0  0  0  0  0  0  0
   -1.7311    0.9960    0.1394 H   0  0  0  0  0  0  0  0  0  0  0  0
   -1.7909   -0.1690   -1.1674 H   0  0  0  0  0  0  0  0  0  0  0  0
   -3.2322   -1.6691    0.2367 H   0  0  0  0  0  0  0  0  0  0  0  0
   -3.1730   -0.5032    1.5431 H   0  0  0  0  0  0  0  0  0  0  0  0
   -4.2832    1.2007    0.0721 H   0  0  0  0  0  0  0  0  0  0  0  0
   -4.3424    0.0346   -1.2335 H   0  0  0  0  0  0  0  0  0  0  0  0
   -5.7844   -1.4647    0.1712 H   0  0  0  0  0  0  0  0  0  0  0  0
   -5.7261   -0.2978    1.4763 H   0  0  0  0  0  0  0  0  0  0  0  0
   -6.8373    1.4042    0.0038 H   0  0  0  0  0  0  0  0  0  0  0  0
   -6.8953    0.2373   -1.3011 H   0  0  0  0  0  0  0  0  0  0  0  0
   -8.3371   -1.2619    0.1040 H   0  0  0  0  0  0  0  0  0  0  0  0
   -8.2798   -0.0942    1.4084 H   0  0  0  0  0  0  0  0  0  0  0  0
   -9.3915    1.6064   -0.0653 H   0  0  0  0  0  0  0  0  0  0  0  0
   -9.4484    0.4389   -1.3697 H   0  0  0  0  0  0  0  0  0  0  0  0
  -10.8904   -1.0602    0.0349 H   0  0  0  0  0  0  0  0  0  0  0  0
  -10.8337    0.1075    1.3393 H   0  0  0  0  0  0  0  0  0  0  0  0
  -11.9465    1.8079   -0.1346 H   0  0  0  0  0  0  0  0  0  0  0  0
  -12.0032    0.6402   -1.4389 H   0  0  0  0  0  0  0  0  0  0  0  0
  -13.4440   -0.8576   -0.0348 H   0  0  0  0  0  0  0  0  0  0  0  0
  -13.3873    0.3094    1.2689 H   0  0  0  0  0  0  0  0  0  0  0  0
  -15.5114    0.5478   -0.0274 H   0  0  0  0  0  0  0  0  0  0  0  0
  -14.5394    2.0112   -0.1955 H   0  0  0  0  0  0  0  0  0  0  0  0
  -14.5966    0.8352   -1.5090 H   0  0  0  0  0  0  0  0  0  0  0  0
  1  2  4  0  0  0  0
  1  6  4  0  0  0  0
  1 31  1  0  0  0  0
  2  3  4  0  0  0  0
  2 32  1  0  0  0  0
  3  4  4  0  0  0  0
  3 33  1  0  0  0  0
  4  5  4  0  0  0  0
  4 34  1  0  0  0  0
  5  6  4  0  0  0  0
  5 35  1  0  0  0  0
  6  7  1  0  0  0  0
  7  8  1  0  0  0  0
  7 36  1  0  0  0  0
  7 37  1  0  0  0  0
  8  9  4  0  0  0  0
  8 14  4  0  0  0  0
  9 10  4  0  0  0  0
  9 38  1  0  0  0  0
 10 11  4  0  0  0  0
 10 39  1  0  0  0  0
 11 12  4  0  0  0  0
 11 40  1  0  0  0  0
 12 14  4  0  0  0  0
 12 41  1  0  0  0  0
 13 16  1  0  0  0  0
 13 19  1  0  0  0  0
 13 42  1  0  0  0  0
 13 43  1  0  0  0  0
 14 18  1  0  0  0  0
 15 17  2  0  0  0  0
 16 17  4  0  0  0  0
 16 44  1  0  0  0  0
 17 18  1  0  0  0  0
 18 45  1  0  0  0  0
 19 20  1  0  0  0  0
 19 46  1  0  0  0  0
 19 47  1  0  0  0  0
 20 21  1  0  0  0  0
 20 48  1  0  0  0  0
 20 49  1  0  0  0  0
 21 22  1  0  0  0  0
 21 50  1  0  0  0  0
 21 51  1  0  0  0  0
 22 23  1  0  0  0  0
 22 52  1  0  0  0  0
 22 53  1  0  0  0  0
 23 24  1  0  0  0  0
 23 54  1  0  0  0  0
 23 55  1  0  0  0  0
 24 25  1  0  0  0  0
 24 56  1  0  0  0  0
 24 57  1  0  0  0  0
 25 26  1  0  0  0  0
 25 58  1  0  0  0  0
 25 59  1  0  0  0  0
 26 27  1  0  0  0  0
 26 60  1  0  0  0  0
 26 61  1  0  0  0  0
 27 28  1  0  0  0  0
 27 62  1  0  0  0  0
 27 63  1  0  0  0  0
 28 29  1  0  0  0  0
 28 64  1  0  0  0  0
 28 65  1  0  0  0  0
 29 30  1  0  0  0  0
 29 66  1  0  0  0  0
 29 67  1  0  0  0  0
 30 68  1  0  0  0  0
 30 69  1  0  0  0  0
 30 70  1  0  0  0  0
M  END
$$$$
U-13 No.12

Created by GaussView 6.1.1
 70 71  0  0  0  0  0  0  0  0  0    0
   -4.5305    3.4647   -1.0856 C   0  0  0  0  0  0  0  0  0  0  0  0
   -4.1795    4.6503   -0.4433 C   0  0  0  0  0  0  0  0  0  0  0  0
   -3.6965    4.6180    0.8589 C   0  0  0  0  0  0  0  0  0  0  0  0
   -3.5652    3.3941    1.5118 C   0  0  0  0  0  0  0  0  0  0  0  0
   -3.9159    2.2128    0.8699 C   0  0  0  0  0  0  0  0  0  0  0  0
   -4.4053    2.2347   -0.4401 C   0  0  0  0  0  0  0  0  0  0  0  0
   -4.7795    0.9437   -1.1412 C   0  0  0  0  0  0  0  0  0  0  0  0
   -5.9897    0.2317   -0.5582 C   0  0  0  0  0  0  0  0  0  0  0  0
   -7.1456    0.9606   -0.2661 C   0  0  0  0  0  0  0  0  0  0  0  0
   -8.3077    0.3485    0.1830 C   0  0  0  0  0  0  0  0  0  0  0  0
   -8.3350   -1.0297    0.3627 C   0  0  0  0  0  0  0  0  0  0  0  0
   -7.1911   -1.7704    0.1041 C   0  0  0  0  0  0  0  0  0  0  0  0
   -1.5772   -3.0978    0.4667 C   0  0  0  0  0  0  0  0  0  0  0  0
   -6.0249   -1.1544   -0.3536 C   0  0  0  0  0  0  0  0  0  0  0  0
   -3.5477   -1.1869    1.0225 O   0  0  0  0  0  0  0  0  0  0  0  0
   -2.8998   -3.0409   -0.1472 N   0  0  0  0  0  0  0  0  0  0  0  0
   -3.7604   -2.0061    0.1455 C   0  0  0  0  0  0  0  0  0  0  0  0
   -4.9005   -1.9852   -0.6572 N   0  0  0  0  0  0  0  0  0  0  0  0
   -0.5104   -2.2792   -0.2651 C   0  0  0  0  0  0  0  0  0  0  0  0
    0.8597   -2.3613    0.4116 C   0  0  0  0  0  0  0  0  0  0  0  0
    1.9443   -1.5586   -0.3114 C   0  0  0  0  0  0  0  0  0  0  0  0
    3.3138   -1.6295    0.3686 C   0  0  0  0  0  0  0  0  0  0  0  0
    4.3992   -0.8284   -0.3547 C   0  0  0  0  0  0  0  0  0  0  0  0
    5.7683   -0.8955    0.3266 C   0  0  0  0  0  0  0  0  0  0  0  0
    6.8540   -0.0952   -0.3972 C   0  0  0  0  0  0  0  0  0  0  0  0
    8.2229   -0.1608    0.2848 C   0  0  0  0  0  0  0  0  0  0  0  0
    9.3087    0.6392   -0.4391 C   0  0  0  0  0  0  0  0  0  0  0  0
   10.6772    0.5749    0.2431 C   0  0  0  0  0  0  0  0  0  0  0  0
   11.7637    1.3745   -0.4804 C   0  0  0  0  0  0  0  0  0  0  0  0
   13.1272    1.3043    0.2089 C   0  0  0  0  0  0  0  0  0  0  0  0
   -4.9034    3.4978   -2.1042 H   0  0  0  0  0  0  0  0  0  0  0  0
   -4.2838    5.5961   -0.9626 H   0  0  0  0  0  0  0  0  0  0  0  0
   -3.4221    5.5377    1.3623 H   0  0  0  0  0  0  0  0  0  0  0  0
   -3.1850    3.3601    2.5264 H   0  0  0  0  0  0  0  0  0  0  0  0
   -3.8084    1.2606    1.3762 H   0  0  0  0  0  0  0  0  0  0  0  0
   -4.9894    1.1637   -2.1938 H   0  0  0  0  0  0  0  0  0  0  0  0
   -3.9227    0.2732   -1.1327 H   0  0  0  0  0  0  0  0  0  0  0  0
   -7.1284    2.0357   -0.4011 H   0  0  0  0  0  0  0  0  0  0  0  0
   -9.1873    0.9455    0.3921 H   0  0  0  0  0  0  0  0  0  0  0  0
   -9.2322   -1.5233    0.7163 H   0  0  0  0  0  0  0  0  0  0  0  0
   -7.1895   -2.8425    0.2689 H   0  0  0  0  0  0  0  0  0  0  0  0
   -1.2790   -4.1488    0.5188 H   0  0  0  0  0  0  0  0  0  0  0  0
   -1.6885   -2.7376    1.4892 H   0  0  0  0  0  0  0  0  0  0  0  0
   -2.9930   -3.4701   -1.0558 H   0  0  0  0  0  0  0  0  0  0  0  0
   -5.1488   -2.8748   -1.0659 H   0  0  0  0  0  0  0  0  0  0  0  0
   -0.4295   -2.6325   -1.3006 H   0  0  0  0  0  0  0  0  0  0  0  0
   -0.8395   -1.2370   -0.3115 H   0  0  0  0  0  0  0  0  0  0  0  0
    0.7727   -2.0028    1.4439 H   0  0  0  0  0  0  0  0  0  0  0  0
    1.1721   -3.4108    0.4795 H   0  0  0  0  0  0  0  0  0  0  0  0
    2.0338   -1.9192   -1.3434 H   0  0  0  0  0  0  0  0  0  0  0  0
    1.6294   -0.5110   -0.3829 H   0  0  0  0  0  0  0  0  0  0  0  0
    3.2237   -1.2670    1.3997 H   0  0  0  0  0  0  0  0  0  0  0  0
    3.6274   -2.6780    0.4431 H   0  0  0  0  0  0  0  0  0  0  0  0
    4.4903   -1.1919   -1.3856 H   0  0  0  0  0  0  0  0  0  0  0  0
    4.0843    0.2193   -0.4307 H   0  0  0  0  0  0  0  0  0  0  0  0
    5.6771   -0.5311    1.3570 H   0  0  0  0  0  0  0  0  0  0  0  0
    6.0828   -1.9435    0.4038 H   0  0  0  0  0  0  0  0  0  0  0  0
    6.9458   -0.4602   -1.4275 H   0  0  0  0  0  0  0  0  0  0  0  0
    6.5390    0.9525   -0.4751 H   0  0  0  0  0  0  0  0  0  0  0  0
    8.1311    0.2046    1.3149 H   0  0  0  0  0  0  0  0  0  0  0  0
    8.5378   -1.2085    0.3632 H   0  0  0  0  0  0  0  0  0  0  0  0
    9.4010    0.2735   -1.4691 H   0  0  0  0  0  0  0  0  0  0  0  0
    8.9934    1.6868   -0.5180 H   0  0  0  0  0  0  0  0  0  0  0  0
   10.5862    0.9412    1.2731 H   0  0  0  0  0  0  0  0  0  0  0  0
   10.9936   -0.4725    0.3226 H   0  0  0  0  0  0  0  0  0  0  0  0
   11.8557    1.0081   -1.5092 H   0  0  0  0  0  0  0  0  0  0  0  0
   11.4482    2.4210   -0.5594 H   0  0  0  0  0  0  0  0  0  0  0  0
   13.8792    1.8844   -0.3314 H   0  0  0  0  0  0  0  0  0  0  0  0
   13.0752    1.6968    1.2284 H   0  0  0  0  0  0  0  0  0  0  0  0
   13.4858    0.2730    0.2714 H   0  0  0  0  0  0  0  0  0  0  0  0
  1  2  4  0  0  0  0
  1  6  4  0  0  0  0
  1 31  1  0  0  0  0
  2  3  4  0  0  0  0
  2 32  1  0  0  0  0
  3  4  4  0  0  0  0
  3 33  1  0  0  0  0
  4  5  4  0  0  0  0
  4 34  1  0  0  0  0
  5  6  4  0  0  0  0
  5 35  1  0  0  0  0
  6  7  1  0  0  0  0
  7  8  1  0  0  0  0
  7 36  1  0  0  0  0
  7 37  1  0  0  0  0
  8  9  4  0  0  0  0
  8 14  4  0  0  0  0
  9 10  4  0  0  0  0
  9 38  1  0  0  0  0
 10 11  4  0  0  0  0
 10 39  1  0  0  0  0
 11 12  4  0  0  0  0
 11 40  1  0  0  0  0
 12 14  4  0  0  0  0
 12 41  1  0  0  0  0
 13 16  1  0  0  0  0
 13 19  1  0  0  0  0
 13 42  1  0  0  0  0
 13 43  1  0  0  0  0
 14 18  1  0  0  0  0
 15 17  2  0  0  0  0
 16 17  4  0  0  0  0
 16 44  1  0  0  0  0
 17 18  1  0  0  0  0
 18 45  1  0  0  0  0
 19 20  1  0  0  0  0
 19 46  1  0  0  0  0
 19 47  1  0  0  0  0
 20 21  1  0  0  0  0
 20 48  1  0  0  0  0
 20 49  1  0  0  0  0
 21 22  1  0  0  0  0
 21 50  1  0  0  0  0
 21 51  1  0  0  0  0
 22 23  1  0  0  0  0
 22 52  1  0  0  0  0
 22 53  1  0  0  0  0
 23 24  1  0  0  0  0
 23 54  1  0  0  0  0
 23 55  1  0  0  0  0
 24 25  1  0  0  0  0
 24 56  1  0  0  0  0
 24 57  1  0  0  0  0
 25 26  1  0  0  0  0
 25 58  1  0  0  0  0
 25 59  1  0  0  0  0
 26 27  1  0  0  0  0
 26 60  1  0  0  0  0
 26 61  1  0  0  0  0
 27 28  1  0  0  0  0
 27 62  1  0  0  0  0
 27 63  1  0  0  0  0
 28 29  1  0  0  0  0
 28 64  1  0  0  0  0
 28 65  1  0  0  0  0
 29 30  1  0  0  0  0
 29 66  1  0  0  0  0
 29 67  1  0  0  0  0
 30 68  1  0  0  0  0
 30 69  1  0  0  0  0
 30 70  1  0  0  0  0
M  END
$$$$
U-13 No.13

Created by GaussView 6.1.1
 70 71  0  0  0  0  0  0  0  0  0    0
    5.5859    2.2649    0.4086 C   0  0  0  0  0  0  0  0  0  0  0  0
    5.7882    3.5647    0.8557 C   0  0  0  0  0  0  0  0  0  0  0  0
    6.9768    4.2328    0.5689 C   0  0  0  0  0  0  0  0  0  0  0  0
    7.9610    3.5905   -0.1720 C   0  0  0  0  0  0  0  0  0  0  0  0
    7.7562    2.2871   -0.6198 C   0  0  0  0  0  0  0  0  0  0  0  0
    6.5714    1.6084   -0.3356 C   0  0  0  0  0  0  0  0  0  0  0  0
    6.3445    0.1928   -0.8279 C   0  0  0  0  0  0  0  0  0  0  0  0
    6.3036   -0.8614    0.2669 C   0  0  0  0  0  0  0  0  0  0  0  0
    7.2755   -0.8541    1.2709 C   0  0  0  0  0  0  0  0  0  0  0  0
    7.3400   -1.8456    2.2402 C   0  0  0  0  0  0  0  0  0  0  0  0
    6.4098   -2.8786    2.2319 C   0  0  0  0  0  0  0  0  0  0  0  0
    5.4195   -2.8916    1.2608 C   0  0  0  0  0  0  0  0  0  0  0  0
    1.0676   -0.7405   -1.8552 C   0  0  0  0  0  0  0  0  0  0  0  0
    5.3592   -1.8971    0.2829 C   0  0  0  0  0  0  0  0  0  0  0  0
    3.1795   -0.1276   -0.0890 O   0  0  0  0  0  0  0  0  0  0  0  0
    2.2662   -1.5383   -1.6312 N   0  0  0  0  0  0  0  0  0  0  0  0
    3.2482   -1.1454   -0.7576 C   0  0  0  0  0  0  0  0  0  0  0  0
    4.3479   -2.0031   -0.7232 N   0  0  0  0  0  0  0  0  0  0  0  0
   -0.1729   -1.2918   -1.1483 C   0  0  0  0  0  0  0  0  0  0  0  0
   -1.4173   -0.4365   -1.3948 C   0  0  0  0  0  0  0  0  0  0  0  0
   -2.6714   -0.9707   -0.6984 C   0  0  0  0  0  0  0  0  0  0  0  0
   -3.9165   -0.1131   -0.9377 C   0  0  0  0  0  0  0  0  0  0  0  0
   -5.1714   -0.6463   -0.2420 C   0  0  0  0  0  0  0  0  0  0  0  0
   -6.4159    0.2130   -0.4783 C   0  0  0  0  0  0  0  0  0  0  0  0
   -7.6713   -0.3201    0.2166 C   0  0  0  0  0  0  0  0  0  0  0  0
   -8.9154    0.5402   -0.0183 C   0  0  0  0  0  0  0  0  0  0  0  0
  -10.1711    0.0067    0.6757 C   0  0  0  0  0  0  0  0  0  0  0  0
  -11.4149    0.8674    0.4420 C   0  0  0  0  0  0  0  0  0  0  0  0
  -12.6712    0.3344    1.1355 C   0  0  0  0  0  0  0  0  0  0  0  0
  -13.9085    1.2011    0.8963 C   0  0  0  0  0  0  0  0  0  0  0  0
    4.6590    1.7473    0.6269 H   0  0  0  0  0  0  0  0  0  0  0  0
    5.0134    4.0610    1.4290 H   0  0  0  0  0  0  0  0  0  0  0  0
    7.1314    5.2468    0.9188 H   0  0  0  0  0  0  0  0  0  0  0  0
    8.8887    4.1009   -0.4042 H   0  0  0  0  0  0  0  0  0  0  0  0
    8.5280    1.7935   -1.2017 H   0  0  0  0  0  0  0  0  0  0  0  0
    5.4201    0.1601   -1.4007 H   0  0  0  0  0  0  0  0  0  0  0  0
    7.1493   -0.0710   -1.5229 H   0  0  0  0  0  0  0  0  0  0  0  0
    8.0012   -0.0493    1.2840 H   0  0  0  0  0  0  0  0  0  0  0  0
    8.1129   -1.8109    2.9988 H   0  0  0  0  0  0  0  0  0  0  0  0
    6.4433   -3.6586    2.9830 H   0  0  0  0  0  0  0  0  0  0  0  0
    4.6690   -3.6749    1.2609 H   0  0  0  0  0  0  0  0  0  0  0  0
    0.8900   -0.6779   -2.9334 H   0  0  0  0  0  0  0  0  0  0  0  0
    1.2849    0.2668   -1.4991 H   0  0  0  0  0  0  0  0  0  0  0  0
    2.4523   -2.3047   -2.2571 H   0  0  0  0  0  0  0  0  0  0  0  0
    4.1667   -2.9501   -1.0230 H   0  0  0  0  0  0  0  0  0  0  0  0
   -0.3572   -2.3184   -1.4863 H   0  0  0  0  0  0  0  0  0  0  0  0
    0.0347   -1.3487   -0.0752 H   0  0  0  0  0  0  0  0  0  0  0  0
   -1.2239    0.5878   -1.0549 H   0  0  0  0  0  0  0  0  0  0  0  0
   -1.6056   -0.3675   -2.4735 H   0  0  0  0  0  0  0  0  0  0  0  0
   -2.8663   -1.9948   -1.0396 H   0  0  0  0  0  0  0  0  0  0  0  0
   -2.4824   -1.0415    0.3793 H   0  0  0  0  0  0  0  0  0  0  0  0
   -3.7208    0.9103   -0.5957 H   0  0  0  0  0  0  0  0  0  0  0  0
   -4.1042   -0.0406   -2.0160 H   0  0  0  0  0  0  0  0  0  0  0  0
   -5.3680   -1.6694   -0.5851 H   0  0  0  0  0  0  0  0  0  0  0  0
   -4.9827   -0.7204    0.8359 H   0  0  0  0  0  0  0  0  0  0  0  0
   -6.2192    1.2357   -0.1342 H   0  0  0  0  0  0  0  0  0  0  0  0
   -6.6039    0.2882   -1.5563 H   0  0  0  0  0  0  0  0  0  0  0  0
   -7.8686   -1.3426   -0.1282 H   0  0  0  0  0  0  0  0  0  0  0  0
   -7.4829   -0.3963    1.2944 H   0  0  0  0  0  0  0  0  0  0  0  0
   -8.7182    1.5623    0.3272 H   0  0  0  0  0  0  0  0  0  0  0  0
   -9.1034    0.6171   -1.0962 H   0  0  0  0  0  0  0  0  0  0  0  0
  -10.3688   -1.0152    0.3296 H   0  0  0  0  0  0  0  0  0  0  0  0
   -9.9829   -0.0709    1.7535 H   0  0  0  0  0  0  0  0  0  0  0  0
  -11.2185    1.8895    0.7885 H   0  0  0  0  0  0  0  0  0  0  0  0
  -11.6043    0.9456   -0.6357 H   0  0  0  0  0  0  0  0  0  0  0  0
  -12.8683   -0.6865    0.7889 H   0  0  0  0  0  0  0  0  0  0  0  0
  -12.4827    0.2568    2.2123 H   0  0  0  0  0  0  0  0  0  0  0  0
  -14.7864    0.7942    1.4038 H   0  0  0  0  0  0  0  0  0  0  0  0
  -13.7548    2.2194    1.2645 H   0  0  0  0  0  0  0  0  0  0  0  0
  -14.1434    1.2688   -0.1697 H   0  0  0  0  0  0  0  0  0  0  0  0
  1  2  4  0  0  0  0
  1  6  4  0  0  0  0
  1 31  1  0  0  0  0
  2  3  4  0  0  0  0
  2 32  1  0  0  0  0
  3  4  4  0  0  0  0
  3 33  1  0  0  0  0
  4  5  4  0  0  0  0
  4 34  1  0  0  0  0
  5  6  4  0  0  0  0
  5 35  1  0  0  0  0
  6  7  1  0  0  0  0
  7  8  1  0  0  0  0
  7 36  1  0  0  0  0
  7 37  1  0  0  0  0
  8  9  4  0  0  0  0
  8 14  4  0  0  0  0
  9 10  4  0  0  0  0
  9 38  1  0  0  0  0
 10 11  4  0  0  0  0
 10 39  1  0  0  0  0
 11 12  4  0  0  0  0
 11 40  1  0  0  0  0
 12 14  4  0  0  0  0
 12 41  1  0  0  0  0
 13 16  1  0  0  0  0
 13 19  1  0  0  0  0
 13 42  1  0  0  0  0
 13 43  1  0  0  0  0
 14 18  1  0  0  0  0
 15 17  2  0  0  0  0
 16 17  4  0  0  0  0
 16 44  1  0  0  0  0
 17 18  1  0  0  0  0
 18 45  1  0  0  0  0
 19 20  1  0  0  0  0
 19 46  1  0  0  0  0
 19 47  1  0  0  0  0
 20 21  1  0  0  0  0
 20 48  1  0  0  0  0
 20 49  1  0  0  0  0
 21 22  1  0  0  0  0
 21 50  1  0  0  0  0
 21 51  1  0  0  0  0
 22 23  1  0  0  0  0
 22 52  1  0  0  0  0
 22 53  1  0  0  0  0
 23 24  1  0  0  0  0
 23 54  1  0  0  0  0
 23 55  1  0  0  0  0
 24 25  1  0  0  0  0
 24 56  1  0  0  0  0
 24 57  1  0  0  0  0
 25 26  1  0  0  0  0
 25 58  1  0  0  0  0
 25 59  1  0  0  0  0
 26 27  1  0  0  0  0
 26 60  1  0  0  0  0
 26 61  1  0  0  0  0
 27 28  1  0  0  0  0
 27 62  1  0  0  0  0
 27 63  1  0  0  0  0
 28 29  1  0  0  0  0
 28 64  1  0  0  0  0
 28 65  1  0  0  0  0
 29 30  1  0  0  0  0
 29 66  1  0  0  0  0
 29 67  1  0  0  0  0
 30 68  1  0  0  0  0
 30 69  1  0  0  0  0
 30 70  1  0  0  0  0
M  END
$$$$
U-13 No.14

Created by GaussView 6.1.1
 70 71  0  0  0  0  0  0  0  0  0    0
    6.0790    2.1439   -0.6627 C   0  0  0  0  0  0  0  0  0  0  0  0
    6.5027    3.3424   -1.2234 C   0  0  0  0  0  0  0  0  0  0  0  0
    7.5397    4.0671   -0.6396 C   0  0  0  0  0  0  0  0  0  0  0  0
    8.1479    3.5842    0.5124 C   0  0  0  0  0  0  0  0  0  0  0  0
    7.7214    2.3823    1.0736 C   0  0  0  0  0  0  0  0  0  0  0  0
    6.6865    1.6477    0.4953 C   0  0  0  0  0  0  0  0  0  0  0  0
    6.2171    0.3434    1.1088 C   0  0  0  0  0  0  0  0  0  0  0  0
    6.5168   -0.8939    0.2776 C   0  0  0  0  0  0  0  0  0  0  0  0
    7.7867   -1.0600   -0.2814 C   0  0  0  0  0  0  0  0  0  0  0  0
    8.1423   -2.2108   -0.9714 C   0  0  0  0  0  0  0  0  0  0  0  0
    7.2145   -3.2338   -1.1290 C   0  0  0  0  0  0  0  0  0  0  0  0
    5.9393   -3.0796   -0.6054 C   0  0  0  0  0  0  0  0  0  0  0  0
    0.9205   -0.3672    0.3442 C   0  0  0  0  0  0  0  0  0  0  0  0
    5.5848   -1.9245    0.0938 C   0  0  0  0  0  0  0  0  0  0  0  0
    3.5203   -0.1452   -0.6833 O   0  0  0  0  0  0  0  0  0  0  0  0
    2.0289   -1.2718    0.6344 N   0  0  0  0  0  0  0  0  0  0  0  0
    3.2876   -1.0172    0.1351 C   0  0  0  0  0  0  0  0  0  0  0  0
    4.2719   -1.8562    0.6578 N   0  0  0  0  0  0  0  0  0  0  0  0
   -0.4247   -1.0684    0.5116 C   0  0  0  0  0  0  0  0  0  0  0  0
   -1.6103   -0.1445    0.2237 C   0  0  0  0  0  0  0  0  0  0  0  0
   -2.9686   -0.8302    0.3900 C   0  0  0  0  0  0  0  0  0  0  0  0
   -4.1574    0.0889    0.0984 C   0  0  0  0  0  0  0  0  0  0  0  0
   -5.5162   -0.5962    0.2639 C   0  0  0  0  0  0  0  0  0  0  0  0
   -6.7059    0.3210   -0.0300 C   0  0  0  0  0  0  0  0  0  0  0  0
   -8.0645   -0.3646    0.1346 C   0  0  0  0  0  0  0  0  0  0  0  0
   -9.2547    0.5515   -0.1608 C   0  0  0  0  0  0  0  0  0  0  0  0
  -10.6132   -0.1346    0.0031 C   0  0  0  0  0  0  0  0  0  0  0  0
  -11.8036    0.7804   -0.2933 C   0  0  0  0  0  0  0  0  0  0  0  0
  -13.1623    0.0946   -0.1298 C   0  0  0  0  0  0  0  0  0  0  0  0
  -14.3455    1.0165   -0.4285 C   0  0  0  0  0  0  0  0  0  0  0  0
    5.2686    1.5833   -1.1140 H   0  0  0  0  0  0  0  0  0  0  0  0
    6.0198    3.7150   -2.1196 H   0  0  0  0  0  0  0  0  0  0  0  0
    7.8678    5.0017   -1.0793 H   0  0  0  0  0  0  0  0  0  0  0  0
    8.9536    4.1405    0.9775 H   0  0  0  0  0  0  0  0  0  0  0  0
    8.1986    2.0137    1.9759 H   0  0  0  0  0  0  0  0  0  0  0  0
    6.6984    0.2210    2.0854 H   0  0  0  0  0  0  0  0  0  0  0  0
    5.1476    0.4054    1.2988 H   0  0  0  0  0  0  0  0  0  0  0  0
    8.5127   -0.2639   -0.1646 H   0  0  0  0  0  0  0  0  0  0  0  0
    9.1392   -2.3073   -1.3847 H   0  0  0  0  0  0  0  0  0  0  0  0
    7.4739   -4.1371   -1.6679 H   0  0  0  0  0  0  0  0  0  0  0  0
    5.1963   -3.8571   -0.7473 H   0  0  0  0  0  0  0  0  0  0  0  0
    1.0519   -0.0216   -0.6807 H   0  0  0  0  0  0  0  0  0  0  0  0
    0.9647    0.5221    0.9861 H   0  0  0  0  0  0  0  0  0  0  0  0
    1.9814   -1.7607    1.5165 H   0  0  0  0  0  0  0  0  0  0  0  0
    3.9325   -2.7400    1.0096 H   0  0  0  0  0  0  0  0  0  0  0  0
   -0.4578   -1.9370   -0.1543 H   0  0  0  0  0  0  0  0  0  0  0  0
   -0.5116   -1.4576    1.5343 H   0  0  0  0  0  0  0  0  0  0  0  0
   -1.5618    0.7277    0.8863 H   0  0  0  0  0  0  0  0  0  0  0  0
   -1.5238    0.2453   -0.7972 H   0  0  0  0  0  0  0  0  0  0  0  0
   -3.0159   -1.7035   -0.2716 H   0  0  0  0  0  0  0  0  0  0  0  0
   -3.0547   -1.2195    1.4118 H   0  0  0  0  0  0  0  0  0  0  0  0
   -4.1098    0.9626    0.7596 H   0  0  0  0  0  0  0  0  0  0  0  0
   -4.0707    0.4782   -0.9232 H   0  0  0  0  0  0  0  0  0  0  0  0
   -5.5625   -1.4707   -0.3965 H   0  0  0  0  0  0  0  0  0  0  0  0
   -5.6031   -0.9847    1.2859 H   0  0  0  0  0  0  0  0  0  0  0  0
   -6.6599    1.1956    0.6303 H   0  0  0  0  0  0  0  0  0  0  0  0
   -6.6186    0.7096   -1.0519 H   0  0  0  0  0  0  0  0  0  0  0  0
   -8.1098   -1.2397   -0.5250 H   0  0  0  0  0  0  0  0  0  0  0  0
   -8.1521   -0.7524    1.1569 H   0  0  0  0  0  0  0  0  0  0  0  0
   -9.2098    1.4266    0.4990 H   0  0  0  0  0  0  0  0  0  0  0  0
   -9.1669    0.9395   -1.1829 H   0  0  0  0  0  0  0  0  0  0  0  0
  -10.6576   -1.0100   -0.6562 H   0  0  0  0  0  0  0  0  0  0  0  0
  -10.7012   -0.5221    1.0255 H   0  0  0  0  0  0  0  0  0  0  0  0
  -11.7606    1.6561    0.3660 H   0  0  0  0  0  0  0  0  0  0  0  0
  -11.7167    1.1683   -1.3157 H   0  0  0  0  0  0  0  0  0  0  0  0
  -13.2059   -0.7800   -0.7888 H   0  0  0  0  0  0  0  0  0  0  0  0
  -13.2500   -0.2921    0.8919 H   0  0  0  0  0  0  0  0  0  0  0  0
  -15.2989    0.4977   -0.3029 H   0  0  0  0  0  0  0  0  0  0  0  0
  -14.3494    1.8833    0.2385 H   0  0  0  0  0  0  0  0  0  0  0  0
  -14.3049    1.3917   -1.4550 H   0  0  0  0  0  0  0  0  0  0  0  0
  1  2  4  0  0  0  0
  1  6  4  0  0  0  0
  1 31  1  0  0  0  0
  2  3  4  0  0  0  0
  2 32  1  0  0  0  0
  3  4  4  0  0  0  0
  3 33  1  0  0  0  0
  4  5  4  0  0  0  0
  4 34  1  0  0  0  0
  5  6  4  0  0  0  0
  5 35  1  0  0  0  0
  6  7  1  0  0  0  0
  7  8  1  0  0  0  0
  7 36  1  0  0  0  0
  7 37  1  0  0  0  0
  8  9  4  0  0  0  0
  8 14  4  0  0  0  0
  9 10  4  0  0  0  0
  9 38  1  0  0  0  0
 10 11  4  0  0  0  0
 10 39  1  0  0  0  0
 11 12  4  0  0  0  0
 11 40  1  0  0  0  0
 12 14  4  0  0  0  0
 12 41  1  0  0  0  0
 13 16  1  0  0  0  0
 13 19  1  0  0  0  0
 13 42  1  0  0  0  0
 13 43  1  0  0  0  0
 14 18  1  0  0  0  0
 15 17  2  0  0  0  0
 16 17  4  0  0  0  0
 16 44  1  0  0  0  0
 17 18  1  0  0  0  0
 18 45  1  0  0  0  0
 19 20  1  0  0  0  0
 19 46  1  0  0  0  0
 19 47  1  0  0  0  0
 20 21  1  0  0  0  0
 20 48  1  0  0  0  0
 20 49  1  0  0  0  0
 21 22  1  0  0  0  0
 21 50  1  0  0  0  0
 21 51  1  0  0  0  0
 22 23  1  0  0  0  0
 22 52  1  0  0  0  0
 22 53  1  0  0  0  0
 23 24  1  0  0  0  0
 23 54  1  0  0  0  0
 23 55  1  0  0  0  0
 24 25  1  0  0  0  0
 24 56  1  0  0  0  0
 24 57  1  0  0  0  0
 25 26  1  0  0  0  0
 25 58  1  0  0  0  0
 25 59  1  0  0  0  0
 26 27  1  0  0  0  0
 26 60  1  0  0  0  0
 26 61  1  0  0  0  0
 27 28  1  0  0  0  0
 27 62  1  0  0  0  0
 27 63  1  0  0  0  0
 28 29  1  0  0  0  0
 28 64  1  0  0  0  0
 28 65  1  0  0  0  0
 29 30  1  0  0  0  0
 29 66  1  0  0  0  0
 29 67  1  0  0  0  0
 30 68  1  0  0  0  0
 30 69  1  0  0  0  0
 30 70  1  0  0  0  0
M  END
