# Supplementary material for: Molecular-level insights into the supramolecular gelation mechanism of urea derivative
Source: Nat Commun. 2025 Apr 22;16:3758. doi: 10.1038/s41467-025-59032-6 (PMC12015314; doi:10.1038/s41467-025-59032-6)
Supplement: Supplementary file 12 — Source Data [file 41467_2025_59032_MOESM12_ESM.zip › Source data/Source Data Fig.5 HS-AFM/Fig5b Distance-Time.xlsx]

## Sheet: Fig5b
time (s)	distance (nm)
0	-4.5166e-09
0.5	0.597557
1	-0.131943
1.5	-0.608139
2	-2.76341
2.5	0.936806
3	0.765305
3.5	-1.32821
4	1.94595
4.5	-0.394958
5	1.67738
5.5	1.98793
6	1.55347
6.5	3.30587
7	1.61408
7.5	0.626259
8	0.940971
8.5	1.34087
9	0.176315
9.5	0.949516
10	0.321869
10.5	1.69149
11	0.474686
11.5	1.72244
12	-0.337585
12.5	-1.98963
13	-3.83441
13.5	-0.701599
14	1.98833
14.5	1.92326
15	2.53033
15.5	0.129509
16	0.289406
16.5	2.59531
17	1.34081
17.5	1.8186
18	-0.701599
18.5	-2.64545
19	2.03708
19.5	-2.03168
20	0.281029
20.5	2.16505
21	3.55201
21.5	4.15454
22	2.32575
22.5	4.47202
23	1.93664
23.5	3.72752
24	3.65958
24.5	5.38856
25	3.8188
25.5	3.26604
26	3.78547
26.5	3.80873
27	3.30587
27.5	5.70118
28	2.66199
28.5	3.41413
29	1.73566
29.5	3.20351
30	3.30587
30.5	3.50977
31	5.51758
31.5	3.49392
32	5.30961
32.5	5.30961
33	5.30961
33.5	6.45286
34	5.30961
34.5	7.31335
35	5.30961
35.5	5.30961
36	6.24428
36.5	3.85407
37	4.1231
37.5	5.03503
38	5.30961
38.5	5.30961
39	6.46563
39.5	5.39251
40	4.30273
40.5	6.62699
41	5.63708
41.5	7.90788
42	5.13326
42.5	5.7467
43	9.66467
43.5	9.34608
44	6.54694
44.5	6.65379
45	8.36846
45.5	11.7128
46	11.849
46.5	9.16211
47	5.76019
47.5	5.74135
48	8.77869
48.5	7.6087
49	10.3361
49.5	8.06399
50	5.91678
50.5	9.31709
51	9.86678
51.5	11.0594
52	10.4239
52.5	10.3133
53	9.97064
53.5	11.1489
54	11.581
54.5	9.60528
55	9.43851
55.5	9.31709
56	6.65498
56.5	10.5212
57	10.7906
57.5	11.1246
58	11.0986
58.5	12.4308
59	12.7351
59.5	12.4544
60	10.7985
60.5	11.0272
61	11.6753
61.5	10.8419
62	12.0493
62.5	11.5861
63	11.6587
63.5	10.9542
64	11.4066
64.5	11.028
65	11.3208
65.5	11.7472
66	10.8082
66.5	9.31709
67	12.66
67.5	9.91872
68	10.0801
68.5	12.0569
69	11.714
69.5	10.1211
70	11.3696
70.5	11.8703
71	12.285
71.5	11.5751
72	12.4242
72.5	9.91074
73	10.3665
73.5	10.0602
74	10.0387
74.5	10.6054
75	10.2197
75.5	9.94545
76	12.0684
76.5	12.7866
77	12.2191
77.5	11.3208
78	13.3246
78.5	13.8902
79	12.5462
79.5	11.3646
80	12.6967
80.5	13.5503
81	12.1928
81.5	11.774
82	12.0535
82.5	13.3246
83	12.2903
83.5	12.8893
84	14.2854
84.5	12.0549
85	14.3461
85.5	13.163
86	13.3246
86.5	15.4241
87	15.3283
87.5	15.3283
88	15.3283
88.5	15.3283
89	15.3283
89.5	15.3283
90	13.5259
90.5	13.3862
91	14.2437
91.5	16.4204
92	14.6855
92.5	13.4269
93	15.3283
93.5	13.5856
94	13.5752
94.5	15.3347
95	15.0246
95.5	15.3283
96	17.332
96.5	13.892
97	14.8346
97.5	15.3283
98	17.478
98.5	15.5821
99	13.9926
99.5	17.8166
100	17.2989
100.5	15.2743
101	13.7761
101.5	15.4969
102	16.0076
102.5	16.8699
103	15.944
103.5	16.1455
104	15.6441
104.5	14.7407
105	15.8427
105.5	15.3477
106	20.1661
106.5	19.7423
107	14.3245
107.5	17.3076
108	16.9677
108.5	15.1571
109	16.2376
109.5	16.375
110	16.9807
110.5	16.5667
111	15.9696
111.5	20.6335
112	18.2363
112.5	20.23
113	20.1051
113.5	19.8596
114	16.404
114.5	21.5807
115	20.3151
115.5	23.3432
116	21.8386
116.5	20.4499
117	20.8903
117.5	20.9284
118	18.9374
118.5	19.0343
119	20.3799
119.5	21.8154
120	22.1201
120.5	20.5687
121	20.0962
121.5	18.6737
122	22.7352
122.5	22.078
123	19.2065
123.5	23.5438
124	22.6524
124.5	22.4429
125	23.1638
125.5	22.3435
126	23.6772
126.5	22.6644
127	22.1947
127.5	24.0089
128	22.5017
128.5	23.8142
129	24.1687
129.5	23.5604
130	20.3082
130.5	23.5533
131	22.167
131.5	21.6798
132	23.9876
132.5	23.7437
133	22.4867
133.5	23.6376
134	22.588
134.5	24.8993
135	24.1241
135.5	23.956
136	23.7579
136.5	22.7986
137	22.3244
137.5	22.7249
138	23.6116
138.5	25.8182
139	24.4162
139.5	23.5363
140	22.9006
140.5	24.2631
141	23.5629
141.5	23.6025
142	21.9876
142.5	22.7511
143	22.2964
143.5	22.0063
144	23.7526
144.5	24.1239
145	24.4575
145.5	23.5572
146	23.2902
146.5	24.4627
147	22.2328
147.5	23.3403
148	22.4593
148.5	22.2178
149	23.58
149.5	25.8397
150	25.0639
150.5	24.2167
151	25.1408
151.5	24.0096
152	24.3182
152.5	24.6511
153	26.1183
153.5	23.7768
154	25.418
154.5	24.4375
155	26.3246
155.5	24.5633
156	25.347
156.5	26.0851
157	25.6202
157.5	25.6769
158	26.624
158.5	23.7095
159	23.9603
159.5	26.3483
160	24.4957
160.5	24.7023
161	27.6755
161.5	26.2805
162	26.1662
162.5	25.5449
163	27.3507
163.5	27.3507
164	26.1419
164.5	27.3507
165	26.8118
165.5	27.3507
166	27.4923
166.5	27.3507
167	27.3507
167.5	25.5285
168	25.97
168.5	27.3507
169	27.3507
169.5	27.3507
170	27.3507
170.5	25.7916
171	27.8934
171.5	26.5527
172	26.0629
172.5	29.572
173	27.9182
173.5	27.3507
174	25.9668
174.5	26.6334
175	26.6147
175.5	28.3228
176	26.8783
176.5	27.3507
177	26.4594
177.5	27.3507
178	27.3507
178.5	27.3507
179	27.7757
179.5	27.3507
180	27.3507
180.5	27.3507
181	27.3507
181.5	27.3507
182	27.3507
182.5	27.3507
183	27.3507
183.5	27.3507
184	27.3507
184.5	27.3507
185	25.6736
185.5	28.4172
186	28.3521
186.5	29.3544
187	29.3544
187.5	31.3582
188	29.3544
188.5	29.3544
189	29.3544
189.5	29.3544
190	27.6713
190.5	29.3544
191	29.3544
191.5	29.3544
192	29.3544
192.5	29.3544
193	29.3544
193.5	27.8843
194	29.3544
194.5	27.7537
195	27.4899
195.5	29.3544
196	28.6344
196.5	29.3544
197	29.3544
197.5	29.3544
198	27.8673
198.5	31.8758
199	30.5475
199.5	29.8326
200	30.2325
200.5	31.9625
201	31.3297
201.5	29.2605
202	27.9849
202.5	30.8353
203	29.3544
203.5	27.6141
204	31.3582
204.5	28.884
205	27.6271
205.5	31.3582
206	29.3544
206.5	27.5752
207	27.8132
207.5	28.0948
208	29.3544
208.5	29.3544
209	29.3544
209.5	29.3544
210	29.3544
210.5	29.3544
211	29.3544
211.5	28.5555
212	29.2802
212.5	28.9339
213	28.2723
213.5	34.8241
214	27.8226
214.5	28.8176
215	29.1287
215.5	35.5119
216	28.0615
216.5	29.627
217	27.8029
217.5	29.3544
218	28.2809
218.5	28.6701
219	33.452
219.5	29.9892
220	30.9261
220.5	30.3214
221	28.436
221.5	27.9473
222	28.9595
222.5	28.8816
223	28.526
223.5	28.7243
224	28.6048
224.5	28.4882
225	29.0168
225.5	28.8695
226	31.3582
226.5	31.3582
227	31.3582
227.5	31.3582
228	29.8533
228.5	31.3582
229	31.3582
229.5	31.3582
230	31.5651
230.5	33.3619
231	33.3619
231.5	33.4939
232	33.5555
232.5	33.3619
233	32.5251
233.5	33.3619
234	33.3619
234.5	32.4957
235	33.6296
235.5	31.4726
236	35.3718
236.5	35.3657
237	33.3619
237.5	33.3619
238	33.3619
238.5	39.4546
239	40.8797
239.5	31.64
240	31.3784
240.5	33.3619
241	31.603
241.5	31.9183
242	33.3619
242.5	35.3657
243	35.3657
243.5	35.3657
244	35.3657
244.5	35.3657
245	35.3657
245.5	35.3657
246	35.3657
246.5	35.3657
247	35.3657
247.5	35.3657
248	35.3657
248.5	35.3657
249	35.3657
249.5	35.3657
250	35.3657
250.5	35.3657
251	35.3657
251.5	33.9266
252	35.3657
252.5	35.3657
253	33.559
253.5	35.3657
254	35.3657
254.5	35.3657
255	35.3657
255.5	35.3657
256	35.3657
256.5	41.4085
257	35.3657
257.5	35.3657
258	35.3657
258.5	35.3657
259	35.3657
259.5	35.3657
260	35.3657
260.5	35.3657
261	35.8643
261.5	34.2703
262	35.3657
262.5	35.3657
263	35.3657
263.5	35.3657
264	33.9169
264.5	35.3657
265	35.3657
265.5	37.3694
266	37.3694
266.5	39.3731
267	37.3694
267.5	37.3694
268	37.3694
268.5	37.3694
269	37.3694
269.5	37.3694
270	37.3694
270.5	39.4534
271	37.3694
271.5	36.1661
272	37.3694
272.5	37.3694
273	37.3694
273.5	37.3694
274	37.3694
274.5	37.3694
275	37.3694
275.5	37.3694
276	37.3694
276.5	37.3694
277	37.3694
277.5	37.3694
278	38.1083
278.5	39.4074
279	37.3694
279.5	37.3694
280	35.4798
280.5	35.6979
281	37.3694
281.5	37.3694
282	37.3694
282.5	37.5479
283	37.7812
283.5	38.8251
284	38.1551
284.5	36.6032
285	38.4277
285.5	39.825
286	39.5801
286.5	39.8937
287	38.9264
287.5	38.6041
288	37.3681
288.5	38.6177
289	38.4477
289.5	38.2369
290	38.2841
290.5	36.8993
291	39.172
291.5	42.4145
292	40.7362
292.5	37.5839
293	38.0277
293.5	38.1829
294	39.0945
294.5	40.7714
295	39.0698
295.5	39.4851
296	41.1311
296.5	40.2272
297	41.0952
297.5	40.4327
298	41.5452
298.5	40.0888
299	40.0886
299.5	41.9644
300	42.1772
300.5	40.5443
301	42.6565
301.5	43.1711
302	41.2644
302.5	39.8276
303	39.3731
303.5	39.3599
304	40.2229
304.5	41.8103
305	42.2735
305.5	41.7977
306	41.3769
306.5	41.9393
307	41.0902
307.5	41.8449
308	41.3769
308.5	39.8618
309	41.4683
309.5	40.351
310	41.3769
310.5	41.3769
311	42.6097
311.5	41.3769
312	41.624
312.5	41.8913
313	41.8917
313.5	43.3806
314	43.3806
314.5	43.3806
315	43.0784
315.5	43.3806
316	42.2778
316.5	41.9228
317	43.3806
317.5	41.5372
318	42.6746
318.5	43.3806
319	43.3806
319.5	41.8844
320	45.3843
320.5	43.7816
321	42.3551
321.5	43.5582
322	43.3806
322.5	42.1883
323	41.5043
323.5	42.1055
324	43.3806
324.5	41.884
325	43.3806
325.5	45.3843
326	42.5517
326.5	43.3969
327	43.3806
327.5	42.6639
328	43.5456
328.5	43.5597
329	45.3843
329.5	45.3843
330	45.3843
330.5	45.3843
331	45.3843
331.5	45.3843
332	45.3843
332.5	44.0245
333	47.3881
333.5	45.3843
334	43.8345
334.5	45.3843
335	45.3843
335.5	45.3843
336	45.3843
336.5	45.3843
337	45.3843
337.5	45.3843
338	45.3843
338.5	45.3843
339	45.3843
339.5	45.3843
340	43.9063
340.5	45.3843
341	45.2276
341.5	45.3843
342	45.3843
342.5	45.3843
343	45.3843
343.5	45.3843
344	45.3843
344.5	43.8197
345	44.0049
345.5	45.3843
346	45.3843
346.5	43.5567
347	44.2877
347.5	45.3843
348	45.3843
348.5	45.3843
349	45.3843
349.5	45.3843
350	43.5454
350.5	43.4839
351	45.3843
351.5	45.3843
352	45.3843
352.5	47.3881
353	47.3881
353.5	47.3881
354	47.3881
354.5	47.3881
355	47.3881
355.5	47.3881
356	47.3881
356.5	45.6236
357	47.3881
357.5	47.3881
358	47.3881
358.5	47.3881
359	47.3881
359.5	46.2781
360	47.3881
360.5	47.3881
361	47.3881
361.5	47.3881
362	47.3881
362.5	47.3881
363	47.3881
363.5	47.3881
364	46.7946
364.5	47.3881
365	47.3881
365.5	47.3881
366	47.3881
366.5	47.3881
367	47.3881
367.5	47.3881
368	45.506
368.5	46.2521
369	47.3881
369.5	45.9711
370	55.1112
370.5	47.3881
371	46.1683
371.5	47.3881
372	46.8515
372.5	46.2312
373	45.9955
373.5	47.3881
374	46.5222
374.5	49.75
375	50.4769
375.5	52.8327
376	50.9854
376.5	48.7615
377	46.1915
377.5	50.9646
378	49.783
378.5	49.978
379	48.8142
379.5	50.3628
380	50.7076
380.5	49.4745
381	55.2789
381.5	49.888
382	50.4224
382.5	49.9983
383	49.6661
383.5	48.8656
384	48.5228
384.5	49.3143
385	53.4771
385.5	48.9764
386	50.362
386.5	50.3595
387	50.5707
387.5	50.3714
388	49.44
388.5	51.4535
389	50.5537
389.5	50.4496
390	51.0445
390.5	50.7134
391	50.4784
391.5	49.6029
392	50.7589
392.5	51.5698
393	50.3923
393.5	52.4575
394	52.5403
394.5	50.4628
395	51.2627
395.5	52.3161
396	51.3239
396.5	50.0822
397	49.8793
397.5	50.4748
398	51.0129
398.5	52.3049
399	53.8023
399.5	53.2936
400	50.8987
400.5	52.2201
401	52.5126
401.5	54.1102
402	52.9085
402.5	52.7405
403	51.8359
403.5	55.5112
404	53.3406
404.5	52.3309
405	52.9273
405.5	54.9202
406	54.0755
406.5	56.1783
407	56.0377
407.5	53.6122
408	53.2971
408.5	52.8876
409	51.6952
409.5	54.6231
410	54.7268
410.5	53.4192
411	54.6531
411.5	54.3181
412	54.0904
412.5	55.4092
413	52.6272
413.5	53.5374
414	52.9648
414.5	52.7883
415	53.3231
415.5	56.3506
416	53.121
416.5	53.5531
417	54.4904
417.5	54.3091
418	54.8839
418.5	55.088
419	54.9609
419.5	55.6124
420	55.9835
420.5	55.7101
421	57.4384
421.5	56.3831
422	57.1387
422.5	57.3987
423	54.6265
423.5	54.0899
424	58.6005
424.5	56.6205
425	54.4614
425.5	55.7925
426	55.3912
426.5	55.5008
427	58.4274
427.5	55.0357
428	54.7729
428.5	54.4421
429	56.0559
429.5	52.8969
430	55.0151
430.5	55.9817
431	55.0799
431.5	52.9751
432	54.9859
432.5	54.8666
433	55.7686
433.5	55.2418
434	54.871
434.5	56.134
435	56.5805
435.5	56.4871
436	56.9407
436.5	55.3712
437	54.9654
437.5	56.4442
438	56.1423
438.5	59.2747
439	57.0212
439.5	52.8299
440	53.8071
440.5	53.3535
441	56.2149
441.5	54.5251
442	54.9016
442.5	53.5237
443	53.6853
443.5	54.364
444	54.7837
444.5	55.4047
445	54.6097
445.5	55.5124
446	56.213
446.5	55.0129
447	56.0282
447.5	56.45
448	56.1363
448.5	54.1633
449	54.2372
449.5	55.2083
450	55.0858
450.5	54.4537
451	55.5639
451.5	55.1239
452	53.3276
452.5	53.8146
453	54.5809
453.5	54.5045
454	55.7833
454.5	55.2084
455	56.2679
455.5	54.5359
456	55.3344
456.5	54.3846
457	56.1541
457.5	53.2806
458	53.1577
458.5	55.5572
459	54.8135
459.5	54.162
460	55.2625
460.5	54.2606
461	54.2396
461.5	54.9371
462	53.7529
462.5	54.4536
463	57.6089
463.5	55.8284
464	54.9544
464.5	55.6823
465	55.4121
465.5	54.1777
466	56.3479
466.5	56.6562
467	56.298
467.5	57.4538
468	56.3851
468.5	55.489
469	53.6093
469.5	56.2025
470	57.5004
470.5	55.6781
471	56.2381
471.5	54.3082
472	56.1835
472.5	54.6744
473	54.8538
473.5	55.7128
474	55.5933
474.5	55.0263
475	55.4915
475.5	55.9058
476	56.0271
476.5	55.7131
477	55.4988
477.5	57.4638
478	57.0345
478.5	55.271
479	57.4525
479.5	57.8858
480	56.4505
480.5	58.0521
481	58.5746
481.5	58.2612
482	57.6096
482.5	57.7715
483	58.2265
483.5	58.4242
484	59.6781
484.5	57.8712
485	58.5313
485.5	57.8537
486	58.3685
486.5	58.6628
487	58.4109
487.5	58.5794
488	58.554
488.5	58.6022
489	58.3721
489.5	58.4191
490	58.4644
490.5	58.7578
491	59.276
491.5	58.5343
492	56.7845
492.5	59.4105
493	59.4105
493.5	59.4105
494	59.4105
494.5	59.2257
495	59.1577
495.5	58.668
496	59.211
496.5	59.4105
497	59.974
497.5	59.3632
498	58.2001
498.5	58.2346
499	60.8267
499.5	59.7258
500	58.2419
500.5	59.7018
501	58.6879
501.5	58.8755
502	59.2729
502.5	59.5143
503	57.8444
503.5	58.2503
504	58.7766
504.5	59.0166
505	60.5586
505.5	58.9008
506	60.0133
506.5	59.9823
507	61.8034
507.5	60.7015
508	59.1453
508.5	59.5068
509	63.473
509.5	61.6551
510	60.1955
510.5	57.5737
511	58.6987
511.5	60.6191
512	61.6164
512.5	59.9851
513	61.225
513.5	60.2337
514	59.8049
514.5	59.8035
515	59.9898
515.5	60.5299
516	59.74
516.5	60.1507
517	61.259
517.5	60.114
518	61.733
518.5	63.8133
519	63.9387
519.5	63.766
520	63.5647
520.5	63.5838
521	61.5703
521.5	63.8607
522	62.188
522.5	65.6867
523	63.7498
523.5	62.5105
524	62.5082
524.5	64.1396
525	63.3062
525.5	65.7504
526	63.1743
526.5	62.7224
527	63.0989
527.5	61.9777
528	60.7733
528.5	61.8472
529	63.9461
529.5	63.0695
530	63.4427
530.5	62.3794
531	61.3327
531.5	61.4949
532	60.5923
532.5	60.412
533	61.6853
533.5	61.4142
534	60.3953
534.5	61.2497
535	62.1727
535.5	62.2141
536	63.0972
536.5	61.8915
537	61.7798
537.5	61.5014
538	62.2993
538.5	62.327
539	62.1508
539.5	62.5803
540	61.0682
540.5	63.0181
541	63.3687
541.5	61.551
542	63.1016
542.5	62.1852
543	62.2379
543.5	61.4556
544	60.421
544.5	60.7789
545	62.9282
545.5	62.059
546	62.4573
546.5	63.0738
547	63.6072
547.5	61.4892
548	60.8807
548.5	63.3454
549	62.5826
549.5	64.2761
550	62.5516
550.5	63.4737
551	62.7188
551.5	63.8229
552	61.9819
552.5	62.4264
553	62.4022
553.5	62.0566
554	63.18
554.5	62.8011
555	62.6453
555.5	62.5984
556	62.708
556.5	63.2904
557	61.6488
557.5	61.8874
558	60.4682
558.5	62.1491
559	62.5935
559.5	61.0437
560	61.9876
560.5	62.0333
561	61.926
561.5	61.6194
562	62.2292
562.5	61.6227
563	62.3574
563.5	61.8194
564	62.5106
564.5	60.6572
565	61.9136
565.5	62.2463
566	62.3157
566.5	61.1351
567	61.0767
567.5	61.0296
568	60.7662
568.5	62.4784
569	61.7739
569.5	61.7135
570	60.921
570.5	61.2226
571	60.7789
571.5	62.6239
572	62.8979
572.5	60.4116
573	60.734
573.5	60.3411
574	61.5182
574.5	61.1095
575	60.1005
575.5	60.3077
576	60.0898
576.5	62.8953
577	62.9784
577.5	60.9109
578	61.2134
578.5	60.6143
579	61.4142
579.5	60.0888
580	61.2798
580.5	61.0343
581	66.642
581.5	58.8096
582	60.385
582.5	61.4873
583	59.7972
583.5	61.783
584	61.2222
584.5	61.7705
585	61.2383
585.5	61.599
586	62.5649
586.5	62.3297
587	63.1514
587.5	62.8556
588	63.6444
588.5	62.0378
589	62.5622
589.5	62.7091
590	62.5725
590.5	62.0108
591	60.8577
591.5	61.6464
592	60.9567
592.5	61.1351
593	60.2936
593.5	59.2337
594	58.4939
594.5	61.7936
595	62.6871
595.5	61.7089
596	61.0482
596.5	58.7983
597	61.0629
597.5	60.6402
598	58.3962
598.5	59.0927
599	61.0516
599.5	59.6473
600	60.9809
600.5	61.0218
601	60.1209
601.5	59.6048
602	59.0239
602.5	59.8244
603	60.8629
603.5	59.2501
604	61.0356
604.5	62.7028
605	62.8914
605.5	61.2485
606	62.4885
606.5	62.8042
607	60.9651
607.5	61.8201
608	62.0895
608.5	62.6531
609	62.8488
609.5	62.1262
610	59.9159
610.5	62.3687
611	62.8287
611.5	62.2904
612	60.6694
612.5	60.065
613	63.6065
613.5	60.8172
614	60.7884
614.5	62.0916
615	61.7599
615.5	61.6597
616	62.565
616.5	61.9584
617	63.6638
617.5	62.5464
618	61.7695
618.5	61.3973
619	63.2059
619.5	61.4837
620	60.8163
620.5	60.0205
621	61.7604
621.5	59.6307
622	60.4743
622.5	61.2145
623	59.752
623.5	61.7991
624	60.855
624.5	60.2269
625	59.7288
625.5	61.465
626	62.149
626.5	61.1551
627	59.6566
627.5	62.036
628	62.381
628.5	64.3332
629	62.6172
629.5	62.6413
630	61.822
630.5	61.8688
631	61.6571
631.5	60.2413
632	62.8389
632.5	63.1108
633	62.72
633.5	64.3114
634	63.7673
634.5	62.1197
635	63.7271
635.5	63.6282
636	63.7236
636.5	61.9319
637	59.6619
637.5	60.587
638	60.7834
638.5	60.0003
639	59.2334
639.5	59.93
640	61.8094
640.5	61.6801
641	61.8814
641.5	61.0545
642	58.8708
642.5	61.0615
643	62.4328
643.5	61.1659
644	61.0626
644.5	62.015
645	61.2576
645.5	62.2108
646	61.3333
646.5	60.4285
647	59.9833
647.5	60.5602
648	59.9747
648.5	60.8218
649	60.4754
649.5	61.5892
650	62.1504
650.5	61.1651
651	59.942
651.5	59.7806
652	61.2634
652.5	59.526
653	59.8493
653.5	62.0364
654	62.1358
654.5	61.7661
655	60.4907
655.5	59.3185
656	60.3885
656.5	60.5776
657	60.9627
657.5	61.2038
658	59.9851
658.5	62.2485
659	62.739
659.5	61.3065
660	61.458
660.5	62.3256
661	61.7073
661.5	61.7575
662	61.9737
662.5	60.7767
663	62.3494
663.5	60.1909
664	61.5306
664.5	62.6672
665	62.7496
665.5	62.7678
666	62.8186
666.5	63.494
667	62.0398
667.5	62.4611
668	62.8491
668.5	62.3529
669	62.2021
669.5	61.0755
670	62.3863
670.5	60.5103
671	60.8434
671.5	60.3717
672	60.1205
672.5	60.612
673	60.8789
673.5	61.2642
674	61.0767
674.5	61.7008
675	62.5308
675.5	61.2621
676	60.9759
676.5	60.1947
677	60.5453
677.5	61.5608
678	60.9011
678.5	60.5873
679	60.3497
679.5	60.205
680	60.3721
680.5	62.5963
681	62.1082
681.5	61.9671
682	61.2042
682.5	61.8373
683	62.4442
683.5	62.5565
684	62.1958
684.5	61.5009
685	60.755
685.5	61.7502
686	62.5492
686.5	61.7392
687	61.304
687.5	62.1576
688	62.4399
688.5	60.4508
689	62.0958
689.5	61.1766
690	62.3138
690.5	62.2275
691	62.1906
691.5	61.7392
692	62.1558
692.5	61.4785
693	60.8151
693.5	62.0522
694	61.7511
694.5	61.7479
695	62.2689
695.5	61.7419
696	62.2009
696.5	60.3917
697	61.9801
697.5	62.4799
698	61.1898
698.5	60.7437
699	59.8414
699.5	61.6846
700	62.0623
700.5	62.4155
701	62.1313
701.5	62.5423
702	62.3088
702.5	61.7713
703	62.4626
703.5	62.1407
704	62.0145
704.5	60.8091
705	60.2618
705.5	61.8317
706	61.9759
706.5	62.7347
707	62.9237
707.5	62.9832
708	61.827
708.5	63.1477
709	62.0507
709.5	61.7989
710	60.4279
710.5	60.3689
711	60.3473
711.5	60.7423
712	60.4732
712.5	61.7481
713	61.5669
713.5	60.109
714	60.9494
714.5	61.1075
715	62.9302
715.5	62.7135
716	62.3885
716.5	61.6672
717	60.5114
717.5	60.9088
718	60.4933
718.5	60.6496
719	60.5232
719.5	63.6808
720	62.9392
720.5	60.8664
721	61.5669
721.5	61.4323
722	63.7121
722.5	61.9602
723	62.7724
723.5	62.7988
724	62.1792
724.5	60.5627
725	60.7237
725.5	59.6952
726	61.6291
726.5	61.2135
727	62.7588
727.5	61.4142
728	61.8008
728.5	62.8167
729	62.8867
729.5	61.8986
730	62.0012
730.5	62.6127
731	61.2782
731.5	61.3464
732	61.491
732.5	62.3012
733	60.6312
733.5	62.1393
734	62.5324
734.5	62.2332
735	62.7215
735.5	62.4503
736	63.6465
736.5	62.317
737	62.3549
737.5	62.5602
738	62.9291
738.5	63.3378
739	62.6002
739.5	62.7899
740	62.6647
740.5	63.6905
741	60.5068
741.5	60.7414
742	60.9267
742.5	62.0037
743	61.9374
743.5	61.737
744	62.205
744.5	61.9285
745	64.8569
745.5	61.5854
746	62.4518
746.5	63.7556
747	63.5713
747.5	62.6739
748	63.18
748.5	62.6139
749	60.8907
749.5	62.8236
750	65.8009
750.5	63.2949
751	65.0456
751.5	61.9047
752	62.028
752.5	63.2133
753	63.7333
753.5	63.3841
754	64.2524
754.5	64.16
755	67.403
755.5	66.2403
756	66.3774
756.5	63.3243
757	64.5075
757.5	63.6464
758	63.479
758.5	63.724
759	64.6244
759.5	64.9958
760	65.7345
760.5	67.1954
761	64.0237
761.5	63.4168
762	63.404
762.5	63.9979
763	65.7309
763.5	63.6736
764	69.4292
764.5	69.4292
765	69.4292
765.5	69.4292
766	69.4292
766.5	71.4329
767	69.4292
767.5	67.7835
768	69.4292
768.5	69.4292
769	69.4292
769.5	69.4292
770	69.4292
770.5	69.4292
771	69.4292
771.5	69.4292
772	69.4292
772.5	69.4292
773	69.4292
773.5	69.4292
774	73.4366
774.5	71.4329
775	71.4329
775.5	71.4329
776	77.2023
776.5	73.4366
777	71.4329
777.5	71.4329
778	71.4329
778.5	71.4329
779	71.4329
779.5	71.4329
780	71.4329
780.5	69.5889
781	71.4329
781.5	71.4329
782	71.4329
782.5	71.4329
783	69.9064
783.5	69.9048
784	71.4329
784.5	71.4329
785	71.4329
785.5	71.4329
786	71.4329
786.5	71.4329
787	71.4329
787.5	71.4329
788	71.4329
788.5	71.4329
789	71.4329
789.5	71.4329
790	71.4329
790.5	73.4366
791	71.4329
791.5	71.8222
792	71.4329
792.5	71.4329
793	69.8685
793.5	71.0906
794	71.2152
794.5	73.5478
795	70.9497
795.5	72.5113
796	70.0982
796.5	71.4329
797	72.4961
797.5	73.1842
798	73.9213
798.5	73.4989
799	73.4366
799.5	73.4366
800	73.8378
800.5	75.3778
801	77.6674
801.5	75.7578
802	75.3167
802.5	75.8578
803	72.7781
803.5	72.4436
804	72.5356
804.5	73.8478
805	74.1003
805.5	75.3251
806	73.3953
806.5	74.72
807	72.3646
807.5	73.0235
808	75.4404
808.5	74.3349
809	77.1059
809.5	75.4798
810	76.2825
810.5	76.6003
811	74.5505
811.5	73.9283
812	79.762
812.5	75.4404
813	77.4441
813.5	76.7735
814	79.6185
814.5	77.4441
815	75.7114
815.5	77.4441
816	77.4441
816.5	77.4441
817	77.4441
817.5	79.4479
818	77.4441
818.5	76.5497
819	77.4441
819.5	77.4629
820	77.4441
820.5	77.4441
821	81.7119
821.5	79.8128
822	79.4479
822.5	79.4479
823	82.1407
823.5	79.4479
824	77.6644
824.5	78.1161
825	78.5735
825.5	79.4479
826	79.4479
826.5	81.4516
827	77.8495
827.5	79.4479
828	79.4479
828.5	77.6556
829	79.7184
829.5	78.5643
830	77.7151
830.5	77.8208
831	79.6378
831.5	81.6689
832	76.784
832.5	81.8723
833	79.6939
833.5	79.3114
834	77.4441
834.5	77.5037
835	76.1254
835.5	78.888
836	77.9738
836.5	78.3833
837	80.3005
837.5	81.6443
838	79.6012
838.5	78.6047
839	75.4815
839.5	78.0259
840	76.7321
840.5	79.6897
841	76.0199
841.5	77.7397
842	80.4549
842.5	80.0009
843	80.3766
843.5	79.4479
844	79.4479
844.5	78.6198
845	78.206
845.5	79.4479
846	77.9135
846.5	78.3462
847	78.7705
847.5	78.918
848	79.6454
848.5	79.9778
849	80.5617
849.5	77.5916
850	81.817
850.5	79.7242
851	80.2065
851.5	77.751
852	79.4479
852.5	79.4479
853	77.964
853.5	79.4923
854	79.9327
854.5	81.4516
855	77.5592
855.5	79.1209
856	78.1851
856.5	80.4096
857	81.7389
857.5	81.355
858	78.3837
858.5	84.567
859	78.8161
859.5	79.217
860	78.9897
860.5	78.2088
861	79.3997
861.5	79.1846
862	80.22
862.5	77.8819
863	82.9916
863.5	79.7056
864	77.6725
864.5	79.7271
865	81.4141
865.5	80.3509
866	78.3732
866.5	81.6015
867	78.8462
867.5	78.1593
868	79.7351
868.5	79.5629
869	78.157
869.5	78.7986
870	79.8346
870.5	78.7752
871	78.6203
871.5	80.1393
872	82.7514
872.5	78.224
873	79.2213
873.5	77.7282
874	77.9989
874.5	78.0167
875	80.6947
875.5	77.7725
876	77.7872
876.5	78.839
877	78.0371
877.5	78.4395
878	78.2195
878.5	79.4479
879	78.1614
879.5	79.4479
880	77.8944
880.5	79.4479
881	77.7252
881.5	77.7306
882	79.4479
882.5	79.4479
883	81.4516
883.5	81.4516
884	77.8371
884.5	79.4479
885	77.9725
885.5	79.4479
886	78.1139
886.5	78.5403
887	79.4479
887.5	78.373
888	80.2791
888.5	77.8046
889	77.8165
889.5	79.4479
890	79.4479
890.5	79.4479
891	79.4479
891.5	77.6065
892	78.2554
892.5	77.5838
893	80.0137
893.5	78.5109
894	79.4479
894.5	83.4553
895	79.4479
895.5	78.4473
896	81.4567
896.5	85.449
897	84.1122
897.5	83.8925
898	82.1318
898.5	81.1309
899	80.4094
899.5	82.1457
900	79.9282
900.5	81.0451
901	80.3087
901.5	78.6554
902	79.4261
902.5	79.4479
903	78.9721
903.5	79.4479
904	81.1324
904.5	82.4265
905	79.428
905.5	79.9374
906	79.2364
906.5	80.14
907	79.0982
907.5	83.18
908	81.656
908.5	81.4953
909	79.1837
909.5	77.7297
910	78.1354
910.5	79.954
911	81.5766
911.5	81.0486
912	80.6507
912.5	81.3207
913	80.0911
913.5	80.6262
914	83.9115
914.5	80.4108
915	81.1072
915.5	84.3787
916	79.6951
916.5	81.6303
917	79.9754
917.5	79.3242
918	82.101
918.5	83.6472
919	80.3485
919.5	79.9617
920	83.747
920.5	79.3252
921	82.2079
921.5	82.5181
922	80.7853
922.5	80.0857
923	77.9731
923.5	82.0667
924	79.4479
924.5	77.6542
925	81.5944
925.5	80.2264
926	80.7871
926.5	82.2316
927	78.9506
927.5	81.927
928	81.5332
928.5	78.0062
929	80.0654
929.5	83.9462
930	80.3129
930.5	82.791
931	78.5055
931.5	83.6229
932	80.8513
932.5	81.4606
933	78.8443
933.5	79.4479
934	80.3919
934.5	80.2711
935	77.4861
935.5	80.0745
936	78.885
936.5	81.7125
937	80.5458
937.5	78.7428
938	82.3337
938.5	83.8516
939	81.5547
939.5	79.6758
940	79.5576
940.5	80.248
941	79.2922
941.5	80.4298
942	79.6413
942.5	78.7366
943	79.4479
943.5	81.7202
944	79.7703
944.5	81.3325
945	81.0632
945.5	80.5021
946	79.8532
946.5	81.5129
947	81.0641
947.5	79.4864
948	79.9963
948.5	80.6032
949	83.0865
949.5	78.7684
950	78.9668
950.5	80.7406
951	82.2257
951.5	82.0181
952	79.4026
952.5	78.5483
953	80.6693
953.5	81.0013
954	78.3391
954.5	80.7405
955	80.0917
955.5	78.7688
956	78.3195
956.5	79.8739
957	80.2257
957.5	79.8066
958	80.6885
958.5	80.3169
959	79.4479
959.5	82.3443
960	78.1015
960.5	82.0614
961	81.0878
961.5	80.6968
962	80.3556
962.5	80.8272
963	80.7262
963.5	80.8928
964	82.2192
964.5	80.873
965	81.3258
965.5	79.0255
966	79.4034
966.5	80.66
967	80.0471
967.5	81.4378
968	80.4898
968.5	81.0151
969	79.9885
969.5	79.678
970	80.1417
970.5	79.8241
971	79.9333
971.5	79.1288
972	81.0293
972.5	79.6604
973	79.7001
973.5	78.2275
974	80.138
974.5	79.6063
975	79.3045
975.5	80.1203
976	79.5039
976.5	79.9531
977	79.4479
977.5	79.9173
978	78.8321
978.5	80.8362
979	78.3819
979.5	79.779
980	79.9623
980.5	78.8363
981	80.4073
981.5	80.5214
982	78.7079
982.5	78.2534
983	78.9619
983.5	79.8258
984	78.8074
984.5	78.9972
985	81.1189
985.5	78.4318
986	78.4315
986.5	78.6772
987	79.8638
987.5	79.5872
988	80.8306
988.5	79.1373
989	79.9763
989.5	78.0714
990	80.2141
990.5	78.6817
991	78.2903
991.5	80.6102
992	81.2477
992.5	79.7684
993	78.9969
993.5	79.5808
994	82.2433
994.5	80.5603
995	82.1831
995.5	79.4124
996	85.2159
996.5	79.8816
997	80.1487
997.5	79.727
998	80.0941
998.5	79.4479
999	79.7748
[truncated: 393 more rows]
