# Supplementary material for: Molecular-level insights into the supramolecular gelation mechanism of urea derivative
Source: Nat Commun. 2025 Apr 22;16:3758. doi: 10.1038/s41467-025-59032-6 (PMC12015314; doi:10.1038/s41467-025-59032-6)
Supplement: Supplementary file 12 — Source Data [file 41467_2025_59032_MOESM12_ESM.zip › Source data/Source Data Fig.7 Block-stacking model/Fig7 Block-stacking model.xlsx]

## Sheet: Fig7 Block-stacking model
#	source	data	of	Fig.7b:	Growth	distance	as	a	function	of	time	obtained	by	numerical	simulation	of	the	block-stacking	model.
#	1st	column:	time/s
#	2nd	column:	Elongation	distance/nm
#	parameters	used	in	the	simulation	are:
#	Rates	of	association	of	a	new	block	upon	one	site:	k_s=2.5×10^(-1) s^(-1)	for	step	k_t=2.5×10^(-4) s^(-1)=10^(-3)	k_s	for	terrace
#	Distribution	of	monomers	and	dimers	in	solution:	p_1=0.9	and	p_2=0.1
#
0	0
0.4	0
0.8	0
1.2	0
1.6	0
2	0
2.4	0
2.8	0
3.2	0
3.6	0
4	0
4.4	0
4.8	0
5.2	0
5.6	0
6	0
6.4	0
6.8	0
7.2	0
7.6	0
8	0
8.4	0
8.8	0
9.2	0
9.6	0
10	0
10.4	0
10.8	0
11.2	0
11.6	0
12	0
12.4	0
12.8	0
13.2	0
13.6	0
14	0
14.4	0
14.8	0
15.2	0
15.6	0
16	0
16.4	0
16.8	0
17.2	0
17.6	0
18	0
18.4	0
18.8	0
19.2	0
19.6	0
20	0
20.4	0
20.8	0
21.2	0
21.6	0
22	0
22.4	0
22.8	0
23.2	0
23.6	0
24	0
24.4	0
24.8	0
25.2	0
25.6	0
26	0
26.4	0
26.8	0
27.2	0
27.6	0
28	0
28.4	0
28.8	0
29.2	0
29.6	0
30	0
30.4	0
30.8	0
31.2	0
31.6	0
32	0
32.4	0
32.8	0
33.2	0
33.6	0
34	0
34.4	0
34.8	0
35.2	0
35.6	0
36	0
36.4	0
36.8	0
37.2	0
37.6	0
38	0
38.4	0
38.8	0
39.2	0
39.6	0
40	0
40.4	0
40.8	0
41.2	0
41.6	0
42	0
42.4	0
42.8	0
43.2	0
43.6	0
44	0
44.4	0
44.8	0
45.2	0
45.6	0
46	0
46.4	0
46.8	0
47.2	0
47.6	0
48	0
48.4	0
48.8	0
49.2	1
49.6	1
50	1
50.4	1
50.8	1
51.2	1
51.6	1
52	1
52.4	1
52.8	1
53.2	1
53.6	1
54	1
54.4	1
54.8	1
55.2	1
55.6	1
56	1
56.4	1
56.8	1
57.2	1
57.6	1
58	2
58.4	2
58.8	2
59.2	2
59.6	2
60	2
60.4	2
60.8	2
61.2	2
61.6	2
62	2
62.4	2
62.8	2
63.2	2
63.6	2
64	2
64.4	2
64.8	2
65.2	2
65.6	2
66	2
66.4	2
66.8	2
67.2	2
67.6	2
68	2
68.4	3
68.8	3
69.2	3
69.6	3
70	3
70.4	3
70.8	3
71.2	3
71.6	3
72	3
72.4	3
72.8	3
73.2	3
73.6	3
74	3
74.4	3
74.8	3
75.2	4
75.6	4
76	4
76.4	4
76.8	4
77.2	4
77.6	4
78	4
78.4	4
78.8	5
79.2	5
79.6	5
80	5
80.4	5
80.8	5
81.2	5
81.6	5
82	5
82.4	5
82.8	5
83.2	5
83.6	5
84	5
84.4	5
84.8	5
85.2	5
85.6	5
86	5
86.4	5
86.8	5
87.2	5
87.6	5
88	5
88.4	5
88.8	5
89.2	5
89.6	5
90	5
90.4	5
90.8	5
91.2	5
91.6	6
92	6
92.4	6
92.8	6
93.2	6
93.6	6
94	6
94.4	6
94.8	6
95.2	6
95.6	6
96	6
96.4	6
96.8	6
97.2	6
97.6	6
98	6
98.4	6
98.8	6
99.2	6
99.6	6
100	6
100.4	6
100.8	6
101.2	7
101.6	7
102	7
102.4	7
102.8	7
103.2	7
103.6	7
104	7
104.4	7
104.8	7
105.2	7
105.6	7
106	7
106.4	7
106.8	7
107.2	7
107.6	7
108	7
108.4	7
108.8	7
109.2	7
109.6	7
110	7
110.4	7
110.8	7
111.2	8
111.6	8
112	8
112.4	8
112.8	8
113.2	8
113.6	8
114	8
114.4	8
114.8	8
115.2	8
115.6	8
116	8
116.4	8
116.8	8
117.2	8
117.6	8
118	8
118.4	8
118.8	8
119.2	8
119.6	8
120	8
120.4	8
120.8	8
121.2	8
121.6	8
122	8
122.4	8
122.8	8
123.2	8
123.6	8
124	9
124.4	9
124.8	9
125.2	9
125.6	9
126	9
126.4	9
126.8	9
127.2	9
127.6	9
128	9
128.4	9
128.8	9
129.2	9
129.6	9
130	9
130.4	9
130.8	9
131.2	9
131.6	9
132	9
132.4	9
132.8	9
133.2	9
133.6	9
134	9
134.4	9
134.8	9
135.2	9
135.6	9
136	9
136.4	9
136.8	9
137.2	9
137.6	9
138	9
138.4	9
138.8	9
139.2	9
139.6	9
140	9
140.4	9
140.8	9
141.2	9
141.6	9
142	9
142.4	9
142.8	9
143.2	9
143.6	9
144	9
144.4	9
144.8	9
145.2	9
145.6	9
146	9
146.4	9
146.8	9
147.2	9
147.6	9
148	9
148.4	9
148.8	9
149.2	9
149.6	9
150	9
150.4	9
150.8	9
151.2	9
151.6	9
152	9
152.4	9
152.8	9
153.2	9
153.6	9
154	9
154.4	9
154.8	9
155.2	9
155.6	9
156	9
156.4	9
156.8	9
157.2	9
157.6	9
158	9
158.4	9
158.8	9
159.2	9
159.6	9
160	9
160.4	9
160.8	9
161.2	9
161.6	9
162	9
162.4	9
162.8	9
163.2	9
163.6	9
164	9
164.4	9
164.8	9
165.2	9
165.6	9
166	9
166.4	9
166.8	9
167.2	9
167.6	9
168	9
168.4	9
168.8	9
169.2	9
169.6	9
170	9
170.4	9
170.8	9
171.2	9
171.6	9
172	9
172.4	9
172.8	9
173.2	9
173.6	9
174	9
174.4	9
174.8	9
175.2	9
175.6	9
176	9
176.4	9
176.8	9
177.2	9
177.6	9
178	9
178.4	9
178.8	9
179.2	9
179.6	9
180	9
180.4	9
180.8	9
181.2	9
181.6	9
182	9
182.4	9
182.8	9
183.2	9
183.6	9
184	9
184.4	9
184.8	9
185.2	9
185.6	9
186	9
186.4	9
186.8	9
187.2	9
187.6	9
188	9
188.4	9
188.8	9
189.2	9
189.6	9
190	9
190.4	9
190.8	9
191.2	9
191.6	9
192	9
192.4	9
192.8	9
193.2	9
193.6	9
194	9
194.4	9
194.8	9
195.2	9
195.6	9
196	9
196.4	9
196.8	9
197.2	9
197.6	9
198	9
198.4	9
198.8	9
199.2	9
199.6	9
200	9
200.4	9
200.8	9
201.2	9
201.6	9
202	9
202.4	9
202.8	9
203.2	9
203.6	9
204	9
204.4	9
204.8	9
205.2	9
205.6	9
206	9
206.4	9
206.8	9
207.2	9
207.6	9
208	9
208.4	9
208.8	9
209.2	9
209.6	9
210	9
210.4	9
210.8	9
211.2	9
211.6	9
212	9
212.4	9
212.8	9
213.2	9
213.6	9
214	9
214.4	9
214.8	9
215.2	9
215.6	9
216	9
216.4	9
216.8	9
217.2	9
217.6	9
218	9
218.4	9
218.8	9
219.2	9
219.6	9
220	9
220.4	9
220.8	9
221.2	9
221.6	9
222	9
222.4	9
222.8	9
223.2	9
223.6	9
224	9
224.4	9
224.8	9
225.2	9
225.6	9
226	9
226.4	9
226.8	9
227.2	9
227.6	9
228	9
228.4	9
228.8	9
229.2	9
229.6	9
230	9
230.4	9
230.8	9
231.2	9
231.6	9
232	9
232.4	9
232.8	9
233.2	9
233.6	9
234	9
234.4	9
234.8	9
235.2	9
235.6	9
236	9
236.4	9
236.8	9
237.2	9
237.6	9
238	9
238.4	9
238.8	9
239.2	9
239.6	9
240	9
240.4	9
240.8	9
241.2	9
241.6	9
242	9
242.4	9
242.8	9
243.2	9
243.6	9
244	9
244.4	9
244.8	9
245.2	9
245.6	9
246	9
246.4	9
246.8	9
247.2	9
247.6	9
248	9
248.4	9
248.8	9
249.2	9
249.6	9
250	9
250.4	9
250.8	9
251.2	9
251.6	9
252	9
252.4	9
252.8	9
253.2	9
253.6	9
254	9
254.4	9
254.8	9
255.2	9
255.6	9
256	9
256.4	9
256.8	9
257.2	9
257.6	9
258	9
258.4	9
258.8	9
259.2	9
259.6	9
260	9
260.4	9
260.8	9
261.2	9
261.6	9
262	9
262.4	9
262.8	9
263.2	9
263.6	9
264	9
264.4	9
264.8	9
265.2	9
265.6	9
266	9
266.4	9
266.8	9
267.2	9
267.6	9
268	9
268.4	9
268.8	9
269.2	9
269.6	9
270	9
270.4	9
270.8	9
271.2	9
271.6	9
272	9
272.4	9
272.8	9
273.2	9
273.6	9
274	9
274.4	9
274.8	9
275.2	9
275.6	9
276	9
276.4	9
276.8	9
277.2	9
277.6	9
278	9
278.4	9
278.8	9
279.2	9
279.6	9
280	9
280.4	9
280.8	9
281.2	9
281.6	9
282	9
282.4	9
282.8	9
283.2	9
283.6	9
284	9
284.4	9
284.8	9
285.2	9
285.6	9
286	9
286.4	9
286.8	9
287.2	9
287.6	9
288	9
288.4	9
288.8	9
289.2	9
289.6	9
290	9
290.4	9
290.8	9
291.2	9
291.6	9
292	9
292.4	9
292.8	9
293.2	9
293.6	9
294	9
294.4	9
294.8	9
295.2	9
295.6	9
296	9
296.4	9
296.8	9
297.2	9
297.6	9
298	9
298.4	9
298.8	9
299.2	9
299.6	9
300	9
300.4	9
300.8	9
301.2	9
301.6	9
302	9
302.4	9
302.8	9
303.2	9
303.6	9
304	9
304.4	9
304.8	9
305.2	9
305.6	9
306	9
306.4	9
306.8	9
307.2	9
307.6	9
308	9
308.4	9
308.8	9
309.2	9
309.6	9
310	9
310.4	9
310.8	9
311.2	9
311.6	9
312	9
312.4	9
312.8	9
313.2	9
313.6	9
314	9
314.4	9
314.8	9
315.2	9
315.6	9
316	9
316.4	9
316.8	9
317.2	9
317.6	9
318	9
318.4	9
318.8	9
319.2	9
319.6	9
320	9
320.4	9
320.8	9
321.2	9
321.6	9
322	9
322.4	9
322.8	9
323.2	9
323.6	9
324	9
324.4	9
324.8	9
325.2	9
325.6	9
326	9
326.4	9
326.8	9
327.2	9
327.6	9
328	9
328.4	9
328.8	9
329.2	9
329.6	9
330	9
330.4	9
330.8	9
331.2	9
331.6	9
332	9
332.4	9
332.8	9
333.2	9
333.6	9
334	9
334.4	9
334.8	9
335.2	9
335.6	9
336	9
336.4	9
336.8	9
337.2	9
337.6	9
338	9
338.4	9
338.8	9
339.2	9
339.6	9
340	9
340.4	9
340.8	9
341.2	9
341.6	9
342	9
342.4	9
342.8	9
343.2	9
343.6	9
344	9
344.4	9
344.8	9
345.2	9
345.6	9
346	9
346.4	9
346.8	9
347.2	9
347.6	9
348	9
348.4	9
348.8	9
349.2	9
349.6	9
350	9
350.4	9
350.8	9
351.2	9
351.6	9
352	9
352.4	9
352.8	9
353.2	9
353.6	9
354	9
354.4	9
354.8	9
355.2	9
355.6	9
356	9
356.4	9
356.8	9
357.2	9
357.6	9
358	9
358.4	9
358.8	9
359.2	9
359.6	9
360	9
360.4	9
360.8	9
361.2	9
361.6	9
362	9
362.4	9
362.8	9
363.2	9
363.6	9
364	9
364.4	9
364.8	9
365.2	9
365.6	9
366	9
366.4	9
366.8	9
367.2	9
367.6	9
368	9
368.4	9
368.8	9
369.2	9
369.6	9
370	9
370.4	9
370.8	9
371.2	9
371.6	9
372	9
372.4	9
372.8	9
373.2	9
373.6	9
374	9
374.4	9
374.8	9
375.2	9
375.6	9
376	9
376.4	9
376.8	9
377.2	9
377.6	9
378	9
378.4	9
378.8	9
379.2	9
379.6	9
380	9
380.4	9
380.8	9
381.2	9
381.6	9
382	9
382.4	9
382.8	9
383.2	9
383.6	9
384	9
384.4	9
384.8	9
385.2	9
385.6	9
386	9
386.4	9
386.8	9
387.2	9
387.6	9
388	9
388.4	9
388.8	9
389.2	9
389.6	9
390	9
390.4	9
390.8	9
391.2	9
391.6	9
392	9
392.4	9
392.8	9
393.2	9
393.6	9
394	9
394.4	9
394.8	9
395.2	9
395.6	9
396	9
396.4	9
396.8	9
397.2	9
397.6	9
398	9
398.4	9
398.8	9
399.2	9
399.6	9
400	9
400.4	9
400.8	9
401.2	9
401.6	9
402	9
402.4	9
402.8	9
403.2	9
403.6	9
404	9
404.4	9
404.8	9
405.2	9
405.6	9
406	9
406.4	9
406.8	9
407.2	9
407.6	9
408	9
408.4	9
408.8	9
409.2	9
409.6	9
410	9
410.4	9
410.8	9
411.2	9
411.6	9
412	9
412.4	9
412.8	9
413.2	9
413.6	9
414	9
414.4	9
414.8	9
415.2	9
415.6	9
416	9
416.4	9
416.8	9
417.2	9
417.6	9
418	9
418.4	9
418.8	9
419.2	9
419.6	9
420	9
420.4	9
420.8	9
421.2	9
421.6	9
422	9
422.4	9
422.8	9
423.2	9
423.6	9
424	9
424.4	9
424.8	9
425.2	9
425.6	9
426	9
426.4	9
426.8	9
427.2	9
427.6	9
428	9
428.4	9
428.8	9
429.2	9
429.6	9
430	9
430.4	9
430.8	9
431.2	9
431.6	9
432	9
432.4	9
432.8	9
433.2	9
433.6	9
434	9
434.4	9
434.8	9
435.2	9
435.6	9
436	9
436.4	9
436.8	9
437.2	9
437.6	9
438	9
438.4	9
438.8	9
439.2	9
439.6	9
440	9
440.4	9
440.8	9
441.2	9
441.6	9
442	9
442.4	9
442.8	9
443.2	9
443.6	9
444	9
444.4	9
444.8	9
445.2	9
445.6	9
446	9
446.4	9
446.8	9
447.2	9
447.6	9
448	9
448.4	9
448.8	9
449.2	9
449.6	9
450	9
450.4	9
450.8	9
451.2	9
451.6	9
452	9
452.4	9
452.8	9
453.2	9
453.6	9
454	9
454.4	9
454.8	9
455.2	9
455.6	9
456	9
456.4	9
456.8	9
457.2	9
457.6	9
458	9
458.4	9
458.8	9
459.2	9
459.6	9
460	9
460.4	9
460.8	9
461.2	9
461.6	9
462	9
462.4	9
462.8	9
463.2	9
463.6	9
464	9
464.4	9
464.8	9
465.2	9
465.6	9
466	9
466.4	9
466.8	9
467.2	9
467.6	9
468	9
468.4	9
468.8	9
469.2	9
469.6	9
470	9
470.4	9
470.8	9
471.2	9
471.6	9
472	9
472.4	9
472.8	9
473.2	9
473.6	9
474	9
474.4	9
474.8	9
475.2	9
475.6	9
476	9
476.4	9
476.8	9
477.2	9
477.6	9
478	9
478.4	9
478.8	9
479.2	9
479.6	9
480	9
480.4	9
480.8	9
481.2	9
481.6	9
482	9
482.4	9
482.8	9
483.2	9
483.6	9
484	9
484.4	9
484.8	9
485.2	9
485.6	9
486	9
486.4	9
486.8	9
487.2	9
487.6	9
488	9
488.4	9
488.8	9
489.2	9
489.6	9
490	9
490.4	9
490.8	9
491.2	9
491.6	9
492	9
492.4	9
492.8	9
493.2	9
493.6	9
494	9
494.4	9
494.8	9
495.2	9
495.6	9
496	9
496.4	9
496.8	9
497.2	9
497.6	9
498	9
498.4	9
498.8	9
499.2	9
499.6	9
500	9
500.4	9
500.8	9
501.2	9
501.6	9
502	9
502.4	9
502.8	9
503.2	9
503.6	9
504	9
504.4	9
504.8	9
505.2	9
505.6	9
506	9
506.4	9
506.8	9
507.2	9
507.6	9
508	9
508.4	9
508.8	9
509.2	9
509.6	9
510	9
510.4	9
510.8	9
511.2	9
511.6	9
512	9
512.4	9
512.8	9
513.2	9
513.6	9
514	9
514.4	9
514.8	9
515.2	9
515.6	9
516	9
516.4	9
516.8	9
517.2	9
517.6	9
518	9
518.4	9
518.8	9
519.2	9
519.6	9
520	9
520.4	9
520.8	9
521.2	9
521.6	9
522	9
522.4	9
522.8	9
523.2	9
523.6	9
524	9
524.4	9
524.8	9
525.2	9
525.6	9
526	9
526.4	9
526.8	10
527.2	10
527.6	10
528	10
528.4	10
528.8	10
529.2	10
529.6	10
530	10
530.4	10
530.8	10
531.2	10
531.6	10
532	10
532.4	10
532.8	10
533.2	10
533.6	10
534	10
534.4	10
534.8	10
535.2	10
535.6	10
536	10
536.4	10
536.8	10
537.2	11
537.6	11
538	11
538.4	11
538.8	11
539.2	11
539.6	11
540	11
540.4	11
540.8	11
541.2	11
541.6	11
542	11
542.4	11
542.8	11
543.2	11
543.6	11
544	11
544.4	11
544.8	11
545.2	11
545.6	11
546	11
546.4	11
546.8	11
547.2	11
547.6	11
548	11
548.4	11
548.8	11
549.2	12
549.6	12
550	12
550.4	12
550.8	12
551.2	12
551.6	12
552	12
552.4	12
552.8	12
553.2	12
553.6	12
554	12
554.4	12
554.8	12
555.2	12
555.6	12
556	12
556.4	12
556.8	13
557.2	13
557.6	13
558	13
558.4	13
558.8	13
559.2	13
559.6	13
560	13
560.4	13
560.8	13
561.2	13
561.6	13
562	13
562.4	13
562.8	13
563.2	13
563.6	13
564	13
564.4	13
564.8	13
565.2	13
565.6	13
566	13
566.4	14
566.8	14
567.2	14
567.6	14
568	14
568.4	14
568.8	14
569.2	14
569.6	14
570	14
570.4	14
570.8	14
571.2	14
571.6	14
572	14
572.4	14
572.8	14
573.2	14
573.6	14
574	15
574.4	15
574.8	15
575.2	15
575.6	15
576	15
576.4	15
576.8	15
577.2	15
577.6	15
578	15
578.4	15
578.8	15
579.2	15
579.6	15
580	15
580.4	15
580.8	15
581.2	15
581.6	15
582	15
582.4	15
582.8	15
583.2	15
583.6	15
584	15
584.4	15
584.8	15
585.2	15
585.6	15
586	15
586.4	15
586.8	15
587.2	15
587.6	15
588	15
588.4	15
588.8	15
589.2	15
589.6	15
590	15
590.4	15
590.8	15
591.2	15
591.6	15
592	15
592.4	15
592.8	15
593.2	15
593.6	15
594	15
594.4	15
594.8	15
595.2	15
595.6	15
596	15
596.4	15
596.8	15
597.2	15
597.6	15
598	15
598.4	15
598.8	15
599.2	15
599.6	15
600	15
600.4	15
600.8	15
601.2	15
601.6	15
602	15
602.4	15
602.8	15
603.2	15
603.6	15
604	15
604.4	15
604.8	15
605.2	15
605.6	15
606	15
606.4	15
606.8	15
607.2	15
607.6	15
608	15
608.4	15
608.8	15
609.2	15
609.6	15
610	15
610.4	15
610.8	15
611.2	15
611.6	15
612	15
612.4	15
612.8	15
613.2	15
613.6	15
614	15
614.4	15
614.8	15
615.2	15
615.6	15
616	15
616.4	15
616.8	15
617.2	15
617.6	15
618	15
618.4	15
618.8	15
619.2	15
619.6	15
620	15
620.4	15
620.8	15
621.2	15
621.6	15
622	15
622.4	15
622.8	15
623.2	15
623.6	15
624	15
624.4	15
624.8	15
625.2	15
625.6	15
626	15
626.4	15
626.8	15
627.2	15
627.6	15
628	15
628.4	15
628.8	15
629.2	15
629.6	15
630	15
630.4	15
630.8	15
631.2	15
631.6	15
632	15
632.4	15
632.8	15
633.2	15
633.6	15
634	15
634.4	15
634.8	15
635.2	15
635.6	15
636	15
636.4	15
636.8	15
637.2	15
637.6	15
638	15
638.4	15
638.8	15
639.2	15
639.6	15
640	15
640.4	15
640.8	15
641.2	15
641.6	15
642	15
642.4	15
642.8	15
643.2	15
643.6	15
644	15
644.4	15
644.8	15
645.2	15
645.6	15
646	15
646.4	15
646.8	15
647.2	15
647.6	15
648	15
648.4	15
648.8	15
649.2	15
649.6	15
650	15
650.4	15
650.8	15
651.2	15
651.6	15
652	15
652.4	15
652.8	15
653.2	15
653.6	15
654	15
654.4	15
654.8	15
655.2	15
655.6	15
656	15
656.4	15
656.8	15
657.2	15
657.6	15
658	15
658.4	15
658.8	15
659.2	15
659.6	15
660	15
660.4	15
660.8	15
661.2	15
661.6	15
662	15
662.4	15
662.8	15
663.2	15
663.6	15
664	15
664.4	15
664.8	15
665.2	15
665.6	15
666	15
666.4	15
666.8	15
667.2	15
667.6	15
668	15
668.4	15
668.8	15
669.2	15
669.6	15
670	15
670.4	15
670.8	15
671.2	15
671.6	15
672	15
672.4	15
672.8	15
673.2	15
673.6	15
674	15
674.4	15
674.8	15
675.2	15
675.6	15
676	15
676.4	15
676.8	15
677.2	15
677.6	15
678	15
678.4	15
678.8	15
679.2	15
679.6	15
680	15
680.4	15
680.8	15
681.2	15
681.6	15
682	15
682.4	15
682.8	15
683.2	15
683.6	15
684	15
684.4	15
684.8	15
685.2	15
685.6	15
686	15
686.4	15
686.8	15
687.2	15
687.6	15
688	15
688.4	15
688.8	15
689.2	15
689.6	15
690	15
690.4	15
690.8	15
691.2	15
691.6	15
692	15
692.4	15
692.8	15
693.2	15
693.6	15
694	15
694.4	15
694.8	15
695.2	15
695.6	15
696	15
696.4	15
696.8	15
697.2	15
697.6	15
698	15
698.4	15
698.8	15
699.2	15
699.6	15
700	15
700.4	15
700.8	15
701.2	15
701.6	15
702	15
702.4	15
702.8	15
703.2	15
703.6	15
704	15
704.4	15
704.8	15
705.2	15
705.6	15
706	15
706.4	15
706.8	15
707.2	15
707.6	15
708	15
708.4	15
708.8	15
709.2	15
709.6	15
710	15
710.4	15
710.8	15
711.2	15
711.6	15
712	15
712.4	15
712.8	15
713.2	15
713.6	15
714	15
714.4	15
714.8	15
715.2	15
715.6	15
716	15
716.4	15
716.8	15
717.2	15
717.6	15
718	15
718.4	15
718.8	15
719.2	15
719.6	15
720	15
720.4	15
720.8	15
721.2	15
721.6	15
722	15
722.4	15
722.8	15
723.2	15
723.6	15
724	15
724.4	15
724.8	15
725.2	15
725.6	15
726	15
726.4	15
726.8	15
727.2	15
727.6	15
728	15
728.4	15
728.8	15
729.2	15
729.6	15
730	15
730.4	15
730.8	15
731.2	15
731.6	15
732	15
732.4	15
732.8	15
733.2	15
733.6	15
734	15
734.4	15
734.8	15
735.2	15
735.6	15
736	15
736.4	15
736.8	15
737.2	15
737.6	15
738	15
738.4	15
738.8	15
739.2	15
739.6	15
740	15
740.4	15
740.8	15
741.2	15
741.6	15
742	15
742.4	15
742.8	15
743.2	15
743.6	15
744	15
744.4	15
744.8	15
745.2	15
745.6	15
746	15
746.4	15
746.8	15
747.2	15
747.6	15
748	15
748.4	15
748.8	15
749.2	15
749.6	15
750	15
750.4	15
750.8	15
751.2	15
751.6	15
752	15
752.4	15
752.8	15
753.2	15
753.6	15
754	15
754.4	15
754.8	15
755.2	15
755.6	15
756	15
756.4	15
756.8	15
757.2	15
757.6	15
758	15
758.4	15
758.8	15
759.2	15
759.6	15
760	15
760.4	15
760.8	15
761.2	15
761.6	15
762	15
762.4	15
762.8	15
763.2	15
763.6	15
764	15
764.4	15
764.8	15
765.2	15
765.6	15
766	15
766.4	15
766.8	15
767.2	15
767.6	15
768	15
768.4	15
768.8	15
769.2	15
769.6	15
770	15
770.4	15
770.8	15
771.2	15
771.6	15
772	15
772.4	15
772.8	15
773.2	15
773.6	15
774	15
774.4	15
774.8	15
775.2	15
775.6	15
776	15
776.4	15
776.8	15
777.2	15
777.6	15
778	15
778.4	15
778.8	15
779.2	15
779.6	15
780	15
780.4	15
780.8	15
781.2	15
781.6	15
782	15
782.4	15
782.8	15
783.2	15
783.6	15
784	15
784.4	15
784.8	15
785.2	15
785.6	15
786	15
786.4	15
786.8	15
787.2	15
787.6	15
788	15
788.4	15
788.8	15
789.2	15
789.6	15
790	15
790.4	15
790.8	15
791.2	15
791.6	15
792	15
792.4	15
792.8	15
793.2	15
793.6	15
794	15
794.4	15
794.8	15
795.2	15
795.6	15
796	15
796.4	15
796.8	15
[truncated: 1,017 more rows]
