# Supplementary material for: Molecular-level insights into the supramolecular gelation mechanism of urea derivative
Source: Nat Commun. 2025 Apr 22;16:3758. doi: 10.1038/s41467-025-59032-6 (PMC12015314; doi:10.1038/s41467-025-59032-6)
Supplement: Supplementary file 12 — Source Data [file 41467_2025_59032_MOESM12_ESM.zip › Source data/Source Data Fig.8bc, 9b Analysis of nucleation process/Fig8b.xlsx]

## Sheet: Sheet1
conc.	t_nuc	lower limit of the confidence interval of t_nuc	upper limit of the confidence interval of t_nuc		α	A	fittted to t_nuc = A c^\alpha
1.8	204.802	163.072	285.307		7.77±0.69	27889
2	172.609	159.91	223.784
2.2	66.7586	43.1491	102.351
2.4	37.7949	31.0682	51.036
2.8	7.35149	5.17875	11.4217
