# Supplementary material for: Molecular-level insights into the supramolecular gelation mechanism of urea derivative
Source: Nat Commun. 2025 Apr 22;16:3758. doi: 10.1038/s41467-025-59032-6 (PMC12015314; doi:10.1038/s41467-025-59032-6)
Supplement: Supplementary file 12 — Source Data [file 41467_2025_59032_MOESM12_ESM.zip › Source data/Source Data Fig.8bc, 9b Analysis of nucleation process/Fig8c.xlsx]

## Sheet: Sheet1
conc.	tvis	lower limit of the confidence interval of t_vis	upper limit of the confidence interval of t_vis		α	A	fittted to t_vis = A c^\alpha
1.8	545.598	389.95	641.045		3.95±0.27	5118
2	288.291	153.715	360.979
2.2	243.841	202.067	268.197
2.4	156.505	127.108	173.685
2.8	90.0485	85.4183	92.949
