# Supplementary material for: Molecular-level insights into the supramolecular gelation mechanism of urea derivative
Source: Nat Commun. 2025 Apr 22;16:3758. doi: 10.1038/s41467-025-59032-6 (PMC12015314; doi:10.1038/s41467-025-59032-6)
Supplement: Supplementary file 12 — Source Data [file 41467_2025_59032_MOESM12_ESM.zip › Source data/Source Data Fig.8bc, 9b Analysis of nucleation process/Fig9b.xlsx]

## Sheet: Sheet1
conc.	t				α	A	fittted to t = A c^\alpha
1.5	3447				4.67±0.81	26683
2	1477
2.5	312
3	156
