# Supplementary material for: Molecular-level insights into the supramolecular gelation mechanism of urea derivative
Source: Nat Commun. 2025 Apr 22;16:3758. doi: 10.1038/s41467-025-59032-6 (PMC12015314; doi:10.1038/s41467-025-59032-6)
Supplement: Supplementary file 12 — Source Data [file 41467_2025_59032_MOESM12_ESM.zip › Source data/Source Data SupFig.10 HS-AFM/SupFig10a Distance-Time.xlsx]

## Sheet: SupFig10a
Time (s)	Distance (nm)
0	-0.0106125
0.5	1.19159
1	1.07123
1.5	0.91346
2	2.60842
2.5	1.70565
3	1.41925
3.5	0.343315
4	2.59953
4.5	0.598457
5	0.711235
5.5	0.2379
6	2.34614
6.5	1.15442
7	0.818054
7.5	-0.134102
8	0.467331
8.5	-0.0568542
9	0.872971
9.5	0.646576
10	1.47366
10.5	0.516174
11	2.15372
11.5	1.10133
12	1.24588
12.5	0.554146
13	1.19857
13.5	1.2706
14	1.18608
14.5	2.25446
15	1.30496
15.5	1.6554
16	1.8735
16.5	1.8784
17	1.59615
17.5	2.20948
18	1.96822
18.5	2.34426
19	2.60402
19.5	2.23871
20	1.98551
20.5	2.33523
21	2.50263
21.5	1.83588
22	3.11144
22.5	3.76112
23	2.87884
23.5	2.27867
24	3.08888
24.5	2.84453
25	2.58343
25.5	3.51073
26	3.23826
26.5	3.01335
27	3.70914
27.5	3.34137
28	1.82323
28.5	3.29468
29	1.861
29.5	3.35698
30	2.42658
30.5	2.81792
31	3.22668
31.5	2.86993
32	2.97617
32.5	2.18439
33	2.74081
33.5	2.78398
34	2.71178
34.5	2.77715
35	3.24575
35.5	2.53067
36	3.49528
36.5	3.60282
37	3.08393
37.5	4.09828
38	3.21463
38.5	3.79305
39	3.35719
39.5	3.34903
40	3.95029
40.5	3.39816
41	4.17583
41.5	3.41577
42	2.23325
42.5	2.9472
43	4.25357
43.5	2.42552
44	3.89983
44.5	2.56459
45	3.23441
45.5	5.07824
46	3.13197
46.5	4.52826
47	3.3943
47.5	3.01317
48	4.13044
48.5	2.9404
49	3.71126
49.5	2.99551
50	3.33573
50.5	3.20152
51	3.08855
51.5	4.14826
52	4.21041
52.5	3.83002
53	4.92188
53.5	4.55418
54	4.52221
54.5	2.85806
55	5.06366
55.5	4.90009
56	3.56168
56.5	4.32629
57	4.55046
57.5	4.14801
58	4.15078
58.5	3.79655
59	4.17608
59.5	3.78297
60	3.97259
60.5	3.3275
61	5.15602
61.5	4.75016
62	3.89574
62.5	5.635
63	4.57587
63.5	3.9192
64	5.83852
64.5	4.08934
65	4.37428
65.5	5.16289
66	5.23808
66.5	6.14589
67	4.49335
67.5	5.90631
68	5.72936
68.5	4.29798
69	5.43817
69.5	6.04942
70	4.574
70.5	4.17968
71	4.78451
71.5	5.84676
72	5.08128
72.5	5.00063
73	5.20508
73.5	5.24732
74	5.59528
74.5	5.24413
75	6.61338
75.5	6.09465
76	4.76123
76.5	4.30917
77	5.82421
77.5	5.49339
78	5.48651
78.5	5.27237
79	6.45212
79.5	4.90794
80	5.60962
80.5	5.90622
81	5.7655
81.5	4.95761
82	5.03841
82.5	6.43633
83	7.23325
83.5	5.66935
84	6.31203
84.5	6.72818
85	6.05878
85.5	7.54597
86	7.66447
86.5	7.46191
87	8.54044
87.5	6.99957
88	6.532
88.5	6.90976
89	6.74447
89.5	7.42028
90	7.79398
90.5	6.81831
91	6.70514
91.5	7.76796
92	8.5978
92.5	7.27015
93	8.08059
93.5	8.53645
94	8.59761
94.5	7.39365
95	8.19417
95.5	8.81791
96	7.75084
96.5	9.08076
97	8.25254
97.5	6.63821
98	8.95037
98.5	8.77519
99	9.72274
99.5	9.43603
100	8.66888
100.5	9.5962
101	8.94866
101.5	8.1424
102	9.21798
102.5	10.3234
103	8.98941
103.5	8.40931
104	10.0928
104.5	9.53004
105	9.46267
105.5	8.39566
106	7.52753
106.5	9.4878
107	8.2502
107.5	8.53445
108	9.05041
108.5	11.0568
109	9.73814
109.5	10.3315
110	9.91076
110.5	9.31128
111	11.2567
111.5	10.0839
112	10.778
112.5	9.81513
113	11.1279
113.5	11.0285
114	9.71039
114.5	9.82746
115	9.24804
115.5	11.4957
116	11.7966
116.5	10.7866
117	11.4839
117.5	11.459
118	9.90879
118.5	10.3915
119	10.5498
119.5	12.0996
120	12.3021
120.5	11.1491
121	10.7543
121.5	11.3257
122	12.8149
122.5	11.3262
123	12.8108
123.5	12.7147
124	12.0701
124.5	11.7318
125	11.293
125.5	11.6235
126	12.0895
126.5	12.9777
127	12.3222
127.5	10.5496
128	13.4043
128.5	11.7166
129	12.0534
129.5	11.9584
130	13.3298
130.5	11.3883
131	12.209
131.5	12.6242
132	12.9988
132.5	13.9543
133	13.015
133.5	12.8274
134	14.1714
134.5	13.3633
135	14.2726
135.5	12.4562
136	12.1895
136.5	12.9512
137	14.9279
137.5	13.532
138	13.6245
138.5	13.4526
139	12.9708
139.5	13.3323
140	13.6151
140.5	13.3544
141	12.5107
141.5	13.0626
142	13.4025
142.5	14.0021
143	12.672
143.5	13.7263
144	13.6613
144.5	14.1059
145	14.6054
145.5	14.2837
146	14.4395
146.5	12.6918
147	13.51
147.5	14.2992
148	14.4661
148.5	14.1291
149	14.284
149.5	14.5314
150	15.1195
150.5	13.942
151	14.1984
151.5	13.905
152	14.5719
152.5	13.6417
153	14.1899
153.5	13.7416
154	13.8061
154.5	13.9051
155	13.9141
155.5	14.1725
156	14.1337
156.5	14.0631
157	13.8643
157.5	14.1664
158	14.707
158.5	13.0193
159	14.1969
159.5	13.0644
160	13.9462
160.5	13.9038
161	13.5162
161.5	13.3769
162	12.8217
162.5	13.5375
163	14.9505
163.5	13.7878
164	13.6493
164.5	13.6537
165	13.8041
165.5	15.9333
166	14.8362
166.5	14.8747
167	14.1462
167.5	13.6674
168	14.3108
168.5	14.4341
169	15.0339
169.5	14.6599
170	14.9625
170.5	15.3745
171	13.9186
171.5	14.4751
172	13.5151
172.5	14.7236
173	13.5293
173.5	15.3475
174	14.6907
174.5	15.5811
175	14.2053
175.5	14.3017
176	14.4679
176.5	15.1317
177	15.0678
177.5	14.2886
178	13.8685
178.5	14.9783
179	15.227
179.5	14.7137
180	14.1088
180.5	15.2573
181	14.8747
181.5	15.5835
182	16.0744
182.5	15.8718
183	15.0288
183.5	15.5125
184	15.9961
184.5	17.0882
185	17.0845
185.5	16.9129
186	16.5125
186.5	16.3522
187	16.6857
187.5	16.3945
188	15.6857
188.5	15.5202
189	16.568
189.5	16.1743
190	15.9734
190.5	16.1494
191	17.0211
191.5	16.0644
192	15.0855
192.5	15.527
193	16.4454
193.5	15.7964
194	16.0897
194.5	16.4062
195	15.8604
195.5	16.7228
196	16.8477
196.5	17.143
197	17.2075
197.5	15.3984
198	15.0621
198.5	15.616
199	16.9328
199.5	15.7486
200	17.1836
200.5	17.0928
201	16.986
201.5	17.5444
202	16.8731
202.5	16.2816
203	18.3417
203.5	18.6255
204	17.3411
204.5	17.3595
205	17.2218
205.5	16.7507
206	18.0249
206.5	17.6884
207	16.6357
207.5	17.5661
208	15.6521
208.5	16.9438
209	16.2786
209.5	18.3967
210	18.3586
210.5	18.8488
211	17.0288
211.5	16.1059
212	17.8497
212.5	16.953
213	17.9931
213.5	17.8883
214	17.368
214.5	17.6522
215	17.5996
215.5	17.167
216	17.2246
216.5	18.1077
217	16.8815
217.5	17.3447
218	17.4954
218.5	16.9083
219	16.8787
219.5	17.6249
220	17.5995
220.5	16.9097
221	19.0622
221.5	17.6858
222	17.3878
222.5	18.1348
223	16.7575
223.5	19.2007
224	17.9493
224.5	17.7002
225	16.8758
225.5	18.3929
226	18.9682
226.5	18.0061
227	17.3816
227.5	18.9556
228	18.4321
228.5	18.8834
229	19.2434
229.5	19.0095
230	18.9633
230.5	18.4258
231	17.8852
231.5	18.4782
232	19.3493
232.5	18.9718
233	18.4604
233.5	17.8422
234	19.2319
234.5	19.102
235	18.7633
235.5	17.8205
236	19.7317
236.5	19.8561
237	18.5663
237.5	20.6103
238	18.7787
238.5	19.4641
239	19.5579
239.5	19.098
240	20.1539
240.5	21.3919
241	20.2436
241.5	19.8596
242	20.8714
242.5	19.0332
243	18.9453
243.5	20.9862
244	20.1303
244.5	19.3889
245	20.7629
245.5	19.6339
246	21.486
246.5	20.6629
247	19.1905
247.5	20.0127
248	20.0984
248.5	19.8222
249	20.0423
249.5	19.4563
250	19.3197
250.5	20.9083
251	20.3569
251.5	20.9658
252	20.1003
252.5	21.1262
253	21.0908
253.5	17.7793
254	18.641
254.5	19.1934
255	20.1868
255.5	20.2125
256	21.6154
256.5	21.0496
257	21.52
257.5	17.7046
258	19.6795
258.5	19.3308
259	20.7583
259.5	20.1566
260	20.1098
260.5	21.3952
261	20.486
261.5	21.1607
262	20.6643
262.5	20.1202
263	19.4591
263.5	19.4604
264	20.6572
264.5	19.8352
265	20.4884
265.5	21.5308
266	20.5235
266.5	20.5701
267	19.3309
267.5	19.1917
268	21.5506
268.5	20.1821
269	20.2
269.5	21.9523
270	20.8824
270.5	21.256
271	21.1401
271.5	21.1471
272	20.7019
272.5	17.8297
273	21.6549
273.5	21.8682
274	20.731
274.5	21.3037
275	21.8735
275.5	21.412
276	21.353
276.5	20.1761
277	19.0506
277.5	21.1897
278	20.557
278.5	21.3683
279	20.7745
279.5	19.7227
280	20.1134
280.5	21.2752
281	21.3235
281.5	21.2798
282	20.2121
282.5	20.6317
283	20.572
283.5	19.5621
284	21.3691
284.5	19.2054
285	21.6577
285.5	21.1192
286	20.5563
286.5	21.7498
287	20.9729
287.5	18.7173
288	18.4474
288.5	19.4494
289	19.5257
289.5	21.0494
290	20.4133
290.5	20.6092
291	22.4072
291.5	21.7252
292	20.7406
292.5	20.8886
293	19.0985
293.5	20.5803
294	21.0438
294.5	20.6442
295	22.4619
295.5	21.9408
296	22.4962
296.5	21.3445
297	21.0393
297.5	21.0658
298	20.4009
298.5	20.7093
299	20.5608
299.5	21.5727
300	21.1554
300.5	21.7076
301	20.7562
301.5	20.9389
302	22.4195
302.5	20.0194
303	20.1068
303.5	21.7274
304	21.9573
304.5	22.0758
305	20.8638
305.5	22.1579
306	20.9304
306.5	21.1964
307	21.6591
307.5	21.5772
308	23.4289
308.5	21.3299
309	21.0106
309.5	21.5457
310	21.4714
310.5	22.8658
311	20.2891
311.5	19.8237
312	22.3407
312.5	21.8373
313	22.3093
313.5	21.42
314	20.5897
314.5	20.5554
315	21.2614
315.5	21.417
316	21.0443
316.5	22.5522
317	23.7324
317.5	23.7842
318	22.9082
318.5	22.1389
319	24.6831
319.5	20.7033
320	23.5207
320.5	24.6343
321	23.3027
321.5	23.4862
322	22.408
322.5	23.5072
323	22.5955
323.5	24.686
324	23.0396
324.5	24.1842
325	24.7019
325.5	23.4671
326	23.4486
326.5	23.9062
327	23.3579
327.5	23.0869
328	23.7511
328.5	24.7454
329	24.7754
329.5	24.9924
330	23.9497
330.5	23.883
331	23.7231
331.5	21.4927
332	23.5819
332.5	22.8612
333	23.3893
333.5	23.7496
334	23.3426
334.5	23.1388
335	23.8779
335.5	23.0849
336	24.5921
336.5	23.2075
337	24.1459
337.5	23.666
338	23.5236
338.5	24.4958
339	22.8014
339.5	22.3487
340	23.1852
340.5	24.4168
341	25.1131
341.5	22.3046
342	24.5301
342.5	24.6105
343	24.3054
343.5	25.1382
344	22.1139
344.5	23.3483
345	23.0735
345.5	22.7231
346	24.089
346.5	23.8842
347	25.0124
347.5	23.5755
348	25.5319
348.5	24.4459
349	24.369
349.5	23.8071
350	24.4262
350.5	25.0146
351	24.5624
351.5	24.728
352	23.2046
352.5	23.7058
353	23.4685
353.5	25.1319
354	24.851
354.5	25.3109
355	23.3614
355.5	24.0988
356	24.7245
356.5	26.0555
357	25.5247
357.5	24.7908
358	24.0651
358.5	24.358
359	25.032
359.5	24.5982
360	25.406
360.5	24.6958
361	26.2993
361.5	26.1448
362	25.283
362.5	24.4436
363	24.1325
363.5	26.3473
364	26.1415
364.5	24.6711
365	25.469
365.5	26.4593
366	26.6788
366.5	26.3616
367	26.0618
367.5	27.4898
368	24.3653
368.5	26.4481
369	26.469
369.5	25.194
370	25.1605
370.5	26.7272
371	25.328
371.5	25.5795
372	26.4335
372.5	25.51
373	25.2572
373.5	26.2972
374	27.6748
374.5	26.2976
375	26.8102
375.5	26.5017
376	26.0442
376.5	27.8508
377	27.9975
377.5	27.311
378	26.8141
378.5	27.6819
379	26.8879
379.5	26.6955
380	27.1052
380.5	25.5328
381	28.1902
381.5	26.5777
382	26.8524
382.5	26.9139
383	27.7221
383.5	25.0746
384	26.1065
384.5	26.8569
385	27.0187
385.5	27.3846
386	26.8479
386.5	27.9648
387	27.675
387.5	26.8893
388	27.2516
388.5	27.4676
389	27.4958
389.5	26.9855
390	27.6495
390.5	25.9503
391	27.5252
391.5	26.5453
392	27.1882
392.5	26.2469
393	27.2607
393.5	28.5543
394	28.4288
394.5	28.4582
395	28.3415
395.5	27.9693
396	26.2753
396.5	26.8154
397	26.8164
397.5	27.0035
398	25.9219
398.5	26.4177
399	26.9944
399.5	26.7886
400	26.4605
400.5	26.4148
401	26.768
401.5	28.5126
402	27.5807
402.5	26.468
403	27.3005
403.5	26.7357
404	26.882
404.5	26.9596
405	27.3626
405.5	27.2134
406	26.5258
406.5	26.4716
407	26.48
407.5	27.2816
408	26.9821
408.5	26.7524
409	27.9044
409.5	27.6642
410	28.4742
410.5	26.9328
411	27.5336
411.5	28.5785
412	27.4168
412.5	28.2079
413	28.8541
413.5	27.9063
414	28.2559
414.5	27.467
415	27.1516
415.5	27.6499
416	27.7109
416.5	28.1964
417	28.2395
417.5	25.7936
418	29.2414
418.5	27.267
419	28.7367
419.5	27.8603
420	27.6147
420.5	29.3164
421	28.987
421.5	29.3179
422	28.5775
422.5	28.0046
423	29.6763
423.5	29.2046
424	28.124
424.5	28.9047
425	28.511
425.5	29.4157
426	29.5056
426.5	29.1951
427	29.1694
427.5	28.7042
428	28.8109
428.5	27.6041
429	29.3848
429.5	28.602
430	30.1613
430.5	30.512
431	29.1054
431.5	29.6133
432	30.2238
432.5	28.5187
433	28.3544
433.5	29.3159
434	29.7187
434.5	30.1014
435	29.7335
435.5	29.4165
436	30.5499
436.5	30.7994
437	29.4397
437.5	29.2933
438	30.4581
438.5	30.0075
439	30.0698
439.5	29.9077
440	27.961
440.5	30.7674
441	28.3818
441.5	28.912
442	29.7149
442.5	30.026
443	28.6316
443.5	29.4442
444	30.3231
444.5	30.7572
445	29.973
445.5	31.3558
446	29.1013
446.5	30.7872
447	31.9193
447.5	30.4916
448	28.8684
448.5	30.8917
449	28.9912
449.5	30.4392
450	30.7321
450.5	30.9583
451	28.9636
451.5	29.7264
452	29.7679
452.5	29.2124
453	29.5168
453.5	30.6846
454	30.1109
454.5	30.1139
455	30.3187
455.5	29.8019
456	29.6002
456.5	30.7759
457	28.9199
457.5	30.935
458	31.2363
458.5	30.0274
459	31.4884
459.5	30.6963
460	30.4887
460.5	30.3127
461	30.2037
461.5	29.9463
462	31.0463
462.5	30.595
463	30.1982
463.5	32.4882
464	29.5028
464.5	31.357
465	30.4525
465.5	30.3797
466	30.5618
466.5	30.086
467	30.9696
467.5	31.6462
468	31.619
468.5	30.8926
469	31.5379
469.5	30.5015
470	28.6451
470.5	29.5531
471	29.7697
471.5	30.8108
472	29.736
472.5	30.4296
473	30.7519
473.5	31.8717
474	30.7062
474.5	31.1465
475	31.7755
475.5	32.2446
476	31.5358
476.5	31.1888
477	31.2033
477.5	31.1869
478	31.1543
478.5	29.7686
479	30.723
479.5	30.628
480	30.7706
480.5	30.98
481	31.3362
481.5	30.361
482	30.145
482.5	31.8283
483	31.7507
483.5	29.4194
484	30.1115
484.5	31.0131
485	32.2121
485.5	33.4071
486	33.6432
486.5	30.2575
487	31.004
487.5	31.0772
488	31.8951
488.5	30.8302
489	33.1982
489.5	32.6748
490	30.9688
490.5	29.96
491	31.2396
491.5	30.2622
492	30.8155
492.5	31.2598
493	31.1103
493.5	29.4149
494	30.4634
494.5	31.4458
495	32.5923
495.5	31.1549
496	31.4163
496.5	32.2476
497	32.2985
497.5	31.3275
498	31.0474
498.5	28.2973
499	30.3734
499.5	30.4455
500	31.4381
500.5	31.7993
501	32.8649
501.5	31.5056
502	30.9898
502.5	31.9107
503	31.639
503.5	32.3599
504	32.414
504.5	31.3237
505	31.8286
505.5	31.6279
506	33.1376
506.5	32.9919
507	32.1126
507.5	33.5262
508	32.3313
508.5	34.288
509	33.328
509.5	32.2671
510	33.1033
510.5	32.2051
511	31.9152
511.5	32.8812
512	33.3317
512.5	31.7183
513	33.0445
513.5	32.7538
514	33.3028
514.5	37.6755
515	34.0221
515.5	33.5194
516	32.4257
516.5	32.6889
517	32.043
517.5	32.9322
518	34.4181
518.5	34.6299
519	33.6415
519.5	34.1605
520	34.1813
520.5	34.646
521	34.4759
521.5	34.0237
522	33.2331
522.5	33.9687
523	35.2867
523.5	33.484
524	33.3094
524.5	34.0682
525	33.1191
525.5	32.971
526	34.566
526.5	33.4362
527	34.5282
527.5	34.3081
528	33.874
528.5	34.0396
529	33.4214
529.5	33.6788
530	34.8773
530.5	33.9279
531	34.8719
531.5	35.4671
532	34.0656
532.5	32.8169
533	34.4851
533.5	32.8811
534	35.0558
534.5	33.6622
535	35.7854
535.5	34.5921
536	33.2443
536.5	33.2574
537	34.8204
537.5	34.0301
538	34.2466
538.5	35.8147
539	33.2526
539.5	35.288
540	35.2578
540.5	35.1539
541	35.7511
541.5	34.7594
542	35.5729
542.5	34.9442
543	35.7439
543.5	35.2809
544	35.0107
544.5	34.5278
545	35.6239
545.5	34.1002
546	35.7481
546.5	35.3271
547	36.4164
547.5	34.8987
548	36.8166
548.5	34.6316
549	34.9804
549.5	34.0276
550	35.3955
550.5	34.4116
551	36.1617
551.5	35.7685
552	36.6338
552.5	36.4625
553	36.3933
553.5	34.7111
554	35.8096
554.5	36.216
555	36.8052
555.5	35.9457
556	35.0417
556.5	35.3839
557	35.9754
557.5	36.1416
558	36.4226
558.5	35.4084
559	35.714
559.5	36.1661
560	36.3991
560.5	35.6111
561	35.2641
561.5	36.6948
562	36.3832
562.5	36.7554
563	35.8736
563.5	36.8224
564	35.8516
564.5	37.1207
565	37.4674
565.5	36.6572
566	36.536
566.5	36.2631
567	36.8251
567.5	36.3797
568	37.1666
568.5	36.843
569	37.4559
569.5	37.1339
570	37.7074
570.5	36.9496
571	37.2435
571.5	37.7941
572	37.9075
572.5	38.3079
573	36.4839
573.5	37.8565
574	38.1249
574.5	37.8306
575	37.9457
575.5	37.9079
576	37.7255
576.5	38.7447
577	37.8587
577.5	38.3503
578	37.0025
578.5	38.7628
579	37.9334
579.5	39.5739
580	37.8343
580.5	37.2068
581	38.971
581.5	38.1295
582	38.2141
582.5	40.1879
583	39.2365
583.5	39.1858
584	39.0166
584.5	39.0366
585	38.5031
585.5	38.7658
586	38.0274
586.5	37.3138
587	37.019
587.5	37.6639
588	36.6827
588.5	37.0522
589	37.7651
589.5	38.4023
590	38.1708
590.5	39.4184
591	38.725
591.5	37.6809
592	39.2417
592.5	37.1599
593	38.3675
593.5	37.6204
594	39.1571
594.5	38.7768
595	39.0038
595.5	38.7869
596	38.7633
596.5	39.1076
597	39.7714
597.5	38.8879
598	39.9329
598.5	39.5646
599	38.6713
599.5	38.2717
600	38.4737
600.5	38.311
601	40.0689
601.5	38.0015
602	39.2228
602.5	38.2441
603	37.3288
603.5	38.826
604	38.6832
604.5	39.4391
605	38.7099
605.5	37.6718
606	37.9072
606.5	38.7075
607	37.4503
607.5	38.1656
608	37.2206
608.5	37.0694
609	38.3105
609.5	38.7771
610	40.0654
610.5	39.1869
611	38.1384
611.5	39.5229
612	38.5489
612.5	37.8358
613	39.0034
613.5	39.3213
614	37.9119
614.5	38.3877
615	37.6814
615.5	37.8513
616	37.9042
616.5	39.2835
617	38.3518
617.5	38.6198
618	37.7328
618.5	38.5711
619	39.0513
619.5	39.5641
620	38.272
620.5	39.7914
621	38.4979
621.5	37.6925
622	39.4141
622.5	40.3439
623	38.1514
623.5	41.2087
624	38.0156
624.5	39.1496
625	38.3883
625.5	37.4809
626	38.7024
626.5	39.1479
627	39.0893
627.5	37.7608
628	38.942
628.5	37.5005
629	38.9983
629.5	38.6343
630	39.2576
630.5	40.0557
631	40.5912
631.5	38.572
632	39.1964
632.5	40.0205
633	38.3186
633.5	38.2526
634	39.1484
634.5	38.5762
635	39.1217
635.5	39.3333
636	39.3998
636.5	39.9688
637	38.9379
637.5	40.282
638	39.6243
638.5	40.3929
639	39.8435
639.5	40.6763
640	39.3074
640.5	39.1304
641	39.2502
641.5	39.582
642	39.3859
642.5	39.4354
643	38.8735
643.5	40.7036
644	40.3315
644.5	39.905
645	40.5654
645.5	40.4532
646	41.8711
