# Supplementary material for: Molecular-level insights into the supramolecular gelation mechanism of urea derivative
Source: Nat Commun. 2025 Apr 22;16:3758. doi: 10.1038/s41467-025-59032-6 (PMC12015314; doi:10.1038/s41467-025-59032-6)
Supplement: Supplementary file 12 — Source Data [file 41467_2025_59032_MOESM12_ESM.zip › Source data/Source Data SupFig.10 HS-AFM/SupFig10b Distance-Time.xlsx]

## Sheet: SupFig10b
Time (s)	Distance (nm)
0	2.91489
0.5	2.86208
1	1.91445
1.5	1.66783
2	1.93758
2.5	1.91948
3	1.54138
3.5	2.28466
4	2.46332
4.5	1.50394
5	2.03964
5.5	1.94107
6	1.83736
6.5	2.1998
7	1.24423
7.5	1.85021
8	1.78998
8.5	2.50676
9	1.37031
9.5	2.38185
10	1.70964
10.5	1.69315
11	1.20861
11.5	1.93291
12	1.3991
12.5	1.63462
13	1.33049
13.5	2.00693
14	1.20554
14.5	0.9267
15	1.34519
15.5	2.4261
16	1.09215
16.5	2.0297
17	1.45919
17.5	2.32418
18	2.04617
18.5	2.04145
19	2.19824
19.5	1.70761
20	1.56293
20.5	1.7709
21	1.86931
21.5	2.21079
22	1.60464
22.5	0.871127
23	1.63749
23.5	1.3469
24	0.479396
24.5	1.40172
25	2.56394
25.5	1.23843
26	1.90907
26.5	1.25839
27	2.87236
27.5	2.53851
28	3.05674
28.5	2.68347
29	2.48983
29.5	1.40535
30	3.11975
30.5	2.81073
31	2.16223
31.5	2.93317
32	1.25762
32.5	2.59574
33	1.70101
33.5	2.98464
34	2.56952
34.5	2.78552
35	2.45992
35.5	2.81069
36	2.28568
36.5	2.18548
37	1.89049
37.5	2.50226
38	2.48719
38.5	2.02478
39	2.28123
39.5	2.09949
40	2.58969
40.5	2.912
41	3.03009
41.5	1.23513
42	3.09734
42.5	2.34096
43	2.3981
43.5	2.85367
44	0.583537
44.5	0.677463
45	3.2546
45.5	1.66297
46	1.37829
46.5	1.66478
47	1.89186
47.5	1.1501
48	0.323634
48.5	1.04043
49	0.246516
49.5	1.23432
50	1.05149
50.5	2.10884
51	1.86936
51.5	2.70519
52	0.592952
52.5	1.26796
53	1.08754
53.5	0.674876
54	0.797015
54.5	3.12657
55	2.06606
55.5	1.8414
56	2.86247
56.5	2.22921
57	1.83985
57.5	3.37954
58	2.86438
58.5	2.60633
59	2.40642
59.5	2.53832
60	2.28468
60.5	3.02453
61	1.53379
61.5	2.18988
62	2.80716
62.5	2.08448
63	2.16593
63.5	2.28835
64	2.02704
64.5	2.33323
65	1.59503
65.5	2.24844
66	3.43432
66.5	2.19912
67	3.00629
67.5	1.26608
68	1.88955
68.5	2.59925
69	2.76037
69.5	2.05561
70	3.73467
70.5	3.0159
71	1.9513
71.5	2.68032
72	1.61904
72.5	1.67073
73	1.89982
73.5	0.382175
74	1.29153
74.5	1.27327
75	1.88169
75.5	1.42025
76	3.31168
76.5	2.10118
77	3.20963
77.5	1.27578
78	2.09608
78.5	2.49129
79	1.65129
79.5	2.30859
80	2.00448
80.5	2.60047
81	2.90556
81.5	2.30458
82	0.22066
82.5	2.09459
83	1.57715
83.5	1.52996
84	2.15683
84.5	1.34299
85	3.10665
85.5	1.66278
86	1.70497
86.5	1.87024
87	1.56255
87.5	1.95649
88	1.38798
88.5	2.68534
89	0.73582
89.5	1.1828
90	1.48141
90.5	2.6182
91	2.68541
91.5	1.41795
92	1.74356
92.5	2.21732
93	0.962329
93.5	2.38412
94	0.802447
94.5	1.53622
95	1.77083
95.5	1.39233
96	0.755267
96.5	0.988452
97	0.476764
97.5	1.57708
98	1.55322
98.5	0.98273
99	0.968074
99.5	1.10165
100	2.8619
100.5	0.512675
101	1.64283
101.5	1.1559
102	0.949435
102.5	0.205882
103	0.420299
103.5	0.714221
104	3.30608
104.5	1.9924
105	3.21195
105.5	0.613376
106	-0.250607
106.5	0.237765
107	-0.018132
107.5	0.980617
108	1.99415
108.5	1.06708
109	2.48055
109.5	1.52404
110	2.46661
110.5	2.21814
111	1.86335
111.5	1.85653
112	2.6544
112.5	2.24275
113	0.292018
113.5	1.22676
114	-0.00624537
114.5	1.99205
115	1.76618
115.5	1.22882
116	1.67823
116.5	0.819423
117	1.38633
117.5	1.63695
118	0.690883
118.5	1.68929
119	0.373683
119.5	1.69415
120	0.797008
120.5	0.870013
121	0.946422
121.5	1.7967
122	1.07408
122.5	1.21066
123	0.451984
123.5	0.591785
124	0.606479
124.5	1.6535
125	0.916751
125.5	1.12165
126	1.00963
126.5	2.6664
127	1.62606
127.5	1.80657
128	1.05843
128.5	0.992595
129	1.23406
129.5	1.0919
130	0.640689
130.5	0.987117
131	1.16709
131.5	0.594234
132	2.23432
132.5	0.491161
133	1.53603
133.5	0.661456
134	-0.220036
134.5	1.91279
135	0.985538
135.5	1.60774
136	0.966472
136.5	1.43673
137	0.978793
137.5	1.26459
138	0.661258
138.5	1.18888
139	0.696155
139.5	0.909908
140	1.25928
140.5	1.25072
141	0.531108
141.5	1.24699
142	0.936519
142.5	0.267352
143	0.709308
143.5	1.94945
144	1.79476
144.5	1.57785
145	1.23246
145.5	1.26867
146	1.50368
146.5	1.73098
147	1.95166
147.5	1.4699
148	0.619067
148.5	1.01273
149	1.46189
149.5	1.71479
150	1.11856
150.5	1.22979
151	0.809894
151.5	-0.170666
152	-0.127682
152.5	0.802493
153	0.674464
153.5	1.21843
154	1.07266
154.5	0.952121
155	-1.40994
155.5	1.22473
156	0.356609
156.5	1.31033
157	0.602138
157.5	0.237827
158	-0.507924
158.5	0.824458
159	0.24969
159.5	1.70516
160	0.814532
160.5	0.278003
161	0.329562
161.5	1.40734
162	0.258594
162.5	0.429568
163	0.504306
163.5	-0.253369
164	0.610057
164.5	-0.359128
165	0.31792
165.5	-0.0637786
166	0.0386154
166.5	0.320804
167	0.565585
167.5	-0.188489
168	1.17546
168.5	1.27561
169	2.06791
169.5	0.460162
170	1.587
170.5	0.297427
171	0.482127
171.5	0.902583
172	-0.0849121
172.5	-0.330647
173	-0.0162475
173.5	0.176204
174	0.313762
174.5	-0.548779
175	0.164569
175.5	-0.20786
176	0.158824
176.5	0.754619
177	0.174541
177.5	0.683025
178	0.570346
178.5	0.490428
179	0.67834
179.5	-0.158772
180	0.0341141
180.5	-0.539418
181	-0.0189483
181.5	0.200946
182	0.407581
182.5	0.0849411
183	0.701289
183.5	1.37271
184	0.216045
184.5	0.0498764
185	1.12751
185.5	1.2314
186	0.947887
186.5	0.450046
187	0.718158
187.5	0.444888
188	-0.224049
188.5	-0.859647
189	0.135654
189.5	-0.177922
190	-0.40569
190.5	0.0568954
191	-0.23438
191.5	1.06779
192	1.72274
192.5	1.20597
193	1.04179
193.5	0.581233
194	0.967792
194.5	0.669284
195	0.978343
195.5	1.40921
196	1.71873
196.5	1.20702
197	1.68235
197.5	1.78119
198	1.68862
198.5	1.68125
199	0.94131
199.5	1.65079
200	1.18447
200.5	1.67092
201	1.93975
201.5	2.66104
202	2.32673
202.5	-0.337247
203	1.40103
203.5	0.354747
204	0.347682
204.5	1.60064
205	1.34172
205.5	0.978351
206	1.37175
206.5	1.6761
207	1.86073
207.5	0.563861
208	2.05952
208.5	0.978519
209	2.15586
209.5	0.989436
210	1.84174
210.5	1.18146
211	1.5148
211.5	1.15809
212	1.05731
212.5	1.84106
213	1.15972
213.5	1.83441
214	1.49607
214.5	1.12908
215	1.11927
215.5	1.36976
216	0.985248
216.5	1.95266
217	1.78012
217.5	2.61019
218	2.24535
218.5	3.14049
219	2.10048
219.5	2.39511
220	1.82661
220.5	2.62403
221	1.61786
221.5	2.45789
222	1.97116
222.5	2.33575
223	2.04429
223.5	1.89849
224	2.38829
224.5	1.97554
225	3.55559
225.5	2.97203
226	2.42152
226.5	2.78379
227	1.17569
227.5	1.87448
228	1.86877
228.5	2.97837
229	2.84985
229.5	1.95324
230	2.27137
230.5	2.83242
231	2.20259
231.5	2.38821
232	2.25814
232.5	2.58666
233	2.95912
233.5	3.51181
234	2.98574
234.5	3.0435
235	3.0045
235.5	2.46279
236	3.1763
236.5	2.66836
237	2.79216
237.5	2.04562
238	1.9339
238.5	2.72498
239	3.3379
239.5	3.84087
240	2.942
240.5	2.81572
241	2.35841
241.5	2.02208
242	2.45015
242.5	2.94204
243	3.61901
243.5	3.49298
244	2.75308
244.5	2.45597
245	3.07151
245.5	3.22847
246	2.97603
246.5	3.15657
247	3.30075
247.5	3.66231
248	3.50114
248.5	4.02328
249	3.51596
249.5	2.86155
250	3.01464
250.5	2.38248
251	3.38765
251.5	3.82723
252	2.73161
252.5	2.45182
253	3.40056
253.5	2.89383
254	2.94993
254.5	3.56446
255	3.85867
255.5	3.88025
256	2.5201
256.5	3.17354
257	2.74454
257.5	3.3246
258	4.11056
258.5	3.45391
259	3.82595
259.5	2.4941
260	3.59654
260.5	4.0548
261	3.74993
261.5	3.59674
262	3.43837
262.5	4.10343
263	3.73487
263.5	3.65119
264	4.13588
264.5	3.63343
265	3.71429
265.5	3.56462
266	3.97499
266.5	3.84483
267	3.67841
267.5	3.94903
268	2.89925
268.5	3.89696
269	3.75963
269.5	4.07479
270	4.01963
270.5	3.65733
271	4.08161
271.5	4.01631
272	3.34025
272.5	4.10601
273	3.49964
273.5	2.43758
274	3.65892
274.5	3.23351
275	3.46771
275.5	3.60772
276	3.99397
276.5	3.17611
277	3.84205
277.5	3.17391
278	3.85574
278.5	2.86486
279	3.92856
279.5	3.77185
280	4.29894
280.5	3.71073
281	3.82589
281.5	3.66503
282	3.56053
282.5	4.14836
283	4.01026
283.5	4.21898
284	3.94615
284.5	3.1892
285	4.6042
285.5	4.66
286	3.95072
286.5	4.07761
287	4.86806
287.5	3.97698
288	4.48268
288.5	4.01441
289	4.51972
289.5	4.12339
290	4.42916
290.5	4.22262
291	3.36438
291.5	3.51947
292	3.90702
292.5	4.09925
293	3.59349
293.5	4.01761
294	4.16076
294.5	4.35491
295	3.90943
295.5	4.05531
296	3.82888
296.5	3.21324
297	2.96689
297.5	3.58281
298	3.83596
298.5	3.62483
299	3.45167
299.5	3.58014
300	3.81462
300.5	3.10459
301	2.79238
301.5	2.79591
302	2.70529
302.5	2.84748
303	2.5807
303.5	2.80878
304	3.71316
304.5	2.9393
305	5.02663
305.5	3.35117
306	4.60749
306.5	4.79804
307	3.84378
307.5	5.24362
308	5.36122
308.5	4.55591
309	3.86499
309.5	3.11048
310	3.57749
310.5	2.99937
311	3.79808
311.5	4.21408
312	3.39355
312.5	2.9886
313	2.87442
313.5	4.69846
314	5.12994
314.5	4.29264
315	3.33954
315.5	4.01808
316	4.29917
316.5	4.00651
317	4.22255
317.5	3.592
318	3.21183
318.5	5.13934
319	3.59799
319.5	5.23599
320	3.10214
320.5	2.54974
321	3.80941
321.5	3.5216
322	4.83869
322.5	4.76823
323	5.116
323.5	4.90359
324	3.23743
324.5	3.54582
325	3.20579
325.5	4.75534
326	4.611
326.5	3.57451
327	5.32916
327.5	3.90251
328	4.19728
328.5	3.79744
329	3.39307
329.5	3.68755
330	3.29427
330.5	3.8705
331	3.58356
331.5	4.2154
332	3.68119
332.5	3.81874
333	4.03276
333.5	4.15217
334	4.11689
334.5	5.10891
335	4.151
335.5	3.59956
336	3.8513
336.5	4.8415
337	5.39797
337.5	4.03131
338	3.95234
338.5	3.92099
339	5.47533
339.5	3.4009
340	4.51957
340.5	3.74499
341	3.66001
341.5	3.8711
342	3.89238
342.5	3.86068
343	3.82978
343.5	4.80661
344	5.34596
344.5	3.83574
345	5.4235
345.5	4.88004
346	4.93419
346.5	5.05932
347	4.76949
347.5	4.54145
348	4.48081
348.5	4.99723
349	4.46663
349.5	3.93564
350	4.70104
350.5	4.76136
351	4.51116
351.5	4.33998
352	3.8266
352.5	5.31162
353	5.52117
353.5	3.3168
354	4.03376
354.5	5.28594
355	5.00149
355.5	6.13056
356	4.85174
356.5	4.55653
357	4.70393
357.5	4.89529
358	4.87169
358.5	4.52767
359	4.58664
359.5	5.58772
360	4.88101
360.5	5.10568
361	4.06266
361.5	4.58477
362	5.09558
362.5	4.67984
363	5.37017
363.5	4.32274
364	4.10995
364.5	4.16599
365	4.10717
365.5	4.21607
366	4.63549
366.5	4.43665
367	4.6332
367.5	4.70555
368	4.8195
368.5	4.5674
369	4.15428
369.5	4.58718
370	5.29287
370.5	4.09581
371	4.73301
371.5	3.71725
372	3.95486
372.5	3.91318
373	4.9438
373.5	4.53928
374	3.41513
374.5	5.20588
375	4.34107
375.5	4.51383
376	5.2741
376.5	4.99167
377	4.2564
377.5	4.92024
378	5.93111
378.5	5.0936
379	5.54854
379.5	4.52178
380	4.62772
380.5	5.30159
381	5.00025
381.5	5.45091
382	5.24487
382.5	5.47322
383	4.80912
383.5	5.98432
384	5.93705
384.5	5.57521
385	5.37577
385.5	6.31324
386	7.10442
386.5	5.25861
387	5.83928
387.5	6.06248
388	5.42741
388.5	5.11769
389	5.2718
389.5	5.42216
390	5.9815
390.5	4.88374
391	5.86016
391.5	6.2021
392	6.35427
392.5	5.89689
393	6.12264
393.5	5.84229
394	5.71817
394.5	5.0351
395	5.30442
395.5	6.63051
396	6.60022
396.5	7.02171
397	6.65409
397.5	6.45678
398	6.54443
398.5	6.54449
399	6.77363
399.5	5.95264
400	7.08856
400.5	6.57302
401	5.81762
401.5	5.58182
402	5.86501
402.5	6.5823
403	7.16902
403.5	6.85152
404	5.87414
404.5	5.60071
405	5.6539
405.5	6.02541
406	6.1222
406.5	6.16162
407	6.5004
407.5	6.09823
408	6.0707
408.5	6.54955
409	6.31499
409.5	6.18647
410	5.68406
410.5	6.76102
411	6.19721
411.5	5.36258
412	5.60786
412.5	4.9748
413	5.42396
413.5	5.22872
414	5.10948
414.5	6.04586
415	6.21198
415.5	5.73895
416	6.05849
416.5	6.48416
417	5.54539
417.5	5.04266
418	5.57644
418.5	5.91249
419	3.89179
419.5	5.2358
420	6.25721
420.5	5.43289
421	5.693
421.5	5.77249
422	5.76438
422.5	6.22376
423	5.57572
423.5	5.31797
424	6.63664
424.5	5.50312
425	5.42088
425.5	5.23751
426	5.1084
426.5	5.50773
427	5.21389
427.5	5.70377
428	5.09378
428.5	5.27031
429	5.2975
429.5	5.70529
430	5.047
430.5	4.68367
431	4.74831
431.5	4.6146
432	4.83705
432.5	6.47539
433	5.80583
433.5	5.08861
434	4.8363
434.5	5.36698
435	5.3349
435.5	6.03591
436	5.2923
436.5	5.70668
437	6.70504
437.5	6.23209
438	5.56634
438.5	5.97823
439	6.60853
439.5	7.23001
440	6.77853
440.5	6.93587
441	7.4896
441.5	7.336
442	6.24346
442.5	6.40929
443	8.18699
443.5	6.58129
444	6.1032
444.5	6.12802
445	5.61813
445.5	7.90524
446	8.35395
446.5	7.00462
447	6.96978
447.5	6.59847
448	7.48162
448.5	6.34964
449	6.2228
449.5	8.08699
450	6.23635
450.5	8.16304
451	8.17922
451.5	7.36174
452	8.23844
452.5	7.2182
453	8.53204
453.5	8.6533
454	7.28083
454.5	7.12594
455	6.30687
455.5	6.66194
456	8.31131
456.5	7.68543
457	6.55949
457.5	7.7266
458	6.09378
458.5	6.26049
459	6.43466
459.5	6.08594
460	6.13222
460.5	7.44897
461	6.60594
461.5	7.36357
462	6.82074
462.5	6.37441
463	6.54372
463.5	6.25428
464	7.433
464.5	6.73771
465	6.30916
465.5	6.81783
466	5.72164
466.5	6.06191
467	6.4735
467.5	5.90699
468	5.9159
468.5	5.68219
469	7.62593
469.5	5.25801
470	6.07181
470.5	8.52778
471	5.7849
471.5	5.90331
472	5.06143
472.5	7.40792
473	5.61085
473.5	5.8182
474	7.58258
474.5	5.44541
475	5.21842
475.5	5.90828
476	5.99889
476.5	6.28903
477	7.04552
477.5	5.27145
478	6.86016
478.5	6.32907
479	6.80818
479.5	6.21723
480	7.06437
480.5	7.16572
481	7.07861
481.5	7.56442
482	7.83402
482.5	6.52487
483	6.77217
483.5	6.94715
484	6.20339
484.5	6.8448
485	6.03266
485.5	7.09622
486	6.21839
486.5	6.34941
487	6.82325
487.5	6.10244
488	5.59951
488.5	6.66302
489	6.17131
489.5	5.81119
490	5.91976
490.5	6.81147
491	7.73338
491.5	7.04088
492	7.75703
492.5	6.89831
493	7.95471
493.5	5.88317
494	7.66238
494.5	7.85198
495	7.63464
495.5	7.64492
496	7.687
496.5	5.34928
497	7.76909
497.5	7.79119
498	7.97911
498.5	7.3332
499	7.89654
499.5	6.40279
500	6.14418
500.5	6.47298
501	7.84379
501.5	6.88494
502	9.12307
502.5	8.11273
503	8.50459
503.5	5.95935
504	7.84382
504.5	8.34501
505	8.81207
505.5	6.65568
506	7.19046
506.5	7.96868
507	7.96833
507.5	7.2397
508	7.77944
508.5	7.96772
509	7.78282
509.5	8.5024
510	8.31024
510.5	8.45594
511	9.26367
511.5	8.3255
512	8.86891
512.5	8.33517
513	8.80595
513.5	8.06299
514	8.67637
514.5	5.62303
515	7.28102
515.5	8.17556
516	7.27483
516.5	7.20941
517	6.85562
517.5	6.31039
518	6.59153
518.5	6.75439
519	6.4299
519.5	6.48871
520	6.61559
520.5	6.14167
521	5.81436
521.5	5.58732
522	6.05401
522.5	7.74314
523	6.84544
523.5	6.62902
524	7.04213
524.5	6.95376
525	6.26031
525.5	7.46521
526	6.09699
526.5	6.60128
527	7.16161
527.5	6.50973
528	6.4951
528.5	7.01875
529	7.32172
529.5	6.1539
530	6.16134
530.5	7.05184
531	6.61335
531.5	6.18626
532	6.62154
532.5	6.93338
533	5.81551
533.5	6.74202
534	4.91351
534.5	5.31133
535	6.91803
535.5	7.7113
536	6.04991
536.5	7.31678
537	6.81037
537.5	7.0584
538	7.48568
538.5	7.45618
539	6.69193
539.5	8.91828
540	6.17353
540.5	7.49367
541	8.39477
541.5	7.78163
542	5.81974
542.5	7.73867
543	6.74286
543.5	7.68801
544	8.44966
544.5	7.17173
545	5.86623
545.5	6.18422
546	6.13336
546.5	6.73336
547	6.91175
547.5	7.18695
548	8.08519
548.5	6.52485
549	7.55619
549.5	5.58063
550	5.28522
550.5	6.19032
551	7.27281
551.5	7.46303
552	7.27429
552.5	7.77465
553	7.21562
553.5	7.35504
554	6.66091
554.5	7.12726
555	6.69636
555.5	7.24478
556	7.54177
556.5	6.0893
557	7.37305
557.5	6.01487
558	7.90132
558.5	6.01468
559	6.90872
559.5	5.96355
560	7.47538
560.5	6.87123
561	5.62937
561.5	7.53706
562	7.37355
562.5	7.39675
563	8.1751
563.5	7.77373
564	7.75281
564.5	7.49063
565	5.84377
565.5	5.92571
566	8.28106
566.5	8.50804
567	6.60786
567.5	7.22205
568	7.29214
568.5	7.71377
569	7.58361
569.5	8.20549
570	7.37941
570.5	7.24538
571	7.85261
571.5	6.01489
572	6.12587
572.5	7.02576
573	7.93611
573.5	7.91355
574	5.26277
574.5	6.5666
575	6.21565
575.5	6.46942
576	6.62033
576.5	6.26951
577	7.16671
577.5	6.10815
578	7.728
578.5	6.78328
579	6.39999
579.5	6.62497
580	6.81977
580.5	7.58496
581	6.50852
581.5	7.51852
582	6.39672
582.5	7.44187
583	7.55612
583.5	6.51091
584	7.3806
584.5	7.60624
585	7.49465
585.5	6.70139
586	6.97365
586.5	7.43215
587	8.75653
587.5	9.82809
588	7.27476
588.5	6.53098
589	8.67569
589.5	8.45813
590	7.39624
590.5	6.71218
591	8.07852
591.5	8.49354
592	8.25019
592.5	8.77301
593	8.93183
593.5	9.10577
594	8.96159
594.5	8.31375
595	7.29591
595.5	8.0308
596	7.2807
596.5	7.71636
597	8.0913
597.5	8.41965
598	7.63082
598.5	6.32679
599	7.59753
599.5	8.15259
600	8.1122
600.5	8.87319
601	7.35436
601.5	8.80693
602	6.10867
602.5	7.35041
603	7.171
603.5	7.11269
604	6.87864
604.5	7.43282
605	7.55348
605.5	6.43879
606	7.8424
606.5	6.2972
607	7.84587
607.5	7.23187
608	8.48609
608.5	8.65987
609	9.05462
609.5	8.56958
610	6.55912
610.5	7.9128
611	6.90705
611.5	8.43584
612	7.85578
612.5	8.93491
613	7.30327
613.5	8.31985
614	8.24021
614.5	8.81676
615	7.4191
615.5	9.4242
616	7.43476
616.5	8.83062
617	7.30974
617.5	9.61683
618	9.31099
618.5	7.66383
619	7.74047
619.5	7.31513
620	6.71967
620.5	6.72023
621	7.19755
621.5	6.58275
622	8.12883
622.5	8.20896
623	8.25218
623.5	6.20715
624	6.89149
624.5	5.80002
625	6.39853
625.5	6.59793
626	7.24312
626.5	6.48365
627	6.66854
627.5	6.45531
628	5.51179
628.5	5.76007
629	5.62191
629.5	6.34648
630	6.52086
630.5	6.69794
631	5.96465
631.5	7.15464
632	6.87917
632.5	5.73986
633	7.18025
633.5	6.6922
634	6.82953
634.5	7.04613
635	6.42777
635.5	6.06392
636	5.96054
636.5	5.85628
637	7.59312
637.5	7.04294
638	7.10623
638.5	6.37037
639	7.41677
639.5	6.66687
640	7.54986
640.5	7.04767
641	6.71948
641.5	7.52056
642	7.3649
642.5	6.49282
643	6.66283
643.5	6.59135
644	6.32348
644.5	5.89132
645	6.77321
645.5	7.35997
646	6.96465
