# Supplementary material for: Molecular-level insights into the supramolecular gelation mechanism of urea derivative
Source: Nat Commun. 2025 Apr 22;16:3758. doi: 10.1038/s41467-025-59032-6 (PMC12015314; doi:10.1038/s41467-025-59032-6)
Supplement: Supplementary file 12 — Source Data [file 41467_2025_59032_MOESM12_ESM.zip › Source data/Source Data SupFig.11 Block-stacking model/SupFig11a 1vs0 0.001vs1.xlsx]

## Sheet: 1vs0 0.001vs1
	49.621	0.06
	49.793	0.12
	50.076	0.19
	50.392	0.25
	50.557	0.31
	50.645	0.38
	50.876	0.44
	50.894	0.5
	50.992	0.56
	51.153	0.62
	51.284	0.69
	52.014	0.75
	52.523	0.81
	52.983	0.88
	53.194	0.94
	54.221	1
	61.065	1.06
	61.2	1.12
	61.383	1.19
	61.659	1.25
	62.171	1.31
	62.173	1.38
	62.349	1.44
	62.468	1.5
	62.474	1.56
	62.488	1.62
	62.665	1.69
	62.693	1.75
	63.044	1.81
	63.085	1.88
	63.157	1.94
	63.199	2
	71.407	2.06
	71.867	2.12
	72.086	2.19
	72.155	2.25
	72.188	2.31
	72.28	2.38
	72.431	2.44
	72.626	2.5
	73.021	2.56
	73.239	2.62
	73.472	2.69
	73.56	2.75
	74.347	2.81
	74.531	2.88
	75.674	2.94
	76.842	3
	123.831	3.06
	124.798	3.12
	124.82	3.19
	125.79	3.25
	126.385	3.31
	126.545	3.38
	126.785	3.44
	127.053	3.5
	127.153	3.56
	127.175	3.62
	127.577	3.69
	127.692	3.75
	127.929	3.81
	128.363	3.88
	128.538	3.94
	129.854	4
	137.508	4.06
	137.583	4.12
	137.68	4.19
	137.846	4.25
	137.991	4.31
	138.104	4.38
	138.124	4.44
	138.175	4.5
	138.542	4.56
	138.623	4.62
	138.929	4.69
	139.349	4.75
	139.731	4.81
	139.93	4.88
	139.98	4.94
	140.094	5
	199.507	5.06
	199.522	5.12
	200.352	5.19
	200.457	5.25
	200.77	5.31
	201.034	5.38
	201.291	5.44
	201.444	5.5
	201.832	5.56
	202.158	5.62
	202.2	5.69
	202.943	5.75
	203.085	5.81
	203.376	5.88
	203.761	5.94
	204.266	6
	239.106	6.06
	239.304	6.12
	239.459	6.19
	239.591	6.25
	240.5	6.31
	240.52	6.38
	241.046	6.44
	241.204	6.5
	241.289	6.56
	241.391	6.62
	241.556	6.69
	242.153	6.75
	242.22	6.81
	242.347	6.88
	242.622	6.94
	243.978	7
	322.945	7.06
	322.947	7.12
	323.663	7.19
	323.727	7.25
	323.945	7.31
	324.155	7.38
	324.307	7.44
	324.406	7.5
	324.585	7.56
	324.666	7.62
	324.888	7.69
	324.939	7.75
	325.328	7.81
	327.116	7.88
	327.328	7.94
	328.32	8
	378.702	8.06
	378.722	8.12
	378.741	8.19
	379.579	8.25
	379.668	8.31
	379.728	8.38
	379.942	8.44
	380.246	8.5
	380.41	8.56
	380.493	8.62
	380.524	8.69
	381.203	8.75
	381.701	8.81
	381.814	8.88
	381.826	8.94
	382.079	9
	388.578	9.06
	388.656	9.12
	388.895	9.19
	388.966	9.25
	389.825	9.31
	389.979	9.38
	390.18	9.44
	390.251	9.5
	390.421	9.56
	390.846	9.62
	390.905	9.69
	391.331	9.75
	391.825	9.81
	392.953	9.88
	393.071	9.94
	393.986	10
	417.249	10.06
	417.563	10.12
	417.645	10.19
	417.716	10.25
	417.835	10.31
	417.96	10.38
	417.984	10.44
	418.224	10.5
	418.298	10.56
	418.472	10.62
	418.504	10.69
	418.63	10.75
	419.604	10.81
	419.938	10.88
	420.935	10.94
	422.376	11
	445.852	11.06
	446.068	11.12
	446.166	11.19
	446.47	11.25
	446.632	11.31
	446.813	11.38
	446.85	11.44
	447.444	11.5
	448.105	11.56
	448.499	11.62
	449.063	11.69
	449.325	11.75
	449.756	11.81
	450.31	11.88
	451.203	11.94
	455.517	12
	485.76	12.06
	486.03	12.12
	486.18	12.19
	487.332	12.25
	487.652	12.31
	487.816	12.38
	487.863	12.44
	487.917	12.5
	488.308	12.56
	488.362	12.62
	488.53	12.69
	488.624	12.75
	488.778	12.81
	489.93	12.88
	490.564	12.94
	492.16	13
	535.951	13.06
	536.047	13.12
	536.696	13.19
	536.716	13.25
	536.74	13.31
	537.888	13.38
	537.988	13.44
	538.076	13.5
	538.12	13.56
	538.65	13.62
	538.795	13.69
	538.862	13.75
	538.985	13.81
	539.213	13.88
	539.35	13.94
	544.039	14
	571.319	14.06
	571.928	14.12
	572.142	14.19
	572.242	14.25
	572.474	14.31
	572.525	14.38
	572.574	14.44
	572.687	14.5
	573.283	14.56
	573.341	14.62
	573.36	14.69
	573.749	14.75
	573.928	14.81
	575.656	14.88
	575.857	14.94
	576.251	15
	629.48	15.06
	630.463	15.12
	630.687	15.19
	630.858	15.25
	631.012	15.31
	631.23	15.38
	631.299	15.44
	631.386	15.5
	631.53	15.56
	631.612	15.62
	631.955	15.69
	632.146	15.75
	632.94	15.81
	633.067	15.88
	633.423	15.94
	635.577	16
	720.499	16.06
	720.634	16.12
	721.107	16.19
	721.345	16.25
	721.471	16.31
	721.568	16.38
	721.777	16.44
	721.951	16.5
	722.089	16.56
	722.421	16.62
	722.427	16.69
	722.847	16.75
	722.98	16.81
	723.053	16.88
	723.192	16.94
	724.055	17
	737.893	17.06
	738.399	17.12
	738.672	17.19
	738.777	17.25
	739.105	17.31
	739.371	17.38
	739.547	17.44
	739.832	17.5
	740.097	17.56
	740.137	17.62
	740.26	17.69
	740.377	17.75
	740.47	17.81
	740.924	17.88
	741.312	17.94
	742.399	18
	770.373	18.06
	771.538	18.12
	771.625	18.19
	771.704	18.25
	771.889	18.31
	772.095	18.38
	772.342	18.44
	772.35	18.5
	772.664	18.56
	773.039	18.62
	773.05	18.69
	773.107	18.75
	774.078	18.81
	774.351	18.88
	774.628	18.94
	774.909	19
	810.266	19.06
	810.436	19.12
	810.946	19.19
	811.012	19.25
	811.055	19.31
	811.128	19.38
	811.324	19.44
	811.552	19.5
	812.089	19.56
	812.096	19.62
	812.355	19.69
	812.401	19.75
	812.727	19.81
	812.887	19.88
	814.594	19.94
	817.036	20
	851.206	20.06
	851.242	20.12
	851.575	20.19
	851.578	20.25
	851.877	20.31
	852.094	20.38
	852.196	20.44
	852.337	20.5
	852.416	20.56
	852.61	20.62
	852.797	20.69
	852.92	20.75
	853.026	20.81
	853.535	20.88
	853.608	20.94
	855.138	21
	919.227	21.06
	919.283	21.12
	919.374	21.19
	919.427	21.25
	919.45	21.31
	919.538	21.38
	919.627	21.44
	919.655	21.5
	919.69	21.56
	920.001	21.62
	920.336	21.69
	920.449	21.75
	920.6	21.81
	921.402	21.88
	921.454	21.94
	921.976	22
	1005.79	22.06
