# Supplementary material for: Molecular-level insights into the supramolecular gelation mechanism of urea derivative
Source: Nat Commun. 2025 Apr 22;16:3758. doi: 10.1038/s41467-025-59032-6 (PMC12015314; doi:10.1038/s41467-025-59032-6)
Supplement: Supplementary file 12 — Source Data [file 41467_2025_59032_MOESM12_ESM.zip › Source data/Source Data SupFig.11 Block-stacking model/SupFig11b 0.9vs0.1 0.001vs1.xlsx]

## Sheet: 0.9vs0.1 0.001vs1
	49.621	0.06
	49.793	0.19
	50.019	0.25
	50.283	0.31
	50.424	0.38
	50.513	0.5
	50.692	0.62
	50.706	0.69
	50.772	0.75
	50.872	0.81
	50.966	0.88
	51.423	0.94
	51.65	1
	51.804	1.12
	51.842	1.19
	51.937	1.25
	51.948	1.31
	51.985	1.38
	52.076	1.44
	52.243	1.5
	52.527	1.56
	52.529	1.62
	52.652	1.69
	52.735	1.75
	52.74	1.81
	52.749	1.94
	52.856	2
	52.868	2.06
	52.996	2.12
	53.007	2.19
	53.019	2.25
	53.022	2.31
	53.034	2.38
	53.219	2.44
	53.35	2.5
	53.404	2.62
	53.437	2.69
	53.542	2.75
	53.674	2.81
	53.845	2.88
	54.184	2.94
	54.371	3
	54.57	3.06
	54.634	3.12
	55.084	3.19
	55.163	3.25
	55.546	3.31
	55.743	3.38
	55.85	3.44
	56.175	3.5
	56.185	3.56
	56.769	3.62
	57.364	3.69
	57.577	3.75
	57.976	3.81
	58.422	3.88
	58.671	3.94
	58.778	4
	159.722	4.06
	159.837	4.12
	159.979	4.19
	160.197	4.25
	160.268	4.31
	160.534	4.38
	160.559	4.44
	160.603	4.5
	160.7	4.62
	160.819	4.69
	160.928	4.75
	161.027	4.88
	161.042	4.94
	161.087	5
	161.362	5.12
	161.423	5.19
	161.615	5.25
	161.825	5.31
	161.969	5.38
	162.044	5.44
	162.058	5.5
	162.077	5.56
	162.235	5.69
	162.24	5.81
	162.552	5.94
	162.581	6
	162.706	6.06
	162.853	6.12
	162.996	6.19
	163.088	6.25
	163.347	6.31
	163.528	6.38
	163.547	6.44
	163.845	6.5
	163.908	6.56
	164.017	6.62
	164.128	6.69
	164.201	6.75
	164.271	6.81
	164.359	6.94
	164.456	7
	164.531	7.06
	165.311	7.12
	165.326	7.19
	165.764	7.25
	165.877	7.31
	165.95	7.38
	166.052	7.44
	166.189	7.5
	166.687	7.56
	166.741	7.62
	166.818	7.69
	166.955	7.75
	167.298	7.81
	167.718	7.88
	167.721	7.94
	169.845	8
	185.927	8.06
	186.145	8.12
	186.355	8.25
	186.482	8.31
	186.557	8.38
	186.691	8.44
	186.751	8.5
	186.89	8.56
	186.916	8.62
	187.046	8.69
	187.496	8.75
	187.549	8.81
	187.661	8.88
	187.761	8.94
	187.773	9
	187.789	9.06
	188.459	9.19
	188.549	9.25
	188.594	9.31
	188.754	9.38
	188.982	9.44
	189.105	9.5
	189.161	9.56
	189.181	9.69
	189.52	9.75
	189.805	9.81
	189.854	9.88
	189.857	9.94
	189.882	10
	189.894	10.06
	189.92	10.12
	190.01	10.25
	190.046	10.31
	190.428	10.44
	190.497	10.5
	190.586	10.56
	190.634	10.62
	190.729	10.75
	190.922	10.81
	190.946	10.88
	191.116	10.94
	191.282	11
	191.534	11.06
	191.558	11.19
	191.661	11.25
	191.702	11.31
	191.807	11.38
	191.838	11.44
	191.865	11.5
	191.924	11.56
	191.987	11.62
	191.999	11.69
	192.119	11.75
	192.157	11.81
	192.265	11.88
	192.285	11.94
	192.348	12.06
	192.674	12.12
	192.8	12.19
	193.05	12.25
	193.213	12.31
	193.254	12.38
	193.336	12.44
	193.375	12.5
	193.544	12.56
	193.666	12.62
	193.807	12.69
	193.831	12.75
	194.203	12.81
	194.77	12.88
	195.052	12.94
	195.455	13
	195.642	13.06
	195.889	13.12
	196.097	13.25
	196.297	13.31
	196.783	13.38
	196.837	13.44
	196.927	13.5
	196.984	13.56
	197.417	13.62
	197.6	13.69
	197.694	13.75
	197.723	13.81
	197.762	13.88
	198.098	13.94
	198.136	14
	198.256	14.06
	198.323	14.19
	198.411	14.25
	198.907	14.31
	199.119	14.38
	199.389	14.44
	199.528	14.5
	199.567	14.56
	199.957	14.62
	199.978	14.69
	200.009	14.75
	202.296	14.81
	202.888	14.88
	203.408	14.94
	203.627	15
	369.5	15.06
	369.742	15.12
	369.825	15.19
	369.948	15.25
	370.085	15.38
	370.131	15.44
	370.81	15.5
	370.883	15.62
	371.145	15.69
	371.279	15.75
	371.329	15.88
	371.422	15.94
	371.45	16
	371.476	16.06
	371.538	16.12
	371.809	16.19
	371.836	16.25
	371.846	16.31
	372.019	16.38
	372.109	16.44
	372.851	16.5
	372.909	16.56
	372.966	16.62
	373.06	16.75
	373.389	16.81
	373.464	16.88
	373.541	16.94
	373.618	17
	373.727	17.06
	373.776	17.12
	373.841	17.19
	373.965	17.25
	374.035	17.31
	374.321	17.38
	374.481	17.44
	375.116	17.5
	375.193	17.56
	375.336	17.62
	375.772	17.69
	376.043	17.75
	376.111	17.81
	376.584	17.88
	377.058	17.94
	377.678	18
	408.025	18.06
	408.444	18.12
	408.733	18.25
	408.87	18.31
	409.092	18.38
	409.096	18.44
	409.432	18.5
	409.508	18.56
	409.536	18.62
	409.576	18.69
	409.685	18.75
	409.717	18.88
	409.844	18.94
	409.947	19
	409.986	19.06
	410.151	19.12
	410.284	19.19
	410.394	19.25
	410.597	19.31
	410.863	19.38
	410.903	19.44
	411.025	19.5
	411.143	19.56
	411.236	19.62
	411.69	19.69
	411.949	19.75
	412.497	19.88
	412.719	19.94
	415.031	20
	431.386	20.12
	431.465	20.19
	431.597	20.25
	431.744	20.31
	431.93	20.44
	431.935	20.5
	432.135	20.56
	432.354	20.62
	432.36	20.69
	432.388	20.75
	432.778	20.81
	432.86	20.88
	432.916	20.94
	432.944	21
	433.001	21.06
	433.039	21.12
	433.231	21.19
	433.268	21.25
	433.305	21.31
	433.378	21.38
	433.606	21.44
	433.926	21.5
	434.676	21.56
	434.684	21.62
	434.943	21.69
	435	21.75
	435.327	21.81
	435.486	21.88
	437.193	21.94
	439.636	22
	473.805	22.06
	473.841	22.12
	474.174	22.19
	474.177	22.25
	474.476	22.31
	474.693	22.38
	474.795	22.44
	474.937	22.5
	475.015	22.56
	475.209	22.69
	475.343	22.75
	475.398	22.81
	475.451	22.88
	475.67	22.94
	475.686	23
	475.841	23.06
	475.944	23.12
	475.962	23.19
	476.003	23.25
	476.029	23.31
	476.043	23.38
	476.101	23.44
	476.176	23.5
	476.203	23.56
	476.232	23.62
	476.482	23.75
	476.65	23.81
	476.725	23.88
	476.846	23.94
	477.191	24
	477.206	24.06
	477.281	24.12
	477.505	24.19
	477.586	24.25
	477.687	24.31
	478.077	24.38
	478.162	24.44
	478.177	24.5
	478.232	24.56
	478.278	24.62
	478.529	24.75
	478.785	24.81
	479.107	24.88
	481.515	24.94
	483.072	25.06
	484.066	25.12
	484.168	25.19
	484.58	25.25
	484.614	25.31
	484.895	25.38
	485.312	25.44
	485.466	25.5
	485.47	25.56
	485.732	25.62
	485.736	25.69
	486.003	25.75
	486.255	25.81
	486.326	25.88
	486.505	25.94
	488.436	26
	529.556	26.06
	530.137	26.12
	530.407	26.19
	530.84	26.25
	530.928	26.31
	531.017	26.44
	531.102	26.5
	531.286	26.56
	531.324	26.62
	531.357	26.69
	531.359	26.75
	531.599	26.81
	531.648	26.94
	531.822	27
	531.831	27.06
	531.882	27.12
	531.955	27.19
	531.966	27.25
	532.189	27.31
	532.279	27.38
	532.496	27.44
	532.776	27.5
	532.967	27.56
	532.994	27.62
	533.059	27.69
	533.661	27.75
	534.084	27.81
	534.337	27.94
	534.713	28
	535.012	28.06
	535.199	28.12
	535.242	28.19
	535.468	28.25
	535.686	28.38
	535.893	28.44
	535.911	28.5
	536.067	28.56
	536.163	28.62
	536.308	28.75
	536.345	28.81
	536.503	28.88
	536.51	28.94
	536.536	29
	536.561	29.06
	536.582	29.12
	536.622	29.19
	536.657	29.25
	536.824	29.31
	537.039	29.38
	537.19	29.44
	537.416	29.56
	537.434	29.62
	537.805	29.69
	537.821	29.75
	537.889	29.81
	538.35	29.88
	538.644	30
	538.92	30.06
	539.016	30.12
	539.053	30.25
	539.326	30.31
	539.329	30.38
	539.724	30.5
	539.956	30.56
	540.046	30.69
	540.078	30.75
	540.115	30.81
	540.188	30.88
	540.43	30.94
	540.472	31
	540.543	31.06
	540.619	31.19
	540.644	31.25
	541.007	31.31
	541.115	31.38
	541.543	31.44
	541.704	31.5
	541.729	31.56
	541.762	31.62
	541.787	31.75
	541.798	31.81
	541.823	31.88
	541.896	31.94
	541.945	32.06
	541.962	32.12
	542.164	32.19
	542.273	32.25
	542.419	32.31
	542.529	32.38
	542.594	32.44
	542.666	32.5
	542.69	32.56
	543.014	32.62
	543.074	32.69
	543.105	32.75
	543.711	32.81
	544.18	32.88
	544.608	32.94
	544.918	33
	557.071	33.06
	557.368	33.12
	557.511	33.19
	557.663	33.25
	557.789	33.31
	557.828	33.38
	558.066	33.44
	558.942	33.5
	558.959	33.56
	559.036	33.62
	559.429	33.69
	559.877	33.75
	559.961	33.88
	559.974	33.94
	560.17	34
	560.18	34.06
	560.249	34.12
	560.351	34.25
	560.719	34.31
	560.773	34.38
	560.821	34.44
	560.843	34.5
	561.256	34.56
	561.311	34.62
	561.343	34.69
	561.364	34.75
	561.381	34.81
	561.41	34.88
	561.658	34.94
	561.677	35
	562.099	35.06
	562.13	35.12
	562.51	35.25
	562.542	35.31
	562.696	35.38
	562.825	35.5
	562.896	35.56
	563.187	35.62
	563.218	35.69
	563.231	35.75
	563.301	35.88
	563.333	35.94
	563.346	36
	563.528	36.12
	563.573	36.19
	563.601	36.25
	563.627	36.31
	563.648	36.38
	563.957	36.5
	563.958	36.62
	563.959	36.69
	564.021	36.75
	564.088	36.81
	564.109	36.88
	564.229	36.94
	564.826	37
	564.869	37.06
	565.24	37.19
	565.262	37.25
	565.316	37.31
	565.352	37.38
	565.629	37.44
	565.83	37.5
	565.838	37.56
	566.235	37.62
	566.342	37.69
	566.355	37.75
	566.452	37.81
	566.665	37.88
	568.278	37.94
	568.888	38
	680.019	38.06
	680.522	38.12
	680.732	38.19
	681.149	38.25
	681.489	38.31
	681.752	38.38
	681.812	38.44
	681.843	38.5
	681.913	38.56
	682.083	38.62
	682.517	38.69
	682.725	38.81
	682.823	38.88
	682.928	39
	682.993	39.06
	683.275	39.12
	683.515	39.19
	683.994	39.25
	684.302	39.31
	684.467	39.38
	684.571	39.44
	684.676	39.5
	684.78	39.56
	684.796	39.62
	684.861	39.69
	684.928	39.75
	685.163	39.88
	685.316	39.94
	685.345	40.06
	685.345	40.12
	685.413	40.19
	685.443	40.25
	685.482	40.31
	685.737	40.38
	685.851	40.44
	685.956	40.5
	685.977	40.56
	686.02	40.62
	686.064	40.69
	686.369	40.81
	686.752	40.94
	686.96	41
	687.164	41.06
	687.257	41.12
	687.428	41.19
	687.525	41.25
	687.714	41.31
	688.009	41.38
	688.058	41.44
	688.059	41.5
	689.016	41.56
	689.42	41.62
	689.451	41.69
	690.08	41.75
	690.451	41.81
	691.285	41.88
	691.861	41.94
	692.076	42
	704.367	42.06
	704.502	42.12
	704.961	42.25
	705.319	42.38
	705.504	42.44
	705.875	42.5
	705.984	42.56
	706.091	42.69
	706.425	42.75
	706.498	42.81
	706.626	42.88
	706.773	42.94
	706.86	43
	706.917	43.06
	707.055	43.12
	707.21	43.19
	707.427	43.25
	707.479	43.31
	707.525	43.38
	707.741	43.5
	708.88	43.56
	708.992	43.62
	709.095	43.69
	709.849	43.75
	710.119	43.81
	710.818	43.94
	711.165	44
	711.433	44.12
	711.838	44.19
	712.028	44.25
	712.15	44.31
	712.369	44.38
	712.759	44.44
	712.768	44.5
	713.027	44.56
	713.212	44.62
	713.312	44.69
	713.377	44.75
	713.459	44.88
	713.743	44.94
	714.176	45
	714.218	45.06
	715.693	45.12
	715.764	45.19
	715.921	45.25
	716.124	45.31
	716.968	45.38
	716.99	45.44
	717.013	45.56
	717.03	45.62
	717.473	45.69
	717.562	45.75
	717.577	45.81
	717.801	45.88
	717.883	45.94
	718.033	46.06
	718.074	46.12
	718.131	46.19
	718.132	46.25
	718.209	46.31
	718.272	46.44
	718.371	46.5
	718.433	46.56
	718.546	46.69
	718.689	46.75
	718.901	46.81
	719.331	46.88
	719.35	46.94
	719.645	47.06
	719.681	47.12
	719.704	47.19
	719.773	47.25
	720.14	47.31
	720.299	47.38
	720.588	47.5
	720.72	47.56
	720.751	47.62
	720.759	47.69
	720.766	47.75
	720.786	47.81
	720.992	47.88
	721.006	47.94
	721.298	48.06
	721.443	48.12
	721.745	48.19
	721.922	48.25
	722.19	48.31
	722.5	48.38
	722.542	48.44
	722.609	48.5
	722.653	48.56
	722.688	48.69
	722.868	48.75
	722.932	48.81
	722.941	48.88
	723.1	48.94
	723.163	49.06
	723.2	49.12
	723.279	49.25
	723.352	49.31
	723.384	49.38
	723.424	49.44
	723.558	49.5
	723.808	49.62
	723.879	49.69
	723.913	49.75
	724.009	49.81
	724.103	49.88
	724.112	50
	724.15	50.06
	724.592	50.12
	724.78	50.19
	724.96	50.25
	725.166	50.31
	725.217	50.38
	725.766	50.44
	725.848	50.5
	725.873	50.56
	726.135	50.62
	726.142	50.75
	726.226	50.81
	726.228	50.94
	726.234	51
	726.354	51.06
	726.436	51.12
	726.518	51.19
	726.779	51.25
	726.843	51.31
	727.042	51.38
	727.156	51.44
	727.213	51.5
	727.453	51.56
	727.582	51.62
	727.862	51.69
	727.956	51.75
	728.616	51.81
	728.622	51.88
	728.715	51.94
	728.741	52
	728.761	52.06
	728.784	52.12
	728.911	52.19
	729.022	52.25
	729.526	52.31
	729.569	52.38
	729.745	52.44
	729.845	52.5
	730.007	52.56
	730.252	52.62
	730.299	52.69
	730.718	52.75
	731.036	52.81
	731.082	52.88
	731.796	52.94
	732.351	53
	773.621	53.06
	773.648	53.12
	774.45	53.19
	774.546	53.25
	774.57	53.31
	774.774	53.38
	775.013	53.44
	775.385	53.5
	775.562	53.56
	775.699	53.62
	775.763	53.69
	776.524	53.75
	776.561	53.81
	776.84	53.88
	778.296	53.94
	779.563	54.06
	779.585	54.12
	779.652	54.19
	779.755	54.31
	779.984	54.38
	780.393	54.44
	780.428	54.5
	780.519	54.56
	780.71	54.62
	781.033	54.69
	781.289	54.75
	781.421	54.81
	781.447	54.88
	781.522	54.94
	781.563	55
	781.641	55.06
	781.728	55.12
	781.813	55.19
	781.895	55.25
	781.931	55.31
	782.218	55.38
	782.249	55.44
	782.408	55.5
	782.419	55.56
	782.728	55.62
	782.835	55.69
	783.03	55.75
	783.25	55.81
	783.284	55.88
	783.621	55.94
	783.651	56
	858.293	56.06
	858.657	56.12
	858.749	56.19
	858.979	56.31
	859.348	56.44
	859.891	56.56
	860.061	56.62
	860.176	56.75
	860.185	56.81
	860.336	56.88
	860.419	56.94
	860.486	57
	860.553	57.06
	860.646	57.19
	860.719	57.25
	860.767	57.31
	860.795	57.38
	860.834	57.44
	860.928	57.5
	861.028	57.62
	861.479	57.69
	861.667	57.75
	861.768	57.81
	861.821	57.88
	862.085	57.94
	862.127	58
	862.22	58.06
	862.38	58.12
	862.488	58.25
	862.513	58.31
	862.589	58.38
	862.676	58.44
	862.748	58.5
	862.765	58.56
	862.839	58.62
	862.872	58.69
	862.972	58.75
	862.977	58.88
	863.375	58.94
	863.378	59
	863.521	59.06
	863.594	59.19
	863.646	59.25
	863.902	59.31
	864.137	59.38
	864.202	59.5
	864.268	59.56
	864.291	59.62
	864.444	59.69
	864.538	59.75
	864.712	59.81
	864.958	59.88
	865.423	60
	865.72	60.06
	865.821	60.12
	866.077	60.19
	866.248	60.25
	866.305	60.31
	866.776	60.38
	867.549	60.5
	867.66	60.62
	867.682	60.69
	867.728	60.75
	867.898	60.88
	867.922	60.94
	868.299	61
	868.337	61.06
	868.34	61.12
	868.449	61.25
	868.64	61.31
	868.743	61.38
	868.93	61.44
	868.952	61.56
	869.113	61.62
	869.377	61.69
	869.541	61.75
	869.542	61.81
	869.57	61.88
	869.591	61.94
	869.789	62
	869.933	62.12
	870.013	62.19
	870.362	62.31
	870.443	62.38
	871.078	62.44
	871.268	62.5
	871.428	62.56
	872.019	62.62
	872.052	62.69
	872.059	62.75
	872.151	62.88
	872.316	62.94
	872.319	63
	872.539	63.06
	872.801	63.12
	872.906	63.19
	873.082	63.25
	873.243	63.31
	873.438	63.38
	873.722	63.44
	874.71	63.5
	874.819	63.56
	874.883	63.62
	874.925	63.69
	874.933	63.75
	875.502	63.88
	875.593	63.94
	875.677	64
	879.331	64.06
	879.454	64.12
	879.481	64.19
	879.511	64.31
	879.652	64.38
	879.717	64.44
	879.953	64.5
	880.166	64.56
	880.17	64.62
	880.248	64.69
	880.508	64.75
	880.912	64.88
	881.265	64.94
	881.387	65
	881.608	65.06
	881.608	65.12
	881.61	65.19
	881.638	65.25
	881.67	65.31
	881.845	65.38
	881.862	65.44
	882.131	65.5
	882.674	65.62
	882.763	65.69
	883.224	65.75
	884.168	65.88
	884.235	65.94
	884.402	66
	884.682	66.06
	884.794	66.12
	885.255	66.19
	885.34	66.25
	885.343	66.38
	885.362	66.44
	885.478	66.5
	885.557	66.56
	885.573	66.62
	885.674	66.69
	885.796	66.75
	885.8	66.88
	885.805	66.94
	885.916	67
	885.954	67.06
	886.024	67.12
	886.078	67.19
	886.102	67.25
	886.104	67.31
	886.143	67.38
	886.527	67.44
	886.53	67.5
	886.73	67.56
	886.901	67.62
	886.912	67.69
	886.917	67.75
	886.937	67.81
	887.028	67.88
	887.23	67.94
	887.303	68
	887.34	68.06
	887.383	68.12
	887.402	68.19
	887.514	68.25
	887.733	68.38
	887.94	68.44
	888.097	68.5
	888.132	68.56
	888.398	68.62
	888.66	68.69
	888.809	68.75
	889.326	68.81
	889.434	68.88
	890.51	69
	890.853	69.06
	890.92	69.12
	891.008	69.19
	891.266	69.31
	891.603	69.38
	892.063	69.44
	892.103	69.56
	892.509	69.62
	892.565	69.69
	892.583	69.75
	893.029	69.81
	893.261	69.94
	893.435	70.06
	893.539	70.12
	893.562	70.19
	893.685	70.25
	893.806	70.31
	893.849	70.38
	893.909	70.44
	894.041	70.56
	894.124	70.62
	894.163	70.69
	894.238	70.75
	894.435	70.81
	894.523	70.88
	894.607	71
	894.884	71.06
	895.515	71.12
	895.546	71.19
	895.685	71.31
	895.701	71.38
	895.777	71.44
	895.809	71.5
	895.929	71.56
	896.024	71.62
	896.268	71.69
	896.322	71.75
	896.628	71.81
	896.652	71.88
	896.771	71.94
	897.099	72
	897.338	72.06
	897.459	72.19
	897.469	72.25
	897.582	72.31
	897.711	72.38
	897.713	72.44
	897.807	72.5
	897.827	72.56
	897.869	72.62
	897.898	72.69
	898.075	72.75
	898.123	72.81
	898.165	72.88
	898.205	72.94
	898.397	73
	898.602	73.06
	898.637	73.12
	898.677	73.19
	899.031	73.25
	899.14	73.31
	899.374	73.38
	899.535	73.44
	900.477	73.5
	900.492	73.56
	900.622	73.62
	901.02	73.69
	901.054	73.75
	901.66	73.81
	902.411	73.88
	902.488	73.94
	905.13	74
	936.928	74.12
	937.115	74.19
	937.148	74.25
	937.28	74.31
	937.297	74.38
	937.731	74.44
	937.761	74.5
	937.859	74.62
	937.868	74.69
	937.943	74.75
	938.203	74.81
	938.204	74.88
	938.286	74.94
	938.565	75
	938.71	75.06
	939.084	75.12
	939.176	75.19
	939.229	75.25
	939.44	75.31
	939.457	75.44
	939.488	75.5
	939.665	75.56
	939.695	75.62
	939.758	75.69
	940.052	75.75
	940.069	75.81
	940.268	75.88
	940.319	75.94
	940.758	76
	941.466	76.12
	941.599	76.19
	941.644	76.25
	941.656	76.38
	941.697	76.44
	941.878	76.5
	942.148	76.56
	942.244	76.62
	942.307	76.69
	942.514	76.75
	942.67	76.81
	942.703	76.88
	942.723	76.94
	942.746	77
	942.798	77.06
	942.839	77.12
	942.861	77.19
	943	77.25
	943.004	77.31
	943.085	77.38
	943.106	77.44
	943.384	77.5
	943.436	77.56
	943.449	77.62
	943.481	77.69
	943.535	77.81
	943.673	77.88
	944.154	77.94
	944.762	78
	944.865	78.06
	944.993	78.12
	945.016	78.19
	945.172	78.25
	945.384	78.31
	945.678	78.44
	945.694	78.5
	945.934	78.56
	946.047	78.62
	946.187	78.69
	946.261	78.75
	946.373	78.81
	946.404	78.88
	946.464	78.94
	946.643	79
	946.766	79.06
	946.807	79.12
	946.954	79.19
	947.063	79.25
	947.273	79.31
	947.408	79.38
	947.446	79.44
	947.467	79.56
	947.906	79.62
	948.121	79.69
	948.25	79.75
	948.351	79.81
	948.591	79.88
	949.524	79.94
	949.603	80
	949.856	80.06
	949.996	80.12
	950.068	80.19
	950.144	80.25
	950.345	80.31
	950.375	80.38
	950.382	80.44
	950.648	80.5
	950.677	80.56
	951.079	80.62
	951.101	80.69
	951.316	80.75
	951.324	80.81
	952.69	80.94
	952.736	81
	953.807	81.06
	953.846	81.12
	953.921	81.19
	954.057	81.25
	954.114	81.31
	954.198	81.38
	954.24	81.44
	954.58	81.5
	954.631	81.56
	954.771	81.62
	954.803	81.69
	954.878	81.81
	954.884	81.88
	955.175	81.94
	955.544	82
	955.718	82.06
	956.14	82.12
	956.515	82.19
	956.714	82.25
	956.714	82.31
	957.063	82.38
	957.071	82.44
	957.325	82.5
	957.39	82.56
	957.93	82.62
	958.044	82.69
	958.064	82.75
	958.402	82.81
	958.822	82.88
	958.886	82.94
	958.888	83
	958.993	83.06
	959.134	83.12
	959.294	83.19
	959.4	83.31
	959.411	83.38
	959.574	83.44
	959.98	83.5
	959.988	83.62
	960.175	83.69
	960.247	83.75
	960.462	83.81
	960.463	83.88
	960.48	83.94
	960.59	84.06
	960.655	84.12
	960.827	84.19
	960.841	84.25
	960.909	84.31
	961.061	84.38
	961.084	84.44
	961.218	84.5
	961.415	84.56
	961.434	84.62
	961.52	84.69
	961.567	84.75
	961.585	84.81
	961.668	84.94
	961.678	85
	961.681	85.06
	961.719	85.12
	961.727	85.19
	961.827	85.25
	961.918	85.31
	961.996	85.38
	962.052	85.44
	962.058	85.5
	962.059	85.62
	962.191	85.69
	962.227	85.75
	962.265	85.81
	962.295	85.88
	962.374	85.94
	962.399	86.06
	962.516	86.12
	962.57	86.19
	962.583	86.25
	962.93	86.31
	963.007	86.44
	963.024	86.5
	963.036	86.56
	963.065	86.69
	963.08	86.75
	963.159	86.81
	963.238	86.88
	963.253	86.94
	963.33	87
	963.4	87.12
	963.417	87.25
	963.424	87.31
	963.551	87.44
	963.656	87.5
	963.76	87.56
	963.775	87.62
	963.814	87.69
	964.337	87.75
	964.376	87.81
	964.401	87.88
	964.436	87.94
	964.561	88
	964.599	88.06
	964.6	88.12
	964.759	88.19
	964.843	88.25
	964.945	88.31
	965.251	88.38
	965.275	88.44
	965.324	88.5
	966.025	88.56
	966.408	88.69
	966.709	88.75
	967.185	88.81
	967.579	88.88
	967.678	88.94
	967.712	89
	967.763	89.06
	967.883	89.12
	968.059	89.19
	968.072	89.25
	968.323	89.31
	968.427	89.38
	968.46	89.44
	968.475	89.5
	968.486	89.56
	968.556	89.62
	968.583	89.69
	968.729	89.75
	969.301	89.81
	969.352	89.88
	969.581	89.94
	970.428	90
	1024.39	90.12
