# Supplementary material for: Molecular-level insights into the supramolecular gelation mechanism of urea derivative
Source: Nat Commun. 2025 Apr 22;16:3758. doi: 10.1038/s41467-025-59032-6 (PMC12015314; doi:10.1038/s41467-025-59032-6)
Supplement: Supplementary file 12 — Source Data [file 41467_2025_59032_MOESM12_ESM.zip › Source data/Source Data SupFig.11 Block-stacking model/SupFig11c 0.7vs0.3 0.001vs1.xlsx]

## Sheet: 0.7vs0.3 0.001vs1
	49.621	0.06
	49.793	0.19
	50.019	0.31
	50.335	0.44
	50.533	0.5
	50.611	0.62
	50.812	0.75
	50.83	0.81
	50.904	0.88
	51.019	0.94
	51.129	1.06
	51.651	1.19
	51.991	1.31
	52.163	1.44
	52.206	1.56
	52.301	1.62
	52.312	1.69
	52.348	1.81
	52.425	1.94
	52.563	2
	52.76	2.06
	52.762	2.12
	52.856	2.19
	52.926	2.31
	52.929	2.44
	52.937	2.56
	53.034	2.62
	53.048	2.69
	53.188	2.75
	53.202	2.81
	53.218	2.94
	53.223	3
	53.238	3.06
	53.468	3.19
	53.6	3.25
	53.654	3.38
	53.683	3.44
	53.75	3.5
	53.846	3.56
	53.97	3.62
	54.168	3.69
	54.287	3.81
	54.414	3.88
	54.454	4
	54.741	4.12
	54.792	4.19
	55.021	4.25
	55.129	4.31
	55.198	4.38
	55.392	4.44
	55.399	4.5
	55.691	4.56
	55.93	4.69
	55.988	4.75
	56.108	4.88
	56.242	4.94
	56.292	5.06
	56.304	5.12
	56.484	5.19
	56.522	5.25
	56.611	5.38
	56.72	5.44
	56.771	5.5
	56.961	5.56
	56.979	5.62
	57.007	5.69
	57.076	5.81
	57.215	5.88
	57.359	5.94
	57.459	6.06
	57.474	6.12
	57.514	6.19
	57.789	6.31
	57.85	6.44
	58.041	6.5
	58.251	6.56
	58.395	6.69
	58.455	6.75
	58.465	6.81
	58.476	6.94
	58.562	7.06
	58.565	7.19
	58.792	7.31
	58.821	7.38
	58.935	7.5
	59.045	7.56
	59.152	7.62
	59.229	7.75
	59.423	7.81
	59.559	7.88
	59.573	7.94
	59.844	8
	59.896	8.12
	59.983	8.19
	60.061	8.31
	60.112	8.44
	60.168	8.56
	60.24	8.69
	60.311	8.75
	60.359	8.81
	60.905	8.88
	60.915	8.94
	61.154	9
	61.227	9.12
	61.277	9.19
	61.339	9.31
	61.414	9.38
	61.686	9.44
	61.71	9.56
	61.749	9.62
	61.804	9.69
	61.941	9.75
	62.047	9.81
	62.047	9.88
	62.243	9.94
	62.266	10
	62.346	10.12
	62.442	10.25
	62.518	10.31
	62.584	10.38
	62.703	10.44
	62.757	10.5
	62.896	10.62
	62.922	10.69
	63.068	10.75
	63.518	10.88
	63.571	10.94
	63.697	11
	63.812	11.06
	63.826	11.19
	63.839	11.31
	64.318	11.44
	64.395	11.5
	64.447	11.56
	64.63	11.62
	64.934	11.69
	65.098	11.81
	65.181	11.88
	65.212	12
	65.665	12.06
	65.95	12.12
	65.999	12.19
	66.003	12.25
	66.035	12.31
	66.048	12.38
	66.074	12.44
	66.164	12.56
	66.196	12.62
	66.54	12.75
	66.609	12.81
	66.698	12.88
	66.746	13
	66.823	13.12
	67.036	13.19
	67.062	13.31
	67.275	13.44
	67.441	13.5
	67.668	13.62
	67.689	13.75
	67.774	13.81
	67.811	13.94
	67.897	14
	67.918	14.06
	67.935	14.12
	67.972	14.19
	68.011	14.25
	68.018	14.31
	68.098	14.38
	68.123	14.44
	68.196	14.5
	68.21	14.56
	68.256	14.69
	68.5	14.75
	68.592	14.81
	68.793	14.88
	68.955	14.94
	68.992	15
	69.058	15.06
	69.097	15.12
	69.235	15.19
	69.333	15.25
	69.459	15.31
	69.482	15.38
	69.752	15.44
	70.113	15.5
	70.278	15.56
	70.513	15.69
	70.622	15.75
	70.779	15.81
	70.931	15.94
	71.094	16
	71.492	16.12
	71.536	16.19
	71.618	16.31
	71.668	16.38
	72.053	16.5
	72.196	16.56
	72.269	16.62
	72.295	16.69
	72.325	16.75
	72.586	16.81
	72.62	16.94
	72.713	17.06
	72.772	17.19
	72.86	17.25
	73.438	17.31
	73.65	17.44
	73.92	17.56
	74.02	17.62
	74.047	17.69
	74.291	17.75
	74.301	17.81
	74.312	17.94
	74.887	18.06
	74.963	18.12
	75.028	18.19
	75.056	18.25
	75.435	18.31
	75.556	18.38
	75.612	18.44
	75.694	18.56
	75.792	18.69
	75.819	18.81
	76.295	18.94
	76.339	19.06
	76.522	19.12
	76.641	19.19
	76.677	19.31
	76.762	19.44
	76.793	19.5
	76.82	19.56
	76.881	19.69
	77.152	19.75
	77.181	19.81
	77.191	19.88
	77.347	20
	77.427	20.12
	78.005	20.19
	78.05	20.31
	78.094	20.38
	78.189	20.5
	78.559	20.56
	78.634	20.62
	78.71	20.69
	78.787	20.75
	78.896	20.81
	78.939	20.88
	79.005	20.94
	79.129	21
	79.21	21.06
	79.496	21.19
	79.655	21.25
	80.185	21.38
	80.262	21.44
	80.405	21.5
	80.769	21.56
	81.04	21.62
	81.108	21.69
	81.463	21.81
	81.701	21.88
	81.91	21.94
	82.071	22
	82.697	22.06
	82.986	22.19
	83.214	22.25
	83.547	22.31
	83.553	22.38
	83.889	22.44
	83.995	22.5
	84.05	22.56
	84.12	22.69
	84.295	22.75
	84.331	22.88
	84.477	22.94
	84.614	23
	84.666	23.06
	84.854	23.12
	85.032	23.25
	85.142	23.31
	85.32	23.44
	85.547	23.5
	85.582	23.56
	85.664	23.62
	85.729	23.69
	85.771	23.75
	85.941	23.81
	86.039	23.88
	86.177	24
	86.226	24.06
	86.487	24.12
	86.516	24.25
	86.551	24.31
	86.667	24.44
	86.77	24.5
	86.894	24.62
	86.898	24.69
	87.097	24.75
	87.316	24.81
	87.322	24.94
	87.348	25
	87.702	25.12
	87.784	25.19
	87.84	25.25
	87.868	25.31
	87.92	25.44
	87.951	25.5
	88.091	25.56
	88.117	25.62
	88.143	25.69
	88.187	25.81
	88.339	25.88
	88.517	25.94
	88.934	26
	88.939	26.12
	89.083	26.19
	89.112	26.25
	89.275	26.31
	89.344	26.38
	89.916	26.5
	90.329	26.62
	90.407	26.69
	90.43	26.81
	90.68	26.88
	90.683	26.94
	90.944	27
	91.161	27.06
	91.278	27.12
	91.402	27.19
	91.461	27.25
	91.59	27.38
	91.684	27.44
	91.733	27.5
	91.776	27.56
	91.929	27.62
	91.945	27.69
	92.139	27.75
	92.267	27.81
	92.288	27.88
	92.334	28
	92.357	28.06
	92.369	28.12
	92.419	28.19
	92.483	28.25
	92.507	28.31
	92.536	28.38
	92.785	28.5
	93.036	28.56
	93.149	28.62
	93.301	28.69
	94.102	28.75
	94.154	28.81
	94.417	28.88
	95.083	29
	95.245	29.06
	95.422	29.19
	96.045	29.25
	96.144	29.38
	96.157	29.5
	96.212	29.62
	96.243	29.69
	96.382	29.81
	96.485	29.94
	96.573	30
	97.058	30.06
	97.216	30.19
	97.549	30.25
	97.605	30.31
	97.863	30.38
	97.889	30.44
	98.13	30.5
	98.546	30.56
	98.7	30.69
	98.705	30.75
	99.019	30.88
	99.023	30.94
	99.201	31.06
	99.345	31.12
	99.372	31.25
	99.417	31.31
	99.662	31.38
	99.756	31.44
	100.047	31.5
	100.271	31.62
	100.581	31.69
	100.654	31.81
	100.731	31.94
	100.788	32
	100.931	32.06
	100.96	32.12
	100.99	32.25
	100.991	32.31
	101.232	32.38
	101.275	32.5
	101.43	32.62
	101.438	32.69
	101.484	32.75
	101.533	32.81
	101.542	32.94
	101.72	33
	101.783	33.06
	101.935	33.19
	102.103	33.25
	102.198	33.31
	102.214	33.38
	102.25	33.5
	102.551	33.56
	102.721	33.62
	102.797	33.75
	102.948	33.81
	103.038	33.88
	103.072	33.94
	103.085	34
	103.175	34.06
	103.297	34.19
	103.458	34.25
	103.475	34.31
	103.63	34.38
	103.737	34.44
	103.881	34.56
	103.923	34.62
	104.081	34.69
	104.088	34.75
	104.12	34.81
	104.155	34.88
	104.184	35
	104.224	35.06
	104.25	35.12
	104.386	35.19
	104.559	35.25
	104.676	35.31
	104.874	35.44
	104.892	35.5
	105.263	35.56
	105.279	35.62
	105.337	35.69
	105.594	35.75
	105.814	35.88
	106.056	35.94
	106.14	36.06
	106.172	36.19
	106.406	36.31
	106.408	36.44
	106.803	36.56
	107.035	36.69
	107.125	36.81
	107.157	36.94
	107.187	37
	107.253	37.06
	107.471	37.12
	107.506	37.19
	107.577	37.25
	107.645	37.38
	107.67	37.5
	107.993	37.56
	108.077	37.69
	108.377	37.75
	108.52	37.81
	108.54	37.88
	108.563	37.94
	108.579	38.06
	108.588	38.19
	108.611	38.25
	108.676	38.31
	108.72	38.44
	108.736	38.5
	108.915	38.56
	109.012	38.62
	109.125	38.69
	109.211	38.75
	109.255	38.81
	109.302	38.94
	109.316	39
	109.46	39.12
	109.487	39.19
	109.5	39.25
	109.703	39.38
	109.798	39.44
	109.884	39.56
	109.915	39.62
	109.935	39.69
	110.024	39.75
	110.088	39.81
	110.164	39.88
	110.227	39.94
	110.241	40.06
	110.337	40.12
	110.688	40.19
	110.697	40.25
	110.732	40.31
	110.863	40.44
	111.013	40.56
	111.045	40.69
	111.05	40.75
	111.181	40.81
	111.189	40.88
	111.244	40.94
	111.336	41.06
	111.637	41.12
	111.687	41.25
	111.73	41.31
	111.75	41.38
	112.125	41.44
	112.181	41.5
	112.212	41.56
	112.233	41.62
	112.253	41.69
	112.285	41.75
	112.56	41.81
	112.579	41.88
	113.001	42
	113.032	42.06
	113.412	42.19
	113.448	42.25
	113.621	42.38
	113.779	42.5
	113.85	42.56
	114.114	42.69
	114.145	42.75
	114.159	42.88
	114.222	43
	114.258	43.12
	114.273	43.19
	114.473	43.31
	114.523	43.38
	114.554	43.44
	114.583	43.56
	114.606	43.62
	114.949	43.75
	114.95	43.88
	114.951	43.94
	115.013	44.06
	115.073	44.12
	115.092	44.19
	115.199	44.31
	115.677	44.38
	115.715	44.44
	116.045	44.56
	116.061	44.62
	116.095	44.75
	116.12	44.81
	116.314	44.88
	116.435	45
	116.439	45.12
	116.66	45.19
	116.726	45.25
	116.733	45.31
	116.788	45.38
	116.88	45.44
	117.42	45.5
	117.524	45.56
	117.878	45.62
	118.256	45.75
	118.396	45.81
	118.674	45.88
	119.015	45.94
	119.321	46
	119.401	46.12
	119.437	46.19
	119.497	46.25
	119.619	46.31
	119.929	46.38
	120.048	46.5
	120.092	46.62
	120.139	46.75
	120.189	46.88
	120.359	46.94
	120.527	47
	120.832	47.06
	121.084	47.12
	121.204	47.19
	121.287	47.25
	121.381	47.31
	121.476	47.38
	121.488	47.44
	121.533	47.56
	121.588	47.62
	121.779	47.75
	121.919	47.88
	121.94	48
	121.94	48.12
	122.015	48.19
	122.051	48.31
	122.098	48.38
	122.379	48.44
	122.493	48.5
	122.587	48.62
	122.606	48.69
	122.644	48.81
	122.685	48.94
	122.935	49.06
	123.279	49.19
	123.418	49.25
	123.537	49.31
	123.587	49.38
	123.68	49.44
	123.724	49.5
	123.819	49.62
	123.967	49.69
	123.987	49.75
	123.987	49.81
	124.276	49.88
	124.397	49.94
	124.407	50.06
	124.644	50.12
	124.737	50.25
	124.947	50.31
	125.092	50.44
	125.119	50.56
	125.144	50.62
	125.195	50.69
	125.348	50.81
	125.547	50.94
	125.659	51.06
	125.827	51.12
	125.897	51.19
	125.974	51.31
	126.218	51.38
	126.264	51.44
	126.357	51.5
	126.489	51.56
	126.559	51.69
	126.61	51.75
	126.731	51.81
	126.824	51.88
	126.969	51.94
	127.009	52
	127.043	52.06
	127.198	52.19
	127.768	52.25
	127.849	52.38
	127.9	52.44
	128.225	52.5
	128.302	52.62
	128.503	52.75
	128.735	52.81
	128.869	52.94
	129.043	53
	129.17	53.06
	129.251	53.12
	129.434	53.25
	129.759	53.31
	129.768	53.38
	129.984	53.44
	130.138	53.5
	130.222	53.56
	130.265	53.62
	130.312	53.75
	130.454	53.88
	130.617	53.94
	130.628	54
	130.958	54.06
	130.984	54.19
	131.054	54.25
	131.145	54.31
	131.568	54.38
	131.581	54.44
	131.599	54.56
	131.615	54.62
	132.122	54.69
	132.226	54.75
	132.247	54.81
	132.651	54.88
	132.815	54.94
	133.064	55.06
	133.116	55.12
	133.187	55.19
	133.188	55.31
	133.25	55.44
	133.296	55.56
	133.366	55.62
	133.4	55.69
	133.462	55.81
	133.566	55.88
	133.689	55.94
	133.941	56.06
	133.951	56.12
	134.085	56.25
	134.11	56.31
	134.131	56.38
	134.193	56.5
	134.56	56.62
	134.719	56.75
	134.982	56.88
	135.092	56.94
	135.118	57.06
	135.123	57.12
	135.128	57.19
	135.142	57.25
	135.279	57.31
	135.287	57.38
	135.433	57.5
	135.53	57.56
	135.706	57.69
	135.819	57.81
	136.038	57.94
	136.292	58
	136.323	58.06
	136.372	58.12
	136.404	58.19
	136.429	58.31
	136.576	58.38
	136.635	58.44
	136.643	58.5
	136.785	58.56
	136.855	58.69
	136.892	58.75
	136.972	58.88
	137.052	59
	137.087	59.06
	137.127	59.12
	137.275	59.25
	137.553	59.38
	137.633	59.44
	137.668	59.5
	137.776	59.56
	137.882	59.69
	137.892	59.81
	137.941	59.88
	138.509	59.94
	138.791	60
	139.06	60.06
	139.369	60.12
	139.447	60.19
	140.177	60.25
	140.287	60.38
	140.324	60.44
	140.717	60.5
	140.729	60.62
	140.847	60.75
	140.85	60.88
	140.855	61
	140.965	61.12
	141.033	61.19
	141.1	61.25
	141.314	61.31
	141.366	61.38
	141.516	61.44
	141.601	61.5
	141.636	61.56
	141.776	61.62
	141.856	61.75
	142.036	61.88
	142.094	61.94
	142.534	62
	142.538	62.06
	142.601	62.12
	142.618	62.25
	142.632	62.31
	142.649	62.38
	142.725	62.44
	142.799	62.5
	143.115	62.62
	143.136	62.75
	143.2	62.81
	143.231	62.94
	143.298	63
	143.388	63.12
	143.401	63.25
	143.485	63.31
	143.549	63.38
	143.558	63.44
	143.702	63.5
	143.753	63.56
	143.813	63.62
	143.824	63.75
	144.262	63.88
	144.323	63.94
	144.339	64.06
	144.474	64.12
	144.614	64.19
	144.817	64.25
	144.941	64.31
	145.028	64.38
	145.063	64.44
	145.41	64.56
	145.423	64.62
	145.493	64.75
	145.76	64.88
	145.877	65
	145.883	65.06
	145.907	65.19
	145.959	65.31
	146.074	65.38
	146.319	65.44
	146.34	65.5
	146.398	65.56
	146.52	65.62
	146.726	65.75
	146.912	65.81
	147.008	65.88
	147.029	65.94
	147.087	66
	147.123	66.06
	147.192	66.12
	147.269	66.19
	147.365	66.25
	147.461	66.31
	147.503	66.38
	147.79	66.5
	147.821	66.56
	147.981	66.69
	147.989	66.75
	148.299	66.81
	148.384	66.94
	148.482	67
	148.614	67.12
	148.625	67.25
	148.674	67.31
	148.679	67.38
	148.828	67.44
	149.036	67.5
	149.113	67.56
	149.267	67.69
	149.497	67.81
	149.973	67.94
	150.143	68
	150.244	68.12
	150.251	68.19
	150.402	68.25
	150.493	68.31
	150.56	68.44
	150.621	68.5
	150.691	68.62
	150.757	68.69
	150.806	68.75
	150.831	68.81
	150.866	68.88
	150.941	68.94
	151.021	69.06
	151.372	69.12
	151.497	69.19
	151.553	69.25
	151.587	69.38
	151.734	69.44
	151.76	69.5
	151.829	69.56
	151.966	69.62
	152.059	69.75
	152.082	69.81
	152.176	69.88
	152.264	69.94
	152.343	70
	152.36	70.12
	152.435	70.19
	152.467	70.25
	152.58	70.31
	152.584	70.44
	152.904	70.5
	152.905	70.56
	152.996	70.69
	153.033	70.81
	153.059	70.88
	153.175	70.94
	153.293	71
	153.329	71.12
	153.366	71.19
	153.38	71.25
	153.476	71.31
	153.535	71.38
	153.644	71.5
	153.767	71.56
	153.975	71.69
	154.106	71.75
	154.157	71.81
	154.318	71.88
	154.464	71.94
	154.505	72
	154.842	72.06
	155.284	72.19
	155.367	72.31
	155.384	72.44
	155.412	72.5
	155.504	72.62
	155.519	72.69
	155.76	72.81
	155.79	72.88
	155.793	72.94
	155.902	73.06
	156.114	73.12
	156.24	73.19
	156.448	73.25
	156.475	73.38
	156.671	73.5
	156.988	73.56
	157.166	73.69
	157.168	73.81
	157.194	73.88
	157.211	74
	157.36	74.06
	157.48	74.19
	157.546	74.25
	157.838	74.38
	157.905	74.44
	158.382	74.5
	158.524	74.56
	158.644	74.62
	159.074	74.69
	159.099	74.81
	159.103	74.88
	159.16	75
	159.257	75.12
	159.259	75.19
	159.398	75.25
	159.582	75.31
	159.645	75.44
	159.751	75.5
	159.84	75.56
	159.938	75.62
	160.065	75.69
	160.559	75.75
	160.608	75.88
	160.632	75.94
	160.646	76
	160.649	76.12
	160.776	76.25
	160.785	76.31
	160.794	76.38
	160.8	76.44
	160.824	76.5
	160.833	76.62
	160.845	76.75
	160.916	76.88
	160.962	77
	161.172	77.12
	161.363	77.25
	161.367	77.38
	161.445	77.44
	161.658	77.5
	161.952	77.62
	162.216	77.69
	162.316	77.75
	162.477	77.81
	162.477	77.88
	162.479	78
	162.498	78.06
	162.521	78.19
	162.626	78.25
	162.636	78.31
	162.771	78.38
	163.012	78.5
	163.048	78.62
	163.254	78.69
	163.569	78.81
	163.603	78.88
	163.664	78.94
	163.804	79.06
	163.883	79.12
	164.242	79.19
	164.317	79.31
	164.32	79.44
	164.338	79.5
	164.455	79.56
	164.534	79.69
	164.55	79.75
	164.641	79.81
	164.751	79.88
	164.755	80
	164.76	80.06
	164.896	80.12
	164.944	80.25
	165.044	80.31
	165.104	80.44
	165.133	80.5
	165.137	80.62
	165.175	80.69
	165.517	80.81
	165.519	80.88
	165.719	80.94
	165.89	81
	165.9	81.06
	165.905	81.12
	165.923	81.19
	166.005	81.25
	166.167	81.31
	166.232	81.38
	166.264	81.5
	166.301	81.62
	166.314	81.69
	166.398	81.75
	166.562	81.88
	166.739	81.94
	166.838	82
	166.86	82.06
	167.026	82.12
	167.176	82.25
	167.24	82.31
	167.462	82.44
	167.499	82.5
	167.931	82.62
	168.103	82.69
	168.143	82.75
	168.202	82.81
	168.374	82.94
	168.615	83
	168.96	83.12
	168.983	83.25
	169.299	83.38
	169.348	83.44
	169.364	83.5
	169.721	83.62
	169.907	83.75
	170.033	83.88
	170.127	83.94
	170.15	84
	170.286	84.06
	170.418	84.12
	170.466	84.25
	170.526	84.31
	170.672	84.44
	170.786	84.5
	170.84	84.56
	170.934	84.62
	171.131	84.69
	171.23	84.81
	171.313	84.94
	171.556	85.06
	172.047	85.12
	172.071	85.25
	172.175	85.38
	172.187	85.5
	172.237	85.56
	172.26	85.69
	172.348	85.75
	172.411	85.81
	172.574	85.88
	172.613	86
	172.864	86.06
	172.883	86.19
	172.966	86.25
	173.229	86.31
	173.403	86.38
	173.491	86.5
	173.5	86.56
	173.592	86.62
	173.698	86.75
	173.7	86.81
	173.786	86.88
	173.804	86.94
	173.836	87
	173.86	87.06
	173.993	87.12
	174.029	87.19
	174.057	87.25
	174.081	87.31
	174.203	87.38
	174.333	87.5
	174.355	87.56
	174.381	87.69
	174.607	87.75
	174.666	87.81
	174.772	87.88
	174.853	87.94
	175.325	88
	175.332	88.06
	175.405	88.12
	175.654	88.25
	175.671	88.31
	175.975	88.38
	176.257	88.5
	176.276	88.56
	176.611	88.69
	176.675	88.81
	176.745	88.88
	176.764	89
	176.846	89.06
	176.856	89.12
	177.29	89.19
	177.317	89.25
	177.401	89.38
	177.407	89.5
	177.46	89.56
	177.602	89.62
	177.602	89.69
	177.654	89.75
	177.857	89.81
	177.977	89.88
	178.248	89.94
	178.331	90
	178.373	90.06
	178.563	90.12
	178.579	90.25
	178.61	90.38
	178.752	90.44
	178.775	90.5
	178.831	90.56
	179.061	90.62
	179.072	90.75
	179.205	90.88
	179.232	90.94
	179.472	91
	179.859	91.12
	179.943	91.25
	179.979	91.31
	179.99	91.44
	180.016	91.56
	180.115	91.69
	180.304	91.81
	180.374	91.88
	180.42	91.94
	180.552	92
	180.643	92.06
	180.662	92.12
	180.672	92.25
	180.684	92.31
	180.718	92.38
	180.742	92.44
	180.755	92.5
	180.836	92.62
	180.838	92.69
	180.883	92.75
	180.897	92.81
	181.092	92.88
	181.129	93
	181.137	93.06
	181.159	93.12
	181.189	93.25
	181.265	93.31
	181.533	93.38
	181.871	93.44
	181.923	93.56
	181.978	93.62
	181.988	93.75
	182.077	93.81
	182.259	93.88
	182.511	94
	182.524	94.06
	182.735	94.12
	182.834	94.19
	182.957	94.25
	183.021	94.31
	183.105	94.38
	183.137	94.44
	183.197	94.5
	183.349	94.56
	183.427	94.62
	183.452	94.69
	183.544	94.75
	183.607	94.81
	183.747	94.88
	183.837	94.94
	183.869	95
	183.886	95.12
	184.271	95.19
	184.486	95.25
	184.615	95.31
	184.716	95.38
	184.916	95.44
	185.538	95.5
	185.591	95.56
	185.844	95.69
	185.985	95.75
	186.046	95.81
	186.094	95.88
	186.266	95.94
	186.296	96
	186.303	96.06
	186.569	96.19
	186.594	96.25
	186.845	96.31
	186.859	96.44
	186.955	96.5
	186.958	96.62
	187.263	96.75
	187.284	96.81
	187.879	96.94
	187.897	97
	187.934	97.06
	188.003	97.12
	188.047	97.25
	188.103	97.38
	188.131	97.44
	188.32	97.5
	188.343	97.56
	188.42	97.62
	188.438	97.69
	188.485	97.81
	188.489	97.88
	188.635	98
	188.793	98.06
	188.909	98.12
	189.191	98.19
	189.504	98.25
	189.742	98.31
	189.743	98.38
	190.231	98.44
	190.242	98.5
	190.685	98.56
	190.783	98.62
	191.457	98.69
	191.571	98.75
	191.601	98.81
	192.274	98.88
	193.528	98.94
	193.968	99
	195.213	99.06
	195.456	99.12
	195.831	99.19
	196.11	99.25
	196.295	99.38
	196.311	99.44
	196.475	99.5
	196.791	99.56
	196.798	99.69
	196.986	99.75
	197.058	99.81
	197.273	99.94
	197.274	100.06
	197.291	100.12
	197.415	100.25
	197.473	100.38
	197.605	100.44
	197.616	100.5
	197.678	100.62
	197.844	100.69
	197.868	100.75
	198.002	100.88
	198.198	101
	198.217	101.06
	198.303	101.12
	198.345	101.19
	198.365	101.25
	198.457	101.38
	198.47	101.5
	198.473	101.62
	198.515	101.69
	198.525	101.75
	198.654	101.81
	198.773	101.88
	198.858	101.94
	198.925	102.06
	198.931	102.12
	198.932	102.25
	199.052	102.31
	199.085	102.38
	199.12	102.44
	199.147	102.5
	199.219	102.62
	199.243	102.75
	199.387	102.88
	199.453	102.94
	199.466	103
	199.813	103.12
	199.882	103.25
	199.901	103.31
	199.912	103.38
	199.941	103.5
	199.955	103.62
	200.043	103.69
	200.13	103.81
	200.149	103.88
	200.236	103.94
	200.314	104.06
	200.331	104.19
	200.338	104.25
	200.442	104.38
	200.521	104.44
	200.591	104.5
	200.601	104.62
	200.627	104.69
	200.932	104.81
	200.957	104.88
	200.974	105
	201.002	105.06
	201.085	105.12
	201.113	105.19
	201.115	105.31
	201.234	105.38
	201.297	105.44
	201.36	105.56
	201.565	105.62
	201.58	105.69
	201.61	105.81
	202.012	105.88
	202.14	106
	202.291	106.06
	202.563	106.12
	202.789	106.19
	202.859	106.25
	202.888	106.31
	202.932	106.38
	203.022	106.44
	203.14	106.56
	203.15	106.62
	203.401	106.69
	203.492	106.75
	203.517	106.81
	203.527	106.88
	203.537	106.94
	203.577	107
	203.587	107.06
	203.642	107.12
	203.806	107.19
	203.813	107.25
	203.842	107.31
	203.949	107.38
	204.045	107.5
	204.05	107.56
	204.13	107.62
	204.141	107.69
	204.396	107.81
	204.471	107.94
	204.813	108
	204.867	108.06
	205.066	108.12
	205.094	108.19
	205.156	108.25
	205.278	108.31
	205.861	108.38
	206.056	108.44
	206.423	108.5
	207.477	108.62
	207.637	108.69
	207.738	108.75
	207.82	108.81
	208.288	108.88
	209.102	108.94
	209.161	109
	269.749	109.06
	270.906	109.12
	271.258	109.25
	271.336	109.31
	271.448	109.38
	271.487	109.5
	271.804	109.56
	272.081	109.62
	272.185	109.75
	272.28	109.81
	272.356	109.88
	272.425	110
	272.464	110.06
	272.489	110.19
	272.541	110.31
	272.73	110.38
	272.793	110.44
	272.842	110.56
	272.963	110.62
	273.139	110.69
	273.29	110.81
	273.494	110.88
	273.654	111
	273.673	111.06
	273.861	111.12
	274.073	111.19
	274.586	111.25
	274.725	111.38
	274.764	111.5
	274.785	111.62
	274.942	111.75
	274.96	111.81
	275.17	111.88
	275.187	112
	275.208	112.06
	275.217	112.12
	275.341	112.19
	275.377	112.25
	275.415	112.31
	275.498	112.38
	275.556	112.44
	275.595	112.56
	275.611	112.69
	275.765	112.75
	275.805	112.81
	276.084	112.88
	276.175	112.94
	276.219	113
	276.291	113.12
	276.329	113.25
	276.41	113.31
	276.603	113.44
	276.641	113.5
	276.685	113.62
	276.699	113.69
	276.721	113.75
	276.842	113.81
	276.847	113.88
	276.94	113.94
	277.081	114.06
	277.189	114.12
	277.229	114.19
	277.441	114.25
	277.831	114.31
	278.34	114.38
	278.481	114.44
	278.485	114.56
	278.531	114.69
	278.54	114.75
	278.846	114.81
	278.87	114.88
	278.926	115
	278.983	115.06
	279.083	115.12
	279.318	115.19
	279.376	115.25
	279.431	115.31
	279.857	115.44
	280.612	115.5
	281.036	115.56
	281.183	115.62
	281.275	115.75
	281.632	115.81
	282.094	115.88
	282.273	116
	282.404	116.06
	282.701	116.19
	282.918	116.25
	283.024	116.31
	283.107	116.44
	283.275	116.56
	283.335	116.69
	283.479	116.75
	283.762	116.81
	284.011	116.88
	284.454	116.94
	284.594	117
	284.896	117.06
	285.007	117.12
	285.037	117.19
	285.071	117.25
	285.098	117.31
	285.13	117.38
	285.135	117.44
	285.229	117.5
	285.24	117.56
	286.017	117.69
	286.068	117.75
	286.093	117.88
	286.113	118
	286.301	118.06
	287.943	118.12
	287.974	118.19
	288.045	118.31
	288.541	118.38
	288.542	118.44
	288.909	118.5
	288.991	118.56
	288.991	118.62
	289.108	118.69
	289.222	118.75
	289.469	118.81
	289.491	118.94
	289.779	119
	289.956	119.12
	290.06	119.25
	290.16	119.31
	290.347	119.38
	290.605	119.44
	290.919	119.5
	291.219	119.62
	291.249	119.69
	291.275	119.75
	291.308	119.81
	291.36	119.88
	291.361	119.94
	291.371	120
	291.42	120.06
	291.681	120.12
	291.717	120.19
	291.828	120.25
	292.366	120.38
	292.553	120.44
	293.073	120.56
	293.144	120.69
	293.188	120.75
	293.263	120.88
	293.277	120.94
	293.301	121
	293.314	121.12
	293.57	121.19
	293.767	121.25
	293.953	121.31
	293.954	121.38
	293.969	121.44
	293.97	121.56
	294.139	121.62
	294.254	121.69
	294.396	121.75
	294.533	121.81
	294.926	121.94
	294.97	122
	295.083	122.12
	295.121	122.25
	295.185	122.31
	295.247	122.38
	295.256	122.44
	295.357	122.5
	295.556	122.56
	295.897	122.69
	295.917	122.81
	296.12	122.94
	296.249	123.06
	296.302	123.12
	296.368	123.19
	296.455	123.25
	296.517	123.31
	296.573	123.38
	296.721	123.5
	296.824	123.56
	296.902	123.62
	296.944	123.69
	297.168	123.81
	297.419	123.88
	298.008	123.94
	298.276	124
	298.315	124.06
	298.396	124.12
	298.62	124.25
	298.645	124.38
	298.666	124.44
	298.762	124.56
	298.797	124.69
	298.861	124.75
	298.967	124.88
	299.035	124.94
	299.317	125
	299.344	125.06
	299.423	125.12
	299.575	125.19
	299.782	125.25
	299.782	125.31
	299.98	125.44
	300.108	125.56
	300.142	125.62
	300.186	125.69
	300.243	125.75
	300.258	125.81
	300.356	125.88
	300.376	125.94
	300.385	126
	300.409	126.06
	300.498	126.12
	300.688	126.19
	300.756	126.25
	300.763	126.31
	300.853	126.38
	300.878	126.44
	300.894	126.5
	300.959	126.56
	301.107	126.62
	301.114	126.75
	301.244	126.81
	301.245	126.88
	301.588	126.94
	301.926	127
	301.939	127.12
	302.078	127.19
	302.175	127.25
	302.233	127.31
	302.307	127.38
	302.519	127.44
	302.557	127.5
	302.579	127.56
	302.874	127.62
	302.927	127.69
	302.935	127.75
	302.97	127.88
	303.144	127.94
	303.523	128.06
	303.611	128.19
	303.681	128.25
	303.786	128.31
	303.804	128.38
	304	128.44
	304.08	128.5
	304.116	128.62
	304.324	128.69
	304.364	128.75
	304.385	128.81
	304.462	128.88
	304.634	128.94
	304.741	129
	304.77	129.06
	304.857	129.12
	304.885	129.19
	305.138	129.31
	305.206	129.44
	305.208	129.5
	305.444	129.56
	305.463	129.69
	305.469	129.75
	305.5	129.88
	305.564	129.94
	305.621	130
	305.643	130.12
	305.771	130.25
	305.948	130.38
	305.985	130.5
	306.232	130.62
	306.409	130.69
	306.424	130.81
	306.614	130.94
	306.653	131
	306.908	131.12
	306.986	131.25
	307.174	131.38
	307.22	131.5
	307.229	131.62
	307.237	131.69
	307.24	131.75
	307.262	131.81
	307.436	131.88
	307.55	132
	307.564	132.12
	307.682	132.19
	307.793	132.25
	307.828	132.38
	307.967	132.44
	308.106	132.5
	308.205	132.56
	308.267	132.62
	308.498	132.69
	308.547	132.75
	308.66	132.81
	309.003	132.88
	309.137	132.94
	309.16	133
	309.165	133.06
	309.194	133.19
	309.257	133.31
	309.319	133.38
	309.502	133.44
	309.678	133.56
	309.772	133.62
	309.852	133.69
	310.004	133.75
	310.04	133.88
	310.094	133.94
	310.107	134
	310.376	134.06
	310.388	134.12
	310.466	134.25
	310.489	134.31
	310.577	134.44
	310.621	134.56
	310.637	134.62
	310.684	134.69
	310.769	134.81
	310.79	134.94
	310.814	135.06
	310.824	135.12
	310.834	135.19
	310.838	135.25
	310.865	135.31
	310.981	135.38
	310.985	135.44
	310.985	135.5
	310.999	135.62
	311.239	135.69
	311.32	135.81
	311.458	135.94
	311.57	136
	312.031	136.12
	312.144	136.19
	312.319	136.25
	312.71	136.31
	312.749	136.38
	313.054	136.44
	313.179	136.56
	313.266	136.69
	313.314	136.75
	313.424	136.88
	313.479	136.94
	313.67	137.06
	313.712	137.12
	313.768	137.25
	313.977	137.31
	314.193	137.38
	314.395	137.44
	314.569	137.5
	314.745	137.56
	314.804	137.69
	315.075	137.75
	315.119	137.81
	315.132	137.88
	315.189	137.94
	315.394	138
	315.565	138.06
	315.777	138.12
	315.8	138.19
	316.07	138.25
	316.467	138.38
	316.468	138.44
	316.509	138.5
	316.553	138.62
	316.606	138.69
	316.614	138.81
	316.698	138.88
	316.78	138.94
	316.87	139
	316.917	139.06
	316.939	139.19
	317.087	139.25
	317.184	139.38
	317.311	139.44
	317.429	139.5
	317.621	139.56
	317.735	139.62
	317.819	139.75
	317.846	139.81
	317.863	139.94
	317.867	140
	317.95	140.12
	318.126	140.19
	318.217	140.25
	318.224	140.31
	318.292	140.38
	318.319	140.44
	318.397	140.5
	318.41	140.62
	318.627	140.75
	318.656	140.81
	319.406	140.88
	319.484	140.94
	319.539	141
	319.609	141.06
	320.048	141.12
	320.113	141.19
	320.197	141.31
	320.336	141.38
	320.338	141.44
	320.393	141.56
	320.531	141.62
	320.545	141.69
	320.546	141.75
	320.711	141.88
	320.808	142
	320.874	142.06
	321.101	142.12
	321.167	142.19
	321.493	142.25
	321.506	142.38
	321.522	142.44
	321.693	142.5
	321.733	142.56
	321.856	142.62
	322.068	142.69
	322.219	142.75
	322.369	142.81
	322.503	142.88
	322.634	143
	322.876	143.12
	322.99	143.25
	323.09	143.38
	323.126	143.5
	323.176	143.62
	323.213	143.69
	323.743	143.81
	323.965	143.94
	324.096	144
	324.276	144.12
	324.402	144.19
	324.405	144.25
	324.533	144.38
	324.761	144.5
	324.903	144.56
	325.143	144.62
	325.154	144.69
	325.175	144.75
	325.341	144.81
	325.401	144.88
	325.499	144.94
	325.505	145.06
	325.541	145.12
	325.551	145.25
	325.571	145.38
	325.63	145.44
	325.79	145.5
	325.809	145.56
	325.994	145.62
	326.006	145.69
	326.01	145.75
	326.06	145.81
	326.138	145.88
	326.151	146
	326.162	146.06
	326.178	146.12
	326.191	146.19
	326.297	146.25
	326.458	146.38
	326.472	146.5
	326.504	146.56
	326.679	146.62
	326.788	146.75
	326.943	146.88
	327	146.94
	327.156	147
	327.162	147.06
	327.21	147.19
	327.299	147.25
	327.33	147.31
	327.416	147.44
	327.435	147.56
	327.47	147.69
	327.584	147.81
	327.744	147.94
	327.749	148.06
	327.925	148.12
	327.963	148.25
	328.073	148.31
	328.329	148.38
	328.423	148.44
	328.637	148.5
	329.112	148.56
	329.124	148.69
	329.163	148.75
	329.167	148.81
	329.503	148.88
	329.652	148.94
	329.724	149
	330.219	149.06
	330.289	149.19
	330.492	149.25
	330.624	149.38
	330.738	149.44
	330.964	149.5
	331.259	149.56
	331.414	149.62
	331.436	149.69
	331.839	149.81
	331.88	149.88
	331.933	149.94
	331.945	150
	332.097	150.06
	332.142	150.19
	332.233	150.31
	332.39	150.38
	332.418	150.5
	332.428	150.56
	332.47	150.62
	332.809	150.69
	332.899	150.81
	333.023	150.88
	333.034	150.94
	333.109	151
	333.126	151.06
	333.223	151.19
	333.375	151.25
	333.412	151.31
	333.648	151.44
	333.683	151.5
	333.696	151.56
	333.728	151.62
	333.864	151.75
	333.914	151.81
	333.937	151.88
	334.124	152
	334.315	152.06
	334.384	152.12
	334.394	152.25
	334.477	152.31
	334.504	152.38
	334.546	152.44
	334.576	152.5
	334.609	152.62
	334.656	152.69
	334.864	152.75
	334.932	152.81
	334.933	152.88
	334.949	152.94
	334.978	153
	335.067	153.06
	335.134	153.19
	335.204	153.25
	335.222	153.31
	335.238	153.38
	335.348	153.44
	335.46	153.5
	335.476	153.56
	335.504	153.69
	335.518	153.75
	335.566	153.81
	335.655	153.88
	335.67	154
	335.776	154.12
	335.785	154.25
	336.106	154.31
	336.144	154.38
	336.173	154.44
	336.314	154.5
	336.437	154.56
	336.441	154.62
	336.541	154.69
	336.602	154.75
	336.864	154.81
	337.09	154.88
	337.135	154.94
	337.325	155.06
	337.482	155.12
	337.685	155.25
	337.693	155.31
	337.768	155.38
	338.012	155.44
	338.048	155.56
	338.097	155.62
	338.248	155.69
	338.564	155.75
	338.624	155.81
	338.625	155.88
	338.676	155.94
	338.722	156
	338.978	156.12
	339.064	156.19
	339.14	156.25
	339.266	156.31
	339.301	156.38
	339.768	156.44
	339.817	156.5
	339.817	156.62
	339.825	156.75
	340.317	156.81
	340.361	156.94
	340.399	157.06
	340.452	157.19
	340.497	157.25
	340.546	157.31
	340.556	157.44
	340.565	157.5
	340.593	157.62
	340.615	157.75
	340.851	157.81
	340.992	157.88
	341.261	157.94
	341.279	158.06
	341.626	158.12
	341.715	158.25
	341.908	158.31
	341.91	158.38
	342.009	158.44
	342.043	158.5
	342.147	158.56
	342.18	158.62
	342.345	158.69
	342.385	158.75
	342.518	158.81
	342.572	158.88
	342.624	159
	342.626	159.06
	342.661	159.19
	342.666	159.25
	342.93	159.31
	342.95	159.38
	343.177	159.5
	343.521	159.62
	343.614	159.69
	343.869	159.75
	343.927	159.81
	343.968	159.88
	343.987	159.94
	344.344	160
	344.511	160.06
	344.678	160.19
	344.698	160.25
	344.702	160.31
	344.749	160.38
	344.782	160.44
	344.971	160.5
	344.988	160.56
	345.003	160.62
	345.017	160.69
	345.069	160.75
	345.104	160.81
	345.793	160.88
	345.854	161
	346.19	161.06
	346.373	161.19
	346.574	161.31
	346.609	161.38
	346.675	161.44
	346.701	161.5
	346.751	161.56
	346.833	161.62
	347.079	161.69
	347.406	161.75
	347.587	161.81
	347.881	161.94
	348.426	162
	348.53	162.06
	348.946	162.12
	348.996	162.25
	349.151	162.38
	349.619	162.5
	349.726	162.62
	349.859	162.69
	349.89	162.75
	350.173	162.88
	350.176	162.94
	350.241	163.06
	350.355	163.12
	350.374	163.19
	350.563	163.25
	350.635	163.38
	350.759	163.44
	351.01	163.5
	351.074	163.56
	351.136	163.62
	351.136	163.69
	351.143	163.81
	351.33	163.94
	351.332	164.06
	351.387	164.19
	351.829	164.25
[truncated: 3,470 more rows]
