# Supplementary material for: Molecular-level insights into the supramolecular gelation mechanism of urea derivative
Source: Nat Commun. 2025 Apr 22;16:3758. doi: 10.1038/s41467-025-59032-6 (PMC12015314; doi:10.1038/s41467-025-59032-6)
Supplement: Supplementary file 12 — Source Data [file 41467_2025_59032_MOESM12_ESM.zip › Source data/Source Data SupFig.11 Block-stacking model/SupFig11d 0.5vs0.5 0.001vs1.xlsx]

## Sheet: 0.5vs0.5 0.001vs1
	49.621	0.06
	49.793	0.19
	50.019	0.31
	50.335	0.44
	50.533	0.5
	50.611	0.62
	50.812	0.75
	50.83	0.88
	50.915	1
	51.049	1.06
	51.131	1.19
	51.537	1.31
	51.741	1.44
	51.88	1.56
	51.918	1.69
	52.005	1.81
	52.014	1.94
	52.045	2.06
	52.116	2.19
	52.244	2.25
	52.441	2.31
	52.442	2.38
	52.537	2.44
	52.606	2.56
	52.61	2.69
	52.617	2.81
	52.706	2.94
	52.718	3
	52.859	3.06
	52.871	3.12
	52.886	3.25
	52.89	3.31
	52.903	3.38
	53.108	3.5
	53.24	3.56
	53.288	3.69
	53.312	3.75
	53.379	3.88
	53.475	3.94
	53.6	4.06
	53.782	4.12
	53.883	4.25
	53.99	4.31
	54.028	4.44
	54.27	4.56
	54.31	4.62
	54.474	4.69
	54.565	4.81
	54.623	4.94
	54.773	5
	54.778	5.06
	55.003	5.12
	55.202	5.25
	55.255	5.31
	55.348	5.44
	55.451	5.56
	55.49	5.69
	55.498	5.75
	55.622	5.88
	55.651	5.94
	55.71	6.06
	55.783	6.12
	55.813	6.19
	55.924	6.25
	55.934	6.38
	55.953	6.44
	55.993	6.56
	56.063	6.62
	56.135	6.69
	56.201	6.81
	56.214	6.88
	56.246	6.94
	56.467	7.06
	56.515	7.19
	56.668	7.31
	56.837	7.44
	56.952	7.56
	57.012	7.69
	57.021	7.75
	57.031	7.88
	57.126	8
	57.13	8.12
	57.379	8.25
	57.415	8.31
	57.571	8.44
	57.736	8.56
	57.897	8.62
	58.012	8.75
	58.303	8.81
	58.507	8.94
	58.528	9
	58.953	9.12
	59.017	9.25
	59.114	9.38
	59.2	9.5
	59.257	9.62
	59.327	9.75
	59.426	9.88
	59.537	9.94
	59.612	10
	60.392	10.12
	60.406	10.19
	60.735	10.25
	60.835	10.38
	60.898	10.44
	60.966	10.56
	61.058	10.62
	61.39	10.69
	61.417	10.81
	61.455	10.94
	61.511	11.06
	61.648	11.12
	61.774	11.25
	61.775	11.31
	61.99	11.44
	62.016	11.5
	62.104	11.62
	62.221	11.75
	62.305	11.81
	62.38	11.88
	62.533	11.94
	62.602	12.06
	62.787	12.19
	62.813	12.25
	62.959	12.31
	63.409	12.44
	63.456	12.5
	63.568	12.56
	63.658	12.62
	63.668	12.75
	63.68	12.88
	64.099	13
	64.159	13.12
	64.199	13.25
	64.342	13.38
	64.57	13.44
	64.679	13.56
	64.734	13.62
	64.752	13.75
	65.092	13.81
	65.377	13.88
	65.426	14
	65.429	14.06
	65.466	14.12
	65.483	14.19
	65.522	14.31
	65.666	14.44
	65.713	14.5
	66.205	14.62
	66.274	14.69
	66.363	14.75
	66.411	14.88
	66.505	15
	66.718	15.12
	66.742	15.25
	66.897	15.38
	67.032	15.44
	67.259	15.56
	67.281	15.69
	67.374	15.81
	67.408	15.94
	67.493	16
	67.518	16.06
	67.54	16.19
	67.592	16.25
	67.655	16.31
	67.666	16.44
	67.773	16.5
	67.81	16.56
	67.919	16.62
	67.938	16.69
	68.002	16.81
	68.327	16.94
	68.453	17.06
	68.704	17.12
	68.866	17.19
	68.904	17.25
	68.969	17.38
	69.008	17.44
	69.177	17.5
	69.275	17.56
	69.401	17.62
	69.426	17.69
	69.756	17.81
	70.153	17.94
	70.333	18
	70.59	18.12
	70.721	18.25
	70.913	18.31
	71.098	18.44
	71.298	18.5
	71.845	18.62
	71.914	18.75
	72.03	18.88
	72.086	18.94
	72.582	19.06
	72.742	19.12
	72.824	19.25
	72.853	19.38
	72.883	19.44
	73.118	19.5
	73.148	19.62
	73.233	19.75
	73.275	19.88
	73.337	19.94
	73.653	20
	73.768	20.12
	73.916	20.25
	73.979	20.38
	73.997	20.44
	74.192	20.5
	74.201	20.56
	74.211	20.69
	74.722	20.81
	74.797	20.88
	74.873	20.94
	74.904	21.06
	75.17	21.19
	75.25	21.25
	75.292	21.38
	75.341	21.5
	75.404	21.62
	75.432	21.75
	75.907	21.88
	75.947	22
	76.114	22.06
	76.211	22.12
	76.247	22.25
	76.332	22.38
	76.358	22.5
	76.384	22.56
	76.452	22.69
	76.784	22.75
	76.816	22.88
	76.828	22.94
	77.023	23.06
	77.113	23.19
	77.763	23.31
	77.808	23.44
	77.852	23.56
	77.958	23.69
	78.328	23.75
	78.425	23.81
	78.523	23.88
	78.611	23.94
	78.756	24.06
	78.814	24.12
	78.901	24.19
	79.074	24.25
	79.171	24.31
	79.514	24.44
	79.706	24.5
	80.5	24.62
	80.563	24.75
	80.707	24.81
	81.143	24.88
	81.414	24.94
	81.468	25.06
	81.753	25.19
	81.872	25.25
	81.951	25.38
	82.011	25.5
	82.151	25.56
	82.238	25.69
	82.307	25.75
	82.455	25.81
	82.458	25.88
	82.645	26
	82.711	26.06
	82.739	26.12
	82.774	26.25
	82.899	26.31
	82.936	26.44
	83.105	26.56
	83.208	26.62
	83.253	26.69
	83.399	26.75
	83.518	26.88
	83.606	27
	83.748	27.12
	83.881	27.25
	83.901	27.38
	83.968	27.44
	84.022	27.5
	84.056	27.56
	84.18	27.69
	84.245	27.81
	84.337	27.94
	84.371	28
	84.567	28.06
	84.591	28.19
	84.617	28.25
	84.701	28.38
	84.795	28.44
	84.93	28.56
	84.935	28.62
	85.117	28.69
	85.336	28.75
	85.342	28.88
	85.366	28.94
	85.69	29.06
	85.759	29.12
	85.805	29.19
	85.831	29.25
	85.883	29.38
	85.914	29.5
	86.053	29.56
	86.077	29.69
	86.099	29.75
	86.139	29.88
	86.263	29.94
	86.423	30
	86.841	30.06
	86.846	30.19
	86.99	30.25
	87.015	30.31
	87.179	30.44
	87.248	30.56
	87.82	30.69
	88.232	30.81
	88.3	30.88
	88.321	31
	88.543	31.06
	88.545	31.19
	88.778	31.31
	88.971	31.44
	89.061	31.56
	89.172	31.62
	89.224	31.69
	89.34	31.81
	89.434	31.88
	89.484	32
	89.526	32.06
	89.679	32.19
	89.694	32.25
	89.849	32.38
	89.952	32.44
	89.967	32.5
	90	32.62
	90.021	32.69
	90.031	32.75
	90.066	32.88
	90.11	32.94
	90.129	33
	90.148	33.06
	90.287	33.19
	90.399	33.31
	90.449	33.38
	90.51	33.5
	90.778	33.56
	90.79	33.62
	90.849	33.75
	90.998	33.88
	91.052	33.94
	91.13	34.06
	91.414	34.12
	91.468	34.25
	91.477	34.38
	91.512	34.5
	91.537	34.56
	91.651	34.69
	91.744	34.81
	91.832	34.94
	92.273	35.06
	92.417	35.19
	92.716	35.25
	92.767	35.38
	92.955	35.44
	92.973	35.5
	93.142	35.56
	93.393	35.69
	93.485	35.81
	93.488	35.88
	93.645	36
	93.647	36.06
	93.745	36.19
	93.829	36.25
	93.848	36.38
	93.881	36.5
	94.059	36.56
	94.119	36.62
	94.278	36.69
	94.4	36.81
	94.617	36.88
	94.666	37
	94.726	37.12
	94.783	37.25
	94.944	37.31
	94.977	37.44
	95.01	37.56
	95.012	37.62
	95.252	37.75
	95.301	37.88
	95.44	38
	95.449	38.12
	95.5	38.19
	95.565	38.31
	95.576	38.44
	95.799	38.5
	95.878	38.62
	96.046	38.75
	96.233	38.81
	96.339	38.88
	96.355	38.94
	96.391	39.06
	96.725	39.19
	96.914	39.25
	96.998	39.38
	97.149	39.44
	97.239	39.5
	97.277	39.56
	97.292	39.69
	97.382	39.81
	97.491	39.94
	97.636	40
	97.651	40.06
	97.791	40.12
	97.887	40.19
	98.005	40.31
	98.043	40.38
	98.185	40.44
	98.192	40.56
	98.22	40.62
	98.251	40.69
	98.277	40.81
	98.313	40.88
	98.342	40.94
	98.467	41
	98.611	41.12
	98.699	41.19
	98.842	41.31
	98.856	41.38
	99.126	41.5
	99.137	41.56
	99.174	41.62
	99.384	41.69
	99.544	41.81
	99.72	41.94
	99.781	42.06
	99.802	42.19
	99.951	42.31
	99.952	42.44
	100.308	42.56
	100.566	42.69
	100.656	42.81
	100.688	42.94
	100.721	43.06
	100.787	43.12
	101.005	43.25
	101.039	43.31
	101.104	43.38
	101.166	43.5
	101.189	43.62
	101.479	43.69
	101.555	43.81
	101.888	43.88
	102.049	43.94
	102.071	44
	102.1	44.06
	102.125	44.19
	102.138	44.31
	102.17	44.38
	102.251	44.5
	102.301	44.62
	102.316	44.75
	102.496	44.88
	102.582	44.94
	102.685	45.06
	102.762	45.12
	102.805	45.19
	102.848	45.31
	102.86	45.44
	103.005	45.56
	103.031	45.62
	103.045	45.75
	103.273	45.88
	103.391	45.94
	103.487	46.06
	103.515	46.19
	103.535	46.25
	103.616	46.31
	103.668	46.38
	103.745	46.44
	103.808	46.5
	103.822	46.62
	103.918	46.69
	104.269	46.75
	104.277	46.81
	104.311	46.88
	104.443	47
	104.578	47.12
	104.603	47.25
	104.608	47.31
	104.706	47.38
	104.712	47.5
	104.762	47.56
	104.846	47.69
	105.121	47.81
	105.163	47.94
	105.2	48.06
	105.217	48.12
	105.561	48.19
	105.612	48.25
	105.641	48.31
	105.658	48.38
	105.673	48.44
	105.697	48.5
	105.922	48.62
	105.94	48.75
	106.277	48.88
	106.304	48.94
	106.643	49.06
	106.675	49.12
	106.828	49.25
	106.958	49.38
	107.029	49.44
	107.293	49.56
	107.321	49.69
	107.333	49.81
	107.386	49.94
	107.419	50.06
	107.431	50.12
	107.613	50.25
	107.659	50.31
	107.684	50.38
	107.708	50.5
	107.727	50.56
	108.007	50.69
	108.008	50.81
	108.009	50.88
	108.065	51
	108.12	51.12
	108.135	51.19
	108.209	51.31
	108.577	51.38
	108.603	51.44
	108.851	51.56
	108.864	51.62
	108.893	51.75
	108.911	51.81
	109.05	51.94
	109.142	52.06
	109.146	52.19
	109.288	52.31
	109.329	52.38
	109.333	52.44
	109.363	52.5
	109.412	52.56
	109.683	52.69
	109.734	52.75
	109.896	52.81
	110.034	52.94
	110.11	53
	110.262	53.06
	110.417	53.12
	110.57	53.19
	110.61	53.31
	110.629	53.38
	110.667	53.44
	110.744	53.56
	110.961	53.62
	111.045	53.75
	111.084	53.88
	111.126	54
	111.172	54.12
	111.36	54.19
	111.547	54.25
	111.966	54.31
	112.312	54.38
	112.501	54.44
	112.62	54.56
	112.755	54.62
	112.889	54.69
	112.907	54.75
	112.982	54.88
	113.072	54.94
	113.374	55.06
	113.592	55.19
	113.629	55.31
	113.629	55.44
	113.723	55.56
	113.768	55.69
	113.826	55.75
	114.227	55.81
	114.39	55.88
	114.524	56
	114.552	56.12
	114.606	56.25
	114.662	56.38
	114.967	56.5
	115.35	56.62
	115.557	56.69
	115.701	56.75
	115.76	56.81
	115.869	56.88
	115.922	56.94
	116.035	57.06
	116.232	57.12
	116.263	57.19
	116.263	57.31
	116.675	57.38
	116.848	57.44
	116.864	57.56
	117.179	57.69
	117.286	57.81
	117.525	57.94
	117.718	58.06
	117.755	58.19
	117.794	58.25
	117.875	58.31
	118.151	58.44
	118.407	58.56
	118.546	58.69
	118.778	58.75
	118.873	58.88
	118.968	59
	119.266	59.06
	119.316	59.19
	119.43	59.25
	119.577	59.31
	119.664	59.44
	119.721	59.56
	119.829	59.62
	119.922	59.75
	120.052	59.81
	120.089	59.88
	120.116	59.94
	120.214	60.06
	120.63	60.12
	120.686	60.25
	120.723	60.31
	120.95	60.38
	121.005	60.5
	121.146	60.62
	121.3	60.69
	121.39	60.81
	121.525	60.88
	121.61	61
	121.664	61.12
	121.774	61.25
	121.969	61.31
	121.975	61.38
	122.105	61.5
	122.208	61.56
	122.27	61.62
	122.303	61.69
	122.35	61.81
	122.512	61.94
	122.73	62
	122.746	62.06
	123.339	62.19
	123.37	62.31
	123.474	62.38
	123.591	62.44
	124.155	62.5
	124.17	62.56
	124.19	62.69
	124.209	62.75
	124.716	62.81
	124.805	62.88
	124.823	62.94
	125.159	63
	125.296	63.06
	125.546	63.19
	125.597	63.25
	125.679	63.31
	125.68	63.44
	125.756	63.56
	125.812	63.69
	125.899	63.75
	125.946	63.81
	126.031	63.94
	126.145	64
	126.31	64.06
	126.687	64.19
	126.701	64.25
	126.865	64.38
	126.896	64.44
	126.919	64.56
	126.988	64.69
	127.446	64.81
	127.674	64.94
	128.086	65.06
	128.275	65.12
	128.319	65.25
	128.329	65.38
	128.337	65.44
	128.358	65.5
	128.593	65.56
	128.606	65.62
	128.857	65.75
	128.986	65.81
	129.197	65.94
	129.31	66.06
	129.551	66.19
	129.831	66.25
	129.864	66.31
	129.924	66.44
	129.963	66.5
	129.994	66.62
	130.174	66.69
	130.254	66.75
	130.265	66.81
	130.443	66.88
	130.522	67
	130.563	67.12
	130.642	67.25
	130.743	67.38
	130.782	67.5
	130.831	67.56
	130.999	67.69
	131.311	67.81
	131.375	67.88
	131.406	67.94
	131.514	68
	131.635	68.12
	131.645	68.25
	131.694	68.31
	132.191	68.38
	132.403	68.44
	132.605	68.5
	132.837	68.56
	132.895	68.62
	133.522	68.69
	133.615	68.81
	133.648	68.88
	133.985	68.94
	133.993	69.06
	134.097	69.19
	134.1	69.31
	134.107	69.44
	134.241	69.56
	134.332	69.69
	134.405	69.75
	134.641	69.81
	134.698	69.88
	134.878	69.94
	134.98	70
	135.031	70.06
	135.24	70.12
	135.356	70.25
	135.608	70.38
	135.691	70.5
	136.219	70.56
	136.224	70.62
	136.299	70.69
	136.318	70.81
	136.331	70.88
	136.346	70.94
	136.416	71
	136.476	71.06
	136.729	71.19
	136.748	71.31
	136.812	71.38
	136.849	71.5
	136.916	71.56
	137.006	71.69
	137.019	71.81
	137.103	71.88
	137.167	72
	137.175	72.06
	137.306	72.19
	137.357	72.25
	137.423	72.31
	137.434	72.44
	137.915	72.56
	137.977	72.62
	137.992	72.75
	138.155	72.81
	138.341	72.94
	138.59	73
	138.727	73.06
	138.833	73.12
	138.872	73.19
	139.253	73.31
	139.268	73.38
	139.352	73.5
	139.619	73.62
	139.735	73.75
	139.741	73.81
	139.764	73.94
	139.804	74.06
	139.892	74.12
	140.081	74.19
	140.097	74.31
	140.146	74.38
	140.249	74.5
	140.423	74.62
	140.594	74.69
	140.682	74.81
	140.701	74.88
	140.749	74.94
	140.778	75.06
	140.841	75.12
	140.909	75.25
	140.976	75.31
	141.034	75.38
	141.062	75.5
	141.253	75.62
	141.269	75.69
	141.349	75.81
	141.352	75.88
	141.482	75.94
	141.517	76.06
	141.566	76.12
	141.621	76.25
	141.627	76.38
	141.655	76.44
	141.658	76.5
	141.766	76.56
	141.899	76.62
	141.941	76.69
	142.025	76.81
	142.209	76.94
	142.556	77.06
	142.669	77.19
	142.736	77.31
	142.742	77.38
	142.88	77.44
	142.962	77.5
	143.023	77.62
	143.079	77.69
	143.149	77.81
	143.21	77.88
	143.25	78
	143.273	78.06
	143.305	78.19
	143.38	78.25
	143.469	78.38
	143.82	78.5
	143.932	78.56
	143.989	78.69
	144.018	78.81
	144.151	78.94
	144.172	79
	144.227	79.06
	144.323	79.12
	144.388	79.25
	144.409	79.38
	144.492	79.44
	144.59	79.5
	144.669	79.56
	144.688	79.69
	144.762	79.75
	144.795	79.81
	144.895	79.88
	144.9	80
	145.299	80.06
	145.302	80.12
	145.445	80.25
	145.518	80.38
	145.563	80.44
	145.745	80.5
	145.914	80.56
	145.96	80.69
	146.007	80.75
	146.024	80.81
	146.133	80.88
	146.2	80.94
	146.325	81.06
	146.465	81.12
	146.699	81.25
	146.831	81.38
	146.881	81.44
	147.024	81.5
	147.127	81.56
	147.155	81.62
	147.417	81.75
	147.761	81.88
	147.845	82
	147.864	82.12
	147.904	82.25
	148.073	82.38
	148.101	82.44
	148.478	82.56
	148.512	82.62
	148.515	82.75
	148.624	82.88
	148.815	83
	148.941	83.12
	149.128	83.19
	149.155	83.31
	149.331	83.44
	149.684	83.5
	149.902	83.62
	149.904	83.75
	149.932	83.81
	149.951	83.94
	150.129	84
	150.273	84.12
	150.345	84.25
	150.663	84.38
	150.744	84.44
	151.379	84.5
	151.569	84.62
	151.729	84.69
	152.254	84.75
	152.291	84.88
	152.3	84.94
	152.406	85.06
	152.571	85.19
	152.575	85.25
	152.881	85.31
	153.248	85.38
	153.405	85.5
	153.67	85.62
	153.83	85.69
	154.026	85.75
	154.253	85.81
	154.912	85.88
	154.985	86
	155.012	86.06
	155.031	86.12
	155.034	86.25
	155.177	86.38
	155.189	86.44
	155.198	86.5
	155.205	86.56
	155.232	86.62
	155.24	86.75
	155.25	86.88
	155.309	87
	155.351	87.12
	155.523	87.25
	155.714	87.38
	155.718	87.5
	155.796	87.56
	156.03	87.69
	156.324	87.81
	156.612	87.94
	156.712	88
	156.873	88.06
	156.873	88.12
	156.875	88.25
	156.894	88.38
	156.917	88.5
	157.022	88.62
	157.03	88.69
	157.143	88.75
	157.31	88.88
	157.338	89
	157.48	89.06
	157.699	89.19
	157.727	89.25
	157.782	89.31
	157.899	89.44
	157.965	89.56
	158.258	89.69
	158.326	89.81
	158.329	89.94
	158.345	90
	158.462	90.06
	158.549	90.19
	158.566	90.31
	158.667	90.38
	158.777	90.5
	158.78	90.62
	158.784	90.69
	158.887	90.81
	158.921	90.94
	158.985	91
	159.029	91.12
	159.048	91.19
	159.05	91.31
	159.082	91.38
	159.362	91.5
	159.363	91.62
	159.527	91.69
	159.682	91.75
	159.693	91.81
	159.697	91.88
	159.717	91.94
	159.82	92
	160.022	92.12
	160.095	92.19
	160.132	92.31
	160.169	92.44
	160.185	92.56
	160.252	92.62
	160.384	92.75
	160.522	92.81
	160.601	92.88
	160.618	92.94
	160.751	93
	160.868	93.12
	160.913	93.25
	161.069	93.38
	161.09	93.44
	161.307	93.56
	161.41	93.69
	161.433	93.75
	161.472	93.88
	161.587	94
	161.755	94.06
	162.032	94.19
	162.05	94.31
	162.309	94.44
	162.349	94.5
	162.363	94.56
	162.687	94.69
	162.872	94.81
	162.988	94.94
	163.061	95.06
	163.079	95.12
	163.183	95.19
	163.285	95.25
	163.325	95.38
	163.379	95.5
	163.499	95.62
	163.582	95.69
	163.621	95.75
	163.689	95.88
	163.851	96
	163.922	96.12
	163.978	96.25
	164.14	96.38
	164.509	96.5
	164.528	96.62
	164.598	96.75
	164.607	96.88
	164.658	96.94
	164.679	97.06
	164.759	97.19
	164.823	97.31
	164.985	97.44
	165.021	97.56
	165.234	97.62
	165.249	97.75
	165.319	97.81
	165.538	97.94
	165.697	98.06
	165.778	98.19
	165.787	98.25
	165.888	98.38
	166.004	98.5
	166.006	98.56
	166.085	98.62
	166.101	98.69
	166.14	98.81
	166.169	98.94
	166.301	99.06
	166.338	99.12
	166.366	99.19
	166.389	99.31
	166.501	99.44
	166.621	99.56
	166.639	99.62
	166.661	99.75
	166.852	99.81
	166.907	99.94
	167.004	100
	167.078	100.06
	167.549	100.19
	167.556	100.31
	167.61	100.44
	167.776	100.56
	167.788	100.69
	168.009	100.75
	168.215	100.88
	168.229	101
	168.497	101.12
	168.548	101.25
	168.604	101.31
	168.619	101.44
	168.679	101.56
	168.687	101.62
	168.963	101.69
	168.98	101.75
	169.039	101.88
	169.044	102
	169.097	102.12
	169.239	102.25
	169.24	102.31
	169.292	102.38
	169.495	102.44
	169.614	102.5
	169.886	102.56
	169.961	102.69
	169.996	102.81
	170.169	102.88
	170.182	103
	170.207	103.12
	170.349	103.19
	170.373	103.25
	170.428	103.31
	170.658	103.38
	170.67	103.5
	170.803	103.62
	170.834	103.75
	171.073	103.81
	171.46	103.94
	171.545	104.06
	171.581	104.19
	171.591	104.31
	171.622	104.44
	171.743	104.56
	171.953	104.69
	172.038	104.81
	172.094	104.94
	172.255	105
	172.377	105.06
	172.402	105.19
	172.417	105.31
	172.433	105.38
	172.479	105.44
	172.511	105.56
	172.528	105.62
	172.65	105.75
	172.653	105.81
	172.707	105.88
	172.721	105.94
	172.938	106
	172.983	106.12
	172.993	106.19
	173.017	106.25
	173.047	106.38
	173.134	106.44
	173.401	106.5
	173.739	106.62
	173.785	106.75
	173.824	106.81
	173.83	106.94
	173.887	107
	174.003	107.06
	174.18	107.19
	174.191	107.25
	174.359	107.38
	174.447	107.5
	174.556	107.56
	174.613	107.69
	174.688	107.75
	174.713	107.81
	174.765	107.94
	174.899	108
	174.977	108.06
	175.006	108.19
	175.111	108.25
	175.183	108.31
	175.351	108.38
	175.46	108.44
	175.498	108.5
	175.518	108.62
	176.133	108.69
	176.434	108.75
	176.615	108.81
	176.736	108.88
	176.976	108.94
	177.722	109.06
	177.775	109.19
	178.078	109.31
	178.219	109.38
	178.305	109.44
	178.381	109.5
	178.553	109.56
	178.579	109.62
	178.584	109.75
	178.762	109.88
	178.781	109.94
	179.004	110.06
	179.016	110.19
	179.102	110.25
	179.105	110.38
	179.354	110.5
	179.37	110.56
	179.783	110.69
	179.796	110.75
	179.827	110.81
	179.884	110.88
	179.914	111
	179.956	111.12
	179.977	111.19
	180.119	111.25
	180.138	111.31
	180.196	111.38
	180.211	111.44
	180.249	111.56
	180.251	111.62
	180.368	111.75
	180.479	111.81
	180.549	111.88
	180.703	111.94
	180.874	112
	180.982	112.06
	180.982	112.12
	181.226	112.19
	181.232	112.31
	181.41	112.38
	181.449	112.44
	181.719	112.56
	181.765	112.62
	181.777	112.69
	181.98	112.75
	182.232	112.81
	182.282	112.88
	182.284	113
	182.357	113.12
	182.47	113.19
	182.594	113.25
	182.687	113.38
	182.698	113.44
	182.829	113.5
	183.088	113.62
	183.093	113.75
	183.233	113.81
	183.292	113.94
	183.468	114.06
	183.469	114.19
	183.483	114.25
	183.593	114.38
	183.658	114.5
	183.848	114.56
	183.864	114.62
	183.958	114.75
	184.16	114.81
	184.189	114.88
	184.352	115
	184.57	115.12
	184.592	115.19
	184.678	115.25
	184.72	115.31
	184.739	115.38
	184.832	115.5
	184.845	115.62
	184.848	115.75
	184.89	115.81
	184.9	115.88
	185.062	115.94
	185.195	116.06
	185.298	116.12
	185.373	116.25
	185.379	116.38
	185.38	116.5
	185.5	116.56
	185.536	116.62
	185.574	116.75
	185.607	116.81
	185.686	116.94
	185.71	117.06
	185.854	117.19
	185.92	117.25
	185.935	117.31
	186.32	117.44
	186.397	117.56
	186.418	117.69
	186.431	117.75
	186.46	117.88
	186.477	118
	186.565	118.06
	186.663	118.19
	186.68	118.31
	186.757	118.38
	186.82	118.5
	186.833	118.62
	186.84	118.69
	186.955	118.81
	187.041	118.94
	187.117	119
	187.128	119.12
	187.156	119.19
	187.489	119.31
	187.514	119.38
	187.53	119.5
	187.55	119.56
	187.608	119.69
	187.625	119.75
	187.626	119.88
	187.699	119.94
	187.742	120
	187.784	120.12
	187.952	120.25
	187.961	120.31
	187.982	120.44
	188.237	120.5
	188.353	120.62
	188.474	120.69
	188.664	120.81
	188.808	120.88
	188.853	120.94
	188.871	121
	188.899	121.06
	188.965	121.19
	189.071	121.31
	189.08	121.44
	189.281	121.5
	189.353	121.56
	189.374	121.62
	189.381	121.69
	189.387	121.75
	189.415	121.81
	189.424	121.94
	189.468	122
	189.583	122.06
	189.589	122.12
	189.612	122.19
	189.707	122.31
	189.803	122.44
	189.808	122.5
	189.888	122.56
	189.898	122.62
	190.128	122.75
	190.189	122.88
	190.469	123
	190.517	123.06
	190.677	123.12
	190.698	123.25
	190.736	123.31
	190.817	123.38
	191.142	123.44
	191.288	123.5
	191.472	123.56
	191.856	123.69
	191.914	123.75
	191.951	123.81
	191.984	123.88
	192.14	123.94
	192.322	124
	192.329	124.06
	192.437	124.19
	192.67	124.25
	192.776	124.38
	192.815	124.44
	192.902	124.5
	192.937	124.62
	193.253	124.69
	193.496	124.75
	193.613	124.88
	193.708	124.94
	193.795	125.06
	193.883	125.19
	193.919	125.25
	193.943	125.38
	193.995	125.5
	194.163	125.62
	194.226	125.75
	194.271	125.88
	194.378	125.94
	194.534	126
	194.655	126.12
	194.838	126.19
	194.983	126.31
	194.998	126.38
	195.165	126.44
	195.33	126.56
	195.703	126.69
	195.805	126.81
	195.84	126.94
	195.857	127.06
	195.985	127.19
	196.003	127.25
	196.234	127.31
	196.252	127.44
	196.276	127.5
	196.288	127.62
	196.464	127.69
	196.51	127.81
	196.559	127.88
	196.642	128
	196.694	128.06
	196.742	128.19
	196.76	128.31
	196.948	128.38
	196.999	128.5
	197.437	128.62
	197.566	128.75
	197.64	128.81
	197.753	128.94
	197.818	129.06
	197.946	129.19
	198.275	129.31
	198.345	129.38
	198.418	129.5
	198.444	129.62
	198.492	129.69
	198.764	129.81
	198.775	129.94
	198.96	130
	199.241	130.12
	199.385	130.19
	199.439	130.31
	199.681	130.44
	200.127	130.5
	200.572	130.56
	200.682	130.69
	200.685	130.81
	200.719	130.94
	200.726	131
	200.955	131.12
	200.975	131.19
	201.031	131.31
	201.081	131.44
	201.152	131.56
	201.283	131.69
	201.309	131.81
	201.329	131.88
	201.485	132
	201.691	132.06
	201.819	132.12
	201.863	132.25
	201.888	132.38
	202.019	132.5
	202.187	132.62
	202.252	132.75
	202.318	132.88
	202.48	133
	202.618	133.06
	202.686	133.12
	202.739	133.25
	202.851	133.38
	202.894	133.5
	202.978	133.56
	203.109	133.69
	203.243	133.75
	203.539	133.81
	203.633	133.88
	203.825	133.94
	203.895	134
	203.914	134.06
	203.936	134.19
	203.953	134.25
	203.973	134.31
	203.976	134.38
	204.028	134.44
	204.034	134.5
	204.467	134.62
	204.499	134.69
	204.515	134.81
	204.528	134.94
	204.622	135
	205.24	135.06
	205.254	135.12
	205.285	135.25
	205.616	135.38
	205.617	135.44
	206.03	135.56
	206.147	135.69
	206.147	135.81
	206.308	135.94
	206.435	136
	206.709	136.06
	206.734	136.19
	207.053	136.25
	207.253	136.38
	207.382	136.5
	207.495	136.56
	207.705	136.62
	207.996	136.69
	208.309	136.75
	208.572	136.88
	208.605	137
	208.635	137.06
	208.675	137.12
	208.734	137.19
	208.734	137.25
	208.745	137.38
	208.79	137.44
	209.004	137.5
	209.03	137.56
	209.118	137.69
	209.657	137.81
	209.844	137.88
	210.364	138
	210.435	138.12
	210.473	138.25
	210.531	138.38
	210.543	138.44
	210.565	138.5
	210.576	138.62
	210.833	138.69
	211.01	138.75
	211.195	138.88
	211.196	138.94
	211.211	139
	211.213	139.12
	211.348	139.25
	211.415	139.31
	211.506	139.44
	211.592	139.56
	211.868	139.69
	211.899	139.81
	211.978	139.94
	212.013	140.06
	212.069	140.12
	212.125	140.19
	212.133	140.25
	212.212	140.31
	212.367	140.44
	212.632	140.56
	212.647	140.69
	212.851	140.81
	212.98	140.94
	213.032	141
	213.098	141.12
	213.176	141.19
	213.231	141.25
	213.276	141.38
	213.394	141.5
	213.477	141.56
	213.554	141.62
	213.601	141.69
	213.826	141.81
	214.049	141.88
	214.52	142
	214.708	142.06
	214.738	142.19
	214.792	142.25
	214.966	142.38
	214.987	142.5
	215.003	142.56
	215.08	142.69
	215.108	142.81
	215.159	142.88
	215.244	143
	215.29	143.06
	215.477	143.12
	215.496	143.19
	215.546	143.25
	215.643	143.31
	215.767	143.44
	215.767	143.5
	215.916	143.62
	216.03	143.75
	216.06	143.88
	216.103	144
	216.168	144.06
	216.184	144.12
	216.294	144.19
	216.317	144.31
	216.327	144.38
	216.351	144.44
	216.44	144.5
	216.63	144.56
	216.698	144.69
	216.705	144.75
	216.795	144.81
	216.82	144.88
	216.836	144.94
	216.892	145.06
	216.984	145.12
	216.988	145.25
	217.06	145.38
	217.061	145.5
	217.275	145.62
	217.529	145.69
	217.541	145.81
	217.679	145.88
	217.766	145.94
	217.819	146
	217.878	146.06
	218.069	146.19
	218.103	146.25
	218.125	146.31
	218.361	146.38
	218.404	146.5
	218.41	146.56
	218.439	146.69
	218.569	146.81
	218.885	146.94
	218.965	147.06
	219.029	147.19
	219.135	147.25
	219.152	147.31
	219.349	147.38
	219.429	147.44
	219.462	147.56
	219.652	147.62
	219.689	147.69
	219.708	147.75
	219.784	147.81
	219.956	147.88
	220.064	148
	220.093	148.06
	220.165	148.19
	220.187	148.25
	220.397	148.38
	220.454	148.5
	220.456	148.56
	220.649	148.62
	220.663	148.75
	220.668	148.81
	220.693	148.94
	220.75	149.06
	220.802	149.12
	220.822	149.25
	220.927	149.38
	221.071	149.5
	221.102	149.62
	221.308	149.75
	221.441	149.81
	221.452	149.94
	221.607	150.06
	221.643	150.19
	221.897	150.31
	221.976	150.44
	222.164	150.56
	222.21	150.69
	222.217	150.81
	222.224	150.94
	222.226	151.06
	222.245	151.12
	222.403	151.19
	222.517	151.31
	222.531	151.44
	222.649	151.5
	222.76	151.62
	222.788	151.75
	222.902	151.88
	223.003	151.94
	223.066	152.06
	223.105	152.12
	223.252	152.19
	223.291	152.31
	223.382	152.38
	223.657	152.44
	223.777	152.56
	223.798	152.69
	223.802	152.75
	223.826	152.88
	223.882	153
	223.944	153.06
	224.147	153.12
	224.367	153.25
	224.482	153.31
	224.589	153.38
	224.756	153.5
	224.792	153.62
	224.856	153.75
	224.87	153.81
	225.164	153.94
	225.178	154
	225.273	154.12
	225.294	154.19
	225.373	154.31
	225.409	154.44
	225.423	154.5
	225.461	154.56
	225.536	154.69
	225.551	154.81
	225.572	154.94
	225.58	155
	225.589	155.12
	225.593	155.25
	225.616	155.31
	225.711	155.38
	225.713	155.44
	225.714	155.56
	225.726	155.69
	225.923	155.75
	225.989	155.88
	226.102	156
	226.184	156.06
	226.519	156.19
	226.601	156.25
	226.728	156.31
	227.022	156.38
	227.051	156.44
	227.28	156.56
	227.374	156.69
	227.453	156.81
	227.489	156.94
	227.579	157.06
	227.624	157.19
	227.796	157.31
	227.834	157.38
	227.89	157.5
	228.099	157.56
	228.358	157.69
	228.56	157.75
	228.734	157.81
	228.91	157.94
	228.969	158.06
	229.215	158.12
	229.255	158.19
	229.267	158.25
	229.315	158.31
	229.503	158.44
	229.659	158.5
	229.836	158.56
	229.855	158.62
	230.076	158.75
	230.434	158.88
	230.434	158.94
	230.476	159
	230.519	159.12
	230.567	159.25
	230.572	159.38
	230.638	159.44
	230.71	159.5
	230.788	159.56
	230.825	159.62
	230.839	159.75
	230.928	159.88
	230.981	160
	231.074	160.06
	231.16	160.19
	231.294	160.25
	231.385	160.31
	231.469	160.44
	231.497	160.5
	231.517	160.62
	231.522	160.75
	231.626	160.88
	231.846	160.94
	231.959	161
	231.968	161.06
	232.043	161.19
	232.073	161.25
	232.144	161.31
	232.155	161.44
	232.399	161.56
	232.429	161.62
	233.179	161.69
	233.249	161.75
	233.293	161.81
	233.349	161.88
	233.7	161.94
	233.752	162
	233.811	162.12
	233.922	162.19
	233.924	162.25
	233.966	162.38
	234.087	162.44
	234.103	162.5
	234.104	162.56
	234.27	162.69
	234.355	162.81
	234.413	162.88
	234.612	162.94
	234.678	163.06
	234.907	163.12
	234.916	163.25
	234.926	163.31
	235.046	163.38
	235.074	163.5
	235.141	163.62
	235.248	163.69
	235.324	163.75
	235.405	163.81
	235.491	163.94
	235.574	164.06
	235.735	164.19
	235.802	164.31
	235.884	164.44
	235.913	164.56
	235.954	164.69
	235.98	164.81
	236.318	164.94
	236.429	165.06
	236.512	165.12
	236.638	165.25
	236.752	165.31
	236.756	165.44
	236.912	165.56
	237.163	165.69
	237.319	165.75
	237.639	165.88
	237.652	165.94
	237.676	166
	237.883	166.12
	237.95	166.25
	238.058	166.31
	238.066	166.44
	238.112	166.5
	238.124	166.62
	238.158	166.75
	238.246	166.81
	238.487	166.88
	238.515	166.94
	238.815	167
	238.837	167.12
	238.842	167.19
	238.91	167.25
	239.005	167.31
	239.019	167.44
	239.03	167.5
	239.047	167.56
	239.062	167.62
	239.179	167.75
	239.341	167.88
	239.357	168
	239.388	168.06
	239.583	168.12
	239.704	168.25
	239.859	168.38
	239.916	168.5
	240.056	168.56
	240.062	168.62
	240.115	168.75
	240.224	168.88
	240.252	169
	240.331	169.12
	240.348	169.25
	240.38	169.38
	240.505	169.5
	240.65	169.62
	240.654	169.75
	240.799	169.88
	240.833	170
	240.932	170.06
	241.118	170.12
	241.193	170.25
	241.319	170.31
	241.596	170.38
	241.603	170.5
	241.627	170.62
	241.63	170.75
	241.814	170.81
	241.903	170.88
	241.951	170.94
	242.227	171
	242.266	171.12
	242.424	171.19
	242.512	171.31
	242.626	171.38
	242.88	171.44
	243.248	171.56
	243.481	171.62
	243.508	171.75
	243.99	171.88
	244.036	172
	244.089	172.06
	244.1	172.19
	244.236	172.31
	244.277	172.44
	244.359	172.56
	244.5	172.69
	244.523	172.81
	244.533	172.88
	244.571	172.94
	244.879	173
	244.961	173.12
	245.086	173.25
	245.096	173.31
	245.172	173.38
	245.188	173.5
	245.295	173.62
	245.446	173.69
	245.487	173.75
	245.747	173.88
	245.781	173.94
	245.796	174
	245.831	174.06
	245.967	174.19
	246.017	174.25
	246.04	174.31
	246.227	174.44
	246.401	174.5
	246.464	174.62
	246.473	174.75
	246.542	174.81
	246.566	174.88
	246.605	174.94
	246.628	175.06
	246.655	175.19
	246.706	175.31
	246.915	175.44
	246.978	175.5
	246.979	175.56
	246.992	175.69
	247.017	175.75
	247.093	175.81
	247.151	175.94
	247.216	176
	247.231	176.06
	247.246	176.12
	247.339	176.25
	247.432	176.38
	247.445	176.5
	247.468	176.62
	247.481	176.75
	247.519	176.81
	247.591	176.94
	247.602	177.06
	247.67	177.19
	247.678	177.31
	247.919	177.38
	247.946	177.44
	247.968	177.5
	248.077	177.62
	248.162	177.69
	248.165	177.75
	248.242	177.81
	248.289	177.88
	248.47	177.94
	248.644	178
	248.675	178.06
	248.807	178.19
	248.916	178.25
	249.068	178.38
	249.075	178.44
	249.137	178.5
	249.34	178.56
	249.373	178.69
	249.418	178.81
	249.569	178.88
	249.917	179
	249.983	179.12
	249.984	179.25
	250.055	179.31
	250.117	179.44
	250.555	179.56
	250.703	179.62
	250.843	179.69
	251.072	179.75
	251.137	179.81
	251.914	179.88
	251.996	179.94
	251.997	180.06
	252.011	180.19
	252.894	180.25
	252.973	180.38
	253.026	180.5
	253.091	180.62
	253.151	180.69
	253.216	180.75
	253.23	180.88
	253.24	180.94
	253.268	181.06
	253.288	181.19
	253.481	181.31
	253.596	181.44
	253.817	181.56
	253.832	181.69
	254.084	181.75
	254.155	181.88
	254.329	181.94
	254.331	182
	254.442	182.06
	254.475	182.12
	254.569	182.19
	254.595	182.31
	254.711	182.44
	254.742	182.5
	254.845	182.56
	254.892	182.62
	254.933	182.75
	254.935	182.81
	254.962	182.94
	254.967	183
	255.202	183.06
	255.222	183.12
	255.398	183.25
	255.704	183.38
	255.777	183.44
	255.975	183.5
	256.034	183.62
	256.069	183.75
	256.083	183.81
	256.351	183.88
	256.497	183.94
	256.622	184.06
	256.635	184.12
	256.638	184.19
	256.685	184.25
	256.732	184.31
	256.958	184.44
	256.978	184.5
	256.993	184.56
	257.009	184.62
	257.07	184.69
	257.105	184.75
	257.892	184.88
	257.953	185
	258.242	185.06
	258.424	185.19
	258.6	185.31
	258.628	185.44
	258.673	185.56
	258.689	185.62
	258.718	185.75
	258.759	185.81
	258.862	185.88
	258.971	185.94
	259.02	186
	259.074	186.12
	259.293	186.19
	259.339	186.25
	259.571	186.31
	259.598	186.44
	259.669	186.56
	259.967	186.69
	260.026	186.81
	260.086	186.94
	260.1	187.06
	260.255	187.19
	260.256	187.25
	260.315	187.38
	260.409	187.44
	260.425	187.5
	260.597	187.56
	260.663	187.69
	260.799	187.81
	261.051	187.88
	261.108	187.94
	261.153	188
	261.153	188.06
	261.158	188.19
	261.277	188.31
	261.278	188.44
	261.328	188.56
	261.77	188.62
[truncated: 6,529 more rows]
