# Supplementary material for: Molecular-level insights into the supramolecular gelation mechanism of urea derivative
Source: Nat Commun. 2025 Apr 22;16:3758. doi: 10.1038/s41467-025-59032-6 (PMC12015314; doi:10.1038/s41467-025-59032-6)
Supplement: Supplementary file 12 — Source Data [file 41467_2025_59032_MOESM12_ESM.zip › Source data/Source Data SupFig.11 Block-stacking model/SupFig11e 0.3vs0.7 0.001vs1.xlsx]

## Sheet: 0.3vs0.7 0.001vs1
	49.621	0.12
	49.793	0.25
	50.076	0.38
	50.392	0.5
	50.557	0.56
	50.634	0.69
	50.836	0.81
	50.852	0.94
	50.936	1.06
	51.07	1.12
	51.164	1.25
	51.773	1.38
	52.064	1.5
	52.262	1.62
	52.332	1.75
	52.54	1.88
	52.562	2
	52.62	2.12
	52.735	2.25
	52.919	2.31
	53.239	2.44
	53.241	2.5
	53.378	2.62
	53.482	2.75
	53.486	2.88
	53.496	3
	53.629	3.12
	53.644	3.25
	53.801	3.31
	53.813	3.44
	53.828	3.56
	53.832	3.62
	53.844	3.69
	54.012	3.81
	54.131	3.94
	54.172	4.06
	54.195	4.12
	54.269	4.25
	54.375	4.38
	54.512	4.5
	54.749	4.56
	54.894	4.69
	55.049	4.75
	55.105	4.88
	55.42	5
	55.476	5.06
	55.685	5.12
	55.784	5.25
	55.841	5.38
	55.991	5.44
	55.996	5.5
	56.205	5.56
	56.375	5.69
	56.425	5.81
	56.525	5.94
	56.637	6.06
	56.678	6.19
	56.687	6.25
	56.822	6.38
	56.853	6.5
	56.908	6.62
	56.976	6.75
	57.003	6.88
	57.105	6.94
	57.116	7.06
	57.134	7.19
	57.175	7.31
	57.25	7.38
	57.329	7.44
	57.402	7.56
	57.413	7.69
	57.446	7.75
	57.646	7.88
	57.69	8
	57.83	8.12
	57.983	8.25
	58.087	8.38
	58.142	8.5
	58.152	8.62
	58.163	8.75
	58.258	8.88
	58.261	9
	58.511	9.12
	58.543	9.19
	58.682	9.31
	58.802	9.44
	58.91	9.56
	58.986	9.69
	59.198	9.81
	59.347	9.94
	59.363	10
	59.661	10.12
	59.718	10.25
	59.798	10.38
	59.868	10.5
	59.915	10.62
	59.965	10.75
	60.038	10.88
	60.108	10.94
	60.161	11.06
	60.768	11.19
	60.779	11.25
	61.071	11.38
	61.16	11.5
	61.21	11.62
	61.266	11.75
	61.341	11.88
	61.613	11.94
	61.64	12.06
	61.679	12.19
	61.734	12.31
	61.871	12.44
	61.986	12.56
	61.987	12.62
	62.202	12.75
	62.226	12.88
	62.305	13
	62.386	13.12
	62.445	13.25
	62.491	13.31
	62.58	13.44
	62.62	13.56
	62.722	13.69
	62.742	13.75
	62.859	13.81
	63.219	13.94
	63.262	14.06
	63.339	14.19
	63.406	14.31
	63.413	14.44
	63.422	14.56
	63.727	14.69
	63.776	14.81
	63.809	14.94
	63.926	15.06
	64.092	15.12
	64.19	15.25
	64.235	15.31
	64.25	15.44
	64.497	15.5
	64.663	15.56
	64.694	15.69
	64.697	15.81
	64.716	15.88
	64.725	15.94
	64.745	16.06
	64.81	16.19
	64.836	16.25
	65.149	16.38
	65.205	16.44
	65.272	16.56
	65.312	16.69
	65.397	16.81
	65.609	16.94
	65.631	17.06
	65.786	17.19
	65.935	17.25
	66.162	17.38
	66.186	17.5
	66.278	17.62
	66.316	17.75
	66.401	17.88
	66.424	18
	66.443	18.12
	66.487	18.25
	66.529	18.31
	66.537	18.44
	66.611	18.5
	66.635	18.56
	66.708	18.69
	66.721	18.81
	66.767	18.94
	67.06	19.06
	67.172	19.19
	67.395	19.25
	67.578	19.38
	67.625	19.5
	67.706	19.62
	67.755	19.75
	67.972	19.81
	68.094	19.88
	68.252	20
	68.28	20.12
	68.652	20.25
	69.148	20.38
	69.43	20.44
	69.833	20.56
	69.996	20.69
	70.213	20.81
	70.421	20.94
	70.621	21
	71.107	21.12
	71.161	21.25
	71.251	21.38
	71.301	21.44
	71.735	21.56
	71.863	21.62
	71.929	21.75
	71.952	21.88
	71.977	22
	72.173	22.06
	72.195	22.19
	72.265	22.31
	72.305	22.44
	72.361	22.5
	72.708	22.56
	72.835	22.69
	72.997	22.81
	73.067	22.94
	73.085	23.06
	73.247	23.19
	73.254	23.25
	73.263	23.38
	73.723	23.5
	73.783	23.62
	73.842	23.75
	73.864	23.88
	74.129	24
	74.21	24.06
	74.247	24.19
	74.302	24.31
	74.388	24.44
	74.427	24.56
	75.106	24.69
	75.155	24.81
	75.359	24.88
	75.478	24.94
	75.518	25.06
	75.602	25.19
	75.628	25.31
	75.652	25.44
	75.709	25.56
	75.98	25.62
	76.007	25.75
	76.015	25.81
	76.146	25.94
	76.205	26.06
	76.639	26.19
	76.673	26.31
	76.706	26.44
	76.777	26.56
	77.024	26.62
	77.085	26.75
	77.154	26.88
	77.21	26.94
	77.297	27.06
	77.332	27.12
	77.379	27.25
	77.458	27.31
	77.507	27.44
	77.679	27.56
	77.766	27.62
	78.055	27.75
	78.094	27.88
	78.165	28
	78.408	28.06
	78.559	28.12
	78.589	28.25
	78.732	28.38
	78.827	28.44
	78.89	28.56
	78.938	28.69
	79.064	28.75
	79.151	28.88
	79.22	29
	79.353	29.06
	79.356	29.19
	79.509	29.31
	79.557	29.38
	79.577	29.5
	79.601	29.62
	79.668	29.69
	79.686	29.81
	79.771	29.94
	79.846	30
	79.875	30.06
	79.995	30.12
	80.092	30.25
	80.172	30.38
	80.301	30.5
	80.46	30.62
	80.488	30.75
	80.561	30.81
	80.615	30.94
	80.649	31
	80.773	31.12
	80.851	31.25
	80.961	31.38
	81.006	31.44
	81.24	31.5
	81.269	31.62
	81.298	31.75
	81.391	31.88
	81.477	31.94
	81.601	32.06
	81.605	32.12
	81.788	32.25
	82.007	32.31
	82.012	32.44
	82.036	32.5
	82.36	32.62
	82.429	32.69
	82.475	32.81
	82.499	32.94
	82.543	33.06
	82.569	33.19
	82.687	33.25
	82.707	33.38
	82.729	33.5
	82.766	33.62
	82.88	33.75
	83.025	33.81
	83.367	33.94
	83.371	34.06
	83.489	34.19
	83.51	34.25
	83.641	34.38
	83.694	34.5
	84.076	34.62
	84.324	34.75
	84.378	34.81
	84.394	34.94
	84.616	35
	84.619	35.12
	84.851	35.25
	85.025	35.38
	85.099	35.5
	85.189	35.62
	85.232	35.75
	85.349	35.88
	85.443	36
	85.492	36.12
	85.527	36.25
	85.667	36.38
	85.68	36.44
	85.821	36.56
	85.914	36.62
	85.928	36.75
	85.961	36.88
	85.981	36.94
	85.99	37
	86.025	37.12
	86.075	37.25
	86.093	37.31
	86.113	37.38
	86.238	37.5
	86.338	37.62
	86.373	37.75
	86.42	37.88
	86.606	37.94
	86.614	38.06
	86.659	38.19
	86.77	38.31
	86.811	38.38
	86.87	38.5
	87.13	38.62
	87.176	38.75
	87.183	38.88
	87.216	39
	87.239	39.06
	87.343	39.19
	87.429	39.31
	87.51	39.44
	87.914	39.56
	88.046	39.69
	88.295	39.81
	88.338	39.94
	88.496	40
	88.511	40.06
	88.632	40.19
	88.824	40.31
	88.89	40.44
	88.893	40.56
	89.014	40.69
	89.015	40.75
	89.098	40.88
	89.175	40.94
	89.193	41.06
	89.223	41.19
	89.401	41.31
	89.467	41.44
	89.642	41.5
	89.777	41.62
	90.018	41.75
	90.062	41.88
	90.115	42
	90.167	42.12
	90.295	42.19
	90.322	42.31
	90.349	42.44
	90.35	42.56
	90.542	42.69
	90.581	42.81
	90.697	42.94
	90.704	43.06
	90.742	43.19
	90.791	43.31
	90.799	43.44
	90.948	43.56
	91.005	43.69
	91.143	43.81
	91.284	43.88
	91.363	44
	91.376	44.12
	91.403	44.25
	91.635	44.38
	91.765	44.44
	91.824	44.56
	91.94	44.69
	92.009	44.81
	92.041	44.88
	92.052	45
	92.135	45.12
	92.234	45.25
	92.366	45.38
	92.379	45.44
	92.507	45.5
	92.603	45.62
	92.721	45.75
	92.755	45.81
	92.898	45.88
	92.904	46
	92.932	46.06
	92.958	46.12
	92.979	46.25
	93.019	46.31
	93.05	46.38
	93.2	46.5
	93.373	46.62
	93.479	46.75
	93.654	46.88
	93.669	46.94
	93.966	47.06
	93.978	47.12
	94.024	47.19
	94.312	47.31
	94.532	47.44
	94.747	47.56
	94.822	47.69
	94.847	47.81
	95.029	47.94
	95.031	48.06
	95.387	48.19
	95.619	48.31
	95.708	48.44
	95.74	48.56
	95.774	48.69
	95.84	48.81
	96.058	48.94
	96.089	49.06
	96.148	49.12
	96.205	49.25
	96.224	49.38
	96.466	49.44
	96.529	49.56
	96.779	49.62
	96.887	49.69
	96.903	49.75
	96.924	49.81
	96.94	49.94
	96.949	50.06
	96.967	50.12
	97.027	50.25
	97.067	50.38
	97.081	50.5
	97.228	50.62
	97.307	50.75
	97.4	50.88
	97.464	50.94
	97.497	51
	97.533	51.12
	97.542	51.25
	97.642	51.38
	97.662	51.44
	97.672	51.56
	97.838	51.69
	97.924	51.75
	98.01	51.88
	98.042	52
	98.061	52.06
	98.161	52.19
	98.224	52.25
	98.309	52.38
	98.379	52.5
	98.399	52.62
	98.518	52.75
	98.957	52.88
	98.967	52.94
	99.006	53
	99.154	53.12
	99.304	53.25
	99.335	53.38
	99.342	53.44
	99.489	53.5
	99.496	53.62
	99.552	53.75
	99.635	53.88
	99.936	54
	99.991	54.12
	100.039	54.25
	100.061	54.31
	100.473	54.38
	100.534	54.44
	100.569	54.56
	100.59	54.62
	100.608	54.69
	100.636	54.81
	100.862	54.94
	100.879	55.06
	101.186	55.19
	101.21	55.31
	101.515	55.44
	101.541	55.5
	101.679	55.62
	101.809	55.75
	101.88	55.88
	102.144	56
	102.172	56.12
	102.185	56.25
	102.242	56.38
	102.278	56.5
	102.292	56.56
	102.459	56.69
	102.504	56.75
	102.532	56.81
	102.558	56.94
	102.579	57
	102.888	57.12
	102.889	57.25
	102.889	57.31
	102.952	57.44
	103.007	57.56
	103.022	57.62
	103.102	57.75
	103.501	57.88
	103.529	57.94
	103.8	58.06
	103.815	58.12
	103.853	58.25
	103.878	58.38
	104.072	58.5
	104.206	58.62
	104.21	58.75
	104.409	58.88
	104.454	58.94
	104.458	59
	104.493	59.06
	104.558	59.19
	104.882	59.31
	104.951	59.44
	105.129	59.5
	105.28	59.62
	105.357	59.75
	105.524	59.88
	105.694	59.94
	105.898	60
	105.952	60.12
	105.976	60.19
	106.018	60.25
	106.103	60.38
	106.345	60.5
	106.437	60.62
	106.481	60.75
	106.528	60.88
	106.574	61
	106.743	61.12
	106.896	61.19
	107.231	61.25
	107.539	61.31
	107.686	61.44
	107.762	61.56
	107.856	61.69
	107.95	61.81
	107.964	61.88
	108.015	62
	108.082	62.06
	108.346	62.19
	108.537	62.31
	108.563	62.44
	108.563	62.56
	108.646	62.69
	108.686	62.81
	108.733	62.94
	109.014	63.06
	109.128	63.19
	109.206	63.31
	109.222	63.44
	109.254	63.56
	109.291	63.69
	109.52	63.81
	109.808	63.94
	109.946	64
	110.056	64.06
	110.102	64.19
	110.188	64.25
	110.23	64.31
	110.311	64.44
	110.448	64.5
	110.468	64.56
	110.468	64.69
	110.73	64.75
	110.852	64.88
	110.86	65
	111.032	65.12
	111.1	65.25
	111.268	65.38
	111.397	65.5
	111.419	65.62
	111.438	65.75
	111.479	65.88
	111.605	66
	111.754	66.12
	111.847	66.25
	112.002	66.31
	112.066	66.44
	112.136	66.56
	112.38	66.69
	112.426	66.81
	112.511	66.88
	112.622	66.94
	112.685	67.06
	112.727	67.19
	112.815	67.31
	112.899	67.44
	113.03	67.5
	113.07	67.56
	113.1	67.62
	113.236	67.75
	113.743	67.88
	113.806	68
	113.851	68.06
	114.104	68.19
	114.172	68.31
	114.372	68.44
	114.571	68.5
	114.672	68.62
	114.846	68.69
	114.973	68.81
	115.054	68.94
	115.237	69.06
	115.481	69.12
	115.489	69.25
	115.633	69.38
	115.736	69.5
	115.791	69.56
	115.82	69.62
	115.853	69.75
	115.967	69.88
	116.097	70
	116.106	70.06
	116.403	70.19
	116.424	70.31
	116.487	70.38
	116.561	70.44
	116.843	70.5
	116.852	70.56
	116.864	70.69
	116.874	70.75
	117.17	70.88
	117.218	71
	117.228	71.06
	117.383	71.19
	117.452	71.31
	117.588	71.44
	117.622	71.56
	117.67	71.62
	117.671	71.75
	117.733	71.88
	117.779	72
	117.843	72.06
	117.88	72.19
	117.942	72.31
	118.046	72.44
	118.169	72.5
	118.443	72.62
	118.454	72.69
	118.588	72.81
	118.611	72.94
	118.631	73.06
	118.701	73.19
	119.108	73.31
	119.285	73.44
	119.574	73.56
	119.721	73.62
	119.755	73.75
	119.763	73.88
	119.77	73.94
	119.784	74
	119.949	74.12
	119.959	74.25
	120.135	74.38
	120.251	74.44
	120.443	74.56
	120.556	74.69
	120.775	74.81
	121.029	74.88
	121.06	75
	121.109	75.12
	121.144	75.19
	121.175	75.31
	121.355	75.38
	121.426	75.5
	121.435	75.56
	121.577	75.69
	121.635	75.81
	121.672	75.94
	121.743	76.06
	121.823	76.19
	121.855	76.31
	121.888	76.44
	122	76.56
	122.208	76.69
	122.262	76.81
	122.285	76.94
	122.364	77
	122.441	77.12
	122.447	77.25
	122.476	77.31
	122.782	77.38
	122.923	77.44
	123.07	77.56
	123.225	77.69
	123.267	77.75
	123.706	77.81
	123.772	77.94
	123.794	78
	124.057	78.12
	124.063	78.25
	124.147	78.38
	124.149	78.5
	124.155	78.62
	124.289	78.75
	124.371	78.88
	124.453	78.94
	124.714	79
	124.778	79.12
	124.977	79.19
	125.106	79.31
	125.151	79.38
	125.337	79.44
	125.452	79.56
	125.705	79.69
	125.78	79.81
	126.308	79.94
	126.312	80
	126.374	80.12
	126.393	80.25
	126.408	80.38
	126.423	80.5
	126.499	80.62
	126.573	80.69
	126.826	80.81
	126.847	80.94
	126.911	81
	126.947	81.12
	127.021	81.25
	127.12	81.38
	127.134	81.5
	127.218	81.62
	127.289	81.75
	127.299	81.81
	127.459	81.94
	127.522	82
	127.604	82.06
	127.616	82.19
	128.151	82.31
	128.218	82.38
	128.235	82.5
	128.416	82.56
	128.584	82.69
	128.787	82.75
	128.9	82.88
	128.987	82.94
	129.022	83
	129.403	83.12
	129.418	83.19
	129.502	83.31
	129.795	83.44
	129.923	83.56
	129.93	83.69
	129.957	83.81
	130.009	83.94
	130.104	84
	130.309	84.12
	130.328	84.25
	130.381	84.31
	130.493	84.44
	130.681	84.56
	130.852	84.62
	130.933	84.75
	130.951	84.81
	130.995	84.88
	131.024	85
	131.081	85.06
	131.137	85.19
	131.204	85.25
	131.262	85.31
	131.287	85.44
	131.459	85.56
	131.473	85.62
	131.546	85.75
	131.549	85.88
	131.69	85.94
	131.733	86.06
	131.792	86.12
	131.858	86.25
	131.865	86.38
	131.903	86.44
	131.906	86.56
	132.026	86.62
	132.172	86.69
	132.214	86.75
	132.298	86.88
	132.482	87
	132.799	87.12
	132.913	87.25
	132.986	87.38
	132.993	87.5
	133.144	87.62
	133.234	87.69
	133.309	87.81
	133.384	87.88
	133.477	88
	133.568	88.06
	133.622	88.19
	133.649	88.25
	133.689	88.38
	133.772	88.5
	133.861	88.62
	134.177	88.75
	134.279	88.88
	134.33	89
	134.36	89.12
	134.507	89.25
	134.53	89.31
	134.591	89.38
	134.712	89.44
	134.784	89.56
	134.807	89.69
	134.901	89.81
	135.01	89.88
	135.099	90
	135.118	90.12
	135.193	90.25
	135.222	90.31
	135.312	90.44
	135.316	90.56
	135.606	90.62
	135.608	90.69
	135.708	90.81
	135.752	90.94
	135.787	91
	135.929	91.06
	136.06	91.12
	136.101	91.25
	136.142	91.31
	136.156	91.38
	136.252	91.5
	136.319	91.56
	136.444	91.69
	136.567	91.81
	136.8	91.94
	136.949	92.06
	136.999	92.12
	137.16	92.19
	137.307	92.25
	137.342	92.31
	137.637	92.44
	138.079	92.56
	138.174	92.69
	138.196	92.81
	138.243	92.94
	138.412	93.06
	138.436	93.19
	138.813	93.31
	138.847	93.44
	138.851	93.56
	138.948	93.69
	139.122	93.81
	139.235	93.94
	139.423	94
	139.447	94.12
	139.623	94.25
	139.976	94.31
	140.194	94.44
	140.196	94.56
	140.226	94.69
	140.25	94.81
	140.447	94.94
	140.591	95.06
	140.671	95.19
	141.021	95.31
	141.101	95.38
	141.673	95.5
	141.844	95.62
	141.988	95.69
	142.461	95.75
	142.494	95.88
	142.5	96
	142.574	96.12
	142.703	96.25
	142.705	96.38
	142.876	96.44
	143.08	96.56
	143.15	96.69
	143.268	96.81
	143.368	96.88
	143.49	96.94
	143.633	97.06
	144.127	97.12
	144.176	97.25
	144.2	97.38
	144.216	97.44
	144.219	97.56
	144.333	97.69
	144.343	97.81
	144.352	97.88
	144.358	98
	144.385	98.06
	144.394	98.19
	144.407	98.31
	144.486	98.44
	144.537	98.56
	144.726	98.69
	144.917	98.81
	144.921	98.94
	144.999	99
	145.233	99.12
	145.592	99.25
	145.91	99.38
	146.02	99.44
	146.197	99.56
	146.197	99.69
	146.198	99.81
	146.217	99.94
	146.238	100.06
	146.343	100.19
	146.354	100.31
	146.504	100.44
	146.722	100.56
	146.758	100.69
	146.926	100.75
	147.184	100.88
	147.212	100.94
	147.268	101.06
	147.385	101.19
	147.456	101.31
	147.75	101.44
	147.818	101.56
	147.82	101.69
	147.837	101.75
	147.953	101.88
	148.04	102
	148.056	102.12
	148.148	102.19
	148.248	102.31
	148.251	102.44
	148.256	102.5
	148.35	102.62
	148.381	102.75
	148.445	102.81
	148.489	102.94
	148.513	103.06
	148.515	103.19
	148.55	103.31
	148.857	103.44
	148.859	103.56
	149.059	103.62
	149.249	103.69
	149.26	103.75
	149.265	103.88
	149.285	104
	149.376	104.12
	149.556	104.25
	149.629	104.38
	149.661	104.5
	149.69	104.62
	149.702	104.75
	149.769	104.88
	149.9	105
	150.024	105.06
	150.103	105.12
	150.121	105.25
	150.254	105.38
	150.359	105.5
	150.396	105.62
	150.538	105.75
	150.558	105.81
	150.774	105.94
	150.868	106.06
	150.888	106.19
	150.924	106.31
	151.027	106.44
	151.18	106.5
	151.432	106.62
	151.45	106.75
	151.709	106.88
	151.753	106.94
	151.767	107
	152.123	107.12
	152.309	107.25
	152.448	107.38
	152.552	107.5
	152.578	107.56
	152.728	107.62
	152.875	107.69
	152.929	107.81
	152.988	107.94
	153.12	108.06
	153.212	108.12
	153.255	108.25
	153.33	108.38
	153.507	108.5
	153.586	108.62
	153.653	108.75
	153.869	108.88
	154.311	109
	154.331	109.12
	154.407	109.25
	154.418	109.38
	154.478	109.44
	154.504	109.56
	154.611	109.69
	154.695	109.81
	154.891	109.94
	154.934	110.06
	155.164	110.12
	155.179	110.25
	155.249	110.38
	155.468	110.5
	155.642	110.62
	155.73	110.75
	155.738	110.88
	155.81	111
	155.893	111.12
	155.894	111.25
	155.967	111.31
	155.982	111.44
	156.015	111.56
	156.039	111.69
	156.171	111.81
	156.211	111.88
	156.245	111.94
	156.276	112.06
	156.425	112.19
	156.585	112.31
	156.609	112.38
	156.637	112.5
	156.885	112.56
	156.951	112.69
	157.081	112.75
	157.17	112.81
	157.694	112.94
	157.702	113.06
	157.774	113.19
	157.996	113.31
	158.011	113.44
	158.281	113.56
	158.532	113.69
	158.549	113.81
	158.847	113.94
	158.91	114.06
	158.981	114.19
	158.996	114.31
	159.051	114.44
	159.058	114.5
	159.334	114.56
	159.35	114.62
	159.399	114.75
	159.403	114.88
	159.444	115
	159.564	115.12
	159.565	115.19
	159.612	115.25
	159.798	115.38
	159.908	115.44
	160.157	115.56
	160.22	115.69
	160.253	115.81
	160.399	115.88
	160.41	116
	160.432	116.12
	160.541	116.19
	160.559	116.25
	160.601	116.38
	160.788	116.5
	160.798	116.62
	160.918	116.75
	160.949	116.88
	161.241	116.94
	161.714	117.06
	161.83	117.19
	161.882	117.31
	161.896	117.44
	161.943	117.56
	162.098	117.69
	162.368	117.81
	162.478	117.94
	162.55	118.06
	162.791	118.12
	162.948	118.19
	162.985	118.31
	163.006	118.44
	163.025	118.5
	163.085	118.62
	163.12	118.75
	163.14	118.88
	163.262	119
	163.265	119.06
	163.326	119.12
	163.342	119.19
	163.558	119.25
	163.604	119.38
	163.612	119.44
	163.637	119.56
	163.667	119.69
	163.736	119.81
	163.976	119.88
	164.281	120
	164.322	120.12
	164.361	120.19
	164.368	120.31
	164.42	120.38
	164.526	120.5
	164.673	120.62
	164.682	120.75
	164.835	120.88
	164.907	121
	165.006	121.06
	165.063	121.19
	165.138	121.25
	165.162	121.31
	165.209	121.44
	165.316	121.5
	165.378	121.62
	165.398	121.75
	165.472	121.88
	165.516	121.94
	165.6	122
	165.66	122.06
	165.681	122.12
	165.693	122.25
	166.077	122.31
	166.266	122.38
	166.379	122.5
	166.446	122.56
	166.579	122.62
	166.995	122.75
	167.03	122.88
	167.182	123
	167.276	123.12
	167.329	123.25
	167.377	123.38
	167.511	123.44
	167.531	123.5
	167.536	123.62
	167.714	123.75
	167.733	123.81
	167.934	123.94
	167.946	124.06
	168.041	124.19
	168.044	124.31
	168.319	124.44
	168.336	124.56
	168.872	124.69
	168.886	124.81
	168.917	124.88
	168.974	124.94
	169.005	125.06
	169.044	125.19
	169.062	125.25
	169.183	125.31
	169.198	125.38
	169.248	125.44
	169.26	125.5
	169.292	125.62
	169.294	125.69
	169.4	125.81
	169.511	125.94
	169.581	126
	169.769	126.06
	169.978	126.12
	170.11	126.19
	170.111	126.25
	170.382	126.38
	170.388	126.5
	170.586	126.62
	170.635	126.75
	170.972	126.88
	171.023	126.94
	171.037	127.06
	171.239	127.19
	171.492	127.25
	171.541	127.31
	171.543	127.44
	171.617	127.56
	171.719	127.62
	171.831	127.69
	171.899	127.81
	171.907	127.94
	172.016	128.06
	172.253	128.19
	172.258	128.31
	172.388	128.38
	172.442	128.5
	172.618	128.62
	172.619	128.75
	172.632	128.81
	172.731	128.94
	172.79	129.06
	172.98	129.12
	172.996	129.19
	173.079	129.31
	173.231	129.44
	173.253	129.56
	173.375	129.69
	173.539	129.81
	173.555	129.94
	173.62	130
	173.651	130.12
	173.667	130.19
	173.743	130.31
	173.753	130.44
	173.756	130.56
	173.786	130.69
	173.793	130.75
	173.901	130.88
	174.01	131
	174.087	131.12
	174.148	131.25
	174.155	131.38
	174.156	131.5
	174.276	131.62
	174.309	131.75
	174.338	131.88
	174.363	132
	174.424	132.12
	174.444	132.25
	174.562	132.38
	174.616	132.44
	174.627	132.56
	174.916	132.69
	174.974	132.81
	174.988	132.94
	174.997	133
	175.017	133.12
	175.029	133.25
	175.094	133.31
	175.166	133.44
	175.18	133.56
	175.243	133.62
	175.3	133.75
	175.313	133.88
	175.318	134
	175.406	134.12
	175.474	134.25
	175.533	134.38
	175.542	134.5
	175.566	134.56
	175.848	134.69
	175.869	134.75
	175.882	134.88
	175.901	134.94
	175.959	135.06
	175.976	135.12
	175.977	135.25
	176.056	135.31
	176.102	135.44
	176.149	135.56
	176.302	135.69
	176.312	135.81
	176.334	135.94
	176.615	136
	176.731	136.12
	176.852	136.19
	177.042	136.31
	177.186	136.38
	177.231	136.44
	177.249	136.56
	177.275	136.69
	177.341	136.81
	177.447	136.94
	177.455	137.06
	177.637	137.12
	177.703	137.25
	177.724	137.38
	177.731	137.44
	177.737	137.5
	177.768	137.62
	177.777	137.75
	177.821	137.81
	177.936	137.94
	177.941	138.06
	177.964	138.12
	178.06	138.25
	178.155	138.38
	178.161	138.44
	178.241	138.5
	178.25	138.56
	178.506	138.69
	178.581	138.81
	178.922	138.94
	178.976	139.06
	179.136	139.12
	179.157	139.25
	179.198	139.38
	179.28	139.44
	179.605	139.56
	179.711	139.62
	179.878	139.69
	180.263	139.81
	180.316	139.88
	180.35	140
	180.377	140.06
	180.505	140.12
	180.654	140.19
	180.66	140.25
	180.757	140.38
	180.951	140.44
	181.047	140.56
	181.083	140.69
	181.154	140.75
	181.182	140.88
	181.435	141
	181.651	141.12
	181.755	141.25
	181.85	141.38
	181.926	141.5
	182.003	141.62
	182.048	141.69
	182.078	141.81
	182.137	141.94
	182.326	142.06
	182.407	142.19
	182.471	142.31
	182.591	142.44
	182.767	142.5
	182.918	142.62
	183.122	142.75
	183.282	142.88
	183.299	142.94
	183.466	143
	183.652	143.12
	184.107	143.25
	184.219	143.38
	184.254	143.5
	184.273	143.62
	184.449	143.75
	184.47	143.81
	184.758	143.94
	184.781	144.06
	184.804	144.19
	184.815	144.31
	184.952	144.44
	184.985	144.56
	185.023	144.69
	185.105	144.81
	185.163	144.94
	185.212	145.06
	185.228	145.19
	185.416	145.31
	185.461	145.44
	185.844	145.56
	185.945	145.69
	185.989	145.81
	186.077	145.94
	186.123	146.06
	186.197	146.19
	186.407	146.31
	186.446	146.44
	186.482	146.56
	186.494	146.69
	186.511	146.75
	186.611	146.88
	186.615	147
	186.689	147.06
	186.802	147.19
	186.88	147.31
	186.907	147.44
	187.048	147.56
	187.309	147.62
	187.606	147.75
	187.696	147.88
	187.698	148
	187.721	148.12
	187.726	148.25
	187.893	148.38
	187.905	148.44
	187.938	148.56
	187.966	148.69
	188.008	148.81
	188.099	148.94
	188.123	149.06
	188.143	149.12
	188.298	149.25
	188.505	149.31
	188.632	149.38
	188.677	149.5
	188.704	149.62
	188.835	149.75
	189.02	149.88
	189.092	150
	189.17	150.12
	189.368	150.25
	189.537	150.31
	189.62	150.38
	189.685	150.5
	189.834	150.62
	189.887	150.75
	189.999	150.81
	190.188	150.94
	190.362	151.06
	190.757	151.12
	190.881	151.25
	191.116	151.31
	191.202	151.44
	191.219	151.5
	191.237	151.62
	191.249	151.75
	191.263	151.88
	191.265	151.94
	191.304	152
	191.309	152.06
	191.663	152.19
	191.686	152.25
	191.701	152.38
	191.712	152.5
	191.796	152.62
	192.345	152.69
	192.359	152.75
	192.39	152.88
	192.721	153
	192.722	153.06
	193.053	153.19
	193.127	153.31
	193.127	153.44
	193.244	153.56
	193.339	153.62
	193.529	153.69
	193.546	153.81
	193.767	153.88
	193.901	154
	193.987	154.12
	194.062	154.19
	194.202	154.25
	194.414	154.31
	194.642	154.38
	194.834	154.5
	194.855	154.62
	194.88	154.69
	194.909	154.75
	194.953	154.88
	194.954	155
	194.962	155.12
	195.003	155.19
	195.217	155.25
	195.243	155.38
	195.323	155.5
	195.764	155.62
	195.917	155.69
	196.385	155.81
	196.442	155.94
	196.472	156.06
	196.525	156.19
	196.538	156.25
	196.565	156.38
	196.579	156.5
	196.864	156.56
	197.061	156.62
	197.247	156.75
	197.247	156.81
	197.262	156.88
	197.264	157
	197.399	157.12
	197.488	157.19
	197.599	157.31
	197.705	157.44
	198.049	157.56
	198.084	157.69
	198.163	157.81
	198.197	157.94
	198.244	158
	198.289	158.12
	198.296	158.19
	198.375	158.25
	198.514	158.38
	198.753	158.5
	198.767	158.62
	198.929	158.75
	199.023	158.88
	199.061	158.94
	199.114	159.06
	199.184	159.19
	199.239	159.31
	199.295	159.44
	199.443	159.56
	199.526	159.62
	199.589	159.69
	199.631	159.75
	199.856	159.88
	200.079	160
	200.55	160.12
	200.738	160.25
	200.766	160.38
	200.814	160.5
	200.971	160.62
	200.991	160.75
	201.009	160.88
	201.106	161
	201.141	161.12
	201.205	161.19
	201.311	161.31
	201.379	161.44
	201.629	161.5
	201.657	161.56
	201.735	161.69
	201.887	161.81
	202.042	161.94
	202.043	162
	202.191	162.12
	202.338	162.25
	202.371	162.38
	202.421	162.5
	202.493	162.56
	202.511	162.62
	202.638	162.69
	202.66	162.81
	202.67	162.94
	202.694	163.06
	202.794	163.19
	203.008	163.25
	203.096	163.38
	203.106	163.44
	203.226	163.5
	203.251	163.56
	203.267	163.69
	203.323	163.81
	203.415	163.88
	203.418	164
	203.512	164.12
	203.512	164.25
	203.855	164.38
	204.362	164.5
	204.385	164.62
	204.661	164.75
	204.807	164.81
	204.894	164.88
	204.992	165
	205.311	165.12
	205.367	165.19
	205.407	165.25
	205.878	165.38
	205.963	165.5
	205.974	165.56
	206.036	165.69
	206.26	165.81
	206.801	165.94
	206.947	166.06
	207.102	166.19
	207.333	166.31
	207.372	166.38
	207.803	166.5
	208.022	166.62
	208.082	166.75
	208.463	166.88
	208.55	166.94
	208.584	167
	208.689	167.06
	208.925	167.19
	209.043	167.31
	209.07	167.44
	209.148	167.56
	209.174	167.62
	209.404	167.75
	209.461	167.88
	209.463	167.94
	209.64	168
	209.654	168.12
	209.658	168.25
	209.681	168.38
	209.738	168.5
	209.789	168.56
	209.809	168.69
	209.925	168.81
	210.084	168.94
	210.121	169.06
	210.396	169.19
	210.572	169.31
	210.586	169.44
	210.775	169.56
	210.815	169.69
	211.069	169.81
	211.141	169.94
	211.312	170.06
	211.354	170.19
	211.361	170.31
	211.367	170.44
	211.37	170.56
	211.391	170.69
	211.549	170.75
	211.662	170.88
	211.677	171
	211.783	171.06
	211.883	171.19
	211.915	171.31
	212.054	171.44
	212.177	171.56
	212.254	171.69
	212.302	171.75
	212.504	171.81
	212.553	171.94
	212.682	172.06
	213.026	172.12
	213.16	172.25
	213.183	172.38
	213.187	172.44
	213.213	172.56
	213.27	172.69
	213.34	172.81
	213.568	172.88
	213.82	173
	213.949	173.06
	214.086	173.12
	214.324	173.25
	214.374	173.38
	214.454	173.5
	214.471	173.56
	214.875	173.69
	214.894	173.81
	215.038	173.94
	215.067	174
	215.165	174.12
	215.205	174.25
	215.219	174.38
	215.253	174.5
	215.321	174.62
	215.34	174.75
	215.368	174.88
	215.381	175
	215.396	175.12
	215.4	175.25
	215.425	175.31
	215.529	175.44
	215.532	175.56
	215.532	175.69
	215.546	175.81
	215.762	175.94
	215.835	176.06
	215.973	176.19
	216.055	176.25
	216.39	176.38
	216.48	176.5
	216.597	176.62
	216.89	176.69
	216.923	176.81
	217.172	176.94
	217.275	177.06
	217.347	177.19
	217.386	177.31
	217.477	177.44
	217.521	177.56
	217.677	177.69
	217.709	177.81
	217.752	177.94
	217.929	178
	218.128	178.12
	218.3	178.19
	218.459	178.31
	218.605	178.44
	218.659	178.56
	218.906	178.69
	218.946	178.81
	218.958	178.94
	219.016	179.06
	219.241	179.19
	219.429	179.25
	219.641	179.31
	219.664	179.38
	219.907	179.5
	220.265	179.62
	220.265	179.75
	220.302	179.81
	220.342	179.94
	220.389	180.06
	220.395	180.19
	220.454	180.31
	220.512	180.38
	220.575	180.44
	220.611	180.5
	220.626	180.62
	220.725	180.75
	220.789	180.88
	220.917	180.94
	221.035	181.06
	221.203	181.12
	221.333	181.25
	221.472	181.38
	221.518	181.5
	221.544	181.62
	221.55	181.75
	221.633	181.88
	221.809	181.94
	221.9	182
	221.906	182.12
	221.967	182.25
	221.991	182.31
	222.056	182.44
	222.065	182.56
	222.243	182.69
	222.27	182.81
	223.019	182.88
	223.083	182.94
	223.127	183
	223.189	183.06
	223.629	183.12
	223.693	183.25
	223.767	183.38
	223.878	183.44
	223.879	183.56
	223.922	183.69
	224.03	183.75
	224.045	183.81
	224.046	183.88
	224.235	184
	224.346	184.12
	224.412	184.25
	224.639	184.38
	224.727	184.5
	225.012	184.62
	225.024	184.75
	225.039	184.81
	225.21	184.94
	225.25	185.06
	225.342	185.19
	225.475	185.25
	225.559	185.38
	225.649	185.5
	225.743	185.62
	225.845	185.75
	226.06	185.88
	226.14	186
	226.23	186.12
	226.259	186.25
	226.296	186.38
	226.325	186.5
	226.663	186.62
	226.796	186.75
	226.888	186.88
	227.014	187
	227.14	187.12
	227.144	187.25
	227.272	187.38
	227.5	187.5
	227.642	187.62
	227.882	187.75
	227.892	187.81
	227.91	187.94
	228.048	188.06
	228.103	188.19
	228.184	188.31
	228.188	188.44
	228.215	188.5
	228.222	188.62
	228.24	188.75
	228.294	188.81
	228.443	188.88
	228.46	188.94
	228.645	189.06
	228.657	189.19
	228.66	189.25
	228.703	189.31
	228.765	189.38
	228.774	189.5
	228.783	189.56
	228.795	189.62
	228.806	189.69
	228.902	189.81
	229.023	189.94
	229.035	190.06
	229.059	190.12
	229.194	190.19
	229.278	190.31
	229.394	190.44
	229.44	190.56
	229.568	190.62
	229.574	190.75
	229.622	190.88
	229.711	191
	229.739	191.12
	229.825	191.25
	229.844	191.38
	229.876	191.5
	229.99	191.62
	230.135	191.75
	230.139	191.88
	230.284	192
	230.315	192.12
	230.405	192.19
	230.609	192.25
	230.685	192.38
	230.835	192.5
	231.168	192.62
	231.176	192.75
	231.203	192.88
	231.206	193
	231.39	193.06
	231.479	193.12
	231.519	193.19
	231.767	193.31
	231.802	193.44
	231.944	193.5
	232.023	193.62
	232.137	193.69
	232.363	193.75
	232.69	193.88
	232.898	194
	232.924	194.12
	233.407	194.25
	233.457	194.38
	233.516	194.44
	233.528	194.56
	233.664	194.69
	233.705	194.81
	233.796	194.94
	233.953	195.06
	233.981	195.19
	233.993	195.25
	234.039	195.31
	234.416	195.38
	234.516	195.5
	234.687	195.62
	234.701	195.75
	234.805	195.88
	234.828	196
	234.945	196.12
	235.13	196.25
	235.176	196.31
	235.464	196.44
	235.506	196.56
	235.522	196.69
	235.567	196.75
	235.702	196.88
	235.752	197
	235.776	197.06
	235.983	197.19
	236.195	197.25
	236.272	197.38
	236.284	197.5
	236.376	197.56
	236.413	197.69
	236.479	197.81
	236.521	197.94
	236.576	198.06
	236.663	198.19
	237.05	198.31
	237.176	198.38
	237.178	198.44
	237.209	198.56
	237.267	198.62
	237.444	198.75
	237.559	198.88
	237.665	198.94
	237.689	199
	237.713	199.06
	237.848	199.19
	237.972	199.31
	237.988	199.44
	238.016	199.56
	238.03	199.69
	238.073	199.75
	238.162	199.88
	238.175	200
	238.268	200.12
	238.277	200.25
	238.566	200.31
	238.604	200.44
	238.636	200.5
	238.793	200.62
	238.893	200.69
	238.896	200.75
	238.973	200.81
	239.025	200.88
	239.221	200.94
	239.409	201.06
	239.443	201.12
	239.586	201.25
	239.714	201.31
	239.88	201.44
	239.888	201.56
	239.955	201.69
	240.2	201.81
	240.239	201.94
	240.294	202.06
	240.501	202.19
	240.888	202.31
	240.954	202.44
	240.954	202.56
	241.011	202.69
	241.057	202.81
	241.336	202.94
	241.43	203.06
	241.514	203.19
	241.652	203.31
	241.684	203.44
	242.043	203.56
	242.084	203.62
	242.085	203.75
	242.091	203.88
	242.533	203.94
	242.573	204.06
	242.619	204.19
	242.678	204.31
	242.732	204.38
	242.791	204.5
	242.803	204.62
	242.813	204.69
	242.841	204.81
	242.859	204.94
	243.052	205.06
	243.167	205.19
	243.388	205.31
	243.402	205.44
	243.634	205.5
	243.693	205.62
	243.851	205.69
	243.853	205.81
	243.952	205.88
	243.98	205.94
	244.065	206
	244.089	206.12
	244.194	206.25
	244.222	206.38
	244.315	206.44
	244.353	206.5
	244.39	206.62
	244.391	206.69
	244.422	206.81
	244.427	206.88
	244.661	206.94
	244.681	207.06
	244.88	207.19
	245.224	207.31
	245.306	207.44
	245.529	207.5
	245.587	207.62
	245.623	207.75
	245.635	207.81
	245.903	207.94
	246.033	208.06
	246.158	208.19
	246.168	208.25
	246.17	208.38
	246.202	208.44
	246.228	208.5
	246.354	208.62
	246.368	208.69
	246.382	208.81
	246.394	208.94
	246.427	209.06
	246.446	209.12
	246.87	209.25
	246.906	209.38
	247.061	209.5
	247.168	209.62
	247.285	209.75
	247.308	209.88
	247.353	210
	247.37	210.06
	247.402	210.19
	247.443	210.25
	247.555	210.31
	247.674	210.44
	247.72	210.56
	247.769	210.69
	247.968	210.75
	248.002	210.81
	248.176	210.88
	248.199	211
	248.264	211.12
	248.537	211.25
	248.595	211.38
	248.651	211.5
	248.664	211.62
	248.818	211.75
	248.82	211.88
	248.879	212
	248.982	212.06
	248.998	212.12
	249.171	212.19
	249.236	212.31
	249.36	212.44
	249.589	212.5
	249.641	212.62
	249.686	212.69
	249.686	212.75
	249.69	212.88
	249.81	213
	249.811	213.12
	249.857	213.25
	250.197	213.31
[truncated: 7,165 more rows]
