# Supplementary material for: Molecular-level insights into the supramolecular gelation mechanism of urea derivative
Source: Nat Commun. 2025 Apr 22;16:3758. doi: 10.1038/s41467-025-59032-6 (PMC12015314; doi:10.1038/s41467-025-59032-6)
Supplement: Supplementary file 12 — Source Data [file 41467_2025_59032_MOESM12_ESM.zip › Source data/Source Data SupFig.11 Block-stacking model/SupFig11f 0.1vs0.9 0.001vs1.xlsx]

## Sheet: 0.1vs0.9 0.001vs1
	49.621	0.12
	49.793	0.25
	50.076	0.38
	50.392	0.5
	50.557	0.56
	50.634	0.69
	50.836	0.81
	50.852	0.94
	50.936	1.06
	51.07	1.12
	51.164	1.25
	51.773	1.38
	52.064	1.5
	52.262	1.62
	52.332	1.75
	52.54	1.88
	52.562	2
	52.62	2.12
	52.735	2.25
	52.919	2.38
	53.239	2.5
	53.241	2.56
	53.395	2.69
	53.513	2.81
	53.519	2.94
	53.529	3.06
	53.682	3.19
	53.697	3.31
	53.853	3.44
	53.867	3.56
	53.883	3.69
	53.888	3.75
	53.904	3.88
	54.135	4
	54.266	4.12
	54.311	4.25
	54.337	4.31
	54.419	4.44
	54.536	4.56
	54.673	4.69
	54.889	4.75
	55.019	4.88
	55.159	5
	55.203	5.12
	55.519	5.25
	55.574	5.38
	55.783	5.5
	55.891	5.62
	55.954	5.75
	56.104	5.81
	56.109	5.94
	56.333	6.06
	56.532	6.19
	56.586	6.31
	56.678	6.44
	56.782	6.56
	56.82	6.69
	56.828	6.75
	56.943	6.88
	56.968	7
	57.023	7.12
	57.09	7.25
	57.117	7.38
	57.22	7.5
	57.23	7.62
	57.247	7.75
	57.288	7.88
	57.357	7.94
	57.436	8.06
	57.497	8.19
	57.508	8.31
	57.538	8.44
	57.738	8.56
	57.782	8.69
	57.922	8.81
	58.062	8.94
	58.158	9.06
	58.208	9.19
	58.216	9.31
	58.226	9.44
	58.305	9.56
	58.308	9.69
	58.516	9.81
	58.542	9.88
	58.647	10
	58.757	10.12
	58.864	10.25
	58.948	10.38
	59.181	10.5
	59.344	10.62
	59.361	10.75
	59.659	10.88
	59.716	11
	59.795	11.12
	59.873	11.25
	59.924	11.38
	59.98	11.5
	60.059	11.62
	60.137	11.69
	60.19	11.81
	60.797	11.94
	60.808	12
	61.1	12.12
	61.18	12.25
	61.23	12.38
	61.292	12.5
	61.374	12.62
	61.673	12.75
	61.7	12.88
	61.739	13
	61.794	13.12
	61.919	13.25
	62.034	13.38
	62.034	13.5
	62.214	13.62
	62.237	13.75
	62.317	13.88
	62.412	14
	62.482	14.12
	62.536	14.25
	62.643	14.38
	62.692	14.5
	62.803	14.62
	62.824	14.75
	62.93	14.81
	63.257	14.94
	63.3	15.06
	63.4	15.19
	63.481	15.31
	63.489	15.44
	63.498	15.56
	63.834	15.69
	63.888	15.81
	63.924	15.94
	64.067	16.06
	64.233	16.12
	64.322	16.25
	64.368	16.38
	64.382	16.5
	64.609	16.56
	64.775	16.69
	64.801	16.81
	64.803	16.94
	64.827	17
	64.836	17.06
	64.858	17.19
	64.923	17.31
	64.949	17.44
	65.293	17.56
	65.35	17.62
	65.423	17.75
	65.459	17.88
	65.53	18
	65.707	18.12
	65.726	18.25
	65.869	18.38
	65.993	18.44
	66.182	18.56
	66.202	18.69
	66.279	18.81
	66.31	18.94
	66.389	19.06
	66.411	19.19
	66.431	19.31
	66.474	19.44
	66.525	19.5
	66.534	19.62
	66.63	19.75
	66.66	19.81
	66.747	19.94
	66.763	20.06
	66.819	20.19
	67.145	20.31
	67.245	20.44
	67.468	20.5
	67.651	20.62
	67.689	20.75
	67.754	20.88
	67.793	21
	67.945	21.12
	68.034	21.25
	68.131	21.38
	68.148	21.5
	68.377	21.62
	68.683	21.75
	68.835	21.88
	69.07	22
	69.189	22.12
	69.362	22.25
	69.529	22.38
	69.709	22.5
	70.106	22.62
	70.15	22.75
	70.218	22.88
	70.253	22.94
	70.52	23.06
	70.627	23.19
	70.682	23.31
	70.7	23.44
	70.722	23.56
	70.918	23.69
	70.941	23.81
	71.017	23.94
	71.06	24.06
	71.116	24.19
	71.432	24.25
	71.559	24.38
	71.721	24.5
	71.791	24.62
	71.81	24.75
	72.006	24.88
	72.014	24.94
	72.024	25.06
	72.484	25.19
	72.538	25.31
	72.586	25.44
	72.607	25.56
	72.848	25.69
	72.921	25.81
	72.954	25.94
	72.995	26.06
	73.052	26.19
	73.075	26.31
	73.508	26.44
	73.547	26.56
	73.731	26.69
	73.838	26.75
	73.878	26.88
	73.963	27
	73.991	27.12
	74.017	27.25
	74.074	27.38
	74.322	27.5
	74.347	27.62
	74.355	27.75
	74.475	27.88
	74.53	28
	74.93	28.12
	74.962	28.25
	74.99	28.38
	75.056	28.5
	75.283	28.56
	75.335	28.69
	75.393	28.81
	75.444	28.94
	75.511	29.06
	75.54	29.19
	75.584	29.31
	75.662	29.44
	75.707	29.56
	75.863	29.69
	75.959	29.81
	76.277	29.94
	76.315	30.06
	76.387	30.19
	76.586	30.31
	76.722	30.44
	76.749	30.56
	76.891	30.69
	76.987	30.81
	77.05	30.94
	77.098	31.06
	77.213	31.12
	77.292	31.25
	77.354	31.38
	77.476	31.5
	77.478	31.62
	77.646	31.75
	77.699	31.81
	77.719	31.94
	77.747	32.06
	77.835	32.19
	77.853	32.31
	77.938	32.44
	78.007	32.56
	78.036	32.62
	78.167	32.69
	78.274	32.81
	78.362	32.94
	78.52	33.06
	78.665	33.19
	78.687	33.31
	78.748	33.44
	78.802	33.56
	78.836	33.69
	78.96	33.81
	79.031	33.94
	79.131	34.06
	79.172	34.12
	79.385	34.19
	79.409	34.31
	79.436	34.44
	79.513	34.56
	79.592	34.62
	79.716	34.75
	79.72	34.88
	79.888	35
	80.108	35.12
	80.113	35.25
	80.137	35.31
	80.461	35.44
	80.53	35.56
	80.581	35.69
	80.604	35.81
	80.651	35.94
	80.683	36.06
	80.836	36.19
	80.863	36.31
	80.888	36.44
	80.932	36.56
	81.069	36.69
	81.229	36.75
	81.605	36.88
	81.61	37
	81.754	37.12
	81.78	37.19
	81.943	37.31
	82.003	37.44
	82.433	37.56
	82.742	37.69
	82.82	37.81
	82.841	37.94
	83.126	38
	83.129	38.12
	83.428	38.25
	83.675	38.38
	83.777	38.5
	83.919	38.62
	83.987	38.75
	84.132	38.88
	84.236	39
	84.291	39.12
	84.338	39.25
	84.492	39.38
	84.508	39.5
	84.702	39.62
	84.83	39.75
	84.854	39.88
	84.914	40
	84.95	40.12
	84.963	40.25
	85.007	40.38
	85.057	40.5
	85.075	40.62
	85.097	40.69
	85.275	40.81
	85.387	40.94
	85.438	41.06
	85.505	41.19
	85.773	41.31
	85.784	41.44
	85.832	41.56
	85.954	41.69
	85.998	41.75
	86.057	41.88
	86.317	42
	86.367	42.12
	86.375	42.25
	86.405	42.38
	86.426	42.44
	86.523	42.56
	86.602	42.69
	86.676	42.81
	87.08	42.94
	87.202	43.06
	87.432	43.19
	87.475	43.31
	87.662	43.38
	87.681	43.5
	87.85	43.62
	88.128	43.75
	88.231	43.88
	88.234	44
	88.409	44.12
	88.411	44.19
	88.53	44.31
	88.631	44.38
	88.65	44.5
	88.68	44.62
	88.858	44.75
	88.924	44.88
	89.099	45
	89.234	45.12
	89.431	45.25
	89.475	45.38
	89.529	45.5
	89.575	45.62
	89.692	45.75
	89.715	45.88
	89.739	46
	89.74	46.12
	89.915	46.25
	89.95	46.38
	90.077	46.5
	90.084	46.62
	90.13	46.75
	90.189	46.88
	90.198	47
	90.36	47.12
	90.423	47.25
	90.591	47.38
	90.76	47.5
	90.847	47.62
	90.857	47.75
	90.882	47.88
	91.133	48
	91.275	48.06
	91.338	48.19
	91.464	48.31
	91.539	48.44
	91.566	48.56
	91.575	48.69
	91.64	48.81
	91.718	48.94
	91.822	49.06
	91.832	49.12
	91.932	49.25
	92.001	49.38
	92.101	49.5
	92.132	49.62
	92.262	49.75
	92.268	49.88
	92.29	49.94
	92.311	50.06
	92.33	50.19
	92.364	50.25
	92.392	50.31
	92.529	50.44
	92.685	50.56
	92.782	50.69
	92.913	50.81
	92.925	50.94
	93.153	51.06
	93.162	51.19
	93.197	51.31
	93.374	51.44
	93.521	51.56
	93.697	51.69
	93.764	51.81
	93.785	51.94
	93.921	52.06
	93.923	52.19
	94.22	52.31
	94.413	52.44
	94.494	52.56
	94.524	52.69
	94.554	52.81
	94.614	52.94
	94.832	53.06
	94.866	53.19
	94.931	53.25
	94.993	53.38
	95.013	53.5
	95.255	53.62
	95.319	53.75
	95.549	53.88
	95.657	54
	95.674	54.12
	95.693	54.19
	95.707	54.31
	95.715	54.44
	95.731	54.5
	95.781	54.62
	95.815	54.75
	95.828	54.88
	95.963	55
	96.035	55.12
	96.12	55.25
	96.184	55.38
	96.217	55.5
	96.253	55.62
	96.263	55.75
	96.371	55.88
	96.39	55.94
	96.399	56.06
	96.552	56.19
	96.63	56.31
	96.702	56.44
	96.731	56.56
	96.747	56.62
	96.816	56.75
	96.86	56.81
	96.923	56.94
	96.976	57.06
	96.987	57.19
	97.061	57.31
	97.331	57.44
	97.337	57.56
	97.363	57.69
	97.462	57.81
	97.584	57.94
	97.607	58.06
	97.612	58.19
	97.719	58.25
	97.725	58.38
	97.775	58.5
	97.852	58.62
	98.107	58.75
	98.152	58.88
	98.192	59
	98.211	59.12
	98.506	59.25
	98.549	59.38
	98.574	59.5
	98.589	59.62
	98.602	59.75
	98.622	59.88
	98.799	60
	98.812	60.12
	99.053	60.25
	99.072	60.38
	99.306	60.5
	99.328	60.62
	99.443	60.75
	99.562	60.88
	99.618	61
	99.826	61.12
	99.849	61.25
	99.86	61.38
	99.913	61.5
	99.941	61.62
	99.953	61.75
	100.12	61.88
	100.161	62
	100.183	62.12
	100.203	62.25
	100.219	62.38
	100.456	62.5
	100.457	62.62
	100.458	62.75
	100.505	62.88
	100.559	63
	100.574	63.12
	100.648	63.25
	101.016	63.38
	101.044	63.44
	101.292	63.56
	101.305	63.69
	101.336	63.81
	101.355	63.94
	101.505	64.06
	101.605	64.19
	101.609	64.31
	101.775	64.44
	101.823	64.56
	101.828	64.69
	101.863	64.81
	101.917	64.94
	102.187	65.06
	102.239	65.19
	102.387	65.25
	102.503	65.38
	102.568	65.5
	102.697	65.62
	102.81	65.75
	102.942	65.88
	102.979	66
	102.996	66.12
	103.031	66.25
	103.096	66.38
	103.263	66.5
	103.328	66.62
	103.358	66.75
	103.393	66.88
	103.431	67
	103.585	67.12
	103.753	67.25
	104.089	67.31
	104.341	67.44
	104.461	67.56
	104.536	67.69
	104.631	67.81
	104.735	67.94
	104.747	68.06
	104.792	68.19
	104.846	68.31
	105.038	68.44
	105.177	68.56
	105.201	68.69
	105.201	68.81
	105.264	68.94
	105.294	69.06
	105.332	69.19
	105.588	69.31
	105.691	69.44
	105.777	69.56
	105.794	69.69
	105.833	69.81
	105.877	69.94
	106.152	70.06
	106.497	70.19
	106.662	70.25
	106.822	70.38
	106.894	70.5
	107.003	70.62
	107.048	70.75
	107.135	70.88
	107.283	70.94
	107.303	71.06
	107.303	71.19
	107.525	71.31
	107.619	71.44
	107.626	71.56
	107.784	71.69
	107.852	71.81
	108.02	71.94
	108.125	72.06
	108.145	72.19
	108.165	72.31
	108.205	72.44
	108.359	72.56
	108.558	72.69
	108.669	72.81
	108.838	72.94
	108.908	73.06
	108.985	73.19
	109.229	73.31
	109.268	73.44
	109.353	73.56
	109.463	73.69
	109.526	73.81
	109.572	73.94
	109.653	74.06
	109.725	74.19
	109.818	74.31
	109.844	74.44
	109.863	74.56
	109.941	74.69
	110.267	74.81
	110.31	74.94
	110.342	75.06
	110.531	75.19
	110.577	75.31
	110.694	75.44
	110.82	75.56
	110.894	75.69
	111.016	75.75
	111.1	75.88
	111.149	76
	111.271	76.12
	111.515	76.19
	111.522	76.31
	111.684	76.44
	111.787	76.56
	111.829	76.62
	111.851	76.75
	111.878	76.88
	111.973	77
	112.082	77.12
	112.088	77.25
	112.336	77.38
	112.351	77.5
	112.4	77.56
	112.462	77.62
	112.723	77.69
	112.732	77.81
	112.743	77.94
	112.755	78
	113.077	78.12
	113.129	78.25
	113.141	78.38
	113.309	78.5
	113.373	78.62
	113.488	78.75
	113.52	78.88
	113.567	79
	113.568	79.12
	113.625	79.25
	113.671	79.38
	113.735	79.5
	113.766	79.62
	113.827	79.75
	113.931	79.88
	114.066	79.94
	114.34	80.06
	114.35	80.12
	114.473	80.25
	114.494	80.38
	114.513	80.5
	114.564	80.62
	114.87	80.75
	115.015	80.88
	115.278	81
	115.398	81.06
	115.426	81.19
	115.433	81.31
	115.438	81.44
	115.452	81.56
	115.589	81.69
	115.598	81.81
	115.757	81.94
	115.863	82
	116.055	82.12
	116.168	82.25
	116.369	82.38
	116.623	82.44
	116.653	82.56
	116.702	82.69
	116.734	82.81
	116.76	82.94
	116.884	83
	116.934	83.12
	116.941	83.19
	117.06	83.31
	117.113	83.44
	117.143	83.56
	117.203	83.69
	117.27	83.81
	117.299	83.94
	117.335	84.06
	117.457	84.19
	117.665	84.31
	117.723	84.44
	117.748	84.56
	117.827	84.62
	117.904	84.75
	117.911	84.88
	117.94	85
	118.271	85.06
	118.412	85.19
	118.547	85.31
	118.702	85.44
	118.744	85.5
	119.11	85.62
	119.165	85.75
	119.184	85.88
	119.38	86
	119.386	86.12
	119.462	86.25
	119.464	86.38
	119.468	86.5
	119.561	86.62
	119.624	86.75
	119.676	86.88
	119.833	86.94
	119.872	87.06
	119.991	87.19
	120.06	87.31
	120.09	87.44
	120.202	87.56
	120.271	87.69
	120.439	87.81
	120.493	87.94
	120.899	88.06
	120.903	88.12
	120.965	88.25
	120.983	88.38
	120.996	88.5
	121.01	88.62
	121.073	88.75
	121.134	88.88
	121.364	89
	121.381	89.12
	121.445	89.25
	121.485	89.38
	121.559	89.5
	121.649	89.62
	121.66	89.75
	121.731	89.88
	121.784	90
	121.792	90.12
	121.912	90.25
	121.955	90.38
	122.006	90.5
	122.014	90.62
	122.415	90.75
	122.471	90.81
	122.486	90.94
	122.622	91.06
	122.75	91.19
	122.937	91.25
	123.05	91.38
	123.129	91.44
	123.161	91.56
	123.455	91.69
	123.466	91.81
	123.536	91.94
	123.803	92.06
	123.931	92.19
	123.938	92.31
	123.965	92.44
	124.016	92.56
	124.131	92.69
	124.404	92.81
	124.43	92.94
	124.501	93.06
	124.65	93.19
	124.901	93.31
	125.129	93.38
	125.246	93.5
	125.269	93.62
	125.327	93.69
	125.364	93.81
	125.433	93.88
	125.501	94
	125.585	94.12
	125.657	94.25
	125.689	94.38
	125.88	94.5
	125.897	94.56
	125.997	94.69
	126.002	94.81
	126.174	94.88
	126.217	95
	126.27	95.06
	126.33	95.19
	126.337	95.31
	126.371	95.44
	126.374	95.56
	126.483	95.69
	126.615	95.81
	126.658	95.94
	126.742	96.06
	126.909	96.19
	127.227	96.31
	127.34	96.44
	127.407	96.56
	127.413	96.69
	127.539	96.81
	127.614	96.94
	127.671	97.06
	127.722	97.12
	127.786	97.25
	127.847	97.38
	127.884	97.5
	127.905	97.62
	127.935	97.75
	127.993	97.88
	128.054	98
	128.317	98.12
	128.411	98.25
	128.454	98.38
	128.476	98.5
	128.586	98.62
	128.603	98.75
	128.65	98.88
	128.73	99
	128.789	99.12
	128.808	99.25
	128.876	99.38
	128.956	99.5
	129.021	99.62
	129.036	99.75
	129.097	99.88
	129.124	100
	129.206	100.12
	129.209	100.25
	129.5	100.38
	129.501	100.5
	129.585	100.62
	129.619	100.75
	129.643	100.88
	129.749	100.94
	129.857	101
	129.886	101.12
	129.916	101.19
	129.927	101.31
	129.996	101.44
	130.043	101.56
	130.131	101.69
	130.229	101.81
	130.416	101.94
	130.535	102.06
	130.575	102.19
	130.704	102.25
	130.806	102.38
	130.834	102.44
	131.071	102.56
	131.38	102.69
	131.447	102.81
	131.462	102.94
	131.49	103.06
	131.592	103.19
	131.608	103.31
	131.872	103.44
	131.903	103.56
	131.906	103.69
	132.028	103.81
	132.241	103.94
	132.382	104.06
	132.57	104.12
	132.594	104.25
	132.77	104.38
	133.088	104.5
	133.284	104.62
	133.286	104.75
	133.319	104.88
	133.341	105
	133.519	105.12
	133.663	105.25
	133.742	105.38
	134.092	105.5
	134.173	105.62
	134.808	105.75
	135.022	105.88
	135.201	105.94
	135.792	106
	135.825	106.12
	135.833	106.25
	135.925	106.38
	136.09	106.5
	136.094	106.62
	136.401	106.69
	136.768	106.81
	136.873	106.94
	137.049	107.06
	137.183	107.12
	137.346	107.25
	137.536	107.38
	138.195	107.5
	138.257	107.62
	138.285	107.75
	138.303	107.81
	138.306	107.94
	138.497	108.06
	138.515	108.19
	138.53	108.25
	138.538	108.38
	138.569	108.5
	138.58	108.62
	138.595	108.75
	138.683	108.88
	138.741	109
	138.951	109.12
	139.125	109.25
	139.128	109.38
	139.207	109.5
	139.467	109.62
	139.79	109.75
	140.078	109.88
	140.179	109.94
	140.326	110.06
	140.326	110.19
	140.327	110.31
	140.343	110.44
	140.364	110.56
	140.46	110.69
	140.468	110.81
	140.591	110.94
	140.788	111.06
	140.824	111.19
	140.992	111.31
	141.277	111.44
	141.31	111.56
	141.384	111.69
	141.54	111.81
	141.619	111.94
	141.913	112.06
	141.98	112.19
	141.983	112.31
	141.999	112.38
	142.116	112.5
	142.203	112.62
	142.219	112.75
	142.31	112.81
	142.41	112.94
	142.414	113.06
	142.419	113.12
	142.542	113.25
	142.58	113.38
	142.65	113.5
	142.694	113.62
	142.715	113.75
	142.717	113.88
	142.749	114
	143.029	114.12
	143.03	114.25
	143.169	114.31
	143.3	114.44
	143.308	114.5
	143.311	114.62
	143.326	114.75
	143.394	114.88
	143.541	115
	143.594	115.12
	143.62	115.25
	143.648	115.38
	143.661	115.5
	143.729	115.62
	143.874	115.75
	144.013	115.81
	144.1	115.94
	144.12	116.06
	144.268	116.19
	144.373	116.31
	144.418	116.44
	144.573	116.56
	144.595	116.69
	144.836	116.81
	144.939	116.94
	144.959	117.06
	144.994	117.19
	145.088	117.31
	145.242	117.44
	145.493	117.56
	145.513	117.69
	145.798	117.81
	145.838	117.94
	145.853	118.06
	146.21	118.19
	146.378	118.31
	146.505	118.44
	146.583	118.56
	146.602	118.69
	146.725	118.81
	146.846	118.94
	146.889	119.06
	146.944	119.19
	147.076	119.31
	147.167	119.44
	147.21	119.56
	147.285	119.69
	147.463	119.81
	147.541	119.94
	147.602	120.06
	147.779	120.19
	148.181	120.31
	148.202	120.44
	148.278	120.56
	148.289	120.69
	148.339	120.81
	148.362	120.94
	148.45	121.06
	148.513	121.19
	148.676	121.31
	148.712	121.44
	148.942	121.5
	148.956	121.62
	149.021	121.75
	149.223	121.88
	149.382	122
	149.463	122.12
	149.471	122.25
	149.556	122.38
	149.653	122.5
	149.654	122.62
	149.722	122.75
	149.736	122.88
	149.768	123
	149.791	123.12
	149.897	123.25
	149.926	123.31
	149.948	123.44
	149.968	123.56
	150.058	123.69
	150.153	123.81
	150.17	123.88
	150.188	124
	150.354	124.12
	150.398	124.25
	150.476	124.38
	150.533	124.5
	150.871	124.62
	150.876	124.75
	150.931	124.88
	151.097	125
	151.108	125.12
	151.329	125.25
	151.535	125.38
	151.549	125.5
	151.792	125.62
	151.839	125.75
	151.89	125.88
	151.906	126
	151.973	126.12
	151.981	126.25
	152.285	126.38
	152.303	126.5
	152.362	126.62
	152.368	126.75
	152.412	126.88
	152.542	127
	152.542	127.06
	152.594	127.19
	152.797	127.31
	152.917	127.44
	153.188	127.56
	153.264	127.69
	153.302	127.81
	153.475	127.88
	153.487	128
	153.513	128.12
	153.642	128.19
	153.663	128.25
	153.713	128.38
	153.92	128.5
	153.931	128.62
	154.064	128.75
	154.092	128.88
	154.311	128.94
	154.698	129.06
	154.776	129.19
	154.803	129.31
	154.811	129.44
	154.835	129.56
	154.925	129.69
	155.083	129.81
	155.147	129.94
	155.189	130.06
	155.321	130.19
	155.421	130.25
	155.441	130.38
	155.452	130.5
	155.466	130.56
	155.508	130.69
	155.534	130.81
	155.55	130.94
	155.657	131.06
	155.66	131.19
	155.721	131.31
	155.735	131.44
	155.931	131.56
	155.967	131.69
	155.973	131.81
	155.988	131.94
	156.011	132.06
	156.074	132.19
	156.314	132.31
	156.619	132.44
	156.656	132.56
	156.689	132.69
	156.694	132.81
	156.746	132.94
	156.853	133.06
	157.013	133.19
	157.023	133.31
	157.176	133.44
	157.255	133.56
	157.354	133.69
	157.4	133.81
	157.462	133.94
	157.482	134
	157.52	134.12
	157.617	134.25
	157.679	134.38
	157.7	134.5
	157.761	134.62
	157.795	134.69
	157.855	134.75
	157.897	134.88
	157.911	135
	157.919	135.12
	158.176	135.25
	158.313	135.38
	158.395	135.5
	158.45	135.62
	158.559	135.75
	158.899	135.88
	158.926	136
	159.052	136.12
	159.123	136.25
	159.159	136.38
	159.19	136.5
	159.291	136.62
	159.306	136.69
	159.31	136.81
	159.455	136.94
	159.471	137
	159.654	137.12
	159.665	137.25
	159.736	137.38
	159.739	137.5
	159.968	137.62
	159.985	137.75
	160.472	137.88
	160.486	138
	160.517	138.12
	160.58	138.25
	160.616	138.38
	160.655	138.5
	160.674	138.56
	160.805	138.69
	160.822	138.75
	160.88	138.81
	160.894	138.88
	160.925	139
	160.928	139.06
	161.017	139.19
	161.103	139.31
	161.156	139.44
	161.287	139.5
	161.443	139.62
	161.543	139.69
	161.543	139.81
	161.765	139.94
	161.77	140.06
	161.948	140.19
	161.984	140.31
	162.229	140.44
	162.268	140.5
	162.277	140.62
	162.446	140.75
	162.657	140.81
	162.694	140.88
	162.696	141
	162.757	141.12
	162.844	141.25
	162.93	141.38
	162.987	141.5
	162.994	141.62
	163.103	141.75
	163.322	141.88
	163.327	142
	163.457	142.06
	163.507	142.19
	163.668	142.31
	163.669	142.44
	163.681	142.5
	163.771	142.62
	163.82	142.75
	163.963	142.88
	163.975	142.94
	164.037	143.06
	164.203	143.19
	164.226	143.31
	164.36	143.44
	164.539	143.56
	164.558	143.69
	164.644	143.75
	164.686	143.88
	164.706	144
	164.798	144.12
	164.81	144.25
	164.812	144.38
	164.854	144.5
	164.864	144.62
	164.982	144.75
	165.101	144.88
	165.194	145
	165.25	145.12
	165.256	145.25
	165.257	145.38
	165.367	145.5
	165.398	145.62
	165.429	145.75
	165.454	145.88
	165.52	146
	165.54	146.12
	165.648	146.25
	165.698	146.31
	165.709	146.44
	165.998	146.56
	166.056	146.69
	166.07	146.81
	166.08	146.94
	166.101	147.06
	166.113	147.19
	166.174	147.25
	166.234	147.38
	166.247	147.5
	166.3	147.62
	166.348	147.75
	166.36	147.88
	166.365	148
	166.447	148.12
	166.515	148.25
	166.574	148.38
	166.583	148.5
	166.605	148.62
	166.887	148.75
	166.91	148.88
	166.925	149
	166.948	149.12
	167.016	149.25
	167.037	149.38
	167.038	149.5
	167.133	149.62
	167.183	149.75
	167.24	149.88
	167.445	150
	167.458	150.12
	167.485	150.25
	167.766	150.38
	167.862	150.5
	167.963	150.62
	168.122	150.75
	168.266	150.88
	168.311	151
	168.329	151.12
	168.357	151.25
	168.429	151.38
	168.525	151.5
	168.534	151.62
	168.701	151.75
	168.762	151.88
	168.779	152
	168.784	152.06
	168.789	152.12
	168.813	152.25
	168.819	152.38
	168.859	152.44
	168.964	152.56
	168.969	152.69
	168.99	152.81
	169.076	152.94
	169.154	153.06
	169.159	153.19
	169.224	153.31
	169.232	153.44
	169.423	153.56
	169.485	153.69
	169.741	153.81
	169.782	153.94
	169.915	154
	169.931	154.12
	169.962	154.25
	170.023	154.38
	170.288	154.5
	170.395	154.62
	170.562	154.75
	170.985	154.88
	171.043	155
	171.084	155.12
	171.116	155.25
	171.244	155.31
	171.393	155.44
	171.399	155.56
	171.496	155.69
	171.729	155.81
	171.834	155.94
	171.874	156.06
	171.945	156.19
	171.97	156.31
	172.181	156.44
	172.343	156.56
	172.421	156.69
	172.491	156.81
	172.546	156.94
	172.602	157.06
	172.638	157.12
	172.662	157.25
	172.709	157.38
	172.847	157.5
	172.898	157.62
	172.938	157.75
	173.019	157.88
	173.147	158
	173.257	158.12
	173.423	158.25
	173.544	158.38
	173.556	158.44
	173.672	158.5
	173.786	158.62
	174.102	158.75
	174.188	158.88
	174.215	159
	174.228	159.12
	174.346	159.25
	174.361	159.31
	174.554	159.44
	174.568	159.56
	174.584	159.69
	174.591	159.81
	174.686	159.94
	174.713	160.06
	174.742	160.19
	174.802	160.31
	174.841	160.44
	174.876	160.56
	174.888	160.69
	175.018	160.81
	175.05	160.94
	175.305	161.06
	175.381	161.19
	175.415	161.31
	175.481	161.44
	175.519	161.56
	175.6	161.69
	175.81	161.81
	175.848	161.94
	175.888	162.06
	175.899	162.19
	175.916	162.31
	176.016	162.44
	176.02	162.56
	176.087	162.69
	176.19	162.81
	176.262	162.94
	176.288	163.06
	176.43	163.19
	176.714	163.31
	177.038	163.44
	177.137	163.56
	177.139	163.69
	177.167	163.81
	177.173	163.94
	177.356	164.06
	177.371	164.19
	177.414	164.31
	177.452	164.44
	177.508	164.56
	177.655	164.69
	177.687	164.81
	177.707	164.88
	177.863	165
	178.069	165.06
	178.197	165.12
	178.241	165.25
	178.269	165.38
	178.412	165.5
	178.581	165.62
	178.646	165.75
	178.717	165.88
	178.879	166
	179.018	166.12
	179.085	166.19
	179.138	166.31
	179.273	166.44
	179.326	166.56
	179.438	166.62
	179.627	166.75
	179.801	166.88
	180.156	166.94
	180.258	167.06
	180.45	167.19
	180.51	167.31
	180.524	167.38
	180.54	167.5
	180.55	167.62
	180.563	167.75
	180.565	167.88
	180.605	167.94
	180.609	168.06
	180.963	168.19
	180.988	168.31
	181.002	168.44
	181.012	168.56
	181.087	168.69
	181.582	168.81
	181.594	168.94
	181.623	169.06
	181.921	169.19
	181.921	169.31
	182.222	169.44
	182.296	169.56
	182.296	169.69
	182.404	169.81
	182.508	169.94
	182.732	170.06
	182.749	170.19
	182.97	170.31
	183.103	170.44
	183.19	170.56
	183.265	170.62
	183.405	170.69
	183.599	170.81
	183.808	170.88
	183.984	171
	184.006	171.12
	184.03	171.25
	184.059	171.38
	184.103	171.5
	184.104	171.62
	184.113	171.75
	184.157	171.88
	184.371	171.94
	184.397	172.06
	184.478	172.19
	184.918	172.31
	185.072	172.38
	185.497	172.5
	185.544	172.62
	185.57	172.75
	185.618	172.88
	185.628	172.94
	185.646	173.06
	185.657	173.19
	185.913	173.31
	186.09	173.38
	186.257	173.5
	186.258	173.56
	186.271	173.62
	186.273	173.75
	186.408	173.88
	186.488	174
	186.588	174.12
	186.675	174.25
	186.926	174.38
	186.957	174.5
	187.035	174.62
	187.07	174.75
	187.121	174.81
	187.176	174.94
	187.183	175.06
	187.242	175.19
	187.369	175.31
	187.567	175.44
	187.58	175.56
	187.728	175.69
	187.831	175.81
	187.873	175.94
	187.917	176.06
	187.981	176.19
	188.022	176.31
	188.059	176.44
	188.151	176.56
	188.214	176.69
	188.273	176.75
	188.311	176.81
	188.495	176.94
	188.662	177.06
	189.055	177.19
	189.211	177.31
	189.234	177.44
	189.275	177.56
	189.405	177.69
	189.421	177.81
	189.434	177.94
	189.498	178.06
	189.521	178.19
	189.56	178.25
	189.626	178.38
	189.671	178.5
	189.859	178.62
	189.878	178.75
	189.923	178.88
	190.012	179
	190.125	179.12
	190.125	179.19
	190.233	179.31
	190.327	179.44
	190.351	179.56
	190.387	179.69
	190.435	179.81
	190.446	179.88
	190.52	180
	190.535	180.12
	190.542	180.25
	190.56	180.38
	190.622	180.5
	190.753	180.56
	190.801	180.69
	190.805	180.75
	190.861	180.88
	190.874	180.94
	190.883	181.06
	190.913	181.19
	190.975	181.25
	190.977	181.38
	191.032	181.5
	191.032	181.62
	191.188	181.75
	191.357	181.88
	191.365	182
	191.491	182.12
	191.564	182.25
	191.607	182.31
	191.656	182.44
	191.816	182.56
	191.846	182.62
	191.863	182.75
	192.06	182.88
	192.096	183
	192.101	183.06
	192.127	183.19
	192.258	183.31
	192.573	183.44
	192.653	183.56
	192.724	183.69
	192.829	183.81
	192.847	183.94
	193.043	184.06
	193.116	184.19
	193.146	184.31
	193.337	184.44
	193.377	184.56
	193.396	184.69
	193.466	184.81
	193.638	184.94
	193.756	185.06
	193.785	185.19
	193.864	185.31
	193.888	185.44
	194.098	185.56
	194.16	185.69
	194.162	185.81
	194.339	185.88
	194.353	186
	194.358	186.12
	194.379	186.25
	194.43	186.38
	194.473	186.5
	194.49	186.62
	194.595	186.75
	194.739	186.88
	194.771	187
	194.995	187.12
	195.14	187.25
	195.15	187.38
	195.305	187.5
	195.341	187.62
	195.572	187.75
	195.644	187.88
	195.815	188
	195.856	188.12
	195.865	188.25
	195.873	188.38
	195.876	188.5
	195.899	188.62
	196.073	188.75
	196.186	188.88
	196.199	189
	196.317	189.12
	196.417	189.25
	196.44	189.38
	196.545	189.5
	196.645	189.62
	196.709	189.75
	196.748	189.81
	196.895	189.88
	196.931	190
	197.021	190.12
	197.271	190.25
	197.371	190.38
	197.389	190.5
	197.392	190.62
	197.413	190.75
	197.46	190.88
	197.516	191
	197.681	191.12
	197.829	191.25
	197.915	191.31
	197.995	191.44
	198.134	191.56
	198.164	191.69
	198.207	191.81
	198.218	191.94
	198.433	192.06
	198.442	192.19
	198.5	192.31
	198.515	192.38
	198.568	192.5
	198.593	192.62
	198.604	192.75
	198.632	192.88
	198.689	193
	198.703	193.12
	198.722	193.25
	198.729	193.38
	198.738	193.5
	198.741	193.62
	198.762	193.75
	198.849	193.88
	198.851	194
	198.852	194.12
	198.864	194.25
	199.08	194.38
	199.153	194.5
	199.277	194.62
	199.367	194.75
	199.736	194.88
	199.811	195
	199.938	195.12
	200.232	195.19
	200.261	195.31
	200.49	195.44
	200.577	195.56
	200.644	195.69
	200.675	195.81
	200.746	195.94
	200.78	196.06
	200.913	196.19
	200.945	196.31
	200.991	196.44
	201.183	196.56
	201.382	196.69
	201.554	196.81
	201.713	196.94
	201.859	197.06
	201.902	197.19
	202.11	197.31
	202.144	197.44
	202.155	197.56
	202.208	197.69
	202.413	197.81
	202.569	197.94
	202.746	198
	202.763	198.12
	202.936	198.25
	203.192	198.38
	203.192	198.5
	203.221	198.56
	203.251	198.69
	203.284	198.81
	203.288	198.94
	203.337	199.06
	203.382	199.19
	203.43	199.31
	203.457	199.44
	203.467	199.56
	203.536	199.69
	203.581	199.81
	203.659	199.88
	203.738	200
	203.841	200.12
	203.911	200.25
	203.976	200.38
	203.997	200.5
	204.011	200.62
	204.014	200.75
	204.078	200.88
	204.225	201
	204.301	201.12
	204.307	201.25
	204.357	201.38
	204.381	201.5
	204.446	201.62
	204.455	201.75
	204.633	201.88
	204.657	202
	205.282	202.12
	205.346	202.25
	205.386	202.38
	205.437	202.5
	205.757	202.56
	205.8	202.69
	205.849	202.81
	205.934	202.94
	205.936	203.06
	205.965	203.19
	206.04	203.25
	206.049	203.31
	206.05	203.38
	206.152	203.5
	206.216	203.62
	206.258	203.75
	206.403	203.88
	206.451	204
	206.659	204.12
	206.667	204.25
	206.677	204.31
	206.786	204.44
	206.811	204.56
	206.873	204.69
	206.969	204.81
	207.038	204.94
	207.12	205.06
	207.192	205.19
	207.263	205.31
	207.424	205.44
	207.486	205.56
	207.555	205.69
	207.58	205.81
	207.611	205.94
	207.635	206.06
	207.945	206.19
	208.056	206.31
	208.139	206.44
	208.254	206.56
	208.357	206.69
	208.361	206.81
	208.489	206.94
	208.717	207.06
	208.858	207.19
	209.12	207.31
	209.131	207.44
	209.151	207.56
	209.289	207.69
	209.332	207.81
	209.406	207.94
	209.411	208.06
	209.445	208.19
	209.454	208.31
	209.472	208.44
	209.531	208.5
	209.691	208.62
	209.711	208.75
	209.895	208.88
	209.907	209
	209.911	209.12
	209.957	209.25
	210.023	209.31
	210.035	209.44
	210.044	209.5
	210.056	209.56
	210.066	209.69
	210.154	209.81
	210.286	209.94
	210.299	210.06
	210.325	210.19
	210.485	210.31
	210.584	210.44
	210.711	210.56
	210.757	210.69
	210.885	210.75
	210.89	210.88
	210.938	211
	211.02	211.12
	211.048	211.25
	211.127	211.38
	211.144	211.5
	211.179	211.62
	211.318	211.75
	211.495	211.88
	211.5	212
	211.659	212.12
	211.687	212.25
	211.77	212.38
	211.956	212.5
	212.024	212.62
	212.161	212.75
	212.464	212.88
	212.471	213
	212.496	213.12
	212.499	213.25
	212.701	213.38
	212.782	213.44
	212.818	213.56
	213.043	213.69
	213.079	213.81
	213.197	213.94
	213.263	214.06
	213.349	214.19
	213.518	214.31
	213.786	214.44
	213.956	214.56
	213.98	214.69
	214.419	214.81
	214.464	214.94
	214.522	215.06
	214.536	215.19
	214.672	215.31
	214.713	215.44
	214.795	215.56
	214.952	215.69
	214.977	215.81
	214.988	215.94
	215.03	216
	215.369	216.06
	215.459	216.19
	215.583	216.31
	215.594	216.44
	215.669	216.56
	215.687	216.69
	215.794	216.81
	215.933	216.94
	215.965	217
	216.164	217.12
	216.193	217.25
	216.204	217.38
	216.234	217.44
	216.347	217.56
	216.393	217.69
	216.416	217.75
	216.602	217.88
	216.794	218
	216.871	218.12
	216.882	218.25
	216.965	218.38
	216.989	218.5
	217.032	218.62
	217.058	218.75
	217.088	218.88
	217.144	219
	217.37	219.12
	217.438	219.25
	217.439	219.38
	217.453	219.5
	217.482	219.62
	217.579	219.75
	217.652	219.88
	217.723	219.94
	217.739	220.06
	217.755	220.19
	217.856	220.31
	217.942	220.44
	217.952	220.56
	217.97	220.69
	217.979	220.81
	218.007	220.88
	218.058	221
	218.066	221.12
	218.119	221.25
	218.125	221.38
	218.348	221.5
	218.38	221.62
	218.404	221.69
	218.521	221.81
	218.606	221.94
	218.609	222.06
	218.681	222.19
	218.725	222.31
	218.906	222.38
	219.094	222.5
	219.128	222.56
	219.271	222.69
	219.389	222.81
	219.541	222.94
	219.548	223.06
	219.605	223.19
	219.779	223.31
	219.808	223.44
	219.843	223.56
	219.971	223.69
	220.238	223.81
	220.289	223.94
	220.29	224.06
	220.337	224.19
	220.376	224.31
	220.612	224.44
	220.691	224.56
	220.756	224.69
	220.862	224.81
	220.892	224.94
	221.251	225.06
	221.289	225.19
	221.289	225.31
	221.295	225.44
	221.664	225.56
	221.694	225.69
	221.726	225.81
	221.772	225.94
	221.813	226
	221.858	226.12
	221.868	226.25
	221.875	226.38
	221.897	226.5
	221.913	226.62
	222.091	226.75
	222.196	226.88
	222.383	227
	222.395	227.12
	222.608	227.25
	222.659	227.38
	222.784	227.5
	222.785	227.62
	222.862	227.75
	222.883	227.81
	222.95	227.94
	222.969	228.06
	223.052	228.19
	223.073	228.31
	223.145	228.44
	223.172	228.56
	223.198	228.69
	223.199	228.81
	223.219	228.94
	223.222	229.06
	223.385	229.12
	223.397	229.25
	223.51	229.38
	223.707	229.5
	223.757	229.62
	223.895	229.75
	223.931	229.88
	223.953	230
	223.961	230.12
	224.114	230.25
	224.198	230.38
	224.269	230.5
	224.276	230.62
	224.278	230.75
	224.298	230.88
	224.315	230.94
	224.402	231.06
	224.412	231.19
	224.421	231.31
	224.429	231.44
	224.459	231.56
	224.48	231.69
	224.904	231.81
	224.94	231.94
	225.108	232.06
	225.214	232.19
	225.332	232.31
	225.35	232.44
	225.385	232.56
	225.399	232.69
	225.428	232.81
	225.469	232.88
	225.572	232.94
	225.681	233.06
	225.727	233.19
	225.776	233.31
	225.958	233.44
	225.993	233.56
	226.153	233.69
	226.172	233.81
	226.228	233.94
	226.48	234.06
	226.53	234.19
	226.581	234.31
	226.593	234.44
	226.724	234.56
	226.725	234.69
	226.771	234.81
	226.85	234.94
	226.864	235.06
	227.009	235.12
	227.069	235.25
	227.183	235.38
	227.393	235.5
	227.437	235.62
	227.478	235.75
	227.478	235.88
	227.482	236
	227.592	236.12
	227.593	236.25
	227.635	236.38
	227.975	236.5
[truncated: 8,446 more rows]
