# Supplementary material for: Molecular-level insights into the supramolecular gelation mechanism of urea derivative
Source: Nat Commun. 2025 Apr 22;16:3758. doi: 10.1038/s41467-025-59032-6 (PMC12015314; doi:10.1038/s41467-025-59032-6)
Supplement: Supplementary file 12 — Source Data [file 41467_2025_59032_MOESM12_ESM.zip › Source data/Source Data SupFig.11 Block-stacking model/SupFig11g 0vs1 0.001vs1.xlsx]

## Sheet: 0vs1 0.001vs1
	49.621	0.12
	49.793	0.25
	50.076	0.38
	50.392	0.5
	50.557	0.62
	50.645	0.75
	50.876	0.88
	50.894	1
	50.992	1.12
	51.153	1.25
	51.284	1.38
	52.014	1.5
	52.523	1.62
	52.983	1.75
	53.194	1.88
	54.221	2
	61.065	2.12
	61.2	2.25
	61.383	2.38
	61.659	2.5
	62.171	2.62
	62.173	2.75
	62.349	2.88
	62.468	3
	62.474	3.12
	62.488	3.25
	62.665	3.38
	62.693	3.5
	63.044	3.62
	63.085	3.75
	63.157	3.88
	63.199	4
	71.407	4.12
	71.867	4.25
	72.086	4.38
	72.155	4.5
	72.188	4.62
	72.28	4.75
	72.431	4.88
	72.626	5
	73.021	5.12
	73.239	5.25
	73.472	5.38
	73.56	5.5
	74.347	5.62
	74.531	5.75
	75.674	5.88
	76.842	6
	123.831	6.12
	124.798	6.25
	124.82	6.38
	125.79	6.5
	126.385	6.62
	126.545	6.75
	126.785	6.88
	127.053	7
	127.153	7.12
	127.175	7.25
	127.577	7.38
	127.692	7.5
	127.929	7.62
	128.363	7.75
	128.538	7.88
	129.854	8
	137.508	8.12
	137.583	8.25
	137.68	8.38
	137.846	8.5
	137.991	8.62
	138.104	8.75
	138.124	8.88
	138.175	9
	138.542	9.12
	138.623	9.25
	138.929	9.38
	139.349	9.5
	139.731	9.62
	139.93	9.75
	139.98	9.88
	140.094	10
	199.507	10.12
	199.522	10.25
	200.352	10.38
	200.457	10.5
	200.77	10.62
	201.034	10.75
	201.291	10.88
	201.444	11
	201.832	11.12
	202.158	11.25
	202.2	11.38
	202.943	11.5
	203.085	11.62
	203.376	11.75
	203.761	11.88
	204.266	12
	239.106	12.12
	239.304	12.25
	239.459	12.38
	239.591	12.5
	240.5	12.62
	240.52	12.75
	241.046	12.88
	241.204	13
	241.289	13.12
	241.391	13.25
	241.556	13.38
	242.153	13.5
	242.22	13.62
	242.347	13.75
	242.622	13.88
	243.978	14
	322.945	14.12
	322.947	14.25
	323.663	14.38
	323.727	14.5
	323.945	14.62
	324.155	14.75
	324.307	14.88
	324.406	15
	324.585	15.12
	324.666	15.25
	324.888	15.38
	324.939	15.5
	325.328	15.62
	327.116	15.75
	327.328	15.88
	328.32	16
	378.702	16.12
	378.722	16.25
	378.741	16.38
	379.579	16.5
	379.668	16.62
	379.728	16.75
	379.942	16.88
	380.246	17
	380.41	17.12
	380.493	17.25
	380.524	17.38
	381.203	17.5
	381.701	17.62
	381.814	17.75
	381.826	17.88
	382.079	18
	388.578	18.12
	388.656	18.25
	388.895	18.38
	388.966	18.5
	389.825	18.62
	389.979	18.75
	390.18	18.88
	390.251	19
	390.421	19.12
	390.846	19.25
	390.905	19.38
	391.331	19.5
	391.825	19.62
	392.953	19.75
	393.071	19.88
	393.986	20
	417.249	20.12
	417.563	20.25
	417.645	20.38
	417.716	20.5
	417.835	20.62
	417.96	20.75
	417.984	20.88
	418.224	21
	418.298	21.12
	418.472	21.25
	418.504	21.38
	418.63	21.5
	419.604	21.62
	419.938	21.75
	420.935	21.88
	422.376	22
	445.852	22.12
	446.068	22.25
	446.166	22.38
	446.47	22.5
	446.632	22.62
	446.813	22.75
	446.85	22.88
	447.444	23
	448.105	23.12
	448.499	23.25
	449.063	23.38
	449.325	23.5
	449.756	23.62
	450.31	23.75
	451.203	23.88
	455.517	24
	485.76	24.12
	486.03	24.25
	486.18	24.38
	487.332	24.5
	487.652	24.62
	487.816	24.75
	487.863	24.88
	487.917	25
	488.308	25.12
	488.362	25.25
	488.53	25.38
	488.624	25.5
	488.778	25.62
	489.93	25.75
	490.564	25.88
	492.16	26
	535.951	26.12
	536.047	26.25
	536.696	26.38
	536.716	26.5
	536.74	26.62
	537.888	26.75
	537.988	26.88
	538.076	27
	538.12	27.12
	538.65	27.25
	538.795	27.38
	538.862	27.5
	538.985	27.62
	539.213	27.75
	539.35	27.88
	544.039	28
	571.319	28.12
	571.928	28.25
	572.142	28.38
	572.242	28.5
	572.474	28.62
	572.525	28.75
	572.574	28.88
	572.687	29
	573.283	29.12
	573.341	29.25
	573.36	29.38
	573.749	29.5
	573.928	29.62
	575.656	29.75
	575.857	29.88
	576.251	30
	629.48	30.12
	630.463	30.25
	630.687	30.38
	630.858	30.5
	631.012	30.62
	631.23	30.75
	631.299	30.88
	631.386	31
	631.53	31.12
	631.612	31.25
	631.955	31.38
	632.146	31.5
	632.94	31.62
	633.067	31.75
	633.423	31.88
	635.577	32
	720.499	32.12
	720.634	32.25
	721.107	32.38
	721.345	32.5
	721.471	32.62
	721.568	32.75
	721.777	32.88
	721.951	33
	722.089	33.12
	722.421	33.25
	722.427	33.38
	722.847	33.5
	722.98	33.62
	723.053	33.75
	723.192	33.88
	724.055	34
	737.893	34.12
	738.399	34.25
	738.672	34.38
	738.777	34.5
	739.105	34.62
	739.371	34.75
	739.547	34.88
	739.832	35
	740.097	35.12
	740.137	35.25
	740.26	35.38
	740.377	35.5
	740.47	35.62
	740.924	35.75
	741.312	35.88
	742.399	36
	770.373	36.12
	771.538	36.25
	771.625	36.38
	771.704	36.5
	771.889	36.62
	772.095	36.75
	772.342	36.88
	772.35	37
	772.664	37.12
	773.039	37.25
	773.05	37.38
	773.107	37.5
	774.078	37.62
	774.351	37.75
	774.628	37.88
	774.909	38
	810.266	38.12
	810.436	38.25
	810.946	38.38
	811.012	38.5
	811.055	38.62
	811.128	38.75
	811.324	38.88
	811.552	39
	812.089	39.12
	812.096	39.25
	812.355	39.38
	812.401	39.5
	812.727	39.62
	812.887	39.75
	814.594	39.88
	817.036	40
	851.206	40.12
	851.242	40.25
	851.575	40.38
	851.578	40.5
	851.877	40.62
	852.094	40.75
	852.196	40.88
	852.337	41
	852.416	41.12
	852.61	41.25
	852.797	41.38
	852.92	41.5
	853.026	41.62
	853.535	41.75
	853.608	41.88
	855.138	42
	919.227	42.12
	919.283	42.25
	919.374	42.38
	919.427	42.5
	919.45	42.62
	919.538	42.75
	919.627	42.88
	919.655	43
	919.69	43.12
	920.001	43.25
	920.336	43.38
	920.449	43.5
	920.6	43.62
	921.402	43.75
	921.454	43.88
	921.976	44
	1005.79	44.12
