# Supplementary material for: Molecular-level insights into the supramolecular gelation mechanism of urea derivative
Source: Nat Commun. 2025 Apr 22;16:3758. doi: 10.1038/s41467-025-59032-6 (PMC12015314; doi:10.1038/s41467-025-59032-6)
Supplement: Supplementary file 12 — Source Data [file 41467_2025_59032_MOESM12_ESM.zip › Source data/Source Data SupFig.12 Block-stacking model/SupFig12a 0.9vs0.1 1vs1.xlsx]

## Sheet: 0.9vs0.1 1vs1
	0.05	0.06
	0.082	0.19
	0.153	0.25
	0.252	0.31
	0.314	0.38
	0.353	0.5
	0.454	0.62
	0.461	0.69
	0.498	0.75
	0.549	0.81
	0.59	0.88
	0.818	0.94
	0.946	1
	1.033	1.12
	1.059	1.19
	1.124	1.25
	1.131	1.31
	1.157	1.38
	1.214	1.44
	1.318	1.5
	1.478	1.56
	1.479	1.62
	1.556	1.69
	1.608	1.75
	1.61	1.81
	1.616	1.94
	1.682	2
	1.691	2.06
	1.779	2.12
	1.787	2.19
	1.796	2.25
	1.799	2.31
	1.807	2.38
	1.922	2.44
	2.004	2.5
	2.035	2.62
	2.051	2.69
	2.097	2.75
	2.163	2.81
	2.249	2.88
	2.397	2.94
	2.479	3
	2.566	3.06
	2.594	3.12
	2.791	3.19
	2.826	3.25
	2.97	3.31
	3.044	3.38
	3.091	3.44
	3.213	3.5
	3.217	3.56
	3.4	3.62
	3.549	3.69
	3.589	3.75
	3.664	3.81
	3.748	3.88
	3.779	3.94
	3.786	4
	3.887	4.06
	3.909	4.12
	3.953	4.19
	4.008	4.25
	4.03	4.31
	4.114	4.38
	4.121	4.44
	4.135	4.5
	4.166	4.62
	4.218	4.69
	4.272	4.75
	4.322	4.88
	4.33	4.94
	4.353	5
	4.49	5.12
	4.521	5.19
	4.617	5.25
	4.722	5.31
	4.794	5.38
	4.831	5.44
	4.838	5.5
	4.845	5.56
	4.904	5.69
	4.906	5.81
	5.063	5.94
	5.082	6
	5.161	6.06
	5.243	6.12
	5.324	6.19
	5.381	6.25
	5.527	6.31
	5.629	6.38
	5.64	6.44
	5.826	6.5
	5.862	6.56
	5.916	6.62
	5.965	6.69
	5.997	6.75
	6.032	6.81
	6.081	6.94
	6.13	7
	6.163	7.06
	6.505	7.12
	6.511	7.19
	6.675	7.25
	6.725	7.31
	6.757	7.38
	6.795	7.44
	6.847	7.5
	7.034	7.56
	7.051	7.62
	7.075	7.69
	7.109	7.75
	7.195	7.81
	7.274	7.88
	7.275	7.94
	7.409	8
	7.425	8.06
	7.48	8.12
	7.546	8.25
	7.594	8.31
	7.631	8.38
	7.698	8.44
	7.728	8.5
	7.798	8.56
	7.811	8.62
	7.884	8.69
	8.109	8.75
	8.136	8.81
	8.199	8.88
	8.249	8.94
	8.254	9
	8.26	9.06
	8.47	9.19
	8.504	9.25
	8.526	9.31
	8.607	9.38
	8.721	9.44
	8.782	9.5
	8.813	9.56
	8.823	9.69
	8.993	9.75
	9.118	9.81
	9.14	9.88
	9.141	9.94
	9.157	10
	9.164	10.06
	9.178	10.12
	9.223	10.25
	9.241	10.31
	9.457	10.44
	9.495	10.5
	9.546	10.56
	9.573	10.62
	9.626	10.75
	9.759	10.81
	9.773	10.88
	9.88	10.94
	9.973	11
	10.115	11.06
	10.13	11.19
	10.188	11.25
	10.211	11.31
	10.27	11.38
	10.286	11.44
	10.299	11.5
	10.329	11.56
	10.361	11.62
	10.367	11.69
	10.427	11.75
	10.445	11.81
	10.5	11.88
	10.51	11.94
	10.541	12.06
	10.725	12.12
	10.788	12.19
	10.913	12.25
	11.005	12.31
	11.028	12.38
	11.069	12.44
	11.093	12.5
	11.189	12.56
	11.249	12.62
	11.329	12.69
	11.343	12.75
	11.528	12.81
	11.777	12.88
	11.9	12.94
	12.077	13
	12.159	13.06
	12.267	13.12
	12.371	13.25
	12.484	13.31
	12.757	13.38
	12.788	13.44
	12.838	13.5
	12.867	13.56
	13.084	13.62
	13.164	13.69
	13.205	13.75
	13.22	13.81
	13.237	13.88
	13.384	13.94
	13.4	14
	13.453	14.06
	13.483	14.19
	13.521	14.25
	13.738	14.31
	13.818	14.38
	13.919	14.44
	13.963	14.5
	13.975	14.56
	14.097	14.62
	14.102	14.69
	14.108	14.75
	14.396	14.81
	14.434	14.88
	14.467	14.94
	14.481	15
	14.646	15.06
	14.692	15.12
	14.713	15.19
	14.744	15.25
	14.787	15.38
	14.804	15.44
	15.101	15.5
	15.129	15.62
	15.243	15.69
	15.31	15.75
	15.335	15.88
	15.394	15.94
	15.413	16
	15.431	16.06
	15.473	16.12
	15.66	16.19
	15.678	16.25
	15.684	16.31
	15.782	16.38
	15.827	16.44
	16.152	16.5
	16.177	16.56
	16.202	16.62
	16.256	16.75
	16.441	16.81
	16.483	16.88
	16.526	16.94
	16.565	17
	16.619	17.06
	16.641	17.12
	16.673	17.19
	16.728	17.25
	16.758	17.31
	16.866	17.38
	16.926	17.44
	17.125	17.5
	17.149	17.56
	17.193	17.62
	17.33	17.69
	17.415	17.75
	17.432	17.81
	17.521	17.88
	17.581	17.94
	17.62	18
	17.65	18.06
	17.729	18.12
	17.784	18.25
	17.827	18.31
	17.91	18.38
	17.912	18.44
	18.017	18.5
	18.05	18.56
	18.064	18.62
	18.081	18.69
	18.136	18.75
	18.15	18.88
	18.214	18.94
	18.265	19
	18.285	19.06
	18.367	19.12
	18.434	19.19
	18.489	19.25
	18.578	19.31
	18.678	19.38
	18.693	19.44
	18.739	19.5
	18.776	19.56
	18.799	19.62
	18.885	19.69
	18.933	19.75
	19.002	19.88
	19.03	19.94
	19.177	20
	19.193	20.12
	19.213	20.19
	19.271	20.25
	19.335	20.31
	19.428	20.44
	19.432	20.5
	19.569	20.56
	19.733	20.62
	19.737	20.69
	19.755	20.75
	19.999	20.81
	20.05	20.88
	20.085	20.94
	20.103	21
	20.138	21.06
	20.159	21.12
	20.256	21.19
	20.272	21.25
	20.288	21.31
	20.315	21.38
	20.401	21.44
	20.501	21.5
	20.736	21.56
	20.739	21.62
	20.82	21.69
	20.835	21.75
	20.916	21.81
	20.946	21.88
	21.161	21.94
	21.316	22
	21.35	22.06
	21.359	22.12
	21.484	22.19
	21.486	22.25
	21.617	22.31
	21.725	22.38
	21.776	22.44
	21.838	22.5
	21.868	22.56
	21.941	22.69
	21.999	22.75
	22.03	22.81
	22.057	22.88
	22.153	22.94
	22.162	23
	22.259	23.06
	22.323	23.12
	22.333	23.19
	22.356	23.25
	22.369	23.31
	22.375	23.38
	22.397	23.44
	22.425	23.5
	22.436	23.56
	22.447	23.62
	22.525	23.75
	22.588	23.81
	22.616	23.88
	22.654	23.94
	22.805	24
	22.811	24.06
	22.845	24.12
	22.928	24.19
	22.959	24.25
	23.003	24.31
	23.198	24.38
	23.236	24.44
	23.241	24.5
	23.266	24.56
	23.283	24.62
	23.361	24.75
	23.425	24.81
	23.486	24.88
	23.789	24.94
	23.888	25.06
	24.075	25.12
	24.107	25.19
	24.236	25.25
	24.249	25.31
	24.355	25.38
	24.511	25.44
	24.569	25.5
	24.571	25.56
	24.669	25.62
	24.67	25.69
	24.737	25.75
	24.801	25.81
	24.814	25.88
	24.836	25.94
	24.959	26
	25	26.06
	25.109	26.12
	25.194	26.19
	25.329	26.25
	25.357	26.31
	25.391	26.44
	25.422	26.5
	25.503	26.56
	25.52	26.62
	25.536	26.69
	25.537	26.75
	25.657	26.81
	25.682	26.94
	25.769	27
	25.774	27.06
	25.803	27.12
	25.839	27.19
	25.845	27.25
	25.957	27.31
	25.996	27.38
	26.091	27.44
	26.197	27.5
	26.256	27.56
	26.265	27.62
	26.285	27.69
	26.474	27.75
	26.58	27.81
	26.627	27.94
	26.722	28
	26.778	28.06
	26.802	28.12
	26.81	28.19
	26.866	28.25
	26.935	28.38
	27.025	28.44
	27.035	28.5
	27.122	28.56
	27.182	28.62
	27.264	28.75
	27.287	28.81
	27.376	28.88
	27.38	28.94
	27.398	29
	27.415	29.06
	27.43	29.12
	27.455	29.19
	27.474	29.25
	27.568	29.31
	27.676	29.38
	27.742	29.44
	27.841	29.56
	27.85	29.62
	28.036	29.69
	28.043	29.75
	28.069	29.81
	28.213	29.88
	28.323	30
	28.444	30.06
	28.486	30.12
	28.5	30.25
	28.603	30.31
	28.604	30.38
	28.826	30.5
	28.972	30.56
	29.028	30.69
	29.048	30.75
	29.069	30.81
	29.11	30.88
	29.246	30.94
	29.27	31
	29.314	31.06
	29.357	31.19
	29.371	31.25
	29.553	31.31
	29.6	31.38
	29.787	31.44
	29.868	31.5
	29.881	31.56
	29.895	31.62
	29.906	31.75
	29.912	31.81
	29.926	31.88
	29.967	31.94
	29.995	32.06
	30.005	32.12
	30.106	32.19
	30.16	32.25
	30.224	32.31
	30.272	32.38
	30.297	32.44
	30.324	32.5
	30.331	32.56
	30.412	32.62
	30.427	32.69
	30.435	32.75
	30.549	32.81
	30.608	32.88
	30.662	32.94
	30.682	33
	30.694	33.06
	30.75	33.12
	30.786	33.19
	30.833	33.25
	30.873	33.31
	30.883	33.38
	30.942	33.44
	31.162	33.5
	31.167	33.56
	31.187	33.62
	31.261	33.69
	31.345	33.75
	31.361	33.88
	31.364	33.94
	31.438	34
	31.442	34.06
	31.476	34.12
	31.534	34.25
	31.741	34.31
	31.775	34.38
	31.805	34.44
	31.819	34.5
	32.077	34.56
	32.115	34.62
	32.137	34.69
	32.15	34.75
	32.161	34.81
	32.179	34.88
	32.334	34.94
	32.345	35
	32.556	35.06
	32.571	35.12
	32.762	35.25
	32.78	35.31
	32.866	35.38
	32.955	35.5
	33.004	35.56
	33.186	35.62
	33.205	35.69
	33.214	35.75
	33.257	35.88
	33.281	35.94
	33.291	36
	33.416	36.12
	33.447	36.19
	33.465	36.25
	33.481	36.31
	33.494	36.38
	33.687	36.5
	33.688	36.62
	33.688	36.69
	33.723	36.75
	33.761	36.81
	33.773	36.88
	33.833	36.94
	34.132	37
	34.153	37.06
	34.339	37.19
	34.349	37.25
	34.372	37.31
	34.388	37.38
	34.509	37.44
	34.585	37.5
	34.587	37.56
	34.712	37.62
	34.745	37.69
	34.748	37.75
	34.773	37.81
	34.813	37.88
	35.016	37.94
	35.054	38
	35.166	38.06
	35.26	38.12
	35.313	38.19
	35.417	38.25
	35.524	38.31
	35.639	38.38
	35.669	38.44
	35.683	38.5
	35.709	38.56
	35.762	38.62
	35.898	38.69
	35.95	38.81
	35.975	38.88
	36.001	39
	36.03	39.06
	36.136	39.12
	36.241	39.19
	36.451	39.25
	36.624	39.31
	36.707	39.38
	36.759	39.44
	36.818	39.5
	36.877	39.56
	36.884	39.62
	36.913	39.69
	36.947	39.75
	37.079	39.88
	37.174	39.94
	37.19	40.06
	37.191	40.12
	37.238	40.19
	37.26	40.25
	37.289	40.31
	37.465	40.38
	37.536	40.44
	37.595	40.5
	37.607	40.56
	37.631	40.62
	37.659	40.69
	37.831	40.81
	38.046	40.94
	38.15	41
	38.239	41.06
	38.28	41.12
	38.355	41.19
	38.391	41.25
	38.463	41.31
	38.573	41.38
	38.589	41.44
	38.589	41.5
	38.769	41.56
	38.845	41.62
	38.851	41.69
	38.969	41.75
	39.016	41.81
	39.121	41.88
	39.194	41.94
	39.207	42
	39.22	42.06
	39.245	42.12
	39.331	42.25
	39.444	42.38
	39.513	42.44
	39.629	42.5
	39.677	42.56
	39.73	42.69
	39.898	42.75
	39.93	42.81
	39.993	42.88
	40.076	42.94
	40.12	43
	40.149	43.06
	40.209	43.12
	40.267	43.19
	40.349	43.25
	40.371	43.31
	40.389	43.38
	40.456	43.5
	40.742	43.56
	40.777	43.62
	40.803	43.69
	40.945	43.75
	40.979	43.81
	41.067	43.94
	41.154	44
	41.204	44.12
	41.281	44.19
	41.328	44.25
	41.359	44.31
	41.427	44.38
	41.55	44.44
	41.553	44.5
	41.634	44.56
	41.692	44.62
	41.723	44.69
	41.74	44.75
	41.76	44.88
	41.831	44.94
	41.913	45
	41.918	45.06
	42.104	45.12
	42.117	45.19
	42.157	45.25
	42.207	45.31
	42.419	45.38
	42.426	45.44
	42.435	45.56
	42.443	45.62
	42.665	45.69
	42.704	45.75
	42.712	45.81
	42.838	45.88
	42.89	45.94
	42.984	46.06
	43.009	46.12
	43.045	46.19
	43.046	46.25
	43.089	46.31
	43.12	46.44
	43.164	46.5
	43.187	46.56
	43.229	46.69
	43.301	46.75
	43.394	46.81
	43.582	46.88
	43.589	46.94
	43.682	47.06
	43.698	47.12
	43.71	47.19
	43.749	47.25
	43.979	47.31
	44.078	47.38
	44.259	47.5
	44.342	47.56
	44.361	47.62
	44.365	47.69
	44.37	47.75
	44.38	47.81
	44.483	47.88
	44.488	47.94
	44.598	48.06
	44.671	48.12
	44.803	48.19
	44.881	48.25
	45.031	48.31
	45.206	48.38
	45.227	48.44
	45.261	48.5
	45.283	48.56
	45.3	48.69
	45.402	48.75
	45.442	48.81
	45.447	48.88
	45.536	48.94
	45.576	49.06
	45.599	49.12
	45.644	49.25
	45.694	49.31
	45.716	49.38
	45.741	49.44
	45.824	49.5
	45.981	49.62
	46.021	49.69
	46.038	49.75
	46.092	49.81
	46.145	49.88
	46.15	50
	46.171	50.06
	46.42	50.12
	46.526	50.19
	46.627	50.25
	46.743	50.31
	46.772	50.38
	47.047	50.44
	47.088	50.5
	47.102	50.56
	47.249	50.62
	47.254	50.75
	47.306	50.81
	47.307	50.94
	47.311	51
	47.386	51.06
	47.437	51.12
	47.483	51.19
	47.631	51.25
	47.666	51.31
	47.779	51.38
	47.843	51.44
	47.871	51.5
	47.976	51.56
	48.041	51.62
	48.199	51.69
	48.246	51.75
	48.576	51.81
	48.579	51.88
	48.626	51.94
	48.639	52
	48.649	52.06
	48.659	52.12
	48.707	52.19
	48.748	52.25
	48.906	52.31
	48.92	52.38
	48.964	52.44
	48.989	52.5
	49.039	52.56
	49.101	52.62
	49.11	52.69
	49.163	52.75
	49.203	52.81
	49.208	52.88
	49.298	52.94
	49.334	53
	49.375	53.06
	49.381	53.12
	49.683	53.19
	49.725	53.25
	49.736	53.31
	49.837	53.38
	49.942	53.44
	50.082	53.5
	50.16	53.56
	50.219	53.62
	50.243	53.69
	50.482	53.75
	50.491	53.81
	50.544	53.88
	50.727	53.94
	50.807	54.06
	50.811	54.12
	50.828	54.19
	50.86	54.31
	50.932	54.38
	51.086	54.44
	51.099	54.5
	51.139	54.56
	51.222	54.62
	51.364	54.69
	51.492	54.75
	51.558	54.81
	51.571	54.88
	51.604	54.94
	51.624	55
	51.663	55.06
	51.702	55.12
	51.744	55.19
	51.78	55.25
	51.796	55.31
	51.903	55.38
	51.913	55.44
	51.963	55.5
	51.966	55.56
	52.063	55.62
	52.089	55.69
	52.126	55.75
	52.168	55.81
	52.172	55.88
	52.193	55.94
	52.195	56
	52.27	56.06
	52.361	56.12
	52.39	56.19
	52.448	56.31
	52.563	56.44
	52.801	56.56
	52.886	56.62
	52.937	56.75
	52.941	56.81
	53.036	56.88
	53.092	56.94
	53.135	57
	53.177	57.06
	53.229	57.19
	53.274	57.25
	53.305	57.31
	53.32	57.38
	53.342	57.44
	53.389	57.5
	53.439	57.62
	53.637	57.69
	53.707	57.75
	53.739	57.81
	53.756	57.88
	53.838	57.94
	53.852	58
	53.886	58.06
	53.946	58.12
	53.987	58.25
	54	58.31
	54.047	58.38
	54.102	58.44
	54.146	58.5
	54.157	58.56
	54.199	58.62
	54.218	58.69
	54.274	58.75
	54.276	58.88
	54.476	58.94
	54.477	59
	54.54	59.06
	54.567	59.19
	54.587	59.25
	54.667	59.31
	54.741	59.38
	54.761	59.5
	54.781	59.56
	54.789	59.62
	54.837	59.69
	54.866	59.75
	54.921	59.81
	54.982	59.88
	55.099	60
	55.173	60.06
	55.199	60.12
	55.279	60.19
	55.343	60.25
	55.361	60.31
	55.509	60.38
	55.702	60.5
	55.744	60.62
	55.752	60.69
	55.77	60.75
	55.833	60.88
	55.844	60.94
	56.009	61
	56.028	61.06
	56.03	61.12
	56.091	61.25
	56.211	61.31
	56.281	61.38
	56.399	61.44
	56.414	61.56
	56.524	61.62
	56.723	61.69
	56.845	61.75
	56.846	61.81
	56.866	61.88
	56.879	61.94
	56.99	62
	57.08	62.12
	57.13	62.19
	57.349	62.31
	57.399	62.38
	57.757	62.44
	57.864	62.5
	57.954	62.56
	58.249	62.62
	58.268	62.69
	58.272	62.75
	58.318	62.88
	58.39	62.94
	58.392	63
	58.488	63.06
	58.603	63.12
	58.642	63.19
	58.708	63.25
	58.759	63.31
	58.82	63.38
	58.891	63.44
	59.139	63.5
	59.166	63.56
	59.178	63.62
	59.186	63.69
	59.188	63.75
	59.259	63.88
	59.265	63.94
	59.27	64
	59.274	64.06
	59.289	64.12
	59.294	64.19
	59.302	64.31
	59.346	64.38
	59.375	64.44
	59.493	64.5
	59.613	64.56
	59.615	64.62
	59.664	64.69
	59.81	64.75
	60.012	64.88
	60.211	64.94
	60.28	65
	60.39	65.06
	60.39	65.12
	60.391	65.19
	60.403	65.25
	60.418	65.31
	60.483	65.38
	60.49	65.44
	60.574	65.5
	60.71	65.62
	60.732	65.69
	60.848	65.75
	61.026	65.88
	61.047	65.94
	61.089	66
	61.176	66.06
	61.225	66.12
	61.428	66.19
	61.47	66.25
	61.471	66.38
	61.482	66.44
	61.555	66.5
	61.609	66.56
	61.62	66.62
	61.683	66.69
	61.752	66.75
	61.754	66.88
	61.757	66.94
	61.834	67
	61.858	67.06
	61.902	67.12
	61.932	67.19
	61.946	67.25
	61.948	67.31
	61.97	67.38
	62.162	67.44
	62.163	67.5
	62.276	67.56
	62.383	67.62
	62.389	67.69
	62.392	67.75
	62.403	67.81
	62.454	67.88
	62.555	67.94
	62.592	68
	62.608	68.06
	62.624	68.12
	62.632	68.19
	62.674	68.25
	62.756	68.38
	62.834	68.44
	62.883	68.5
	62.894	68.56
	62.977	68.62
	63.043	68.69
	63.071	68.75
	63.168	68.81
	63.182	68.88
	63.317	69
	63.382	69.06
	63.394	69.12
	63.416	69.19
	63.481	69.31
	63.587	69.38
	63.759	69.44
	63.772	69.56
	63.95	69.62
	63.978	69.69
	63.987	69.75
	64.21	69.81
	64.326	69.94
	64.413	70.06
	64.472	70.12
	64.486	70.19
	64.571	70.25
	64.654	70.31
	64.684	70.38
	64.721	70.44
	64.804	70.56
	64.861	70.62
	64.888	70.69
	64.934	70.75
	65.046	70.81
	65.095	70.88
	65.137	71
	65.258	71.06
	65.535	71.12
	65.548	71.19
	65.6	71.31
	65.608	71.38
	65.645	71.44
	65.661	71.5
	65.722	71.56
	65.769	71.62
	65.891	71.69
	65.918	71.75
	66.091	71.81
	66.102	71.88
	66.155	71.94
	66.319	72
	66.439	72.06
	66.499	72.19
	66.506	72.25
	66.569	72.31
	66.641	72.38
	66.643	72.44
	66.702	72.5
	66.714	72.56
	66.741	72.62
	66.759	72.69
	66.858	72.75
	66.885	72.81
	66.906	72.88
	66.924	72.94
	67.008	73
	67.098	73.06
	67.113	73.12
	67.13	73.19
	67.286	73.25
	67.327	73.31
	67.4	73.38
	67.45	73.44
	67.745	73.5
	67.75	73.56
	67.791	73.62
	67.915	73.69
	67.924	73.75
	68.076	73.81
	68.217	73.88
	68.227	73.94
	68.395	74
	68.426	74.12
	68.462	74.19
	68.472	74.25
	68.513	74.31
	68.518	74.38
	68.709	74.44
	68.72	74.5
	68.757	74.62
	68.76	74.69
	68.793	74.75
	68.891	74.81
	68.891	74.88
	68.927	74.94
	69.067	75
	69.148	75.06
	69.335	75.12
	69.387	75.19
	69.414	75.25
	69.532	75.31
	69.541	75.44
	69.559	75.5
	69.647	75.56
	69.662	75.62
	69.693	75.69
	69.823	75.75
	69.829	75.81
	69.904	75.88
	69.923	75.94
	70.088	76
	70.354	76.12
	70.412	76.19
	70.434	76.25
	70.441	76.38
	70.458	76.44
	70.526	76.5
	70.645	76.56
	70.693	76.62
	70.724	76.69
	70.815	76.75
	70.883	76.81
	70.898	76.88
	70.905	76.94
	70.914	77
	70.94	77.06
	70.958	77.12
	70.968	77.19
	71.028	77.25
	71.03	77.31
	71.06	77.38
	71.069	77.44
	71.191	77.5
	71.214	77.56
	71.219	77.62
	71.231	77.69
	71.248	77.81
	71.291	77.88
	71.442	77.94
	71.632	78
	71.658	78.06
	71.682	78.12
	71.686	78.19
	71.725	78.25
	71.805	78.31
	71.916	78.44
	71.922	78.5
	72.028	78.56
	72.077	78.62
	72.139	78.69
	72.171	78.75
	72.213	78.81
	72.227	78.88
	72.253	78.94
	72.32	79
	72.359	79.06
	72.372	79.12
	72.418	79.19
	72.445	79.25
	72.498	79.31
	72.531	79.38
	72.543	79.44
	72.55	79.56
	72.742	79.62
	72.837	79.69
	72.893	79.75
	72.931	79.81
	73.006	79.88
	73.24	79.94
	73.26	80
	73.355	80.06
	73.408	80.12
	73.435	80.19
	73.458	80.25
	73.534	80.31
	73.545	80.38
	73.548	80.44
	73.648	80.5
	73.659	80.56
	73.784	80.62
	73.791	80.69
	73.845	80.75
	73.847	80.81
	74.019	80.94
	74.03	81
	74.366	81.06
	74.376	81.12
	74.399	81.19
	74.442	81.25
	74.466	81.31
	74.498	81.38
	74.514	81.44
	74.62	81.5
	74.633	81.56
	74.677	81.62
	74.687	81.69
	74.711	81.81
	74.712	81.88
	74.785	81.94
	74.855	82
	74.898	82.06
	75.004	82.12
	75.122	82.19
	75.196	82.25
	75.196	82.31
	75.349	82.38
	75.353	82.44
	75.464	82.5
	75.488	82.56
	75.657	82.62
	75.686	82.69
	75.694	82.75
	75.82	82.81
	75.978	82.88
	76.006	82.94
	76.007	83
	76.053	83.06
	76.124	83.12
	76.194	83.19
	76.24	83.31
	76.246	83.38
	76.328	83.44
	76.506	83.5
	76.51	83.62
	76.615	83.69
	76.656	83.75
	76.777	83.81
	76.777	83.88
	76.786	83.94
	76.848	84.06
	76.884	84.12
	76.992	84.19
	77	84.25
	77.047	84.31
	77.161	84.38
	77.177	84.44
	77.27	84.5
	77.392	84.56
	77.404	84.62
	77.453	84.69
	77.476	84.75
	77.488	84.81
	77.54	84.94
	77.547	85
	77.548	85.06
	77.575	85.12
	77.581	85.19
	77.662	85.25
	77.736	85.31
	77.794	85.38
	77.836	85.44
	77.841	85.5
	77.841	85.62
	77.924	85.69
	77.947	85.75
	77.97	85.81
	77.989	85.88
	78.038	85.94
	78.054	86.06
	78.135	86.12
	78.172	86.19
	78.18	86.25
	78.397	86.31
	78.44	86.44
	78.452	86.5
	78.459	86.56
	78.475	86.69
	78.484	86.75
	78.534	86.81
	78.583	86.88
	78.592	86.94
	78.635	87
	78.675	87.12
	78.684	87.25
	78.689	87.31
	78.76	87.44
	78.819	87.5
	78.871	87.56
	78.879	87.62
	78.899	87.69
	79.128	87.75
	79.145	87.81
	79.155	87.88
	79.171	87.94
	79.218	88
	79.232	88.06
	79.233	88.12
	79.292	88.19
	79.324	88.25
	79.356	88.31
	79.471	88.38
	79.478	88.44
	79.494	88.5
	79.67	88.56
	79.742	88.69
	79.817	88.75
	79.936	88.81
	80.035	88.88
	80.066	88.94
	80.079	89
	80.098	89.06
	80.143	89.12
	80.209	89.19
	80.215	89.25
	80.341	89.31
	80.386	89.38
	80.399	89.44
	80.403	89.5
	80.407	89.56
	80.424	89.62
	80.429	89.69
	80.457	89.75
	80.529	89.81
	80.532	89.88
	80.547	89.94
	80.6	90
	80.654	90.12
	80.657	90.19
	80.702	90.25
	80.708	90.31
	80.851	90.44
	80.894	90.5
	81.086	90.56
	81.116	90.62
	81.216	90.69
	81.228	90.75
	81.252	90.81
	81.297	90.88
	81.48	90.94
	81.553	91
	81.668	91.06
	81.933	91.12
	81.973	91.19
	81.998	91.25
	82.018	91.31
	82.107	91.38
	82.209	91.44
	82.213	91.5
	82.273	91.56
	82.419	91.62
	82.485	91.69
	82.51	91.75
	82.559	91.81
	82.576	91.88
	82.735	91.94
	82.856	92
	82.915	92.12
	82.962	92.19
	83	92.25
	83.039	92.31
	83.061	92.38
	83.076	92.44
	83.106	92.5
	83.201	92.56
	83.236	92.62
	83.264	92.69
	83.324	92.75
	83.412	92.81
	83.488	92.88
	83.602	92.94
	83.693	93.06
	83.702	93.12
	83.796	93.19
	83.889	93.25
	84.146	93.31
	84.216	93.38
	84.237	93.5
	84.248	93.62
	84.336	93.69
	84.348	93.75
	84.492	93.81
	84.504	93.88
	84.517	93.94
	84.523	94
	84.6	94.06
	84.62	94.12
	84.642	94.19
	84.683	94.25
	84.712	94.31
	84.736	94.44
	84.745	94.5
	84.851	94.56
	84.877	94.62
	85.068	94.69
	85.125	94.75
	85.153	94.81
	85.202	94.88
	85.231	95
	85.287	95.06
	85.431	95.19
	85.457	95.25
	85.485	95.31
	85.493	95.38
	85.505	95.44
	85.573	95.5
	85.576	95.56
	85.622	95.62
	85.693	95.69
	85.747	95.75
	85.767	95.81
	85.873	95.88
	86.069	95.94
	86.291	96
	86.353	96.06
	86.355	96.12
	86.372	96.19
	86.376	96.25
	86.49	96.31
	86.499	96.38
	86.524	96.5
	86.545	96.56
	86.577	96.62
	86.65	96.69
	86.669	96.75
	86.682	96.81
	86.789	96.88
	86.931	96.94
	87.011	97
	87.039	97.06
	87.056	97.19
	87.146	97.25
	87.262	97.31
	87.306	97.38
	87.356	97.44
	87.467	97.56
	87.562	97.62
	87.609	97.69
	87.645	97.81
	87.729	97.88
	87.759	98
	87.822	98.06
	87.928	98.12
	88.038	98.19
	88.26	98.25
	88.33	98.31
	88.462	98.38
	88.51	98.44
	88.522	98.5
	88.535	98.56
	88.543	98.62
	88.553	98.69
	88.555	98.75
	88.584	98.81
	88.587	98.88
	88.831	99
	88.847	99.06
	88.856	99.12
	88.862	99.25
	88.909	99.31
	89.219	99.38
	89.226	99.44
	89.244	99.5
	89.431	99.56
	89.431	99.62
	89.638	99.69
	89.689	99.75
	89.689	99.81
	89.77	99.88
	89.841	99.94
	89.995	100
	90.009	100.12
	90.189	100.19
	90.289	100.25
	90.353	100.31
	90.41	100.38
	90.515	100.44
	90.661	100.5
	90.818	100.56
	90.949	100.62
	90.966	100.69
	90.982	100.75
	91.003	100.81
	91.036	100.88
	91.036	100.94
	91.042	101
	91.073	101.06
	91.22	101.12
	91.238	101.19
	91.293	101.25
	91.596	101.31
	91.702	101.38
	91.994	101.5
	92.03	101.56
	92.049	101.62
	92.082	101.69
	92.089	101.75
	92.103	101.81
	92.11	101.94
	92.27	102
	92.381	102.06
	92.485	102.12
	92.486	102.19
	92.493	102.25
	92.494	102.31
	92.579	102.38
	92.629	102.44
	92.691	102.5
	92.751	102.56
	92.923	102.62
	92.943	102.69
	92.992	102.81
	93.014	102.88
	93.046	102.94
	93.077	103
	93.081	103.06
	93.125	103.12
	93.213	103.19
	93.362	103.31
	93.371	103.38
	93.472	103.5
	93.537	103.56
	93.563	103.62
	93.596	103.69
	93.64	103.75
	93.671	103.81
	93.699	103.88
	93.773	104
	93.825	104.06
	93.868	104.12
	93.895	104.19
	94.021	104.31
	94.147	104.38
	94.441	104.44
	94.559	104.5
	94.576	104.56
	94.606	104.62
	94.704	104.69
	94.717	104.81
	94.727	104.88
	94.776	105
	94.793	105.06
	94.825	105.12
	94.878	105.19
	94.912	105.25
	95.053	105.31
	95.067	105.38
	95.101	105.44
	95.168	105.5
	95.246	105.56
	95.246	105.62
	95.32	105.75
	95.384	105.81
	95.401	105.88
	95.426	105.94
	95.462	106
	95.47	106.06
	95.525	106.12
	95.537	106.19
	95.542	106.25
	95.556	106.31
	95.606	106.38
	95.713	106.44
	95.751	106.5
	95.755	106.56
	95.8	106.62
	95.811	106.69
	95.818	106.75
	95.843	106.81
	95.889	106.88
	95.89	106.94
	95.931	107
	95.932	107.06
	96.039	107.12
	96.166	107.19
	96.172	107.25
	96.258	107.31
	96.313	107.38
	96.346	107.44
	96.383	107.5
	96.502	107.56
	96.523	107.62
	96.536	107.69
	96.684	107.75
	96.71	107.81
	96.714	107.88
	96.734	107.94
	96.832	108
	97.069	108.06
	97.124	108.19
	97.172	108.25
	97.245	108.31
	97.257	108.38
	97.392	108.44
	97.447	108.5
	97.469	108.56
	97.612	108.62
	97.64	108.69
	97.654	108.75
	97.707	108.81
	97.825	108.88
	97.899	108.94
	97.919	109
	97.973	109.06
	97.991	109.12
	98.149	109.25
	98.191	109.38
	98.193	109.44
	98.326	109.5
	98.336	109.56
	98.339	109.62
	98.355	109.69
	98.391	109.75
	98.423	109.81
	98.435	109.88
	98.508	109.94
	98.607	110
	98.63	110.06
	98.785	110.19
	98.884	110.25
	98.892	110.38
	98.999	110.5
	99.024	110.56
	99.182	110.69
	99.232	110.75
	99.349	110.81
	99.378	110.94
	99.383	111.06
	99.388	111.12
	99.39	111.19
	99.404	111.25
	99.513	111.31
	99.584	111.38
	99.593	111.44
	99.667	111.5
	99.729	111.56
	99.747	111.69
	99.825	111.75
	99.894	111.81
	99.938	111.88
	99.965	111.94
	100.066	112
	100.091	112.06
	100.147	112.12
	100.319	112.19
	100.394	112.25
	100.408	112.31
	100.41	112.38
	100.425	112.5
	100.456	112.56
	100.491	112.62
	100.605	112.69
	100.716	112.75
	100.781	112.81
	100.84	112.88
	100.945	112.94
	100.97	113
	101.01	113.06
	101.02	113.12
	101.222	113.19
	101.23	113.25
	101.284	113.38
	101.299	113.44
	101.348	113.5
	101.37	113.62
	101.379	113.69
	101.403	113.75
	101.445	113.81
	101.456	113.88
	101.47	113.94
	101.475	114
	101.482	114.06
	101.484	114.12
	101.5	114.19
	101.565	114.25
	101.567	114.31
	101.567	114.38
	101.576	114.44
	101.711	114.5
	101.756	114.56
	101.834	114.62
	101.89	114.69
	102.121	114.75
	102.178	114.81
	102.265	114.88
	102.485	114.94
	102.507	115
	102.679	115.06
	102.749	115.12
	102.804	115.19
	102.831	115.25
	102.893	115.38
	102.923	115.44
	103.031	115.5
	103.055	115.56
	103.09	115.69
	103.234	115.75
	103.396	115.81
	103.535	115.88
	103.654	115.94
	103.764	116
	103.801	116.06
	103.97	116.12
	103.998	116.19
	104.007	116.25
	104.043	116.31
	104.184	116.38
	104.301	116.44
	104.434	116.5
	104.448	116.56
	104.6	116.62
	104.824	116.75
	104.824	116.81
	104.847	116.88
	104.872	117
	104.899	117.06
	104.902	117.12
	104.939	117.19
	104.975	117.25
	105.014	117.31
	105.035	117.38
	105.043	117.44
	105.099	117.5
	105.135	117.62
	105.199	117.69
	105.258	117.75
	105.342	117.81
	105.399	117.88
	105.451	118
	105.469	118.06
	105.48	118.19
	105.483	118.25
	105.535	118.38
	105.645	118.44
	105.702	118.5
	105.706	118.56
	105.744	118.62
	105.761	118.69
	105.805	118.75
	105.811	118.81
	105.933	118.94
	105.952	119
	106.421	119.06
	106.465	119.12
	106.492	119.19
	106.527	119.25
	106.747	119.31
	106.779	119.38
	106.816	119.5
	106.886	119.56
	106.887	119.62
	106.911	119.75
	106.971	119.81
	106.979	119.88
	106.98	119.94
	107.062	120.06
	107.111	120.12
	107.14	120.19
	107.239	120.25
	107.272	120.31
	107.415	120.38
	107.421	120.44
	107.427	120.5
	107.502	120.56
	107.52	120.62
	107.566	120.69
	107.633	120.75
	107.68	120.81
	107.736	120.88
	107.795	120.94
	107.852	121
	107.973	121.06
	108.023	121.19
	108.08	121.25
	108.1	121.38
	108.125	121.5
	108.143	121.56
	108.375	121.62
	108.459	121.75
	108.516	121.81
	108.595	121.94
	108.666	122
	108.668	122.06
	108.756	122.12
	108.913	122.19
	109.011	122.25
	109.191	122.31
	109.198	122.38
	109.212	122.44
	109.315	122.5
	109.353	122.56
	109.414	122.62
	109.418	122.69
	109.441	122.75
	109.447	122.88
	109.462	122.94
	109.506	123
	109.626	123.06
	109.641	123.12
	109.791	123.19
	109.8	123.25
	109.803	123.31
	109.841	123.38
	109.895	123.44
	109.903	123.56
	109.91	123.62
	109.92	123.69
	109.928	123.75
	109.994	123.81
	110.085	123.88
	110.094	123.94
	110.112	124
	110.222	124.06
	110.29	124.12
	110.377	124.25
	110.409	124.31
	110.497	124.38
	110.5	124.44
	110.534	124.56
	110.595	124.62
	110.614	124.69
	110.668	124.75
	110.68	124.88
	110.702	124.94
	110.78	125
	110.88	125.12
	110.883	125.19
	110.983	125.25
	111.004	125.31
	111.066	125.38
	111.194	125.44
	111.241	125.5
	111.335	125.56
	111.543	125.62
	111.548	125.75
	111.565	125.81
	111.567	125.88
	111.693	125.94
	111.749	126
	111.776	126.06
	111.931	126.12
	111.953	126.25
	112.042	126.31
	112.092	126.44
	112.156	126.5
	112.283	126.56
	112.467	126.62
	112.584	126.69
	112.6	126.75
	112.902	126.81
	112.931	126.88
	112.967	126.94
	112.975	127
	113.06	127.06
	113.085	127.12
	113.137	127.19
	113.225	127.25
	113.241	127.31
	113.248	127.38
	113.274	127.44
	113.486	127.5
	113.542	127.62
	113.628	127.69
	113.635	127.75
	113.687	127.81
	113.698	127.88
	113.771	128
	113.876	128.06
	113.902	128.12
	114.064	128.19
	114.087	128.25
	114.096	128.31
	114.119	128.38
	114.204	128.44
	114.235	128.5
	114.249	128.56
	114.366	128.69
	114.486	128.75
	114.529	128.81
	114.535	128.88
	114.587	128.94
	114.606	129
	114.635	129.06
	114.653	129.12
	114.674	129.25
	114.712	129.31
	114.881	129.38
	114.936	129.44
	114.937	129.5
	114.949	129.56
	114.971	129.62
	115.038	129.69
	115.088	129.75
	115.141	129.81
	115.153	129.88
	115.165	129.94
	115.241	130
	115.311	130.06
	115.32	130.12
	115.335	130.19
	115.343	130.25
	115.367	130.31
	115.412	130.38
	115.419	130.44
	115.466	130.5
	115.471	130.56
	115.652	130.62
	115.676	130.69
	115.694	130.75
	115.782	130.81
	115.851	130.88
	115.854	130.94
	115.916	131
	115.955	131.06
	116.102	131.12
	116.243	131.19
	116.269	131.25
	116.376	131.31
	116.464	131.38
	116.578	131.5
	116.584	131.56
	116.63	131.62
	116.783	131.69
	116.807	131.81
	116.838	131.88
	116.942	131.94
	117.16	132
	117.201	132.06
	117.201	132.12
	117.237	132.19
	117.268	132.25
	117.46	132.38
	117.525	132.44
	117.577	132.5
	117.663	132.56
	117.688	132.62
	117.979	132.69
	118.01	132.75
	118.011	132.81
	118.015	132.88
	118.292	132.94
	118.317	133.06
	118.343	133.12
	118.38	133.19
	118.413	133.25
	118.45	133.31
	118.458	133.44
	118.464	133.5
	118.481	133.62
	118.493	133.69
	118.626	133.75
	118.705	133.81
	118.857	133.88
	118.867	133.94
	119.041	134
	119.085	134.12
	119.194	134.19
	119.195	134.25
	119.257	134.31
	119.276	134.38
	119.335	134.44
	119.351	134.5
	119.424	134.56
	119.441	134.62
	119.499	134.69
	119.523	134.75
	119.546	134.81
	119.547	134.88
	119.564	134.94
	119.567	135
	119.699	135.06
	119.709	135.12
	119.808	135.25
	119.981	135.31
	120.021	135.38
	120.133	135.44
	120.162	135.5
	120.18	135.56
	120.187	135.62
	120.321	135.69
	120.394	135.75
	120.457	135.88
	120.463	135.94
	120.465	136
	120.482	136.06
	120.497	136.12
	120.568	136.19
	120.575	136.25
	120.582	136.31
	120.588	136.38
	120.611	136.44
	120.626	136.5
	120.971	136.56
	120.998	136.62
	121.124	136.69
	121.204	136.75
	121.292	136.81
	121.308	136.88
	121.336	136.94
	121.348	137
	121.37	137.06
	121.4	137.12
	121.477	137.19
	121.559	137.25
	121.593	137.31
	121.63	137.44
	121.767	137.5
	121.793	137.56
	121.923	137.62
	121.939	137.69
	121.988	137.75
	122.193	137.81
	122.233	137.94
	122.275	138
	122.284	138.06
	122.391	138.12
	122.392	138.19
	122.429	138.25
	122.493	138.31
	122.504	138.38
	122.623	138.44
	122.667	138.5
	122.753	138.56
	122.91	138.62
	122.946	138.69
	122.977	138.75
	122.977	138.81
	122.98	138.94
	123.062	139.06
	123.063	139.12
	123.097	139.19
	123.374	139.25
[truncated: 13,941 more rows]
