# Supplementary material for: Molecular-level insights into the supramolecular gelation mechanism of urea derivative
Source: Nat Commun. 2025 Apr 22;16:3758. doi: 10.1038/s41467-025-59032-6 (PMC12015314; doi:10.1038/s41467-025-59032-6)
Supplement: Supplementary file 12 — Source Data [file 41467_2025_59032_MOESM12_ESM.zip › Source data/Source Data SupFig.12 Block-stacking model/SupFig12b 0.9vs0.1 0.1vs1.xlsx]

## Sheet: 0.9vs0.1 0.1vs1
	0.496	0.06
	0.616	0.19
	0.803	0.25
	1.029	0.31
	1.141	0.38
	1.205	0.5
	1.372	0.62
	1.384	0.69
	1.44	0.75
	1.522	0.81
	1.591	0.88
	1.936	0.94
	2.128	1
	2.259	1.12
	2.296	1.19
	2.394	1.25
	2.404	1.31
	2.442	1.38
	2.529	1.44
	2.685	1.5
	2.927	1.56
	2.929	1.62
	3.056	1.69
	3.134	1.75
	3.138	1.81
	3.148	1.94
	3.269	2
	3.284	2.06
	3.443	2.12
	3.456	2.19
	3.47	2.25
	3.474	2.31
	3.488	2.38
	3.698	2.44
	3.847	2.5
	3.902	2.62
	3.935	2.69
	4.029	2.75
	4.163	2.81
	4.336	2.88
	4.606	2.94
	4.771	3
	4.971	3.06
	5.034	3.12
	5.485	3.19
	5.565	3.25
	5.826	3.31
	5.961	3.38
	6.038	3.44
	6.239	3.5
	6.246	3.56
	6.578	3.62
	6.824	3.69
	6.891	3.75
	7.014	3.81
	7.141	3.88
	7.188	3.94
	7.2	4
	7.366	4.06
	7.396	4.12
	7.458	4.19
	7.541	4.25
	7.571	4.31
	7.688	4.38
	7.697	4.44
	7.714	4.5
	7.75	4.62
	7.817	4.69
	7.887	4.75
	7.957	4.88
	7.97	4.94
	8.003	5
	8.211	5.12
	8.262	5.19
	8.42	5.25
	8.566	5.31
	8.659	5.38
	8.707	5.44
	8.715	5.5
	8.725	5.56
	8.802	5.69
	8.805	5.81
	9.006	5.94
	9.032	6
	9.133	6.06
	9.24	6.12
	9.343	6.19
	9.413	6.25
	9.6	6.31
	9.732	6.38
	9.745	6.44
	9.969	6.5
	10.012	6.56
	10.078	6.62
	10.136	6.69
	10.175	6.75
	10.22	6.81
	10.289	6.94
	10.356	7
	10.402	7.06
	10.878	7.12
	10.886	7.19
	11.098	7.25
	11.162	7.31
	11.206	7.38
	11.264	7.44
	11.349	7.5
	11.69	7.56
	11.72	7.62
	11.753	7.69
	11.801	7.75
	11.921	7.81
	12.031	7.88
	12.032	7.94
	12.235	8
	12.259	8.06
	12.335	8.12
	12.427	8.25
	12.499	8.31
	12.555	8.38
	12.657	8.44
	12.706	8.5
	12.821	8.56
	12.842	8.62
	12.975	8.69
	13.385	8.75
	13.439	8.81
	13.583	8.88
	13.715	8.94
	13.724	9
	13.735	9.06
	14.081	9.19
	14.137	9.25
	14.174	9.31
	14.295	9.38
	14.467	9.44
	14.56	9.5
	14.607	9.56
	14.622	9.69
	14.879	9.75
	15.053	9.81
	15.082	9.88
	15.085	9.94
	15.107	10
	15.115	10.06
	15.134	10.12
	15.188	10.25
	15.211	10.31
	15.51	10.44
	15.56	10.5
	15.625	10.56
	15.663	10.62
	15.737	10.75
	15.922	10.81
	15.941	10.88
	16.079	10.94
	16.208	11
	16.406	11.06
	16.426	11.19
	16.501	11.25
	16.531	11.31
	16.602	11.38
	16.622	11.44
	16.64	11.5
	16.678	11.56
	16.718	11.62
	16.726	11.69
	16.804	11.75
	16.828	11.81
	16.898	11.88
	16.911	11.94
	16.949	12.06
	17.156	12.12
	17.226	12.19
	17.368	12.25
	17.478	12.31
	17.506	12.38
	17.555	12.44
	17.585	12.5
	17.699	12.56
	17.772	12.62
	17.868	12.69
	17.884	12.75
	18.108	12.81
	18.428	12.88
	18.6	12.94
	18.846	13
	18.96	13.06
	19.11	13.12
	19.256	13.25
	19.425	13.31
	19.838	13.38
	19.884	13.44
	19.961	13.5
	20.004	13.56
	20.331	13.62
	20.452	13.69
	20.514	13.75
	20.536	13.81
	20.562	13.88
	20.784	13.94
	20.809	14
	20.889	14.06
	20.93	14.19
	20.983	14.25
	21.285	14.31
	21.396	14.38
	21.537	14.44
	21.603	14.5
	21.623	14.56
	21.807	14.62
	21.815	14.69
	21.824	14.75
	22.259	14.81
	22.321	14.88
	22.381	14.94
	22.406	15
	22.742	15.06
	22.834	15.12
	22.876	15.19
	22.932	15.25
	23.01	15.38
	23.042	15.44
	23.644	15.5
	23.7	15.62
	23.908	15.69
	24.044	15.75
	24.089	15.88
	24.207	15.94
	24.246	16
	24.283	16.06
	24.38	16.12
	24.87	16.19
	24.917	16.25
	24.933	16.31
	25.189	16.38
	25.327	16.44
	25.919	16.5
	25.965	16.56
	26.01	16.62
	26.107	16.75
	26.444	16.81
	26.521	16.88
	26.591	16.94
	26.655	17
	26.745	17.06
	26.781	17.12
	26.835	17.19
	26.933	17.25
	26.989	17.31
	27.184	17.38
	27.306	17.44
	27.709	17.5
	27.763	17.56
	27.866	17.62
	28.114	17.69
	28.242	17.75
	28.268	17.81
	28.415	17.88
	28.505	17.94
	28.57	18
	28.625	18.06
	28.755	18.12
	28.854	18.25
	28.925	18.31
	29.077	18.38
	29.08	18.44
	29.293	18.5
	29.36	18.56
	29.385	18.62
	29.417	18.69
	29.517	18.75
	29.542	18.88
	29.658	18.94
	29.751	19
	29.787	19.06
	29.923	19.12
	30.044	19.19
	30.144	19.25
	30.306	19.31
	30.488	19.38
	30.515	19.44
	30.599	19.5
	30.673	19.56
	30.727	19.62
	30.951	19.69
	31.062	19.75
	31.22	19.88
	31.277	19.94
	31.543	20
	31.57	20.12
	31.603	20.19
	31.698	20.25
	31.805	20.31
	31.958	20.44
	31.963	20.5
	32.154	20.56
	32.402	20.62
	32.408	20.69
	32.435	20.75
	32.837	20.81
	32.921	20.88
	32.979	20.94
	33.008	21
	33.067	21.06
	33.106	21.12
	33.28	21.19
	33.31	21.25
	33.339	21.31
	33.389	21.38
	33.545	21.44
	33.748	21.5
	34.285	21.56
	34.292	21.62
	34.477	21.69
	34.51	21.75
	34.724	21.81
	34.803	21.88
	35.194	21.94
	35.476	22
	35.538	22.06
	35.556	22.12
	35.783	22.19
	35.785	22.25
	35.983	22.31
	36.147	22.38
	36.218	22.44
	36.304	22.5
	36.345	22.56
	36.447	22.69
	36.528	22.75
	36.568	22.81
	36.605	22.88
	36.75	22.94
	36.764	23
	36.924	23.06
	37.029	23.12
	37.047	23.19
	37.084	23.25
	37.108	23.31
	37.12	23.38
	37.165	23.44
	37.229	23.5
	37.252	23.56
	37.27	23.62
	37.388	23.75
	37.483	23.81
	37.526	23.88
	37.584	23.94
	37.811	24
	37.822	24.06
	37.882	24.12
	38.052	24.19
	38.114	24.25
	38.204	24.31
	38.526	24.38
	38.582	24.44
	38.59	24.5
	38.624	24.56
	38.65	24.62
	38.779	24.75
	38.876	24.81
	38.977	24.88
	39.477	24.94
	39.656	25.06
	39.965	25.12
	40.017	25.19
	40.23	25.25
	40.25	25.31
	40.409	25.38
	40.667	25.44
	40.748	25.5
	40.75	25.56
	40.887	25.62
	40.889	25.69
	40.982	25.75
	41.07	25.81
	41.089	25.88
	41.12	25.94
	41.29	26
	41.352	26.06
	41.533	26.12
	41.672	26.19
	41.919	26.25
	41.964	26.31
	42.019	26.44
	42.072	26.5
	42.184	26.56
	42.207	26.62
	42.23	26.69
	42.232	26.75
	42.399	26.81
	42.433	26.94
	42.554	27
	42.561	27.06
	42.604	27.12
	42.656	27.19
	42.663	27.25
	42.818	27.31
	42.878	27.38
	43.01	27.44
	43.156	27.5
	43.247	27.56
	43.26	27.62
	43.29	27.69
	43.575	27.75
	43.735	27.81
	43.807	27.94
	43.962	28
	44.047	28.06
	44.08	28.12
	44.092	28.19
	44.177	28.25
	44.28	28.38
	44.417	28.44
	44.43	28.5
	44.552	28.56
	44.642	28.62
	44.765	28.75
	44.798	28.81
	44.922	28.88
	44.927	28.94
	44.952	29
	44.976	29.06
	44.996	29.12
	45.029	29.19
	45.054	29.25
	45.175	29.31
	45.325	29.38
	45.417	29.44
	45.555	29.56
	45.566	29.62
	45.825	29.69
	45.834	29.75
	45.873	29.81
	46.091	29.88
	46.245	30
	46.427	30.06
	46.491	30.12
	46.512	30.25
	46.654	30.31
	46.656	30.38
	46.966	30.5
	47.168	30.56
	47.252	30.69
	47.283	30.75
	47.311	30.81
	47.374	30.88
	47.58	30.94
	47.615	31
	47.689	31.06
	47.753	31.19
	47.774	31.25
	48.048	31.31
	48.12	31.38
	48.381	31.44
	48.502	31.5
	48.521	31.56
	48.541	31.62
	48.558	31.75
	48.567	31.81
	48.588	31.88
	48.649	31.94
	48.692	32.06
	48.705	32.12
	48.846	32.19
	48.921	32.25
	49.018	32.31
	49.09	32.38
	49.127	32.44
	49.168	32.5
	49.18	32.56
	49.314	32.62
	49.339	32.69
	49.352	32.75
	49.54	32.81
	49.638	32.88
	49.736	32.94
	49.771	33
	49.793	33.06
	49.886	33.12
	49.945	33.19
	50.031	33.25
	50.103	33.31
	50.12	33.38
	50.218	33.44
	50.617	33.5
	50.627	33.56
	50.662	33.62
	50.812	33.69
	50.983	33.75
	51.009	33.88
	51.013	33.94
	51.101	34
	51.107	34.06
	51.148	34.12
	51.223	34.25
	51.49	34.31
	51.537	34.38
	51.579	34.44
	51.598	34.5
	51.987	34.56
	52.045	34.62
	52.081	34.69
	52.101	34.75
	52.117	34.81
	52.144	34.88
	52.378	34.94
	52.396	35
	52.715	35.06
	52.738	35.12
	53.025	35.25
	53.049	35.31
	53.16	35.38
	53.267	35.5
	53.326	35.56
	53.545	35.62
	53.568	35.69
	53.579	35.75
	53.639	35.88
	53.676	35.94
	53.691	36
	53.88	36.12
	53.927	36.19
	53.953	36.25
	53.978	36.31
	53.997	36.38
	54.289	36.5
	54.29	36.62
	54.29	36.69
	54.343	36.75
	54.4	36.81
	54.419	36.88
	54.519	36.94
	55.062	37
	55.101	37.06
	55.439	37.19
	55.457	37.25
	55.5	37.31
	55.528	37.38
	55.711	37.44
	55.825	37.5
	55.829	37.56
	56.034	37.62
	56.089	37.69
	56.094	37.75
	56.135	37.81
	56.19	37.88
	56.497	37.94
	56.555	38
	56.723	38.06
	56.866	38.12
	56.945	38.19
	57.103	38.25
	57.264	38.31
	57.437	38.38
	57.483	38.44
	57.506	38.5
	57.549	38.56
	57.637	38.62
	57.861	38.69
	57.956	38.81
	57.996	38.88
	58.044	39
	58.087	39.06
	58.247	39.12
	58.393	39.19
	58.685	39.25
	58.926	39.31
	59.051	39.38
	59.13	39.44
	59.227	39.5
	59.334	39.56
	59.348	39.62
	59.406	39.69
	59.474	39.75
	59.742	39.88
	59.96	39.94
	59.997	40.06
	59.998	40.12
	60.083	40.19
	60.114	40.25
	60.152	40.31
	60.379	40.38
	60.471	40.44
	60.546	40.5
	60.563	40.56
	60.599	40.62
	60.641	40.69
	60.901	40.81
	61.226	40.94
	61.397	41
	61.532	41.06
	61.593	41.12
	61.698	41.19
	61.749	41.25
	61.84	41.31
	61.983	41.38
	62.003	41.44
	62.003	41.5
	62.236	41.56
	62.328	41.62
	62.335	41.69
	62.5	41.75
	62.565	41.81
	62.711	41.88
	62.812	41.94
	62.831	42
	62.848	42.06
	62.886	42.12
	63.029	42.25
	63.214	42.38
	63.328	42.44
	63.52	42.5
	63.607	42.56
	63.695	42.69
	63.971	42.75
	64.024	42.81
	64.129	42.88
	64.265	42.94
	64.337	43
	64.385	43.06
	64.495	43.12
	64.612	43.19
	64.778	43.25
	64.829	43.31
	64.869	43.38
	65.023	43.5
	65.676	43.56
	65.74	43.62
	65.783	43.69
	66.017	43.75
	66.079	43.81
	66.239	43.94
	66.397	44
	66.488	44.12
	66.643	44.19
	66.74	44.25
	66.801	44.31
	66.926	44.38
	67.148	44.44
	67.154	44.5
	67.319	44.56
	67.451	44.62
	67.515	44.69
	67.544	44.75
	67.582	44.88
	67.711	44.94
	67.876	45
	67.886	45.06
	68.223	45.12
	68.25	45.19
	68.33	45.25
	68.423	45.31
	68.808	45.38
	68.819	45.44
	68.832	45.56
	68.846	45.62
	69.212	45.69
	69.276	45.75
	69.29	45.81
	69.48	45.88
	69.558	45.94
	69.712	46.06
	69.751	46.12
	69.81	46.19
	69.811	46.25
	69.889	46.31
	69.942	46.44
	70.021	46.5
	70.068	46.56
	70.154	46.69
	70.299	46.75
	70.452	46.81
	70.736	46.88
	70.748	46.94
	70.901	47.06
	70.926	47.12
	70.948	47.19
	71.006	47.25
	71.353	47.31
	71.491	47.38
	71.743	47.5
	71.867	47.56
	71.896	47.62
	71.903	47.69
	71.909	47.75
	71.923	47.81
	72.056	47.88
	72.064	47.94
	72.217	48.06
	72.326	48.12
	72.544	48.19
	72.662	48.25
	72.871	48.31
	73.135	48.38
	73.167	48.44
	73.217	48.5
	73.251	48.56
	73.28	48.69
	73.447	48.75
	73.52	48.81
	73.529	48.88
	73.677	48.94
	73.748	49.06
	73.786	49.12
	73.86	49.25
	73.951	49.31
	73.991	49.38
	74.037	49.44
	74.206	49.5
	74.523	49.62
	74.614	49.69
	74.649	49.75
	74.759	49.81
	74.88	49.88
	74.891	50
	74.94	50.06
	75.592	50.12
	75.807	50.19
	76.012	50.25
	76.246	50.31
	76.306	50.38
	76.861	50.44
	76.944	50.5
	76.973	50.56
	77.272	50.62
	77.281	50.75
	77.366	50.81
	77.369	50.94
	77.375	51
	77.499	51.06
	77.584	51.12
	77.653	51.19
	77.875	51.25
	77.925	51.31
	78.094	51.38
	78.191	51.44
	78.234	51.5
	78.393	51.56
	78.483	51.62
	78.702	51.69
	78.763	51.75
	79.189	51.81
	79.193	51.88
	79.253	51.94
	79.27	52
	79.283	52.06
	79.296	52.12
	79.358	52.19
	79.416	52.25
	79.654	52.31
	79.673	52.38
	79.734	52.44
	79.769	52.5
	79.845	52.56
	79.931	52.62
	79.943	52.69
	80.023	52.75
	80.079	52.81
	80.087	52.88
	80.222	52.94
	80.276	53
	80.344	53.06
	80.356	53.12
	80.775	53.19
	80.838	53.25
	80.853	53.31
	81.007	53.38
	81.142	53.44
	81.337	53.5
	81.437	53.56
	81.509	53.62
	81.538	53.69
	81.825	53.75
	81.836	53.81
	81.899	53.88
	82.119	53.94
	82.223	54.06
	82.228	54.12
	82.25	54.19
	82.292	54.31
	82.392	54.38
	82.605	54.44
	82.624	54.5
	82.675	54.56
	82.776	54.62
	82.958	54.69
	83.124	54.75
	83.198	54.81
	83.214	54.88
	83.253	54.94
	83.278	55
	83.325	55.06
	83.371	55.12
	83.425	55.19
	83.472	55.25
	83.49	55.31
	83.63	55.38
	83.642	55.44
	83.707	55.5
	83.71	55.56
	83.845	55.62
	83.879	55.69
	83.927	55.75
	83.984	55.81
	83.991	55.88
	84.023	55.94
	84.026	56
	84.149	56.06
	84.3	56.12
	84.344	56.19
	84.431	56.31
	84.621	56.44
	85.014	56.56
	85.154	56.62
	85.237	56.75
	85.243	56.81
	85.386	56.88
	85.479	56.94
	85.549	57
	85.612	57.06
	85.691	57.19
	85.767	57.25
	85.817	57.31
	85.845	57.38
	85.89	57.44
	85.997	57.5
	86.088	57.62
	86.447	57.69
	86.575	57.75
	86.64	57.81
	86.673	57.88
	86.862	57.94
	86.892	58
	86.972	58.06
	87.129	58.12
	87.236	58.25
	87.262	58.31
	87.357	58.38
	87.457	58.44
	87.538	58.5
	87.557	58.56
	87.642	58.62
	87.68	58.69
	87.809	58.75
	87.814	58.88
	88.27	58.94
	88.272	59
	88.386	59.06
	88.436	59.19
	88.468	59.25
	88.6	59.31
	88.712	59.38
	88.745	59.5
	88.779	59.56
	88.79	59.62
	88.862	59.69
	88.911	59.75
	88.993	59.81
	89.095	59.88
	89.271	60
	89.383	60.06
	89.421	60.12
	89.554	60.19
	89.66	60.25
	89.692	60.31
	89.96	60.38
	90.28	60.5
	90.343	60.62
	90.354	60.69
	90.379	60.75
	90.467	60.88
	90.482	60.94
	90.712	61
	90.736	61.06
	90.739	61.12
	90.818	61.25
	90.972	61.31
	91.063	61.38
	91.215	61.44
	91.232	61.56
	91.365	61.62
	91.604	61.69
	91.762	61.75
	91.764	61.81
	91.79	61.88
	91.809	61.94
	91.964	62
	92.089	62.12
	92.158	62.19
	92.441	62.31
	92.511	62.38
	93.051	62.44
	93.227	62.5
	93.375	62.56
	93.913	62.62
	93.947	62.69
	93.955	62.75
	94.048	62.88
	94.195	62.94
	94.198	63
	94.392	63.06
	94.625	63.12
	94.715	63.19
	94.866	63.25
	94.968	63.31
	95.108	63.38
	95.271	63.44
	95.772	63.5
	95.822	63.56
	95.842	63.62
	95.855	63.69
	95.858	63.75
	95.976	63.88
	95.985	63.94
	95.994	64
	96	64.06
	96.024	64.12
	96.032	64.19
	96.045	64.31
	96.135	64.38
	96.201	64.44
	96.471	64.5
	96.744	64.56
	96.749	64.62
	96.848	64.69
	97.182	64.75
	97.645	64.88
	98.098	64.94
	98.256	65
	98.508	65.06
	98.508	65.12
	98.51	65.19
	98.532	65.25
	98.561	65.31
	98.68	65.38
	98.692	65.44
	98.845	65.5
	99.092	65.62
	99.133	65.69
	99.308	65.75
	99.601	65.88
	99.635	65.94
	99.711	66
	99.871	66.06
	99.952	66.12
	100.257	66.19
	100.321	66.25
	100.323	66.38
	100.341	66.44
	100.461	66.5
	100.543	66.56
	100.558	66.62
	100.646	66.69
	100.749	66.75
	100.753	66.88
	100.758	66.94
	100.874	67
	100.913	67.06
	100.985	67.12
	101.035	67.19
	101.057	67.25
	101.059	67.31
	101.092	67.38
	101.41	67.44
	101.411	67.5
	101.597	67.56
	101.774	67.62
	101.785	67.69
	101.789	67.75
	101.806	67.81
	101.883	67.88
	102.024	67.94
	102.08	68
	102.104	68.06
	102.13	68.12
	102.143	68.19
	102.219	68.25
	102.385	68.38
	102.543	68.44
	102.655	68.5
	102.68	68.56
	102.849	68.62
	102.982	68.69
	103.033	68.75
	103.23	68.81
	103.258	68.88
	103.532	69
	103.65	69.06
	103.673	69.12
	103.706	69.19
	103.804	69.31
	103.95	69.38
	104.211	69.44
	104.232	69.56
	104.501	69.62
	104.542	69.69
	104.556	69.75
	104.893	69.81
	105.068	69.94
	105.199	70.06
	105.297	70.12
	105.321	70.19
	105.46	70.25
	105.585	70.31
	105.635	70.38
	105.702	70.44
	105.852	70.56
	105.956	70.62
	106.005	70.69
	106.09	70.75
	106.292	70.81
	106.382	70.88
	106.451	71
	106.672	71.06
	107.175	71.12
	107.199	71.19
	107.285	71.31
	107.296	71.38
	107.353	71.44
	107.377	71.5
	107.461	71.56
	107.533	71.62
	107.717	71.69
	107.754	71.75
	107.995	71.81
	108.012	71.88
	108.091	71.94
	108.32	72
	108.486	72.06
	108.57	72.19
	108.579	72.25
	108.667	72.31
	108.768	72.38
	108.77	72.44
	108.86	72.5
	108.878	72.56
	108.918	72.62
	108.945	72.69
	109.095	72.75
	109.141	72.81
	109.179	72.88
	109.205	72.94
	109.332	73
	109.48	73.06
	109.503	73.12
	109.529	73.19
	109.764	73.25
	109.825	73.31
	109.927	73.38
	110.004	73.44
	110.449	73.5
	110.457	73.56
	110.513	73.62
	110.674	73.69
	110.684	73.75
	110.881	73.81
	111.063	73.88
	111.075	73.94
	111.276	74
	111.314	74.12
	111.36	74.19
	111.373	74.25
	111.427	74.31
	111.434	74.38
	111.698	74.44
	111.714	74.5
	111.765	74.62
	111.77	74.69
	111.82	74.75
	111.967	74.81
	111.968	74.88
	112.027	74.94
	112.281	75
	112.416	75.06
	112.676	75.12
	112.748	75.19
	112.782	75.25
	112.935	75.31
	112.947	75.44
	112.968	75.5
	113.082	75.56
	113.101	75.62
	113.145	75.69
	113.325	75.75
	113.333	75.81
	113.446	75.88
	113.475	75.94
	113.724	76
	114.125	76.12
	114.221	76.19
	114.262	76.25
	114.274	76.38
	114.31	76.44
	114.465	76.5
	114.775	76.56
	114.854	76.62
	114.906	76.69
	115.056	76.75
	115.181	76.81
	115.206	76.88
	115.222	76.94
	115.242	77
	115.301	77.06
	115.342	77.12
	115.365	77.19
	115.503	77.25
	115.507	77.31
	115.576	77.38
	115.595	77.44
	115.874	77.5
	115.934	77.56
	115.946	77.62
	115.983	77.69
	116.022	77.81
	116.121	77.88
	116.394	77.94
	116.741	78
	116.793	78.06
	116.842	78.12
	116.851	78.19
	116.922	78.25
	117.053	78.31
	117.235	78.44
	117.247	78.5
	117.42	78.56
	117.502	78.62
	117.614	78.69
	117.672	78.75
	117.749	78.81
	117.777	78.88
	117.825	78.94
	117.946	79
	118.017	79.06
	118.038	79.12
	118.114	79.19
	118.163	79.25
	118.259	79.31
	118.321	79.38
	118.342	79.44
	118.355	79.56
	118.795	79.62
	119.011	79.69
	119.159	79.75
	119.246	79.81
	119.398	79.88
	119.872	79.94
	119.912	80
	120.104	80.06
	120.211	80.12
	120.273	80.19
	120.321	80.25
	120.493	80.31
	120.52	80.38
	120.525	80.44
	120.754	80.5
	120.782	80.56
	121.07	80.62
	121.086	80.69
	121.209	80.75
	121.212	80.81
	121.525	80.94
	121.542	81
	122.009	81.06
	122.024	81.12
	122.059	81.19
	122.129	81.25
	122.167	81.31
	122.211	81.38
	122.232	81.44
	122.381	81.5
	122.397	81.56
	122.45	81.62
	122.462	81.69
	122.493	81.81
	122.495	81.88
	122.596	81.94
	122.693	82
	122.754	82.06
	122.913	82.12
	123.107	82.19
	123.23	82.25
	123.231	82.31
	123.483	82.38
	123.488	82.44
	123.672	82.5
	123.712	82.56
	123.93	82.62
	123.967	82.69
	123.978	82.75
	124.141	82.81
	124.345	82.88
	124.384	82.94
	124.385	83
	124.449	83.06
	124.556	83.12
	124.661	83.19
	124.738	83.31
	124.747	83.38
	124.871	83.44
	125.164	83.5
	125.171	83.62
	125.363	83.69
	125.437	83.75
	125.636	83.81
	125.637	83.88
	125.651	83.94
	125.753	84.06
	125.808	84.12
	125.97	84.19
	125.983	84.25
	126.053	84.31
	126.225	84.38
	126.25	84.44
	126.402	84.5
	126.604	84.56
	126.624	84.62
	126.712	84.69
	126.751	84.75
	126.768	84.81
	126.846	84.94
	126.857	85
	126.86	85.06
	126.896	85.12
	126.905	85.19
	127.017	85.25
	127.121	85.31
	127.209	85.38
	127.272	85.44
	127.279	85.5
	127.28	85.62
	127.43	85.69
	127.472	85.75
	127.519	85.81
	127.562	85.88
	127.652	85.94
	127.68	86.06
	127.813	86.12
	127.875	86.19
	127.89	86.25
	128.284	86.31
	128.363	86.44
	128.384	86.5
	128.397	86.56
	128.427	86.69
	128.444	86.75
	128.557	86.81
	128.686	86.88
	128.711	86.94
	128.799	87
	128.87	87.12
	128.886	87.25
	128.893	87.31
	129.001	87.44
	129.084	87.5
	129.162	87.56
	129.175	87.62
	129.207	87.69
	129.553	87.75
	129.579	87.81
	129.595	87.88
	129.618	87.94
	129.683	88
	129.703	88.06
	129.704	88.12
	129.787	88.19
	129.835	88.25
	129.883	88.31
	130.057	88.38
	130.068	88.44
	130.093	88.5
	130.383	88.56
	130.492	88.69
	130.606	88.75
	130.803	88.81
	130.966	88.88
	131.017	88.94
	131.038	89
	131.069	89.06
	131.144	89.12
	131.253	89.19
	131.262	89.25
	131.491	89.31
	131.583	89.38
	131.608	89.44
	131.617	89.5
	131.624	89.56
	131.656	89.62
	131.666	89.69
	131.722	89.75
	131.886	89.81
	131.894	89.88
	131.927	89.94
	132.05	90
	132.173	90.12
	132.179	90.19
	132.27	90.25
	132.281	90.31
	132.542	90.44
	132.612	90.5
	132.929	90.56
	132.984	90.62
	133.166	90.69
	133.191	90.75
	133.229	90.81
	133.312	90.88
	133.614	90.94
	133.747	91
	133.956	91.06
	134.436	91.12
	134.509	91.19
	134.555	91.25
	134.586	91.31
	134.709	91.38
	134.851	91.44
	134.857	91.5
	134.941	91.56
	135.144	91.62
	135.236	91.69
	135.273	91.75
	135.347	91.81
	135.375	91.88
	135.637	91.94
	135.857	92
	135.976	92.12
	136.063	92.19
	136.126	92.25
	136.189	92.31
	136.223	92.38
	136.248	92.44
	136.292	92.5
	136.435	92.56
	136.489	92.62
	136.524	92.69
	136.608	92.75
	136.741	92.81
	136.855	92.88
	137.015	92.94
	137.151	93.06
	137.167	93.12
	137.338	93.19
	137.507	93.25
	137.973	93.31
	138.1	93.38
	138.144	93.5
	138.164	93.62
	138.343	93.69
	138.366	93.75
	138.696	93.81
	138.722	93.88
	138.752	93.94
	138.768	94
	138.944	94.06
	138.99	94.12
	139.039	94.19
	139.134	94.25
	139.21	94.31
	139.274	94.44
	139.292	94.5
	139.507	94.56
	139.565	94.62
	139.953	94.69
	140.068	94.75
	140.118	94.81
	140.2	94.88
	140.247	95
	140.339	95.06
	140.578	95.19
	140.614	95.25
	140.652	95.31
	140.663	95.38
	140.678	95.44
	140.766	95.5
	140.77	95.56
	140.84	95.62
	140.957	95.69
	141.038	95.75
	141.068	95.81
	141.216	95.88
	141.511	95.94
	141.847	96
	141.941	96.06
	141.943	96.12
	141.969	96.19
	141.975	96.25
	142.148	96.31
	142.161	96.38
	142.198	96.5
	142.234	96.56
	142.286	96.62
	142.388	96.69
	142.413	96.75
	142.432	96.81
	142.581	96.88
	142.796	96.94
	142.916	97
	142.955	97.06
	142.981	97.19
	143.116	97.25
	143.291	97.31
	143.353	97.38
	143.422	97.44
	143.59	97.56
	143.734	97.62
	143.804	97.69
	143.864	97.81
	144.003	97.88
	144.052	98
	144.156	98.06
	144.331	98.12
	144.511	98.19
	144.877	98.25
	144.993	98.31
	145.192	98.38
	145.265	98.44
	145.281	98.5
	145.301	98.56
	145.314	98.62
	145.331	98.69
	145.334	98.75
	145.387	98.81
	145.393	98.88
	145.795	99
	145.821	99.06
	145.838	99.12
	145.85	99.25
	145.927	99.31
	146.437	99.38
	146.45	99.44
	146.48	99.5
	146.787	99.56
	146.787	99.62
	147.163	99.69
	147.267	99.75
	147.267	99.81
	147.431	99.88
	147.56	99.94
	147.84	100
	147.869	100.12
	148.233	100.19
	148.461	100.25
	148.609	100.31
	148.739	100.38
	149.014	100.44
	149.347	100.5
	149.706	100.56
	150.051	100.62
	150.094	100.69
	150.132	100.75
	150.173	100.81
	150.227	100.88
	150.228	100.94
	150.239	101
	150.295	101.06
	150.593	101.12
	150.629	101.19
	150.73	101.25
	151.281	101.31
	151.495	101.38
	152.087	101.5
	152.146	101.56
	152.181	101.62
	152.24	101.69
	152.255	101.75
	152.277	101.81
	152.289	101.94
	152.531	102
	152.714	102.06
	152.886	102.12
	152.887	102.19
	152.897	102.25
	152.898	102.31
	153.016	102.38
	153.092	102.44
	153.186	102.5
	153.284	102.56
	153.569	102.62
	153.604	102.69
	153.704	102.81
	153.748	102.88
	153.812	102.94
	153.876	103
	153.884	103.06
	153.974	103.12
	154.118	103.19
	154.364	103.31
	154.378	103.38
	154.563	103.5
	154.67	103.56
	154.718	103.62
	154.778	103.69
	154.857	103.75
	154.914	103.81
	154.964	103.88
	155.099	104
	155.193	104.06
	155.259	104.12
	155.299	104.19
	155.507	104.31
	155.697	104.38
	156.183	104.44
	156.376	104.5
	156.405	104.56
	156.455	104.62
	156.617	104.69
	156.64	104.81
	156.659	104.88
	156.746	105
	156.778	105.06
	156.836	105.12
	156.924	105.19
	156.98	105.25
	157.193	105.31
	157.214	105.38
	157.266	105.44
	157.375	105.5
	157.503	105.56
	157.504	105.62
	157.616	105.75
	157.722	105.81
	157.752	105.88
	157.793	105.94
	157.853	106
	157.867	106.06
	157.968	106.12
	157.988	106.19
	157.999	106.25
	158.024	106.31
	158.114	106.38
	158.291	106.44
	158.354	106.5
	158.361	106.56
	158.435	106.62
	158.454	106.69
	158.467	106.75
	158.512	106.81
	158.596	106.88
	158.599	106.94
	158.673	107
	158.674	107.06
	158.891	107.12
	159.181	107.19
	159.195	107.25
	159.37	107.31
	159.495	107.38
	159.561	107.44
	159.645	107.5
	159.843	107.56
	159.878	107.62
	159.899	107.69
	160.121	107.75
	160.161	107.81
	160.168	107.88
	160.2	107.94
	160.362	108
	160.72	108.06
	160.81	108.19
	160.898	108.25
	160.999	108.31
	161.017	108.38
	161.221	108.44
	161.312	108.5
	161.349	108.56
	161.585	108.62
	161.63	108.69
	161.654	108.75
	161.741	108.81
	161.956	108.88
	162.106	108.94
	162.138	109
	162.237	109.06
	162.266	109.12
	162.527	109.25
	162.591	109.38
	162.593	109.44
	162.778	109.5
	162.792	109.56
	162.797	109.62
	162.817	109.69
	162.86	109.75
	162.899	109.81
	162.915	109.88
	163.015	109.94
	163.154	110
	163.189	110.06
	163.404	110.19
	163.532	110.25
	163.542	110.38
	163.691	110.5
	163.725	110.56
	163.946	110.69
	164.015	110.75
	164.179	110.81
	164.218	110.94
	164.226	111.06
	164.233	111.12
	164.236	111.19
	164.255	111.25
	164.407	111.31
	164.505	111.38
	164.519	111.44
	164.63	111.5
	164.724	111.56
	164.751	111.69
	164.86	111.75
	164.949	111.81
	165.01	111.88
	165.047	111.94
	165.2	112
	165.237	112.06
	165.33	112.12
	165.643	112.19
	165.78	112.25
	165.804	112.31
	165.808	112.38
	165.838	112.5
	165.91	112.56
	165.99	112.62
	166.251	112.69
	166.503	112.75
	166.673	112.81
	166.83	112.88
	167.069	112.94
	167.126	113
	167.217	113.06
	167.24	113.12
	167.77	113.19
	167.792	113.25
	167.933	113.38
	167.967	113.44
	168.079	113.5
	168.13	113.62
	168.149	113.69
	168.196	113.75
	168.273	113.81
	168.289	113.88
	168.312	113.94
	168.322	114
	168.333	114.06
	168.337	114.12
	168.363	114.19
	168.471	114.25
	168.474	114.31
	168.474	114.38
	168.487	114.44
	168.691	114.5
	168.76	114.56
	168.877	114.62
	168.962	114.69
	169.342	114.75
	169.436	114.81
	169.58	114.88
	169.943	114.94
	169.98	115
	170.263	115.06
	170.391	115.12
	170.49	115.19
	170.539	115.25
	170.652	115.38
	170.707	115.44
	170.885	115.5
	170.924	115.56
	170.982	115.69
	171.243	115.75
	171.538	115.81
	171.767	115.88
	171.965	115.94
	172.146	116
	172.207	116.06
	172.515	116.12
	172.571	116.19
	172.588	116.25
	172.661	116.31
	172.947	116.38
	173.184	116.44
	173.453	116.5
	173.482	116.56
	173.79	116.62
	174.243	116.75
	174.244	116.81
	174.291	116.88
	174.347	117
	174.401	117.06
	174.409	117.12
	174.493	117.19
	174.576	117.25
	174.665	117.31
	174.703	117.38
	174.718	117.44
	174.819	117.5
	174.885	117.62
	174.99	117.69
	175.097	117.75
	175.25	117.81
	175.344	117.88
	175.431	118
	175.462	118.06
	175.485	118.19
	175.491	118.25
	175.585	118.38
	175.767	118.44
	175.853	118.5
	175.86	118.56
	175.917	118.62
	175.942	118.69
	176.015	118.75
	176.026	118.81
	176.227	118.94
	176.255	119
	176.963	119.06
	177.029	119.12
	177.074	119.19
	177.127	119.25
	177.49	119.31
	177.543	119.38
	177.604	119.5
	177.718	119.56
	177.72	119.62
	177.753	119.75
	177.838	119.81
	177.85	119.88
	177.85	119.94
	177.975	120.06
	178.048	120.12
	178.092	120.19
	178.256	120.25
	178.31	120.31
	178.57	120.38
	178.581	120.44
	178.593	120.5
	178.745	120.56
	178.78	120.62
	178.874	120.69
	178.995	120.75
	179.081	120.81
	179.194	120.88
	179.302	120.94
	179.406	121
	179.605	121.06
	179.688	121.19
	179.79	121.25
	179.827	121.38
	179.873	121.5
	179.906	121.56
	180.328	121.62
	180.48	121.75
	180.566	121.81
	180.696	121.94
	180.803	122
	180.807	122.06
	180.92	122.12
	181.109	122.19
	181.235	122.25
	181.467	122.31
	181.477	122.38
	181.496	122.44
	181.641	122.5
	181.693	122.56
	181.785	122.62
	181.79	122.69
	181.822	122.75
	181.831	122.88
	181.85	122.94
	181.911	123
	182.093	123.06
	182.113	123.12
	182.322	123.19
	182.335	123.25
	182.339	123.31
	182.392	123.38
	182.467	123.44
	182.478	123.56
	182.487	123.62
	182.501	123.69
	182.513	123.75
	182.605	123.81
	182.742	123.88
	182.755	123.94
	182.782	124
	182.948	124.06
	183.051	124.12
	183.194	124.25
	183.242	124.31
	183.375	124.38
	183.381	124.44
	183.431	124.56
	183.524	124.62
	183.552	124.69
	183.634	124.75
	183.652	124.88
	183.682	124.94
	183.791	125
	183.942	125.12
	183.946	125.19
	184.097	125.25
	184.128	125.31
	184.222	125.38
	184.415	125.44
	184.486	125.5
	184.628	125.56
	184.972	125.62
	184.979	125.75
	185.005	125.81
	185.007	125.88
	185.198	125.94
	185.282	126
	185.323	126.06
	185.579	126.12
	185.616	126.25
	185.762	126.31
	185.844	126.44
	185.941	126.5
	186.118	126.56
	186.396	126.62
	186.572	126.69
	186.597	126.75
	187.053	126.81
	187.095	126.88
	187.15	126.94
	187.163	127
	187.303	127.06
	187.35	127.12
	187.443	127.19
	187.589	127.25
	187.615	127.31
	187.627	127.38
	187.669	127.44
	187.964	127.5
	188.042	127.62
	188.162	127.69
	188.172	127.75
	188.244	127.81
	188.26	127.88
	188.362	128
	188.507	128.06
	188.546	128.12
	188.79	128.19
	188.826	128.25
	188.84	128.31
	188.873	128.38
	189.002	128.44
	189.053	128.5
	189.077	128.56
	189.269	128.69
	189.436	128.75
	189.496	128.81
	189.504	128.88
	189.571	128.94
	189.594	129
	189.632	129.06
	189.658	129.12
	189.686	129.25
	189.736	129.31
	189.954	129.38
	190.025	129.44
	190.027	129.5
	190.043	129.56
	190.076	129.62
	190.176	129.69
	190.252	129.75
	190.332	129.81
	190.351	129.88
	190.367	129.94
	190.482	130
	190.588	130.06
	190.601	130.12
	190.624	130.19
	190.638	130.25
	190.682	130.31
	190.763	130.38
	190.776	130.44
	190.846	130.5
	190.853	130.56
	191.087	130.62
	191.117	130.69
	191.143	130.75
	191.265	130.81
	191.362	130.88
	191.365	130.94
	191.46	131
	191.513	131.06
	191.718	131.12
	191.932	131.19
	191.969	131.25
	192.131	131.31
	192.265	131.38
	192.437	131.5
	192.446	131.56
	192.522	131.62
	192.8	131.69
	192.845	131.81
	192.895	131.88
	193.067	131.94
	193.395	132
	193.458	132.06
	193.458	132.12
	193.507	132.19
	193.551	132.25
	193.818	132.38
	193.908	132.44
	193.981	132.5
	194.101	132.56
	194.135	132.62
	194.541	132.69
	194.584	132.75
	194.584	132.81
	194.591	132.88
	195.047	132.94
	195.088	133.06
	195.131	133.12
	195.187	133.19
	195.238	133.25
	195.289	133.31
	195.299	133.44
	195.308	133.5
	195.332	133.62
	195.349	133.69
	195.534	133.75
	195.644	133.81
	195.856	133.88
	195.87	133.94
	196.111	134
	196.178	134.12
	196.343	134.19
	196.344	134.25
	196.438	134.31
	196.467	134.38
	196.555	134.44
	196.58	134.5
	196.699	134.56
	196.728	134.62
	196.824	134.69
	196.863	134.75
	196.905	134.81
	196.906	134.88
	196.938	134.94
	196.943	135
	197.245	135.06
	197.263	135.12
	197.444	135.25
	197.704	135.31
	197.766	135.38
	197.91	135.44
	197.947	135.5
	197.972	135.56
	197.983	135.62
	198.204	135.69
	198.337	135.75
	198.451	135.88
	198.462	135.94
	198.464	136
	198.497	136.06
	198.527	136.12
	198.689	136.19
	198.705	136.25
	198.72	136.31
	198.734	136.38
	198.776	136.44
	198.804	136.5
	199.431	136.56
	199.479	136.62
	199.709	136.69
	199.829	136.75
	199.963	136.81
	199.988	136.88
	200.035	136.94
	200.054	137
	200.094	137.06
	200.15	137.12
	200.29	137.19
	200.439	137.25
	200.501	137.31
	200.576	137.44
	200.853	137.5
	200.9	137.56
	201.164	137.62
	201.196	137.69
	201.294	137.75
	201.709	137.81
	201.802	137.94
	201.886	138
	201.908	138.06
	202.124	138.12
	202.125	138.19
	202.193	138.25
	202.309	138.31
	202.332	138.38
	202.548	138.44
	202.629	138.5
	202.803	138.56
	203.088	138.62
	203.148	138.69
	203.204	138.75
	203.204	138.81
	203.21	138.94
	203.359	139.06
	203.36	139.12
	203.412	139.19
	203.797	139.25
[truncated: 7,149 more rows]
