# Supplementary material for: Molecular-level insights into the supramolecular gelation mechanism of urea derivative
Source: Nat Commun. 2025 Apr 22;16:3758. doi: 10.1038/s41467-025-59032-6 (PMC12015314; doi:10.1038/s41467-025-59032-6)
Supplement: Supplementary file 12 — Source Data [file 41467_2025_59032_MOESM12_ESM.zip › Source data/Source Data SupFig.12 Block-stacking model/SupFig12c 0.9vs0.1 0.01vs1.xlsx]

## Sheet: 0.9vs0.1 0.01vs1
	4.962	0.06
	5.127	0.19
	5.35	0.25
	5.609	0.31
	5.749	0.38
	5.836	0.5
	6.014	0.62
	6.028	0.69
	6.093	0.75
	6.193	0.81
	6.286	0.88
	6.739	0.94
	6.964	1
	7.117	1.12
	7.155	1.19
	7.25	1.25
	7.26	1.31
	7.297	1.38
	7.388	1.44
	7.553	1.5
	7.836	1.56
	7.838	1.62
	7.96	1.69
	8.043	1.75
	8.048	1.81
	8.057	1.94
	8.163	2
	8.176	2.06
	8.303	2.12
	8.313	2.19
	8.325	2.25
	8.329	2.31
	8.341	2.38
	8.524	2.44
	8.655	2.5
	8.709	2.62
	8.741	2.69
	8.845	2.75
	8.976	2.81
	9.146	2.88
	9.481	2.94
	9.665	3
	9.862	3.06
	9.925	3.12
	10.37	3.19
	10.448	3.25
	10.825	3.31
	11.02	3.38
	11.126	3.44
	11.445	3.5
	11.456	3.56
	12.028	3.62
	12.608	3.69
	12.813	3.75
	13.048	3.81
	13.268	3.88
	13.366	3.94
	13.393	4
	13.709	4.06
	13.776	4.12
	13.893	4.19
	14.017	4.25
	14.074	4.31
	14.263	4.38
	14.28	4.44
	14.312	4.5
	14.38	4.62
	14.498	4.69
	14.62	4.75
	14.751	4.88
	14.77	4.94
	14.829	5
	15.26	5.12
	15.34	5.19
	15.556	5.25
	15.765	5.31
	15.907	5.38
	15.992	5.44
	16.008	5.5
	16.027	5.56
	16.161	5.69
	16.166	5.81
	16.475	5.94
	16.507	6
	16.631	6.06
	16.777	6.12
	16.937	6.19
	17.066	6.25
	17.395	6.31
	17.626	6.38
	17.653	6.44
	18.236	6.5
	18.348	6.56
	18.519	6.62
	18.671	6.69
	18.796	6.75
	18.974	6.81
	19.344	6.94
	20.021	7
	20.124	7.06
	21.451	7.12
	21.471	7.19
	22.11	7.25
	22.303	7.31
	22.426	7.38
	22.546	7.44
	22.708	7.5
	23.294	7.56
	23.346	7.62
	23.421	7.69
	23.556	7.75
	23.89	7.81
	24.293	7.88
	24.296	7.94
	26.171	8
	27.779	8.06
	27.992	8.12
	28.198	8.25
	28.323	8.31
	28.397	8.38
	28.53	8.44
	28.589	8.5
	28.727	8.56
	28.753	8.62
	28.882	8.69
	29.327	8.75
	29.38	8.81
	29.491	8.88
	29.591	8.94
	29.603	9
	29.618	9.06
	30.276	9.19
	30.364	9.25
	30.409	9.31
	30.568	9.38
	30.794	9.44
	30.915	9.5
	30.97	9.56
	30.988	9.69
	31.288	9.75
	31.535	9.81
	31.577	9.88
	31.58	9.94
	31.612	10
	31.624	10.06
	31.65	10.12
	31.739	10.25
	31.774	10.31
	32.154	10.44
	32.222	10.5
	32.311	10.56
	32.364	10.62
	32.458	10.75
	32.693	10.81
	32.722	10.88
	32.933	10.94
	33.144	11
	33.425	11.06
	33.458	11.19
	33.589	11.25
	33.635	11.31
	33.768	11.38
	33.809	11.44
	33.844	11.5
	33.938	11.56
	34.036	11.62
	34.059	11.69
	34.367	11.75
	34.462	11.81
	34.74	11.88
	34.814	11.94
	35.254	12.06
	36.191	12.12
	36.435	12.19
	36.923	12.25
	37.278	12.31
	37.339	12.38
	37.446	12.44
	37.502	12.5
	37.717	12.56
	37.876	12.62
	38.055	12.69
	38.087	12.75
	38.455	12.81
	38.946	12.88
	39.225	12.94
	39.688	13
	39.873	13.06
	40.157	13.12
	40.43	13.25
	40.629	13.31
	41.025	13.38
	41.069	13.44
	41.15	13.5
	41.2	13.56
	41.545	13.62
	41.686	13.69
	41.758	13.75
	41.788	13.81
	41.818	13.88
	42.077	13.94
	42.11	14
	42.215	14.06
	42.281	14.19
	42.357	14.25
	42.847	14.31
	43.027	14.38
	43.293	14.44
	43.408	14.5
	43.439	14.56
	43.76	14.62
	43.776	14.69
	43.799	14.75
	44.917	14.81
	45.109	14.88
	45.355	14.94
	45.549	15
	62.136	15.06
	62.369	15.12
	62.45	15.19
	62.57	15.25
	62.704	15.38
	62.75	15.44
	63.421	15.5
	63.492	15.62
	63.751	15.69
	63.884	15.75
	63.933	15.88
	64.026	15.94
	64.054	16
	64.08	16.06
	64.142	16.12
	64.412	16.19
	64.438	16.25
	64.448	16.31
	64.62	16.38
	64.709	16.44
	65.443	16.5
	65.5	16.56
	65.557	16.62
	65.651	16.75
	65.977	16.81
	66.052	16.88
	66.127	16.94
	66.204	17
	66.312	17.06
	66.361	17.12
	66.425	17.19
	66.548	17.25
	66.617	17.31
	66.899	17.38
	67.056	17.44
	67.679	17.5
	67.754	17.56
	67.894	17.62
	68.322	17.69
	68.588	17.75
	68.654	17.81
	69.11	17.88
	69.555	17.94
	70.103	18
	73.138	18.06
	73.54	18.12
	73.819	18.25
	73.953	18.31
	74.172	18.38
	74.176	18.44
	74.505	18.5
	74.581	18.56
	74.608	18.62
	74.647	18.69
	74.756	18.75
	74.787	18.88
	74.913	18.94
	75.015	19
	75.054	19.06
	75.217	19.12
	75.349	19.19
	75.458	19.25
	75.66	19.31
	75.921	19.38
	75.961	19.44
	76.081	19.5
	76.196	19.56
	76.287	19.62
	76.724	19.69
	76.973	19.75
	77.489	19.88
	77.698	19.94
	78.083	20
	78.12	20.12
	78.159	20.19
	78.273	20.25
	78.401	20.31
	78.585	20.44
	78.592	20.5
	78.902	20.56
	79.333	20.62
	79.344	20.69
	79.391	20.75
	80.029	20.81
	80.131	20.88
	80.193	20.94
	80.228	21
	80.298	21.06
	80.34	21.12
	80.557	21.19
	80.594	21.25
	80.637	21.31
	80.698	21.38
	80.923	21.44
	81.186	21.5
	81.802	21.56
	81.81	21.62
	82.063	21.69
	82.119	21.75
	82.538	21.81
	82.762	21.88
	84.369	21.94
	86.525	22
	89.942	22.06
	89.976	22.12
	90.304	22.19
	90.308	22.25
	90.603	22.31
	90.818	22.38
	90.919	22.44
	91.059	22.5
	91.137	22.56
	91.328	22.69
	91.46	22.75
	91.515	22.81
	91.567	22.88
	91.784	22.94
	91.8	23
	91.954	23.06
	92.056	23.12
	92.074	23.19
	92.115	23.25
	92.141	23.31
	92.154	23.38
	92.212	23.44
	92.285	23.5
	92.312	23.56
	92.341	23.62
	92.586	23.75
	92.751	23.81
	92.825	23.88
	92.944	23.94
	93.285	24
	93.3	24.06
	93.374	24.12
	93.594	24.19
	93.674	24.25
	93.774	24.31
	94.161	24.38
	94.244	24.44
	94.259	24.5
	94.314	24.56
	94.36	24.62
	94.605	24.75
	94.854	24.81
	95.165	24.88
	97.431	24.94
	98.805	25.06
	99.762	25.12
	99.862	25.19
	100.266	25.25
	100.299	25.31
	100.538	25.38
	100.891	25.44
	101.022	25.5
	101.026	25.56
	101.284	25.62
	101.288	25.69
	101.548	25.75
	101.793	25.81
	101.861	25.88
	102.03	25.94
	103.734	26
	107.846	26.06
	108.405	26.12
	108.669	26.19
	109.025	26.25
	109.087	26.31
	109.163	26.44
	109.235	26.5
	109.417	26.56
	109.455	26.62
	109.487	26.69
	109.489	26.75
	109.727	26.81
	109.776	26.94
	109.929	27
	109.939	27.06
	109.99	27.12
	110.063	27.19
	110.073	27.25
	110.294	27.31
	110.383	27.38
	110.597	27.44
	110.873	27.5
	111.03	27.56
	111.053	27.62
	111.093	27.69
	111.466	27.75
	111.706	27.81
	111.813	27.94
	112.06	28
	112.188	28.06
	112.249	28.12
	112.271	28.19
	112.398	28.25
	112.552	28.38
	112.757	28.44
	112.774	28.5
	112.913	28.56
	113.008	28.62
	113.152	28.75
	113.189	28.81
	113.331	28.88
	113.337	28.94
	113.366	29
	113.391	29.06
	113.41	29.12
	113.446	29.19
	113.477	29.25
	113.627	29.31
	113.817	29.38
	113.934	29.44
	114.091	29.56
	114.107	29.62
	114.475	29.69
	114.488	29.75
	114.539	29.81
	114.794	29.88
	114.989	30
	115.202	30.06
	115.276	30.12
	115.301	30.25
	115.464	30.31
	115.466	30.38
	115.858	30.5
	116.146	30.56
	116.272	30.69
	116.318	30.75
	116.364	30.81
	116.458	30.88
	116.765	30.94
	116.818	31
	116.935	31.06
	117.068	31.19
	117.113	31.25
	117.681	31.31
	117.866	31.38
	118.453	31.44
	118.705	31.5
	118.744	31.56
	118.8	31.62
	118.856	31.75
	118.873	31.81
	118.904	31.88
	119.011	31.94
	119.067	32.06
	119.088	32.12
	119.288	32.19
	119.411	32.25
	119.556	32.31
	119.682	32.38
	119.737	32.44
	119.798	32.5
	119.813	32.56
	119.996	32.62
	120.026	32.69
	120.043	32.75
	120.301	32.81
	120.434	32.88
	120.556	32.94
	120.607	33
	120.639	33.06
	120.786	33.12
	120.898	33.19
	121.047	33.25
	121.171	33.31
	121.193	33.38
	121.312	33.44
	121.807	33.5
	121.821	33.56
	121.881	33.62
	122.169	33.69
	122.496	33.75
	122.558	33.88
	122.57	33.94
	122.856	34
	122.878	34.06
	123.055	34.12
	123.235	34.25
	123.645	34.31
	123.722	34.38
	123.775	34.44
	123.797	34.5
	124.252	34.56
	124.312	34.62
	124.351	34.69
	124.37	34.75
	124.387	34.81
	124.416	34.88
	124.662	34.94
	124.68	35
	125.052	35.06
	125.076	35.12
	125.412	35.25
	125.441	35.31
	125.594	35.38
	125.75	35.5
	125.837	35.56
	126.157	35.62
	126.192	35.69
	126.208	35.75
	126.294	35.88
	126.349	35.94
	126.369	36
	126.616	36.12
	126.678	36.19
	126.713	36.25
	126.745	36.31
	126.768	36.38
	127.15	36.5
	127.151	36.62
	127.152	36.69
	127.232	36.75
	127.33	36.81
	127.357	36.88
	127.493	36.94
	128.167	37
	128.216	37.06
	128.584	37.19
	128.605	37.25
	128.659	37.31
	128.699	37.38
	129.018	37.44
	129.254	37.5
	129.262	37.56
	129.652	37.62
	129.756	37.69
	129.769	37.75
	129.893	37.81
	130.193	37.88
	131.711	37.94
	131.861	38
	132.429	38.06
	132.797	38.12
	132.962	38.19
	133.368	38.25
	133.647	38.31
	133.949	38.38
	134.017	38.44
	134.048	38.5
	134.107	38.56
	134.247	38.62
	134.672	38.69
	134.874	38.81
	134.951	38.88
	135.054	39
	135.119	39.06
	135.358	39.12
	135.543	39.19
	135.958	39.25
	136.349	39.31
	136.495	39.38
	136.578	39.44
	136.672	39.5
	136.776	39.56
	136.788	39.62
	136.838	39.69
	136.905	39.75
	137.167	39.88
	137.383	39.94
	137.419	40.06
	137.419	40.12
	137.512	40.19
	137.563	40.25
	137.629	40.31
	138.025	40.38
	138.186	40.44
	138.34	40.5
	138.372	40.56
	138.447	40.62
	138.554	40.69
	139.222	40.81
	139.788	40.94
	139.971	41
	140.09	41.06
	140.139	41.12
	140.232	41.19
	140.28	41.25
	140.383	41.31
	140.543	41.38
	140.565	41.44
	140.566	41.5
	140.853	41.56
	140.987	41.62
	140.996	41.69
	141.184	41.75
	141.259	41.81
	141.426	41.88
	141.53	41.94
	141.552	42
	141.574	42.06
	141.624	42.12
	141.819	42.25
	142.017	42.38
	142.155	42.44
	142.417	42.5
	142.512	42.56
	142.632	42.69
	143.071	42.75
	143.143	42.81
	143.287	42.88
	143.451	42.94
	143.549	43
	143.614	43.06
	143.751	43.12
	143.882	43.19
	144.066	43.25
	144.111	43.31
	144.15	43.38
	144.302	43.5
	144.868	43.56
	144.937	43.62
	144.989	43.69
	145.309	43.75
	145.398	43.81
	145.629	43.94
	145.857	44
	146.015	44.12
	146.215	44.19
	146.323	44.25
	146.392	44.31
	146.547	44.38
	146.762	44.44
	146.767	44.5
	146.896	44.56
	146.999	44.62
	147.061	44.69
	147.093	44.75
	147.139	44.88
	147.3	44.94
	147.484	45
	147.496	45.06
	147.915	45.12
	147.945	45.19
	148.034	45.25
	148.167	45.31
	148.723	45.38
	148.744	45.44
	148.771	45.56
	148.797	45.62
	149.493	45.69
	149.615	45.75
	149.646	45.81
	150.292	45.88
	150.676	45.94
	151.979	46.06
	152.111	46.12
	152.25	46.19
	152.252	46.25
	152.418	46.31
	152.502	46.44
	152.588	46.5
	152.629	46.56
	152.696	46.69
	152.81	46.75
	152.958	46.81
	153.258	46.88
	153.269	46.94
	153.416	47.06
	153.439	47.12
	153.456	47.19
	153.512	47.25
	153.877	47.31
	154.021	47.38
	154.308	47.5
	154.44	47.56
	154.471	47.62
	154.479	47.69
	154.487	47.75
	154.506	47.81
	154.711	47.88
	154.724	47.94
	154.972	48.06
	155.135	48.12
	155.434	48.19
	155.637	48.25
	156.033	48.31
	156.58	48.38
	156.661	48.44
	156.833	48.5
	156.946	48.56
	157.035	48.69
	157.352	48.75
	157.458	48.81
	157.472	48.88
	157.673	48.94
	157.762	49.06
	157.803	49.12
	157.891	49.25
	157.98	49.31
	158.019	49.38
	158.068	49.44
	158.234	49.5
	158.51	49.62
	158.58	49.69
	158.614	49.75
	158.71	49.81
	158.803	49.88
	158.811	50
	158.849	50.06
	159.288	50.12
	159.498	50.19
	159.676	50.25
	159.861	50.31
	159.907	50.38
	160.344	50.44
	160.416	50.5
	160.444	50.56
	160.705	50.62
	160.713	50.75
	160.816	50.81
	160.819	50.94
	160.825	51
	160.974	51.06
	161.076	51.12
	161.166	51.19
	161.458	51.25
	161.529	51.31
	161.727	51.38
	161.84	51.44
	161.897	51.5
	162.104	51.56
	162.233	51.62
	162.545	51.69
	162.638	51.75
	163.383	51.81
	163.391	51.88
	163.496	51.94
	163.53	52
	163.553	52.06
	163.576	52.12
	163.684	52.19
	163.793	52.25
	164.149	52.31
	164.179	52.38
	164.295	52.44
	164.373	52.5
	164.57	52.56
	164.809	52.62
	164.843	52.69
	165.113	52.75
	165.412	52.81
	165.456	52.88
	166.706	52.94
	167.196	53
	167.356	53.06
	167.373	53.12
	168.163	53.19
	168.274	53.25
	168.302	53.31
	168.569	53.38
	168.844	53.44
	169.211	53.5
	169.414	53.56
	169.601	53.62
	169.695	53.69
	170.621	53.75
	170.657	53.81
	170.925	53.88
	171.406	53.94
	171.658	54.06
	171.669	54.12
	171.706	54.19
	171.77	54.31
	171.885	54.38
	172.129	54.44
	172.152	54.5
	172.222	54.56
	172.388	54.62
	172.638	54.69
	172.892	54.75
	173.04	54.81
	173.075	54.88
	173.161	54.94
	173.207	55
	173.284	55.06
	173.36	55.12
	173.455	55.19
	173.537	55.25
	173.572	55.31
	173.815	55.38
	173.837	55.44
	173.95	55.5
	173.956	55.56
	174.21	55.62
	174.294	55.69
	174.436	55.75
	174.648	55.81
	174.68	55.88
	174.84	55.94
	174.867	56
	182.331	56.06
	182.685	56.12
	182.776	56.19
	183	56.31
	183.361	56.44
	183.898	56.56
	184.067	56.62
	184.181	56.75
	184.19	56.81
	184.356	56.88
	184.446	56.94
	184.521	57
	184.588	57.06
	184.68	57.19
	184.752	57.25
	184.801	57.31
	184.828	57.38
	184.867	57.44
	184.95	57.5
	185.038	57.62
	185.429	57.69
	185.569	57.75
	185.625	57.81
	185.654	57.88
	185.818	57.94
	185.844	58
	185.913	58.06
	186.032	58.12
	186.103	58.25
	186.126	58.31
	186.209	58.38
	186.306	58.44
	186.394	58.5
	186.415	58.56
	186.498	58.62
	186.535	58.69
	186.647	58.75
	186.651	58.88
	187.003	58.94
	187.006	59
	187.13	59.06
	187.184	59.19
	187.219	59.25
	187.36	59.31
	187.477	59.38
	187.51	59.5
	187.546	59.56
	187.559	59.62
	187.643	59.69
	187.695	59.75
	187.791	59.81
	187.913	59.88
	188.177	60
	188.372	60.06
	188.438	60.12
	188.62	60.19
	188.765	60.25
	188.811	60.31
	189.198	60.38
	189.706	60.5
	189.816	60.62
	189.834	60.69
	189.869	60.75
	189.995	60.88
	190.012	60.94
	190.251	61
	190.279	61.06
	190.281	61.12
	190.378	61.25
	190.552	61.31
	190.654	61.38
	190.841	61.44
	190.864	61.56
	191.04	61.62
	191.356	61.69
	191.551	61.75
	191.553	61.81
	191.586	61.88
	191.613	61.94
	191.833	62
	192.012	62.12
	192.099	62.19
	192.532	62.31
	192.646	62.38
	193.453	62.44
	193.695	62.5
	193.898	62.56
	194.565	62.62
	194.607	62.69
	194.616	62.75
	194.72	62.88
	194.883	62.94
	194.886	63
	195.103	63.06
	195.405	63.12
	195.508	63.19
	195.682	63.25
	195.795	63.31
	195.956	63.38
	196.116	63.44
	196.675	63.5
	196.747	63.56
	196.785	63.62
	196.81	63.69
	196.815	63.75
	197.093	63.88
	197.109	63.94
	197.123	64
	197.131	64.06
	197.162	64.12
	197.172	64.19
	197.188	64.31
	197.259	64.38
	197.304	64.44
	197.513	64.5
	197.75	64.56
	197.755	64.62
	197.865	64.69
	198.155	64.75
	198.512	64.88
	198.905	64.94
	199.026	65
	199.221	65.06
	199.221	65.12
	199.223	65.19
	199.247	65.25
	199.275	65.31
	199.405	65.38
	199.42	65.44
	199.641	65.5
	199.998	65.62
	200.068	65.69
	200.517	65.75
	201.207	65.88
	201.273	65.94
	201.435	66
	201.883	66.06
	202.252	66.12
	203.285	66.19
	203.501	66.25
	203.507	66.38
	203.534	66.44
	203.726	66.5
	203.848	66.56
	203.87	66.62
	203.995	66.69
	204.131	66.75
	204.135	66.88
	204.142	66.94
	204.264	67
	204.306	67.06
	204.392	67.12
	204.453	67.19
	204.481	67.25
	204.484	67.31
	204.542	67.38
	205.046	67.44
	205.049	67.5
	205.487	67.56
	205.902	67.62
	205.927	67.69
	205.937	67.75
	205.995	67.81
	206.257	67.88
	207.013	67.94
	207.526	68
	207.576	68.06
	207.612	68.12
	207.631	68.19
	207.742	68.25
	207.927	68.38
	208.081	68.44
	208.192	68.5
	208.217	68.56
	208.405	68.62
	208.535	68.69
	208.58	68.75
	208.735	68.81
	208.756	68.88
	208.995	69
	209.098	69.06
	209.12	69.12
	209.164	69.19
	209.292	69.31
	209.501	69.38
	209.891	69.44
	209.919	69.56
	210.272	69.62
	210.334	69.69
	210.358	69.75
	210.862	69.81
	211.092	69.94
	211.288	70.06
	211.405	70.12
	211.433	70.19
	211.582	70.25
	211.728	70.31
	211.776	70.38
	211.842	70.44
	211.987	70.56
	212.088	70.62
	212.131	70.69
	212.214	70.75
	212.434	70.81
	212.545	70.88
	212.628	71
	212.868	71.06
	213.492	71.12
	213.523	71.19
	213.641	71.31
	213.654	71.38
	213.728	71.44
	213.756	71.5
	213.852	71.56
	213.921	71.62
	214.115	71.69
	214.163	71.75
	214.467	71.81
	214.49	71.88
	214.582	71.94
	214.844	72
	215.055	72.06
	215.175	72.19
	215.189	72.25
	215.332	72.31
	215.522	72.38
	215.526	72.44
	215.711	72.5
	215.749	72.56
	215.852	72.62
	215.923	72.69
	216.308	72.75
	216.415	72.81
	216.522	72.88
	216.653	72.94
	217.823	73
	226.783	73.06
	226.86	73.12
	226.915	73.19
	227.323	73.25
	227.415	73.31
	227.58	73.38
	227.694	73.44
	228.468	73.5
	228.48	73.56
	228.608	73.62
	228.998	73.69
	229.031	73.75
	229.809	73.81
	230.531	73.88
	230.603	73.94
	232.935	74
	236.115	74.12
	236.295	74.19
	236.327	74.25
	236.457	74.31
	236.473	74.38
	236.902	74.44
	236.932	74.5
	237.029	74.62
	237.036	74.69
	237.101	74.75
	237.294	74.81
	237.295	74.88
	237.358	74.94
	237.605	75
	237.735	75.06
	238.065	75.12
	238.147	75.19
	238.194	75.25
	238.403	75.31
	238.421	75.44
	238.452	75.5
	238.608	75.56
	238.634	75.62
	238.684	75.69
	238.912	75.75
	238.924	75.81
	239.056	75.88
	239.09	75.94
	239.381	76
	239.804	76.12
	239.896	76.19
	239.932	76.25
	239.942	76.38
	239.97	76.44
	240.069	76.5
	240.24	76.56
	240.316	76.62
	240.366	76.69
	240.526	76.75
	240.647	76.81
	240.672	76.88
	240.687	76.94
	240.704	77
	240.756	77.06
	240.796	77.12
	240.819	77.19
	240.978	77.25
	240.983	77.31
	241.078	77.38
	241.102	77.44
	241.377	77.5
	241.437	77.56
	241.449	77.62
	241.473	77.69
	241.507	77.81
	241.583	77.88
	241.848	77.94
	242.185	78
	242.23	78.06
	242.273	78.12
	242.28	78.19
	242.349	78.25
	242.49	78.31
	242.685	78.44
	242.697	78.5
	242.905	78.56
	243.003	78.62
	243.112	78.69
	243.168	78.75
	243.252	78.81
	243.279	78.88
	243.331	78.94
	243.464	79
	243.551	79.06
	243.585	79.12
	243.705	79.19
	243.767	79.25
	243.905	79.31
	243.982	79.38
	244.009	79.44
	244.025	79.56
	244.628	79.62
	244.923	79.69
	245.143	79.75
	245.337	79.81
	245.721	79.88
	247.469	79.94
	247.745	80
	257.247	80.06
	257.452	80.12
	257.536	80.19
	257.61	80.25
	257.847	80.31
	257.883	80.38
	257.891	80.44
	258.204	80.5
	258.238	80.56
	258.632	80.62
	258.653	80.69
	258.862	80.75
	258.871	80.81
	259.749	80.94
	259.795	81
	260.845	81.06
	260.87	81.12
	260.931	81.19
	261.066	81.25
	261.131	81.31
	261.213	81.38
	261.255	81.44
	261.534	81.5
	261.563	81.56
	261.678	81.62
	261.704	81.69
	261.778	81.81
	261.783	81.88
	262.011	81.94
	262.168	82
	262.254	82.06
	262.441	82.12
	262.674	82.19
	262.821	82.25
	262.822	82.31
	263.124	82.38
	263.131	82.44
	263.382	82.5
	263.437	82.56
	263.819	82.62
	263.894	82.69
	263.911	82.75
	264.243	82.81
	264.657	82.88
	264.72	82.94
	264.723	83
	264.827	83.06
	264.966	83.12
	265.124	83.19
	265.229	83.31
	265.243	83.38
	265.428	83.44
	265.829	83.5
	265.837	83.62
	266.004	83.69
	266.069	83.75
	266.282	83.81
	266.283	83.88
	266.297	83.94
	266.387	84.06
	266.439	84.12
	266.595	84.19
	266.609	84.25
	266.683	84.31
	266.835	84.38
	266.856	84.44
	266.979	84.5
	267.142	84.56
	267.159	84.62
	267.23	84.69
	267.264	84.75
	267.28	84.81
	267.355	84.94
	267.366	85
	267.369	85.06
	267.411	85.12
	267.421	85.19
	267.582	85.25
	267.73	85.31
	267.844	85.38
	267.94	85.44
	267.951	85.5
	267.952	85.62
	268.169	85.69
	268.229	85.75
	268.302	85.81
	268.374	85.88
	268.567	85.94
	268.615	86.06
	268.827	86.12
	268.901	86.19
	268.917	86.25
	269.347	86.31
	269.433	86.44
	269.455	86.5
	269.468	86.56
	269.497	86.69
	269.511	86.75
	269.598	86.81
	269.695	86.88
	269.714	86.94
	269.8	87
	269.878	87.12
	269.899	87.25
	269.911	87.31
	270.099	87.44
	270.216	87.5
	270.319	87.56
	270.334	87.62
	270.378	87.69
	270.782	87.75
	270.812	87.81
	270.833	87.88
	270.864	87.94
	270.947	88
	270.975	88.06
	270.976	88.12
	271.081	88.19
	271.144	88.25
	271.216	88.31
	271.518	88.38
	271.537	88.44
	271.585	88.5
	272.268	88.56
	272.548	88.69
	272.841	88.75
	273.305	88.81
	273.688	88.88
	273.809	88.94
	273.858	89
	273.932	89.06
	274.108	89.12
	274.315	89.19
	274.33	89.25
	274.659	89.31
	274.778	89.38
	274.818	89.44
	274.832	89.5
	274.843	89.56
	274.898	89.62
	274.914	89.69
	275	89.75
	275.28	89.81
	275.297	89.88
	275.405	89.94
	276.152	90
	281.548	90.12
	281.571	90.19
	281.746	90.25
	281.762	90.31
	282.321	90.44
	282.485	90.5
	282.989	90.56
	283.058	90.62
	283.283	90.69
	283.307	90.75
	283.348	90.81
	283.421	90.88
	283.743	90.94
	283.872	91
	284.075	91.06
	284.495	91.12
	284.554	91.19
	284.594	91.25
	284.626	91.31
	284.754	91.38
	284.917	91.44
	284.923	91.5
	285.03	91.56
	285.262	91.62
	285.378	91.69
	285.421	91.75
	285.508	91.81
	285.539	91.88
	285.791	91.94
	285.984	92
	286.087	92.12
	286.181	92.19
	286.267	92.25
	286.368	92.31
	286.427	92.38
	286.454	92.44
	286.506	92.5
	286.673	92.56
	286.735	92.62
	286.779	92.69
	286.886	92.75
	287.041	92.81
	287.174	92.88
	287.377	92.94
	287.536	93.06
	287.555	93.12
	287.741	93.19
	287.951	93.25
	288.624	93.31
	288.807	93.38
	288.875	93.5
	288.908	93.62
	289.185	93.69
	289.221	93.75
	289.673	93.81
	289.703	93.88
	289.744	93.94
	289.763	94
	290.004	94.06
	290.068	94.12
	290.135	94.19
	290.265	94.25
	290.356	94.31
	290.432	94.44
	290.46	94.5
	290.792	94.56
	290.872	94.62
	291.374	94.69
	291.502	94.75
	291.557	94.81
	291.655	94.88
	291.7	95
	291.781	95.06
	291.991	95.19
	292.028	95.25
	292.072	95.31
	292.087	95.38
	292.108	95.44
	292.228	95.5
	292.233	95.56
	292.315	95.62
	292.454	95.69
	292.55	95.75
	292.585	95.81
	292.772	95.88
	293.117	95.94
	293.51	96
	293.619	96.06
	293.622	96.12
	293.656	96.19
	293.664	96.25
	293.923	96.31
	293.946	96.38
	294.011	96.5
	294.078	96.56
	294.199	96.62
	294.576	96.69
	294.711	96.75
	294.814	96.81
	295.614	96.88
	296.677	96.94
	297.787	97
	300.565	97.06
	300.653	97.19
	301.001	97.25
	301.364	97.31
	301.504	97.38
	301.696	97.44
	302.044	97.56
	302.342	97.62
	302.464	97.69
	302.56	97.81
	302.823	97.88
	302.901	98
	303.044	98.06
	303.322	98.12
	303.664	98.19
	304.359	98.25
	304.631	98.31
	305.144	98.38
	305.272	98.44
	305.297	98.5
	305.331	98.56
	305.35	98.62
	305.376	98.69
	305.38	98.75
	305.446	98.81
	305.455	98.88
	306.094	99
	306.129	99.06
	306.15	99.12
	306.165	99.25
	306.271	99.31
	306.969	99.38
	306.987	99.44
	307.027	99.5
	307.447	99.56
	307.448	99.62
	307.857	99.69
	307.958	99.75
	307.959	99.81
	308.101	99.88
	308.242	99.94
	308.59	100
	308.627	100.12
	308.983	100.19
	309.142	100.25
	309.256	100.31
	309.368	100.38
	309.576	100.44
	309.864	100.5
	310.175	100.56
	310.436	100.62
	310.468	100.69
	310.506	100.75
	310.546	100.81
	310.604	100.88
	310.605	100.94
	310.617	101
	310.678	101.06
	310.969	101.12
	311.01	101.19
	311.155	101.25
	312.103	101.31
	312.434	101.38
	313.35	101.5
	313.461	101.56
	313.536	101.62
	313.703	101.69
	313.74	101.75
	313.783	101.81
	313.81	101.94
	314.312	102
	314.659	102.06
	314.987	102.12
	314.988	102.19
	315.002	102.25
	315.004	102.31
	315.172	102.38
	315.26	102.44
	315.37	102.5
	315.488	102.56
	315.792	102.62
	315.823	102.69
	315.902	102.81
	315.936	102.88
	315.987	102.94
	316.042	103
	316.05	103.06
	316.15	103.12
	316.347	103.19
	316.643	103.31
	316.658	103.38
	316.838	103.5
	316.965	103.56
	317.018	103.62
	317.083	103.69
	317.169	103.75
	317.231	103.81
	317.294	103.88
	317.441	104
	317.532	104.06
	317.601	104.12
	317.648	104.19
	317.871	104.31
	318.092	104.38
	318.676	104.44
	318.908	104.5
	318.943	104.56
	319.011	104.62
	319.268	104.69
	319.301	104.81
	319.334	104.88
	319.521	105
	319.576	105.06
	319.676	105.12
	319.842	105.19
	319.949	105.25
	320.496	105.31
	320.55	105.38
	320.684	105.44
	320.942	105.5
	321.243	105.56
	321.244	105.62
	321.533	105.75
	321.701	105.81
	321.754	105.88
	321.831	105.94
	321.971	106
	322.003	106.06
	322.217	106.12
	322.261	106.19
	322.283	106.25
	322.336	106.31
	322.467	106.38
	322.802	106.44
	322.923	106.5
	322.934	106.56
	323.076	106.62
	323.109	106.69
	323.137	106.75
	323.201	106.81
	323.323	106.88
	323.326	106.94
	323.408	107
	323.408	107.06
	323.65	107.12
	323.937	107.19
	323.949	107.25
	324.144	107.31
	324.287	107.38
	324.361	107.44
	324.457	107.5
	324.772	107.56
	324.837	107.62
	324.877	107.69
	325.45	107.75
	325.553	107.81
	325.574	107.88
	325.719	107.94
	327.084	108
	350.779	108.06
	351.189	108.19
	351.377	108.25
	351.567	108.31
	351.595	108.38
	351.899	108.44
	352.043	108.5
	352.088	108.56
	352.341	108.62
	352.395	108.69
	352.428	108.75
	352.546	108.81
	352.755	108.88
	352.885	108.94
	352.924	109
	353.032	109.06
	353.067	109.12
	353.346	109.25
	353.43	109.38
	353.433	109.44
	353.644	109.5
	353.661	109.56
	353.666	109.62
	353.691	109.69
	353.748	109.75
	353.799	109.81
	353.821	109.88
	353.964	109.94
	354.16	110
	354.214	110.06
	354.562	110.19
	354.786	110.25
	354.807	110.38
	355.047	110.5
	355.087	110.56
	355.34	110.69
	355.427	110.75
	355.634	110.81
	355.68	110.94
	355.687	111.06
	355.695	111.12
	355.698	111.19
	355.716	111.25
	355.874	111.31
	355.976	111.38
	355.991	111.44
	356.108	111.5
	356.207	111.56
	356.235	111.69
	356.36	111.75
	356.482	111.81
	356.559	111.88
	356.607	111.94
	356.807	112
	356.85	112.06
	356.95	112.12
	357.253	112.19
	357.402	112.25
	357.428	112.31
	357.434	112.38
	357.472	112.5
	357.544	112.56
	357.623	112.62
	357.922	112.69
	358.211	112.75
	358.414	112.81
	358.571	112.88
	358.898	112.94
	358.995	113
	359.12	113.06
	359.146	113.12
	359.676	113.19
	359.698	113.25
	359.82	113.38
	359.845	113.44
	359.924	113.5
	359.959	113.62
	359.975	113.69
	360.017	113.75
	360.084	113.81
	360.101	113.88
	360.123	113.94
	360.133	114
	360.144	114.06
	360.148	114.12
	360.176	114.19
	360.291	114.25
	360.294	114.31
	360.294	114.38
	360.308	114.44
	360.523	114.5
	360.603	114.56
	360.74	114.62
	360.852	114.69
	361.258	114.75
	361.358	114.81
	361.513	114.88
	361.9	114.94
	361.945	115
	362.332	115.06
	362.491	115.12
	362.614	115.19
	362.675	115.25
	362.837	115.38
	362.918	115.44
	363.199	115.5
	363.262	115.56
	363.372	115.69
	363.822	115.75
	364.329	115.81
	364.765	115.88
	365.14	115.94
	365.566	116
	365.71	116.06
	366.24	116.12
	366.347	116.19
	366.374	116.25
	366.468	116.31
	366.91	116.38
	367.277	116.44
	367.625	116.5
	367.658	116.56
	368.001	116.62
	368.587	116.75
	368.588	116.81
	368.641	116.88
	368.696	117
	368.749	117.06
	368.755	117.12
	368.828	117.19
	368.909	117.25
	368.998	117.31
	369.044	117.38
	369.066	117.44
	369.212	117.5
	369.307	117.62
	369.508	117.69
	369.692	117.75
	369.882	117.81
	370.031	117.88
	370.149	118
	370.183	118.06
	370.204	118.19
	370.208	118.25
	370.3	118.38
	370.475	118.44
	370.576	118.5
	370.582	118.56
	370.643	118.62
	370.669	118.69
	370.74	118.75
	370.751	118.81
	370.966	118.94
	371.003	119
	371.931	119.06
	372.009	119.12
	372.052	119.19
	372.114	119.25
	372.55	119.31
	372.623	119.38
	372.72	119.5
	372.901	119.56
	372.905	119.62
	372.998	119.75
	373.233	119.81
	373.264	119.88
	373.266	119.94
	373.587	120.06
	373.714	120.12
	373.79	120.19
	373.965	120.25
	374.023	120.31
	374.276	120.38
	374.286	120.44
	374.298	120.5
	374.43	120.56
	374.461	120.62
	374.542	120.69
	374.66	120.75
	374.743	120.81
	374.854	120.88
	374.971	120.94
	375.1	121
	375.417	121.06
	375.517	121.19
	375.628	121.25
	375.673	121.38
	375.731	121.5
	375.772	121.56
	376.381	121.62
	376.569	121.75
	376.682	121.81
	376.821	121.94
	376.962	122
	376.967	122.06
	377.166	122.12
	377.577	122.19
	377.881	122.25
	378.446	122.31
	378.469	122.38
	378.512	122.44
	378.836	122.5
	378.954	122.56
	379.19	122.62
	379.209	122.69
	379.327	122.75
	379.357	122.88
	379.405	122.94
	379.52	123
	379.836	123.06
	379.874	123.12
	380.212	123.19
	380.231	123.25
	380.237	123.31
	380.312	123.38
	380.433	123.44
	380.456	123.56
	380.477	123.62
	380.516	123.69
	380.559	123.75
	380.896	123.81
	381.361	123.88
	381.427	123.94
	381.675	124
	392.647	124.06
	392.996	124.12
	393.268	124.25
	393.368	124.31
	393.567	124.38
	393.575	124.44
	393.649	124.56
	393.771	124.62
	393.814	124.69
	393.937	124.75
	393.963	124.88
	394.007	124.94
	394.131	125
	394.29	125.12
	394.294	125.19
	394.438	125.25
	394.466	125.31
	394.556	125.38
	394.741	125.44
	394.816	125.5
	394.982	125.56
	395.349	125.62
	395.358	125.75
	395.392	125.81
	395.396	125.88
	395.681	125.94
	395.807	126
	395.86	126.06
	396.211	126.12
	396.254	126.25
	396.43	126.31
	396.528	126.44
	396.642	126.5
	396.866	126.56
	397.191	126.62
	397.376	126.69
	397.403	126.75
	397.883	126.81
	397.928	126.88
	397.986	126.94
	397.999	127
	398.168	127.06
	398.219	127.12
	398.334	127.19
	398.534	127.25
	398.576	127.31
	398.594	127.38
	398.661	127.44
	399.326	127.5
	399.502	127.62
	399.77	127.69
	399.792	127.75
	399.955	127.81
	399.999	127.88
	400.191	128
	400.398	128.06
	400.456	128.12
	400.822	128.19
	400.864	128.25
	400.88	128.31
	400.915	128.38
	401.05	128.44
	401.095	128.5
	401.118	128.56
	401.304	128.69
	401.494	128.75
	401.563	128.81
	401.573	128.88
	401.655	128.94
	401.682	129
	401.724	129.06
	401.751	129.12
	401.781	129.25
	401.836	129.31
	402.082	129.38
	402.169	129.44
	402.171	129.5
	402.192	129.56
	402.23	129.62
	402.348	129.69
	402.436	129.75
	402.53	129.81
	402.551	129.88
	402.572	129.94
	402.706	130
	402.83	130.06
	402.847	130.12
	402.882	130.19
	402.9	130.25
	402.964	130.31
	403.103	130.38
	403.131	130.44
	403.313	130.5
	403.333	130.56
	404.257	130.62
	404.435	130.69
	404.572	130.75
	405.796	130.81
	406.759	130.88
	406.791	130.94
	407.662	131
	411.512	131.06
	412.085	131.12
	412.527	131.19
	412.606	131.25
	413.022	131.31
	413.299	131.38
	413.599	131.5
	413.609	131.56
	413.701	131.62
	414.003	131.69
	414.059	131.81
	414.128	131.88
	414.363	131.94
	414.854	132
	414.962	132.06
	414.963	132.12
	415.033	132.19
	415.088	132.25
	415.468	132.38
	415.597	132.44
	415.701	132.5
	415.871	132.56
	415.919	132.62
	416.497	132.69
	416.558	132.75
	416.559	132.81
	416.568	132.88
	417.115	132.94
	417.171	133.06
	417.223	133.12
	417.296	133.19
	417.363	133.25
	417.446	133.31
	417.466	133.44
	417.479	133.5
	417.519	133.62
	417.543	133.69
	417.778	133.75
	417.917	133.81
	418.218	133.88
	418.238	133.94
	418.629	134
	418.729	134.12
	418.945	134.19
	418.948	134.25
	419.071	134.31
	419.113	134.38
	419.246	134.44
	419.282	134.5
	419.426	134.56
	419.465	134.62
	419.596	134.69
	419.65	134.75
	419.695	134.81
	419.697	134.88
	419.743	134.94
	419.75	135
	420.096	135.06
	420.118	135.12
	420.38	135.25
	420.768	135.31
	420.86	135.38
	421.112	135.44
	421.178	135.5
	421.225	135.56
	421.243	135.62
	421.664	135.69
	421.947	135.75
	422.19	135.88
	422.21	135.94
	422.214	136
	422.283	136.06
	422.322	136.12
	422.507	136.19
	422.527	136.25
	422.544	136.31
	422.56	136.38
	422.62	136.44
	422.669	136.5
	423.748	136.56
	423.851	136.62
	424.342	136.69
	424.75	136.75
	425.202	136.81
	425.28	136.88
	425.494	136.94
	425.654	137
	427.85	137.06
	427.97	137.12
	428.211	137.19
	428.427	137.25
	428.503	137.31
	428.6	137.44
	428.959	137.5
	429.027	137.56
	429.321	137.62
	429.356	137.69
	429.453	137.75
	429.858	137.81
	429.938	137.94
	430.012	138
	430.027	138.06
	430.196	138.12
	430.198	138.19
	430.257	138.25
	430.359	138.31
	430.375	138.38
	430.564	138.44
	430.643	138.5
	430.794	138.56
	431.044	138.62
	431.107	138.69
	431.168	138.75
	431.169	138.81
	431.175	138.94
	431.391	139.06
	431.392	139.12
	431.461	139.19
	431.948	139.25
[truncated: 3,082 more rows]
