# Supplementary material for: Molecular-level insights into the supramolecular gelation mechanism of urea derivative
Source: Nat Commun. 2025 Apr 22;16:3758. doi: 10.1038/s41467-025-59032-6 (PMC12015314; doi:10.1038/s41467-025-59032-6)
Supplement: Supplementary file 12 — Source Data [file 41467_2025_59032_MOESM12_ESM.zip › Source data/Source Data SupFig.12 Block-stacking model/SupFig12d 0.9vs0.1 0.002vs1.xlsx]

## Sheet: 0.9vs0.1 0.002vs1
	24.811	0.06
	24.981	0.19
	25.208	0.25
	25.47	0.31
	25.612	0.38
	25.7	0.5
	25.879	0.62
	25.893	0.69
	25.959	0.75
	26.059	0.81
	26.153	0.88
	26.61	0.94
	26.836	1
	26.99	1.12
	27.028	1.19
	27.123	1.25
	27.134	1.31
	27.171	1.38
	27.263	1.44
	27.429	1.5
	27.713	1.56
	27.715	1.62
	27.838	1.69
	27.921	1.75
	27.925	1.81
	27.935	1.94
	28.041	2
	28.054	2.06
	28.182	2.12
	28.192	2.19
	28.204	2.25
	28.208	2.31
	28.22	2.38
	28.404	2.44
	28.536	2.5
	28.59	2.62
	28.622	2.69
	28.728	2.75
	28.859	2.81
	29.03	2.88
	29.369	2.94
	29.555	3
	29.754	3.06
	29.817	3.12
	30.267	3.19
	30.346	3.25
	30.728	3.31
	30.925	3.38
	31.032	3.44
	31.356	3.5
	31.367	3.56
	31.949	3.62
	32.542	3.69
	32.755	3.75
	33.152	3.81
	33.595	3.88
	33.843	3.94
	33.949	4
	84.421	4.06
	84.535	4.12
	84.677	4.19
	84.895	4.25
	84.965	4.31
	85.231	4.38
	85.255	4.44
	85.3	4.5
	85.396	4.62
	85.515	4.69
	85.623	4.75
	85.723	4.88
	85.738	4.94
	85.783	5
	86.058	5.12
	86.119	5.19
	86.31	5.25
	86.52	5.31
	86.664	5.38
	86.738	5.44
	86.753	5.5
	86.772	5.56
	86.93	5.69
	86.934	5.81
	87.246	5.94
	87.275	6
	87.4	6.06
	87.547	6.12
	87.69	6.19
	87.782	6.25
	88.04	6.31
	88.221	6.38
	88.24	6.44
	88.538	6.5
	88.601	6.56
	88.71	6.62
	88.821	6.69
	88.894	6.75
	88.963	6.81
	89.051	6.94
	89.148	7
	89.224	7.06
	90.003	7.12
	90.017	7.19
	90.454	7.25
	90.568	7.31
	90.64	7.38
	90.742	7.44
	90.879	7.5
	91.377	7.56
	91.43	7.62
	91.506	7.69
	91.644	7.75
	91.986	7.81
	92.403	7.88
	92.406	7.94
	94.5	8
	102.541	8.06
	102.758	8.12
	102.968	8.25
	103.094	8.31
	103.169	8.38
	103.303	8.44
	103.363	8.5
	103.502	8.56
	103.528	8.62
	103.658	8.69
	104.107	8.75
	104.16	8.81
	104.272	8.88
	104.373	8.94
	104.384	9
	104.4	9.06
	105.069	9.19
	105.158	9.25
	105.204	9.31
	105.364	9.38
	105.592	9.44
	105.714	9.5
	105.77	9.56
	105.789	9.69
	106.129	9.75
	106.414	9.81
	106.462	9.88
	106.465	9.94
	106.491	10
	106.502	10.06
	106.528	10.12
	106.618	10.25
	106.654	10.31
	107.036	10.44
	107.105	10.5
	107.194	10.56
	107.242	10.62
	107.336	10.75
	107.529	10.81
	107.553	10.88
	107.724	10.94
	107.889	11
	108.141	11.06
	108.165	11.19
	108.268	11.25
	108.309	11.31
	108.414	11.38
	108.445	11.44
	108.471	11.5
	108.531	11.56
	108.594	11.62
	108.606	11.69
	108.726	11.75
	108.763	11.81
	108.871	11.88
	108.891	11.94
	108.954	12.06
	109.28	12.12
	109.371	12.19
	109.554	12.25
	109.686	12.31
	109.721	12.38
	109.78	12.44
	109.815	12.5
	109.968	12.56
	110.076	12.62
	110.202	12.69
	110.225	12.75
	110.555	12.81
	111.05	12.88
	111.297	12.94
	111.649	13
	111.813	13.06
	112.059	13.12
	112.267	13.25
	112.467	13.31
	112.953	13.38
	113.006	13.44
	113.097	13.5
	113.153	13.56
	113.586	13.62
	113.769	13.69
	113.863	13.75
	113.892	13.81
	113.931	13.88
	114.266	13.94
	114.304	14
	114.424	14.06
	114.491	14.19
	114.579	14.25
	115.074	14.31
	115.286	14.38
	115.555	14.44
	115.695	14.5
	115.733	14.56
	116.122	14.62
	116.143	14.69
	116.175	14.75
	118.445	14.81
	119.029	14.88
	119.541	14.94
	119.757	15
	202.694	15.06
	202.935	15.12
	203.018	15.19
	203.14	15.25
	203.277	15.38
	203.323	15.44
	204.001	15.5
	204.074	15.62
	204.335	15.69
	204.469	15.75
	204.519	15.88
	204.612	15.94
	204.64	16
	204.666	16.06
	204.728	16.12
	204.999	16.19
	205.025	16.25
	205.035	16.31
	205.208	16.38
	205.298	16.44
	206.04	16.5
	206.097	16.56
	206.154	16.62
	206.249	16.75
	206.577	16.81
	206.653	16.88
	206.729	16.94
	206.805	17
	206.915	17.06
	206.964	17.12
	207.029	17.19
	207.153	17.25
	207.222	17.31
	207.508	17.38
	207.667	17.44
	208.301	17.5
	208.378	17.56
	208.521	17.62
	208.956	17.69
	209.227	17.75
	209.294	17.81
	209.765	17.88
	210.236	17.94
	210.847	18
	226.02	18.06
	226.437	18.12
	226.725	18.25
	226.862	18.31
	227.084	18.38
	227.087	18.44
	227.423	18.5
	227.499	18.56
	227.526	18.62
	227.566	18.69
	227.675	18.75
	227.707	18.88
	227.834	18.94
	227.937	19
	227.976	19.06
	228.141	19.12
	228.274	19.19
	228.384	19.25
	228.587	19.31
	228.852	19.38
	228.892	19.44
	229.014	19.5
	229.131	19.56
	229.224	19.62
	229.676	19.69
	229.934	19.75
	230.478	19.88
	230.699	19.94
	232.978	20
	241.155	20.12
	241.234	20.19
	241.365	20.25
	241.513	20.31
	241.698	20.44
	241.704	20.5
	241.903	20.56
	242.122	20.62
	242.128	20.69
	242.157	20.75
	242.546	20.81
	242.628	20.88
	242.684	20.94
	242.712	21
	242.769	21.06
	242.807	21.12
	242.998	21.19
	243.036	21.25
	243.073	21.31
	243.145	21.38
	243.373	21.44
	243.692	21.5
	244.441	21.56
	244.449	21.62
	244.707	21.69
	244.764	21.75
	245.089	21.81
	245.248	21.88
	246.944	21.94
	249.35	22
	266.435	22.06
	266.471	22.12
	266.803	22.19
	266.806	22.25
	267.105	22.31
	267.322	22.38
	267.423	22.44
	267.565	22.5
	267.644	22.56
	267.837	22.69
	267.971	22.75
	268.026	22.81
	268.078	22.88
	268.297	22.94
	268.313	23
	268.469	23.06
	268.571	23.12
	268.59	23.19
	268.63	23.25
	268.656	23.31
	268.67	23.38
	268.728	23.44
	268.803	23.5
	268.83	23.56
	268.859	23.62
	269.108	23.75
	269.275	23.81
	269.351	23.88
	269.472	23.94
	269.816	24
	269.831	24.06
	269.906	24.12
	270.129	24.19
	270.21	24.25
	270.311	24.31
	270.701	24.38
	270.785	24.44
	270.801	24.5
	270.856	24.56
	270.902	24.62
	271.152	24.75
	271.407	24.81
	271.728	24.88
	274.12	24.94
	275.654	25.06
	276.644	25.12
	276.745	25.19
	277.156	25.25
	277.19	25.31
	277.471	25.38
	277.887	25.44
	278.041	25.5
	278.045	25.56
	278.306	25.62
	278.311	25.69
	278.577	25.75
	278.828	25.81
	278.898	25.88
	279.077	25.94
	280.979	26
	301.539	26.06
	302.117	26.12
	302.386	26.19
	302.819	26.25
	302.906	26.31
	302.995	26.44
	303.08	26.5
	303.264	26.56
	303.302	26.62
	303.335	26.69
	303.337	26.75
	303.577	26.81
	303.626	26.94
	303.799	27
	303.808	27.06
	303.859	27.12
	303.933	27.19
	303.944	27.25
	304.166	27.31
	304.256	27.38
	304.472	27.44
	304.752	27.5
	304.942	27.56
	304.97	27.62
	305.035	27.69
	305.635	27.75
	306.057	27.81
	306.309	27.94
	306.684	28
	306.982	28.06
	307.167	28.12
	307.211	28.19
	307.435	28.25
	307.653	28.38
	307.859	28.44
	307.878	28.5
	308.034	28.56
	308.13	28.62
	308.274	28.75
	308.311	28.81
	308.47	28.88
	308.476	28.94
	308.502	29
	308.527	29.06
	308.548	29.12
	308.588	29.19
	308.623	29.25
	308.79	29.31
	309.005	29.38
	309.156	29.44
	309.381	29.56
	309.399	29.62
	309.77	29.69
	309.786	29.75
	309.854	29.81
	310.313	29.88
	310.607	30
	310.883	30.06
	310.978	30.12
	311.016	30.25
	311.288	30.31
	311.291	30.38
	311.686	30.5
	311.918	30.56
	312.007	30.69
	312.04	30.75
	312.077	30.81
	312.15	30.88
	312.392	30.94
	312.434	31
	312.505	31.06
	312.58	31.19
	312.606	31.25
	312.968	31.31
	313.076	31.38
	313.503	31.44
	313.664	31.5
	313.689	31.56
	313.722	31.62
	313.747	31.75
	313.758	31.81
	313.783	31.88
	313.856	31.94
	313.905	32.06
	313.922	32.12
	314.124	32.19
	314.232	32.25
	314.378	32.31
	314.488	32.38
	314.553	32.44
	314.625	32.5
	314.649	32.56
	314.972	32.62
	315.032	32.69
	315.062	32.75
	315.666	32.81
	316.132	32.88
	316.557	32.94
	316.862	33
	322.939	33.06
	323.235	33.12
	323.349	33.19
	323.501	33.25
	323.627	33.31
	323.666	33.38
	323.903	33.44
	324.776	33.5
	324.793	33.56
	324.87	33.62
	325.261	33.69
	325.707	33.75
	325.791	33.88
	325.804	33.94
	325.999	34
	326.009	34.06
	326.078	34.12
	326.18	34.25
	326.547	34.31
	326.602	34.38
	326.65	34.44
	326.672	34.5
	327.084	34.56
	327.139	34.62
	327.171	34.69
	327.192	34.75
	327.21	34.81
	327.238	34.88
	327.486	34.94
	327.505	35
	327.927	35.06
	327.957	35.12
	328.337	35.25
	328.369	35.31
	328.523	35.38
	328.652	35.5
	328.723	35.56
	328.987	35.62
	329.016	35.69
	329.028	35.75
	329.097	35.88
	329.136	35.94
	329.152	36
	329.351	36.12
	329.402	36.19
	329.433	36.25
	329.461	36.31
	329.484	36.38
	329.827	36.5
	329.828	36.62
	329.829	36.69
	329.891	36.75
	329.966	36.81
	329.99	36.88
	330.127	36.94
	330.809	37
	330.857	37.06
	331.281	37.19
	331.307	37.25
	331.369	37.31
	331.411	37.38
	331.734	37.44
	331.934	37.5
	331.941	37.56
	332.272	37.62
	332.378	37.69
	332.388	37.75
	332.485	37.81
	332.697	37.88
	334.299	37.94
	334.9	38
	390.466	38.06
	390.966	38.12
	391.176	38.19
	391.591	38.25
	391.931	38.31
	392.193	38.38
	392.253	38.44
	392.284	38.5
	392.354	38.56
	392.524	38.62
	392.957	38.69
	393.164	38.81
	393.262	38.88
	393.367	39
	393.432	39.06
	393.713	39.12
	393.953	39.19
	394.431	39.25
	394.739	39.31
	394.904	39.38
	395.008	39.44
	395.112	39.5
	395.217	39.56
	395.232	39.62
	395.297	39.69
	395.365	39.75
	395.599	39.88
	395.752	39.94
	395.78	40.06
	395.781	40.12
	395.849	40.19
	395.879	40.25
	395.918	40.31
	396.173	40.38
	396.287	40.44
	396.391	40.5
	396.413	40.56
	396.455	40.62
	396.5	40.69
	396.805	40.81
	397.187	40.94
	397.394	41
	397.599	41.06
	397.691	41.12
	397.863	41.19
	397.959	41.25
	398.148	41.31
	398.443	41.38
	398.491	41.44
	398.492	41.5
	399.445	41.56
	399.848	41.62
	399.878	41.69
	400.504	41.75
	400.873	41.81
	401.701	41.88
	402.273	41.94
	402.485	42
	408.631	42.06
	408.765	42.12
	409.222	42.25
	409.579	42.38
	409.764	42.44
	410.134	42.5
	410.243	42.56
	410.349	42.69
	410.684	42.75
	410.756	42.81
	410.884	42.88
	411.031	42.94
	411.118	43
	411.175	43.06
	411.313	43.12
	411.468	43.19
	411.685	43.25
	411.736	43.31
	411.782	43.38
	411.997	43.5
	413.133	43.56
	413.245	43.62
	413.347	43.69
	414.099	43.75
	414.367	43.81
	415.061	43.94
	415.407	44
	415.673	44.12
	416.077	44.19
	416.267	44.25
	416.387	44.31
	416.606	44.38
	416.885	44.44
	416.891	44.5
	417.053	44.56
	417.169	44.62
	417.24	44.69
	417.273	44.75
	417.31	44.88
	417.423	44.94
	417.568	45
	417.577	45.06
	417.948	45.12
	417.978	45.19
	418.068	45.25
	418.184	45.31
	418.667	45.38
	418.682	45.44
	418.702	45.56
	418.719	45.62
	419.113	45.69
	419.191	45.75
	419.207	45.81
	419.431	45.88
	419.522	45.94
	419.689	46.06
	419.74	46.12
	419.811	46.19
	419.813	46.25
	419.898	46.31
	419.971	46.44
	420.086	46.5
	420.148	46.56
	420.283	46.69
	420.568	46.75
	420.937	46.81
	421.934	46.88
	421.956	46.94
	422.202	47.06
	422.238	47.12
	422.26	47.19
	422.323	47.25
	422.73	47.31
	422.906	47.38
	423.267	47.5
	423.414	47.56
	423.445	47.62
	423.451	47.69
	423.457	47.75
	423.471	47.81
	423.621	47.88
	423.63	47.94
	423.805	48.06
	423.934	48.12
	424.198	48.19
	424.353	48.25
	424.654	48.31
	425.052	48.38
	425.1	48.44
	425.189	48.5
	425.248	48.56
	425.304	48.69
	425.506	48.75
	425.586	48.81
	425.598	48.88
	425.776	48.94
	425.855	49.06
	425.901	49.12
	426.003	49.25
	426.103	49.31
	426.142	49.38
	426.186	49.44
	426.32	49.5
	426.57	49.62
	426.634	49.69
	426.664	49.75
	426.773	49.81
	426.867	49.88
	426.876	50
	426.919	50.06
	427.36	50.12
	427.53	50.19
	427.691	50.25
	427.897	50.31
	427.949	50.38
	428.436	50.44
	428.509	50.5
	428.534	50.56
	428.796	50.62
	428.803	50.75
	428.895	50.81
	428.898	50.94
	428.903	51
	429.013	51.06
	429.095	51.12
	429.168	51.19
	429.404	51.25
	429.467	51.31
	429.666	51.38
	429.769	51.44
	429.814	51.5
	430.001	51.56
	430.116	51.62
	430.431	51.69
	430.514	51.75
	431.1	51.81
	431.106	51.88
	431.213	51.94
	431.243	52
	431.266	52.06
	431.289	52.12
	431.416	52.19
	431.548	52.25
	432.052	52.31
	432.094	52.38
	432.234	52.44
	432.334	52.5
	432.602	52.56
	432.928	52.62
	432.974	52.69
	433.253	52.75
	433.569	52.81
	433.659	52.88
	435.055	52.94
	435.602	53
	456.237	53.06
	456.263	53.12
	457.064	53.19
	457.148	53.25
	457.169	53.31
	457.373	53.38
	457.611	53.44
	457.983	53.5
	458.16	53.56
	458.296	53.62
	458.36	53.69
	459.12	53.75
	459.157	53.81
	459.435	53.88
	460.881	53.94
	462.129	54.06
	462.151	54.12
	462.218	54.19
	462.291	54.31
	462.435	54.38
	462.707	54.44
	462.731	54.5
	462.801	54.56
	462.968	54.62
	463.291	54.69
	463.632	54.75
	463.841	54.81
	463.883	54.88
	463.971	54.94
	464.025	55
	464.114	55.06
	464.201	55.12
	464.297	55.19
	464.369	55.25
	464.4	55.31
	464.646	55.38
	464.668	55.44
	464.782	55.5
	464.789	55.56
	465.098	55.62
	465.183	55.69
	465.329	55.75
	465.494	55.81
	465.517	55.88
	465.686	55.94
	465.715	56
	503.036	56.06
	503.399	56.12
	503.491	56.19
	503.721	56.31
	504.088	56.44
	504.631	56.56
	504.801	56.62
	504.916	56.75
	504.925	56.81
	505.076	56.88
	505.158	56.94
	505.225	57
	505.292	57.06
	505.385	57.19
	505.458	57.25
	505.507	57.31
	505.534	57.38
	505.573	57.44
	505.667	57.5
	505.767	57.62
	506.217	57.69
	506.405	57.75
	506.506	57.81
	506.559	57.88
	506.822	57.94
	506.864	58
	506.956	58.06
	507.116	58.12
	507.224	58.25
	507.25	58.31
	507.325	58.38
	507.412	58.44
	507.484	58.5
	507.501	58.56
	507.575	58.62
	507.608	58.69
	507.708	58.75
	507.713	58.88
	508.111	58.94
	508.113	59
	508.256	59.06
	508.329	59.19
	508.381	59.25
	508.636	59.31
	508.872	59.38
	508.936	59.5
	509.002	59.56
	509.025	59.62
	509.177	59.69
	509.271	59.75
	509.445	59.81
	509.69	59.88
	510.154	60
	510.45	60.06
	510.55	60.12
	510.806	60.19
	510.977	60.25
	511.033	60.31
	511.504	60.38
	512.274	60.5
	512.385	60.62
	512.407	60.69
	512.453	60.75
	512.623	60.88
	512.646	60.94
	513.023	61
	513.061	61.06
	513.064	61.12
	513.173	61.25
	513.364	61.31
	513.467	61.38
	513.654	61.44
	513.676	61.56
	513.836	61.62
	514.101	61.69
	514.264	61.75
	514.266	61.81
	514.294	61.88
	514.315	61.94
	514.512	62
	514.656	62.12
	514.736	62.19
	515.085	62.31
	515.166	62.38
	515.801	62.44
	515.991	62.5
	516.15	62.56
	516.74	62.62
	516.773	62.69
	516.78	62.75
	516.873	62.88
	517.037	62.94
	517.041	63
	517.26	63.06
	517.522	63.12
	517.626	63.19
	517.802	63.25
	517.963	63.31
	518.158	63.38
	518.441	63.44
	519.425	63.5
	519.534	63.56
	519.598	63.62
	519.64	63.69
	519.648	63.75
	520.213	63.88
	520.302	63.94
	520.386	64
	522.213	64.06
	522.335	64.12
	522.361	64.19
	522.391	64.31
	522.532	64.38
	522.597	64.44
	522.833	64.5
	523.046	64.56
	523.049	64.62
	523.128	64.69
	523.387	64.75
	523.791	64.88
	524.143	64.94
	524.266	65
	524.486	65.06
	524.486	65.12
	524.489	65.19
	524.516	65.25
	524.549	65.31
	524.723	65.38
	524.74	65.44
	525.009	65.5
	525.55	65.62
	525.639	65.69
	526.098	65.75
	527.038	65.88
	527.105	65.94
	527.271	66
	527.55	66.06
	527.663	66.12
	528.123	66.19
	528.208	66.25
	528.211	66.38
	528.229	66.44
	528.346	66.5
	528.425	66.56
	528.441	66.62
	528.542	66.69
	528.663	66.75
	528.668	66.88
	528.673	66.94
	528.784	67
	528.822	67.06
	528.892	67.12
	528.946	67.19
	528.969	67.25
	528.971	67.31
	529.01	67.38
	529.394	67.44
	529.396	67.5
	529.597	67.56
	529.767	67.62
	529.779	67.69
	529.783	67.75
	529.804	67.81
	529.894	67.88
	530.096	67.94
	530.17	68
	530.206	68.06
	530.249	68.12
	530.268	68.19
	530.38	68.25
	530.598	68.38
	530.805	68.44
	530.962	68.5
	530.997	68.56
	531.262	68.62
	531.524	68.69
	531.672	68.75
	532.187	68.81
	532.294	68.88
	533.363	69
	533.704	69.06
	533.771	69.12
	533.858	69.19
	534.116	69.31
	534.452	69.38
	534.911	69.44
	534.952	69.56
	535.357	69.62
	535.412	69.69
	535.431	69.75
	535.876	69.81
	536.108	69.94
	536.281	70.06
	536.386	70.12
	536.409	70.19
	536.532	70.25
	536.652	70.31
	536.696	70.38
	536.755	70.44
	536.887	70.56
	536.97	70.62
	537.01	70.69
	537.084	70.75
	537.282	70.81
	537.369	70.88
	537.453	71
	537.729	71.06
	538.36	71.12
	538.391	71.19
	538.529	71.31
	538.546	71.38
	538.621	71.44
	538.653	71.5
	538.774	71.56
	538.868	71.62
	539.112	71.69
	539.165	71.75
	539.472	71.81
	539.495	71.88
	539.614	71.94
	539.942	72
	540.181	72.06
	540.302	72.19
	540.312	72.25
	540.425	72.31
	540.553	72.38
	540.555	72.44
	540.65	72.5
	540.669	72.56
	540.712	72.62
	540.741	72.69
	540.917	72.75
	540.966	72.81
	541.008	72.88
	541.048	72.94
	541.239	73
	541.444	73.06
	541.478	73.12
	541.518	73.19
	541.872	73.25
	541.981	73.31
	542.214	73.38
	542.375	73.44
	543.315	73.5
	543.33	73.56
	543.46	73.62
	543.857	73.69
	543.89	73.75
	544.495	73.81
	545.243	73.88
	545.319	73.94
	547.922	74
	563.822	74.12
	564.008	74.19
	564.041	74.25
	564.173	74.31
	564.189	74.38
	564.622	74.44
	564.653	74.5
	564.751	74.62
	564.759	74.69
	564.834	74.75
	565.093	74.81
	565.095	74.88
	565.176	74.94
	565.455	75
	565.601	75.06
	565.973	75.12
	566.065	75.19
	566.118	75.25
	566.329	75.31
	566.347	75.44
	566.378	75.5
	566.555	75.56
	566.584	75.62
	566.647	75.69
	566.941	75.75
	566.958	75.81
	567.157	75.88
	567.208	75.94
	567.646	76
	568.353	76.12
	568.485	76.19
	568.53	76.25
	568.543	76.38
	568.583	76.44
	568.764	76.5
	569.034	76.56
	569.129	76.62
	569.192	76.69
	569.399	76.75
	569.555	76.81
	569.588	76.88
	569.608	76.94
	569.631	77
	569.683	77.06
	569.723	77.12
	569.746	77.19
	569.884	77.25
	569.889	77.31
	569.969	77.38
	569.99	77.44
	570.268	77.5
	570.32	77.56
	570.333	77.62
	570.365	77.69
	570.419	77.81
	570.557	77.88
	571.036	77.94
	571.644	78
	571.746	78.06
	571.874	78.12
	571.896	78.19
	572.051	78.25
	572.263	78.31
	572.557	78.44
	572.572	78.5
	572.812	78.56
	572.925	78.62
	573.065	78.69
	573.139	78.75
	573.251	78.81
	573.282	78.88
	573.342	78.94
	573.52	79
	573.644	79.06
	573.684	79.12
	573.831	79.19
	573.939	79.25
	574.149	79.31
	574.284	79.38
	574.321	79.44
	574.342	79.56
	574.781	79.62
	574.996	79.69
	575.125	79.75
	575.226	79.81
	575.465	79.88
	576.394	79.94
	576.473	80
	576.726	80.06
	576.866	80.12
	576.938	80.19
	577.013	80.25
	577.214	80.31
	577.245	80.38
	577.251	80.44
	577.517	80.5
	577.546	80.56
	577.947	80.62
	577.969	80.69
	578.183	80.75
	578.191	80.81
	579.548	80.94
	579.594	81
	580.662	81.06
	580.702	81.12
	580.776	81.19
	580.912	81.25
	580.969	81.31
	581.052	81.38
	581.094	81.44
	581.434	81.5
	581.485	81.56
	581.624	81.62
	581.656	81.69
	581.731	81.81
	581.737	81.88
	582.027	81.94
	582.395	82
	582.568	82.06
	582.989	82.12
	583.363	82.19
	583.561	82.25
	583.562	82.31
	583.91	82.38
	583.919	82.44
	584.172	82.5
	584.237	82.56
	584.775	82.62
	584.889	82.69
	584.909	82.75
	585.246	82.81
	585.666	82.88
	585.729	82.94
	585.732	83
	585.837	83.06
	585.962	83.12
	586.101	83.19
	586.194	83.31
	586.204	83.38
	586.349	83.44
	586.705	83.5
	586.711	83.62
	586.88	83.69
	586.939	83.75
	587.115	83.81
	587.116	83.88
	587.129	83.94
	587.228	84.06
	587.293	84.12
	587.483	84.19
	587.499	84.25
	587.582	84.31
	587.784	84.38
	587.813	84.44
	587.997	84.5
	588.242	84.56
	588.269	84.62
	588.38	84.69
	588.427	84.75
	588.447	84.81
	588.539	84.94
	588.552	85
	588.555	85.06
	588.601	85.12
	588.613	85.19
	588.775	85.25
	588.945	85.31
	589.061	85.38
	589.157	85.44
	589.167	85.5
	589.168	85.62
	589.333	85.69
	589.385	85.75
	589.439	85.81
	589.471	85.88
	589.56	85.94
	589.587	86.06
	589.73	86.12
	589.796	86.19
	589.813	86.25
	590.246	86.31
	590.345	86.44
	590.367	86.5
	590.382	86.56
	590.42	86.69
	590.437	86.75
	590.549	86.81
	590.647	86.88
	590.667	86.94
	590.753	87
	590.842	87.12
	590.868	87.25
	590.879	87.31
	591.043	87.44
	591.2	87.5
	591.366	87.56
	591.396	87.62
	591.473	87.69
	592.686	87.75
	592.776	87.81
	592.859	87.88
	592.982	87.94
	593.71	88
	600.825	88.06
	600.829	88.12
	601.065	88.19
	601.166	88.25
	601.293	88.31
	601.751	88.38
	601.774	88.44
	601.823	88.5
	602.291	88.56
	602.482	88.69
	602.654	88.75
	602.926	88.81
	603.189	88.88
	603.26	88.94
	603.293	89
	603.354	89.06
	603.534	89.12
	603.797	89.19
	603.815	89.25
	604.149	89.31
	604.27	89.38
	604.31	89.44
	604.324	89.5
	604.336	89.56
	604.392	89.62
	604.408	89.69
	604.517	89.75
	604.803	89.81
	604.821	89.88
	604.935	89.94
	605.769	90
	632.751	90.12
	632.774	90.19
	632.954	90.25
	632.97	90.31
	633.542	90.44
	633.71	90.5
	634.221	90.56
	634.29	90.62
	634.518	90.69
	634.542	90.75
	634.583	90.81
	634.657	90.88
	634.981	90.94
	635.111	91
	635.315	91.06
	635.737	91.12
	635.802	91.19
	635.846	91.25
	635.887	91.31
	636.063	91.38
	636.268	91.44
	636.275	91.5
	636.383	91.56
	636.674	91.62
	636.791	91.69
	636.84	91.75
	636.938	91.81
	636.977	91.88
	637.339	91.94
	637.615	92
	637.749	92.12
	637.833	92.19
	637.901	92.25
	637.97	92.31
	638.014	92.38
	638.044	92.44
	638.103	92.5
	638.271	92.56
	638.342	92.62
	638.397	92.69
	638.535	92.75
	638.736	92.81
	638.908	92.88
	639.212	92.94
	639.453	93.06
	639.474	93.12
	639.662	93.19
	639.81	93.25
	640.221	93.31
	640.332	93.38
	640.367	93.5
	640.384	93.62
	640.525	93.69
	640.543	93.75
	640.8	93.81
	640.82	93.88
	640.843	93.94
	640.854	94
	640.991	94.06
	641.027	94.12
	641.07	94.19
	641.153	94.25
	641.219	94.31
	641.274	94.44
	641.295	94.5
	641.576	94.56
	641.644	94.62
	642.254	94.69
	642.48	94.75
	642.589	94.81
	642.852	94.88
	643.077	95
	643.255	95.06
	643.584	95.19
	643.631	95.25
	643.68	95.31
	643.693	95.38
	643.714	95.44
	643.835	95.5
	643.84	95.56
	643.914	95.62
	644.027	95.69
	644.113	95.75
	644.149	95.81
	644.337	95.88
	644.727	95.94
	645.235	96
	645.376	96.06
	645.38	96.12
	645.435	96.19
	645.447	96.25
	645.812	96.31
	645.836	96.38
	645.914	96.5
	645.963	96.56
	646.026	96.62
	646.173	96.69
	646.205	96.75
	646.229	96.81
	646.419	96.88
	646.672	96.94
	646.831	97
	646.894	97.06
	646.94	97.19
	647.144	97.25
	647.452	97.31
	647.571	97.38
	647.702	97.44
	647.998	97.56
	648.188	97.62
	648.281	97.69
	648.354	97.81
	648.522	97.88
	648.581	98
	648.707	98.06
	648.919	98.12
	649.113	98.19
	649.507	98.25
	649.631	98.31
	649.842	98.38
	649.92	98.44
	649.938	98.5
	649.959	98.56
	649.973	98.62
	649.993	98.69
	649.997	98.75
	650.055	98.81
	650.062	98.88
	650.548	99
	650.584	99.06
	650.603	99.12
	650.617	99.25
	650.725	99.31
	651.43	99.38
	651.45	99.44
	651.507	99.5
	652.101	99.56
	652.102	99.62
	652.924	99.69
	653.194	99.75
	653.195	99.81
	653.621	99.88
	654.185	99.94
	656.578	100
	656.634	100.12
	657.112	100.19
	657.34	100.25
	657.511	100.31
	657.662	100.38
	657.996	100.44
	658.461	100.5
	658.96	100.56
	659.38	100.62
	659.432	100.69
	659.485	100.75
	659.539	100.81
	659.627	100.88
	659.628	100.94
	659.644	101
	659.714	101.06
	660.05	101.12
	660.085	101.19
	660.212	101.25
	661.017	101.31
	661.353	101.38
	662.13	101.5
	662.244	101.56
	662.305	101.62
	662.41	101.69
	662.438	101.75
	662.493	101.81
	662.53	101.94
	663.378	102
	663.963	102.06
	664.789	102.12
	664.791	102.19
	664.82	102.25
	664.823	102.31
	665.16	102.38
	665.293	102.44
	665.492	102.5
	665.651	102.56
	666.2	102.62
	666.261	102.69
	666.458	102.81
	666.527	102.88
	666.654	102.94
	666.777	103
	666.794	103.06
	666.936	103.12
	667.134	103.19
	667.475	103.31
	667.49	103.38
	667.671	103.5
	667.8	103.56
	667.852	103.62
	667.911	103.69
	667.998	103.75
	668.069	103.81
	668.124	103.88
	668.273	104
	668.376	104.06
	668.475	104.12
	668.545	104.19
	668.881	104.31
	669.215	104.38
	669.886	104.44
	670.154	104.5
	670.2	104.56
	670.297	104.62
	670.686	104.69
	670.737	104.81
	670.792	104.88
	671.173	105
	671.242	105.06
	671.344	105.12
	671.513	105.19
	671.604	105.25
	672.052	105.31
	672.097	105.38
	672.206	105.44
	672.418	105.5
	672.666	105.56
	672.666	105.62
	672.903	105.75
	673.158	105.81
	673.247	105.88
	673.442	105.94
	674.004	106
	678.036	106.06
	678.328	106.12
	678.373	106.19
	678.396	106.25
	678.45	106.31
	678.583	106.38
	678.923	106.44
	679.046	106.5
	679.058	106.56
	679.238	106.62
	679.28	106.69
	679.309	106.75
	679.439	106.81
	679.803	106.88
	679.816	106.94
	680.453	107
	680.503	107.06
	681.35	107.12
	682.022	107.19
	682.046	107.25
	682.389	107.31
	682.607	107.38
	682.693	107.44
	682.792	107.5
	683.065	107.56
	683.112	107.62
	683.146	107.69
	683.616	107.75
	683.722	107.81
	683.744	107.88
	683.897	107.94
	685.42	108
	803.895	108.06
	804.328	108.19
	804.521	108.25
	804.713	108.31
	804.741	108.38
	805.049	108.44
	805.195	108.5
	805.24	108.56
	805.494	108.62
	805.549	108.69
	805.582	108.75
	805.702	108.81
	805.912	108.88
	806.043	108.94
	806.082	109
	806.19	109.06
	806.226	109.12
	806.506	109.25
	806.591	109.38
	806.594	109.44
	806.806	109.5
	806.823	109.56
	806.828	109.62
	806.854	109.69
	806.91	109.75
	806.962	109.81
	806.984	109.88
	807.128	109.94
	807.326	110
	807.38	110.06
	807.732	110.19
	807.959	110.25
	807.979	110.38
	808.222	110.5
	808.262	110.56
	808.516	110.69
	808.604	110.75
	808.812	110.81
	808.858	110.94
	808.866	111.06
	808.873	111.12
	808.876	111.19
	808.895	111.25
	809.053	111.31
	809.156	111.38
	809.171	111.44
	809.288	111.5
	809.388	111.56
	809.416	111.69
	809.541	111.75
	809.664	111.81
	809.742	111.88
	809.789	111.94
	809.991	112
	810.035	112.06
	810.135	112.12
	810.441	112.19
	810.591	112.25
	810.617	112.31
	810.622	112.38
	810.661	112.5
	810.734	112.56
	810.814	112.62
	811.117	112.69
	811.41	112.75
	811.616	112.81
	811.775	112.88
	812.108	112.94
	812.207	113
	812.334	113.06
	812.361	113.12
	812.898	113.19
	812.92	113.25
	813.043	113.38
	813.069	113.44
	813.148	113.5
	813.183	113.62
	813.2	113.69
	813.241	113.75
	813.326	113.81
	813.349	113.88
	813.381	113.94
	813.397	114
	813.414	114.06
	813.42	114.12
	813.462	114.19
	813.635	114.25
	813.641	114.31
	813.642	114.38
	813.67	114.44
	814.1	114.5
	814.281	114.56
	814.589	114.62
	814.813	114.69
	816.032	114.75
	816.332	114.81
	817.022	114.88
	820.438	114.94
	820.509	115
	820.901	115.06
	821.041	115.12
	821.138	115.19
	821.186	115.25
	821.31	115.38
	821.371	115.44
	821.585	115.5
	821.627	115.56
	821.698	115.69
	822.025	115.75
	822.395	115.81
	822.672	115.88
	822.945	115.94
	823.195	116
	823.269	116.06
	823.607	116.12
	823.662	116.19
	823.682	116.25
	823.777	116.31
	824.099	116.38
	824.367	116.44
	824.669	116.5
	824.702	116.56
	825.049	116.62
	825.643	116.75
	825.643	116.81
	825.696	116.88
	825.762	117
	825.823	117.06
	825.831	117.12
	825.93	117.19
	826.012	117.25
	826.101	117.31
	826.142	117.38
	826.159	117.44
	826.286	117.5
	826.369	117.62
	826.496	117.69
	826.63	117.75
	826.798	117.81
	826.928	117.88
	827.067	118
	827.102	118.06
	827.125	118.19
	827.13	118.25
	827.249	118.38
	827.5	118.44
	827.651	118.5
	827.664	118.56
	827.785	118.62
	827.852	118.69
	828.087	118.75
	828.119	118.81
	828.765	118.94
	828.839	119
	830.333	119.06
	830.473	119.12
	830.56	119.19
	830.672	119.25
	831.256	119.31
	831.342	119.38
	831.46	119.5
	831.68	119.56
	831.683	119.62
	831.747	119.75
	831.885	119.81
	831.903	119.88
	831.904	119.94
	832.069	120.06
	832.155	120.12
	832.213	120.19
	832.389	120.25
	832.442	120.31
	832.696	120.38
	832.706	120.44
	832.718	120.5
	832.851	120.56
	832.879	120.62
	832.961	120.69
	833.094	120.75
	833.188	120.81
	833.3	120.88
	833.435	120.94
	833.565	121
	833.841	121.06
	833.956	121.19
	834.083	121.25
	834.137	121.38
	834.188	121.5
	834.229	121.56
	834.641	121.62
	834.808	121.75
	834.922	121.81
	835.079	121.94
	835.193	122
	835.197	122.06
	835.325	122.12
	835.575	122.19
	835.748	122.25
	836.108	122.31
	836.121	122.38
	836.145	122.44
	836.329	122.5
	836.396	122.56
	836.504	122.62
	836.51	122.69
	836.551	122.75
	836.562	122.88
	836.589	122.94
	836.666	123
	836.859	123.06
	836.885	123.12
	837.184	123.19
	837.206	123.25
	837.214	123.31
	837.315	123.38
	837.485	123.44
	837.52	123.56
	837.547	123.62
	837.587	123.69
	837.62	123.75
	837.969	123.81
	838.449	123.88
	838.519	123.94
	838.797	124
	893.655	124.06
	894.016	124.12
	894.293	124.25
	894.395	124.31
	894.595	124.38
	894.604	124.44
	894.679	124.56
	894.802	124.62
	894.845	124.69
	894.969	124.75
	894.995	124.88
	895.04	124.94
	895.164	125
	895.324	125.12
	895.328	125.19
	895.473	125.25
	895.501	125.31
	895.591	125.38
	895.777	125.44
	895.852	125.5
	896.019	125.56
	896.389	125.62
	896.397	125.75
	896.432	125.81
	896.436	125.88
	896.724	125.94
	896.851	126
	896.905	126.06
	897.259	126.12
	897.303	126.25
	897.48	126.31
	897.579	126.44
	897.693	126.5
	897.918	126.56
	898.245	126.62
	898.432	126.69
	898.458	126.75
	898.941	126.81
	898.986	126.88
	899.045	126.94
	899.058	127
	899.228	127.06
	899.279	127.12
	899.396	127.19
	899.597	127.25
	899.64	127.31
	899.658	127.38
	899.727	127.44
	900.402	127.5
	900.626	127.62
	900.967	127.69
	900.995	127.75
	901.202	127.81
	901.247	127.88
	901.442	128
	901.679	128.06
	901.731	128.12
	902.018	128.19
	902.061	128.25
	902.077	128.31
	902.112	128.38
	902.248	128.44
	902.303	128.5
	902.333	128.56
	902.539	128.69
	902.752	128.75
	902.829	128.81
	902.839	128.88
	902.922	128.94
	902.951	129
	902.998	129.06
	903.03	129.12
	903.071	129.25
	903.139	129.31
	903.44	129.38
	903.538	129.44
	903.54	129.5
	903.561	129.56
	903.599	129.62
	903.732	129.69
	903.847	129.75
	903.941	129.81
	903.962	129.88
	903.986	129.94
	904.138	130
	904.278	130.06
	904.295	130.12
	904.326	130.19
	904.342	130.25
	904.391	130.31
	904.48	130.38
	904.496	130.44
	904.602	130.5
	904.614	130.56
	905.095	130.62
	905.171	130.69
	905.229	130.75
	905.405	130.81
	905.515	130.88
	905.519	130.94
	905.619	131
	905.681	131.06
	905.916	131.12
	906.167	131.19
	906.217	131.25
	906.461	131.31
	906.663	131.38
	906.967	131.5
	906.978	131.56
	907.084	131.62
	907.433	131.69
	907.489	131.81
	907.55	131.88
	907.757	131.94
	908.254	132
	908.363	132.06
	908.364	132.12
	908.427	132.19
	908.49	132.25
	908.873	132.38
	909.002	132.44
	909.095	132.5
	909.248	132.56
	909.291	132.62
	909.809	132.69
	909.871	132.75
	909.871	132.81
	909.88	132.88
	910.511	132.94
	910.577	133.06
	910.646	133.12
	910.73	133.19
	910.807	133.25
	910.88	133.31
	910.895	133.44
	910.906	133.5
	910.937	133.62
	910.962	133.69
	911.227	133.75
	911.385	133.81
	911.688	133.88
	911.708	133.94
	912.104	134
	912.205	134.12
	912.422	134.19
	912.425	134.25
	912.549	134.31
	912.587	134.38
	912.704	134.44
	912.736	134.5
	912.902	134.56
	912.942	134.62
	913.096	134.69
	913.15	134.75
	913.196	134.81
	913.198	134.88
	913.237	134.94
	913.243	135
	913.544	135.06
	913.567	135.12
	913.831	135.25
	914.224	135.31
	914.332	135.38
	914.629	135.44
	914.722	135.5
	914.779	135.56
	914.802	135.62
	915.158	135.69
	915.353	135.75
	915.519	135.88
	915.531	135.94
	915.534	136
	915.575	136.06
	915.601	136.12
	915.742	136.19
	915.757	136.25
	915.772	136.31
	915.786	136.38
	915.838	136.44
	915.873	136.5
	916.659	136.56
	916.72	136.62
	917.056	136.69
	917.31	136.75
	917.661	136.81
	917.743	136.88
	917.968	136.94
	918.146	137
	929.131	137.06
	929.253	137.12
	929.498	137.19
	929.717	137.25
	929.794	137.31
	929.893	137.44
	930.256	137.5
	930.325	137.56
	930.622	137.62
	930.658	137.69
	930.755	137.75
	931.164	137.81
	931.244	137.94
	931.318	138
	931.334	138.06
	931.504	138.12
	931.505	138.19
	931.565	138.25
	931.667	138.31
	931.684	138.38
	931.873	138.44
	931.952	138.5
	932.104	138.56
	932.356	138.62
	932.419	138.69
	932.481	138.75
	932.481	138.81
	932.488	138.94
	932.706	139.06
	932.708	139.12
	932.777	139.19
	933.267	139.25
[truncated: 158 more rows]
