# Supplementary material for: Molecular-level insights into the supramolecular gelation mechanism of urea derivative
Source: Nat Commun. 2025 Apr 22;16:3758. doi: 10.1038/s41467-025-59032-6 (PMC12015314; doi:10.1038/s41467-025-59032-6)
Supplement: Supplementary file 12 — Source Data [file 41467_2025_59032_MOESM12_ESM.zip › Source data/Source Data SupFig.12 Block-stacking model/SupFig12f 0.9vs0.1 0.0002 vs1.xlsx]

## Sheet: 0.9vs0.1 0.0002 vs1
248.106	0.06
248.278	0.19
248.505	0.25
248.769	0.31
248.911	0.38
248.999	0.5
249.179	0.62
249.193	0.69
249.258	0.75
249.359	0.81
249.453	0.88
249.91	0.94
250.137	1
250.291	1.12
250.33	1.19
250.424	1.25
250.435	1.31
250.472	1.38
250.564	1.44
250.73	1.5
251.015	1.56
251.017	1.62
251.14	1.69
251.223	1.75
251.228	1.81
251.237	1.94
251.344	2
251.356	2.06
251.484	2.12
251.495	2.19
251.507	2.25
251.51	2.31
251.522	2.38
251.707	2.44
251.838	2.5
251.893	2.62
251.925	2.69
252.031	2.75
252.163	2.81
252.334	2.88
252.673	2.94
252.86	3
253.059	3.06
253.123	3.12
253.573	3.19
253.653	3.25
254.036	3.31
254.234	3.38
254.341	3.44
254.666	3.5
254.677	3.56
255.261	3.62
255.858	3.69
256.072	3.75
256.472	3.81
256.919	3.88
257.169	3.94
257.278	4
761.999	4.06
762.114	4.12
762.256	4.19
762.475	4.25
762.545	4.31
762.812	4.38
762.837	4.44
762.882	4.5
762.979	4.62
763.098	4.69
763.206	4.75
763.306	4.88
763.321	4.94
763.366	5
763.641	5.12
763.702	5.19
763.894	5.25
764.104	5.31
764.248	5.38
764.323	5.44
764.337	5.5
764.357	5.56
764.515	5.69
764.519	5.81
764.832	5.94
764.861	6
764.986	6.06
765.133	6.12
765.276	6.19
765.368	6.25
765.627	6.31
765.809	6.38
765.827	6.44
766.125	6.5
766.189	6.56
766.298	6.62
766.409	6.69
766.482	6.75
766.552	6.81
766.64	6.94
766.737	7
766.813	7.06
767.594	7.12
767.608	7.19
768.046	7.25
768.16	7.31
768.233	7.38
768.335	7.44
768.472	7.5
768.971	7.56
769.025	7.62
769.102	7.69
769.24	7.75
769.584	7.81
770.004	7.88
770.007	7.94
772.157	8
852.567	8.06
852.786	8.12
852.996	8.25
853.123	8.31
853.198	8.38
853.332	8.44
853.392	8.5
853.532	8.56
853.558	8.62
853.687	8.69
854.138	8.75
854.191	8.81
854.303	8.88
854.404	8.94
854.415	9
854.431	9.06
855.103	9.19
855.192	9.25
855.238	9.31
855.398	9.38
855.626	9.44
855.749	9.5
855.805	9.56
855.824	9.69
856.165	9.75
856.45	9.81
856.499	9.88
856.501	9.94
856.527	10
856.539	10.06
856.565	10.12
856.655	10.25
856.69	10.31
857.073	10.44
857.142	10.5
857.231	10.56
857.279	10.62
857.374	10.75
857.567	10.81
857.591	10.88
857.762	10.94
857.927	11
858.18	11.06
858.203	11.19
858.306	11.25
858.348	11.31
858.453	11.38
858.484	11.44
858.511	11.5
858.57	11.56
858.633	11.62
858.645	11.69
858.765	11.75
858.803	11.81
858.911	11.88
858.931	11.94
858.994	12.06
859.32	12.12
859.446	12.19
859.697	12.25
859.859	12.31
859.901	12.38
859.983	12.44
860.022	12.5
860.191	12.56
860.313	12.62
860.454	12.69
860.479	12.75
860.85	12.81
861.418	12.88
861.7	12.94
862.103	13
862.291	13.06
862.538	13.12
862.746	13.25
862.946	13.31
863.433	13.38
863.486	13.44
863.577	13.5
863.634	13.56
864.067	13.62
864.25	13.69
864.344	13.75
864.374	13.81
864.412	13.88
864.748	13.94
864.787	14
864.907	14.06
864.974	14.19
865.063	14.25
865.559	14.31
865.771	14.38
866.041	14.44
866.181	14.5
866.22	14.56
866.61	14.62
866.631	14.69
866.663	14.75
868.962	14.81
869.561	14.88
870.087	14.94
870.31	15
1699.67	15.06
