# Supplementary material for: Molecular-level insights into the supramolecular gelation mechanism of urea derivative
Source: Nat Commun. 2025 Apr 22;16:3758. doi: 10.1038/s41467-025-59032-6 (PMC12015314; doi:10.1038/s41467-025-59032-6)
Supplement: Supplementary file 12 — Source Data [file 41467_2025_59032_MOESM12_ESM.zip › Source data/Source Data SupFig.13 Optimized structure of parallel dimer of UC13/SupFig13 Optimized structure of parallel dimer of UC13.mol]

U-13 No.04 dimer

Created by GaussView 6.1.1
140142  0  0  0  0  0  0  0  0  0    0
   -7.6860   -2.7879   -2.2560 C   0  0  0  0  0  0  0  0  0  0  0  0
   -8.9925   -2.9620   -2.6978 C   0  0  0  0  0  0  0  0  0  0  0  0
  -10.0250   -2.2103   -2.1419 C   0  0  0  0  0  0  0  0  0  0  0  0
   -9.7373   -1.2843   -1.1452 C   0  0  0  0  0  0  0  0  0  0  0  0
   -8.4269   -1.1138   -0.7075 C   0  0  0  0  0  0  0  0  0  0  0  0
   -7.3849   -1.8611   -1.2552 C   0  0  0  0  0  0  0  0  0  0  0  0
   -5.9668   -1.6969   -0.7665 C   0  0  0  0  0  0  0  0  0  0  0  0
   -5.5165   -2.7188    0.2658 C   0  0  0  0  0  0  0  0  0  0  0  0
   -6.4292   -3.5035    0.9674 C   0  0  0  0  0  0  0  0  0  0  0  0
   -6.0121   -4.4325    1.9135 C   0  0  0  0  0  0  0  0  0  0  0  0
   -4.6535   -4.5891    2.1660 C   0  0  0  0  0  0  0  0  0  0  0  0
   -3.7242   -3.8104    1.4905 C   0  0  0  0  0  0  0  0  0  0  0  0
    0.0534   -1.5500   -1.6681 C   0  0  0  0  0  0  0  0  0  0  0  0
   -4.1447   -2.8686    0.5477 C   0  0  0  0  0  0  0  0  0  0  0  0
   -1.4791   -3.5050   -0.4029 O   0  0  0  0  0  0  0  0  0  0  0  0
   -1.2929   -1.3641   -1.1656 N   0  0  0  0  0  0  0  0  0  0  0  0
   -1.9552   -2.3856   -0.5364 C   0  0  0  0  0  0  0  0  0  0  0  0
   -3.2214   -2.0245   -0.0963 N   0  0  0  0  0  0  0  0  0  0  0  0
    1.1469   -1.3967   -0.6085 C   0  0  0  0  0  0  0  0  0  0  0  0
    2.5419   -1.6139   -1.1916 C   0  0  0  0  0  0  0  0  0  0  0  0
    3.6689   -1.4683   -0.1695 C   0  0  0  0  0  0  0  0  0  0  0  0
    5.0561   -1.6873   -0.7736 C   0  0  0  0  0  0  0  0  0  0  0  0
    6.1988   -1.5202    0.2279 C   0  0  0  0  0  0  0  0  0  0  0  0
    7.5797   -1.7425   -0.3897 C   0  0  0  0  0  0  0  0  0  0  0  0
    8.7312   -1.5493    0.5971 C   0  0  0  0  0  0  0  0  0  0  0  0
   10.1089   -1.7769   -0.0257 C   0  0  0  0  0  0  0  0  0  0  0  0
   11.2641   -1.5642    0.9531 C   0  0  0  0  0  0  0  0  0  0  0  0
   12.6410   -1.7956    0.3299 C   0  0  0  0  0  0  0  0  0  0  0  0
   13.7990   -1.5701    1.3036 C   0  0  0  0  0  0  0  0  0  0  0  0
   15.1695   -1.8114    0.6702 C   0  0  0  0  0  0  0  0  0  0  0  0
   -6.8869   -3.3818   -2.6865 H   0  0  0  0  0  0  0  0  0  0  0  0
   -9.2060   -3.6851   -3.4763 H   0  0  0  0  0  0  0  0  0  0  0  0
  -11.0440   -2.3463   -2.4848 H   0  0  0  0  0  0  0  0  0  0  0  0
  -10.5298   -0.6909   -0.7044 H   0  0  0  0  0  0  0  0  0  0  0  0
   -8.2093   -0.3963    0.0733 H   0  0  0  0  0  0  0  0  0  0  0  0
   -5.2881   -1.7492   -1.6233 H   0  0  0  0  0  0  0  0  0  0  0  0
   -5.8444   -0.6920   -0.3478 H   0  0  0  0  0  0  0  0  0  0  0  0
   -7.4858   -3.3917    0.7596 H   0  0  0  0  0  0  0  0  0  0  0  0
   -6.7427   -5.0344    2.4406 H   0  0  0  0  0  0  0  0  0  0  0  0
   -4.3120   -5.3162    2.8935 H   0  0  0  0  0  0  0  0  0  0  0  0
   -2.6666   -3.9284    1.6748 H   0  0  0  0  0  0  0  0  0  0  0  0
    0.2104   -0.8277   -2.4756 H   0  0  0  0  0  0  0  0  0  0  0  0
    0.1148   -2.5473   -2.1075 H   0  0  0  0  0  0  0  0  0  0  0  0
   -1.6859   -0.4336   -1.1237 H   0  0  0  0  0  0  0  0  0  0  0  0
   -3.5261   -1.0874   -0.3222 H   0  0  0  0  0  0  0  0  0  0  0  0
    1.0799   -0.3991   -0.1601 H   0  0  0  0  0  0  0  0  0  0  0  0
    0.9544   -2.1186    0.1898 H   0  0  0  0  0  0  0  0  0  0  0  0
    2.5912   -2.6125   -1.6414 H   0  0  0  0  0  0  0  0  0  0  0  0
    2.7080   -0.9054   -2.0134 H   0  0  0  0  0  0  0  0  0  0  0  0
    3.6233   -0.4715    0.2834 H   0  0  0  0  0  0  0  0  0  0  0  0
    3.5102   -2.1804    0.6486 H   0  0  0  0  0  0  0  0  0  0  0  0
    5.1037   -2.6906   -1.2135 H   0  0  0  0  0  0  0  0  0  0  0  0
    5.2010   -0.9876   -1.6057 H   0  0  0  0  0  0  0  0  0  0  0  0
    6.1546   -0.5157    0.6635 H   0  0  0  0  0  0  0  0  0  0  0  0
    6.0567   -2.2182    1.0615 H   0  0  0  0  0  0  0  0  0  0  0  0
    7.6289   -2.7536   -0.8115 H   0  0  0  0  0  0  0  0  0  0  0  0
    7.7109   -1.0573   -1.2358 H   0  0  0  0  0  0  0  0  0  0  0  0
    8.6850   -0.5363    1.0124 H   0  0  0  0  0  0  0  0  0  0  0  0
    8.5999   -2.2306    1.4462 H   0  0  0  0  0  0  0  0  0  0  0  0
   10.1595   -2.7944   -0.4315 H   0  0  0  0  0  0  0  0  0  0  0  0
   10.2334   -1.1045   -0.8829 H   0  0  0  0  0  0  0  0  0  0  0  0
   11.2149   -0.5455    1.3535 H   0  0  0  0  0  0  0  0  0  0  0  0
   11.1386   -2.2334    1.8128 H   0  0  0  0  0  0  0  0  0  0  0  0
   12.6938   -2.8178   -0.0644 H   0  0  0  0  0  0  0  0  0  0  0  0
   12.7627   -1.1332   -0.5357 H   0  0  0  0  0  0  0  0  0  0  0  0
   13.7497   -0.5468    1.6904 H   0  0  0  0  0  0  0  0  0  0  0  0
   13.6736   -2.2292    2.1701 H   0  0  0  0  0  0  0  0  0  0  0  0
   15.9781   -1.6417    1.3851 H   0  0  0  0  0  0  0  0  0  0  0  0
   15.2578   -2.8381    0.3037 H   0  0  0  0  0  0  0  0  0  0  0  0
   15.3327   -1.1432   -0.1800 H   0  0  0  0  0  0  0  0  0  0  0  0
   -9.1753    2.3835   -0.5021 C   0  0  0  0  0  0  0  0  0  0  0  0
  -10.5627    2.3706   -0.5880 C   0  0  0  0  0  0  0  0  0  0  0  0
  -11.3276    3.0543    0.3527 C   0  0  0  0  0  0  0  0  0  0  0  0
  -10.6948    3.7518    1.3766 C   0  0  0  0  0  0  0  0  0  0  0  0
   -9.3056    3.7626    1.4580 C   0  0  0  0  0  0  0  0  0  0  0  0
   -8.5300    3.0788    0.5217 C   0  0  0  0  0  0  0  0  0  0  0  0
   -7.0244    3.0544    0.6255 C   0  0  0  0  0  0  0  0  0  0  0  0
   -6.4459    1.8531    1.3602 C   0  0  0  0  0  0  0  0  0  0  0  0
   -7.2411    0.9933    2.1178 C   0  0  0  0  0  0  0  0  0  0  0  0
   -6.7061   -0.1268    2.7427 C   0  0  0  0  0  0  0  0  0  0  0  0
   -5.3478   -0.3976    2.6356 C   0  0  0  0  0  0  0  0  0  0  0  0
   -4.5295    0.4638    1.9197 C   0  0  0  0  0  0  0  0  0  0  0  0
   -1.2699    2.8294   -1.5780 C   0  0  0  0  0  0  0  0  0  0  0  0
   -5.0718    1.5777    1.2794 C   0  0  0  0  0  0  0  0  0  0  0  0
   -3.0628    0.9067   -0.6433 O   0  0  0  0  0  0  0  0  0  0  0  0
   -2.5130    3.1077   -0.8593 N   0  0  0  0  0  0  0  0  0  0  0  0
   -3.2489    2.0791   -0.3274 C   0  0  0  0  0  0  0  0  0  0  0  0
   -4.2251    2.4657    0.5629 N   0  0  0  0  0  0  0  0  0  0  0  0
   -0.0735    2.6394   -0.6433 C   0  0  0  0  0  0  0  0  0  0  0  0
    1.2454    2.4035   -1.3810 C   0  0  0  0  0  0  0  0  0  0  0  0
    2.4521    2.4196   -0.4404 C   0  0  0  0  0  0  0  0  0  0  0  0
    3.7931    2.2028   -1.1425 C   0  0  0  0  0  0  0  0  0  0  0  0
    4.9868    2.3291   -0.1946 C   0  0  0  0  0  0  0  0  0  0  0  0
    6.3407    2.1141   -0.8718 C   0  0  0  0  0  0  0  0  0  0  0  0
    7.5240    2.2917    0.0807 C   0  0  0  0  0  0  0  0  0  0  0  0
    8.8842    2.0690   -0.5810 C   0  0  0  0  0  0  0  0  0  0  0  0
   10.0621    2.2700    0.3732 C   0  0  0  0  0  0  0  0  0  0  0  0
   11.4247    2.0403   -0.2809 C   0  0  0  0  0  0  0  0  0  0  0  0
   12.6020    2.2442    0.6741 C   0  0  0  0  0  0  0  0  0  0  0  0
   13.9588    2.0108    0.0095 C   0  0  0  0  0  0  0  0  0  0  0  0
   -8.5887    1.8367   -1.2314 H   0  0  0  0  0  0  0  0  0  0  0  0
  -11.0446    1.8255   -1.3907 H   0  0  0  0  0  0  0  0  0  0  0  0
  -12.4090    3.0459    0.2864 H   0  0  0  0  0  0  0  0  0  0  0  0
  -11.2820    4.2883    2.1126 H   0  0  0  0  0  0  0  0  0  0  0  0
   -8.8182    4.3042    2.2619 H   0  0  0  0  0  0  0  0  0  0  0  0
   -6.5997    3.0776   -0.3831 H   0  0  0  0  0  0  0  0  0  0  0  0
   -6.6897    3.9772    1.1175 H   0  0  0  0  0  0  0  0  0  0  0  0
   -8.3028    1.1900    2.1927 H   0  0  0  0  0  0  0  0  0  0  0  0
   -7.3525   -0.7975    3.2945 H   0  0  0  0  0  0  0  0  0  0  0  0
   -4.9262   -1.2845    3.0906 H   0  0  0  0  0  0  0  0  0  0  0  0
   -3.4708    0.2644    1.8327 H   0  0  0  0  0  0  0  0  0  0  0  0
   -1.0893    3.6610   -2.2635 H   0  0  0  0  0  0  0  0  0  0  0  0
   -1.4352    1.9401   -2.1856 H   0  0  0  0  0  0  0  0  0  0  0  0
   -2.5349    3.9850   -0.3602 H   0  0  0  0  0  0  0  0  0  0  0  0
   -4.4545    3.4461    0.6004 H   0  0  0  0  0  0  0  0  0  0  0  0
    0.0216    3.5316   -0.0124 H   0  0  0  0  0  0  0  0  0  0  0  0
   -0.2802    1.8023    0.0309 H   0  0  0  0  0  0  0  0  0  0  0  0
    1.2038    1.4469   -1.9133 H   0  0  0  0  0  0  0  0  0  0  0  0
    1.3792    3.1758   -2.1482 H   0  0  0  0  0  0  0  0  0  0  0  0
    2.4765    3.3811    0.0869 H   0  0  0  0  0  0  0  0  0  0  0  0
    2.3200    1.6550    0.3333 H   0  0  0  0  0  0  0  0  0  0  0  0
    3.8031    1.2149   -1.6151 H   0  0  0  0  0  0  0  0  0  0  0  0
    3.8993    2.9311   -1.9556 H   0  0  0  0  0  0  0  0  0  0  0  0
    4.9710    3.3222    0.2709 H   0  0  0  0  0  0  0  0  0  0  0  0
    4.8754    1.6108    0.6258 H   0  0  0  0  0  0  0  0  0  0  0  0
    6.3732    1.1103   -1.3089 H   0  0  0  0  0  0  0  0  0  0  0  0
    6.4427    2.8140   -1.7100 H   0  0  0  0  0  0  0  0  0  0  0  0
    7.4921    3.2999    0.5114 H   0  0  0  0  0  0  0  0  0  0  0  0
    7.4156    1.6004    0.9247 H   0  0  0  0  0  0  0  0  0  0  0  0
    8.9234    1.0560   -0.9963 H   0  0  0  0  0  0  0  0  0  0  0  0
    8.9888    2.7506   -1.4338 H   0  0  0  0  0  0  0  0  0  0  0  0
   10.0247    3.2856    0.7857 H   0  0  0  0  0  0  0  0  0  0  0  0
    9.9534    1.5932    1.2290 H   0  0  0  0  0  0  0  0  0  0  0  0
   11.4639    1.0239   -0.6888 H   0  0  0  0  0  0  0  0  0  0  0  0
   11.5341    2.7149   -1.1388 H   0  0  0  0  0  0  0  0  0  0  0  0
   12.5626    3.2598    1.0838 H   0  0  0  0  0  0  0  0  0  0  0  0
   12.4912    1.5687    1.5294 H   0  0  0  0  0  0  0  0  0  0  0  0
   14.7818    2.1448    0.7155 H   0  0  0  0  0  0  0  0  0  0  0  0
   14.0290    0.9969   -0.3920 H   0  0  0  0  0  0  0  0  0  0  0  0
   14.1139    2.7058   -0.8206 H   0  0  0  0  0  0  0  0  0  0  0  0
  1  2  4  0  0  0  0
  1  6  4  0  0  0  0
  1 31  1  0  0  0  0
  2  3  4  0  0  0  0
  2 32  1  0  0  0  0
  3  4  4  0  0  0  0
  3 33  1  0  0  0  0
  4  5  4  0  0  0  0
  4 34  1  0  0  0  0
  5  6  4  0  0  0  0
  5 35  1  0  0  0  0
  6  7  1  0  0  0  0
  7  8  1  0  0  0  0
  7 36  1  0  0  0  0
  7 37  1  0  0  0  0
  8  9  4  0  0  0  0
  8 14  4  0  0  0  0
  9 10  4  0  0  0  0
  9 38  1  0  0  0  0
 10 11  4  0  0  0  0
 10 39  1  0  0  0  0
 11 12  4  0  0  0  0
 11 40  1  0  0  0  0
 12 14  4  0  0  0  0
 12 41  1  0  0  0  0
 13 16  1  0  0  0  0
 13 19  1  0  0  0  0
 13 42  1  0  0  0  0
 13 43  1  0  0  0  0
 14 18  1  0  0  0  0
 15 17  2  0  0  0  0
 16 17  4  0  0  0  0
 16 44  1  0  0  0  0
 17 18  1  0  0  0  0
 18 45  1  0  0  0  0
 19 20  1  0  0  0  0
 19 46  1  0  0  0  0
 19 47  1  0  0  0  0
 20 21  1  0  0  0  0
 20 48  1  0  0  0  0
 20 49  1  0  0  0  0
 21 22  1  0  0  0  0
 21 50  1  0  0  0  0
 21 51  1  0  0  0  0
 22 23  1  0  0  0  0
 22 52  1  0  0  0  0
 22 53  1  0  0  0  0
 23 24  1  0  0  0  0
 23 54  1  0  0  0  0
 23 55  1  0  0  0  0
 24 25  1  0  0  0  0
 24 56  1  0  0  0  0
 24 57  1  0  0  0  0
 25 26  1  0  0  0  0
 25 58  1  0  0  0  0
 25 59  1  0  0  0  0
 26 27  1  0  0  0  0
 26 60  1  0  0  0  0
 26 61  1  0  0  0  0
 27 28  1  0  0  0  0
 27 62  1  0  0  0  0
 27 63  1  0  0  0  0
 28 29  1  0  0  0  0
 28 64  1  0  0  0  0
 28 65  1  0  0  0  0
 29 30  1  0  0  0  0
 29 66  1  0  0  0  0
 29 67  1  0  0  0  0
 30 68  1  0  0  0  0
 30 69  1  0  0  0  0
 30 70  1  0  0  0  0
 71 72  4  0  0  0  0
 71 76  4  0  0  0  0
 71101  1  0  0  0  0
 72 73  4  0  0  0  0
 72102  1  0  0  0  0
 73 74  4  0  0  0  0
 73103  1  0  0  0  0
 74 75  4  0  0  0  0
 74104  1  0  0  0  0
 75 76  4  0  0  0  0
 75105  1  0  0  0  0
 76 77  1  0  0  0  0
 77 78  1  0  0  0  0
 77106  1  0  0  0  0
 77107  1  0  0  0  0
 78 79  4  0  0  0  0
 78 84  4  0  0  0  0
 79 80  4  0  0  0  0
 79108  1  0  0  0  0
 80 81  4  0  0  0  0
 80109  1  0  0  0  0
 81 82  4  0  0  0  0
 81110  1  0  0  0  0
 82 84  4  0  0  0  0
 82111  1  0  0  0  0
 83 86  1  0  0  0  0
 83 89  1  0  0  0  0
 83112  1  0  0  0  0
 83113  1  0  0  0  0
 84 88  1  0  0  0  0
 85 87  2  0  0  0  0
 86 87  4  0  0  0  0
 86114  1  0  0  0  0
 87 88  4  0  0  0  0
 88115  1  0  0  0  0
 89 90  1  0  0  0  0
 89116  1  0  0  0  0
 89117  1  0  0  0  0
 90 91  1  0  0  0  0
 90118  1  0  0  0  0
 90119  1  0  0  0  0
 91 92  1  0  0  0  0
 91120  1  0  0  0  0
 91121  1  0  0  0  0
 92 93  1  0  0  0  0
 92122  1  0  0  0  0
 92123  1  0  0  0  0
 93 94  1  0  0  0  0
 93124  1  0  0  0  0
 93125  1  0  0  0  0
 94 95  1  0  0  0  0
 94126  1  0  0  0  0
 94127  1  0  0  0  0
 95 96  1  0  0  0  0
 95128  1  0  0  0  0
 95129  1  0  0  0  0
 96 97  1  0  0  0  0
 96130  1  0  0  0  0
 96131  1  0  0  0  0
 97 98  1  0  0  0  0
 97132  1  0  0  0  0
 97133  1  0  0  0  0
 98 99  1  0  0  0  0
 98134  1  0  0  0  0
 98135  1  0  0  0  0
 99100  1  0  0  0  0
 99136  1  0  0  0  0
 99137  1  0  0  0  0
100138  1  0  0  0  0
100139  1  0  0  0  0
100140  1  0  0  0  0
M  END
