# Supplementary material for: Molecular-level insights into the supramolecular gelation mechanism of urea derivative
Source: Nat Commun. 2025 Apr 22;16:3758. doi: 10.1038/s41467-025-59032-6 (PMC12015314; doi:10.1038/s41467-025-59032-6)
Supplement: Supplementary file 12 — Source Data [file 41467_2025_59032_MOESM12_ESM.zip › Source data/Source Data SupFig.14a,b DLS/SupFig14a,b DLS.xlsx]

## Sheet: 3mM_個数分布
particle_size (nm)	3mM_0s	3mM_300s	3mM_600s	3mM_900s	3mM_1200s	3mM_1500s	3mM_1800s	3mM_2100s	3mM_2400s	3mM_2700s	3mM_3000s	3mM_3300s		particle_size (nm)	Norm_3mM_0s	Norm_3mM_300s	Norm_3mM_600s	Norm_3mM_900s	Norm_3mM_1200s	Norm_3mM_1500s	Norm_3mM_1800s	Norm_3mM_2100s	Norm_3mM_2400s	Norm_3mM_2700s	Norm_3mM_3000s	Norm_3mM_3300s			Dh_6.5	Dh_1110	1110	1.18991e-09	5.54896e-10	1.73294e-09	7.44807e-10	8.27893e-11	1.8368e-09	1.37685e-08	0.341246	0.344214	0.273294	0.175668	9.49555e-14
0.4	0	0	0	0	0	0	0	0	0	0	0	0		0.4	0	0	0	0	0	0	0	0	0	0	0	0			0.697329	1.18991e-09
0.463	0	0	0	0	0	0	0	0	0	0	0	0		0.463	0	0	0	0	0	0	0	0	0	0	0	0			0.691395	5.54896e-10
0.536	0	0	0	0	0	0	0	0	0	0	0	13.6		0.536	0	0	0	0	0	0	0	0	0	0	0	0.403561			0.833828	1.73294e-09
0.621	0	0	0	0	0	0	0	0	0	0	0	33.7		0.621	0	0	0	0	0	0	0	0	0	0	0	1			0.709199	7.44807e-10
0.719	0	0	0	0	0	0	0	0	0	0	0	29.4		0.719	0	0	0	0	0	0	0	0	0	0	0	0.872404			0.658754	8.27893e-11
0.833	0	0	0	0	0	0	0	0	0	0	0	13.4		0.833	0	0	0	0	0	0	0	0	0	0	0	0.397626			0.727003	1.8368e-09
0.965	0	0	0	0	0	0	0	0	0	0	0	5.74		0.965	0	0	0	0	0	0	0	0	0	0	0	0.170326			0.833828	1.37685e-08
1.12	0	0	0	0	0	0	0	0	0	0	0	2.4		1.12	0	0	0	0	0	0	0	0	0	0	0	0.0712166			0	0.341246
1.29	0	0	0	0	0	0	0	0	0	0	0	1		1.29	0	0	0	0	0	0	0	0	0	0	0	0.0296736			0	0.344214
1.5	0	0	0	0	0	0	0	0	0	0	0	0.43		1.5	0	0	0	0	0	0	0	0	0	0	0	0.0127596			0	0.273294
1.74	0	0	0	0	0	0	0	0	0	0	0	0.194		1.74	0	0	0	0	0	0	0	0	0	0	0	0.00575668			0	0.175668
2.01	0	0	0	0	0	0	0	0	0	0	0	0.0923		2.01	0	0	0	0	0	0	0	0	0	0	0	0.00273887
2.33	0	0	0	0	0	0	0	0	0	0	0	0.0459		2.33	0	0	0	0	0	0	0	0	0	0	0	0.00136202
2.7	0	0	0	0	0	0	0	0	0	0	0	0.0235		2.7	0	0	0	0	0	0	0	0	0	0	0	0.000697329
3.12	0	0	0	0	0	0	0	0	0	0	0	0.0121		3.12	0	0	0	0	0	0	0	0	0	0	0	0.00035905
3.62	0	0	0	0	0	0	0	0	0	0	0	0.00616		3.62	0	0	0	0	0	0	0	0	0	0	0	0.000182789
4.19	4.68	0	0	3.75	5.03	2.61	0	0	0	0	0	0.0031		4.19	0.138872	0	0	0.111276	0.149258	0.0774481	0	0	0	0	0	9.19881e-05
4.85	16.8	3.24	6.67	14.5	17.1	11.9	7.19	0	0	0	0	0.00153		4.85	0.498516	0.0961424	0.197923	0.430267	0.507418	0.353116	0.213353	0	0	0	0	4.54006e-05
5.61	25.7	13.3	21.3	24.1	24.8	22.6	22.2	0	0	0	0	0.000737		5.61	0.762611	0.394659	0.632047	0.715134	0.735905	0.670623	0.658754	0	0	0	0	2.18694e-05
6.5	23.5	23.3	28.1	23.9	22.2	24.5	28.1	0	0	0	0	0.000347		6.5	0.697329	0.691395	0.833828	0.709199	0.658754	0.727003	0.833828	0	0	0	0	1.02967e-05
7.53	15.5	24.1	22	16.8	15	18.2	21	0	0	0	0	0.00016		7.53	0.459941	0.715134	0.652819	0.498516	0.445104	0.540059	0.623145	0	0	0	0	4.74777e-06
8.72	8.19	17.5	12.7	9.49	8.51	10.8	11.9	0	0	0	0	7.19e-05		8.72	0.243027	0.519288	0.376855	0.281602	0.252522	0.320475	0.353116	0	0	0	0	2.13353e-06
10.1	3.65	10.2	5.92	4.55	4.23	5.46	5.71	0	0	0	0	3.16e-05		10.1	0.108309	0.302671	0.175668	0.135015	0.125519	0.162018	0.169436	0	0	0	0	9.37685e-07
11.7	1.4	5.02	2.29	1.9	1.89	2.44	2.43	0	0	0	0	1.36e-05		11.7	0.041543	0.148961	0.0679525	0.0563798	0.0560831	0.0724036	0.0721068	0	0	0	0	4.03561e-07
13.5	0.459	2.17	0.738	0.7	0.774	0.987	0.931	0	0	0	0	5.7e-06		13.5	0.0136202	0.0643917	0.0218991	0.0207715	0.0229674	0.0292878	0.0276261	0	0	0	0	1.69139e-07
15.7	0.126	0.829	0.19	0.226	0.291	0.363	0.318	0	0	0	0	2.34e-06		15.7	0.00373887	0.0245994	0.00563798	0.00670623	0.00863501	0.0107715	0.0094362	0	0	0	0	6.94362e-08
18.2	0.0269	0.28	0.0355	0.0622	0.101	0.121	0.0922	0	0	0	0	9.44e-07		18.2	0.00079822	0.00830861	0.00105341	0.0018457	0.00299703	0.0035905	0.00273591	0	0	0	0	2.80119e-08
21	0.00388	0.0815	0.00362	0.0139	0.032	0.0367	0.0201	0	0	0	0	3.74e-07		21	0.000115134	0.0024184	0.000107418	0.000412463	0.000949555	0.00108902	0.000596439	0	0	0	0	1.10979e-08
24.4	0.000256	0.0196	0	0.00225	0.00909	0.00979	0.00247	0	0	0	0	1.46e-07		24.4	7.59644e-06	0.000581602	0	6.67656e-05	0.000269733	0.000290504	7.32938e-05	0	0	0	0	4.33234e-09
28.2	0	0.00351	0	0.000196	0.00225	0.0022	1.39e-05	0	0	0	0	5.64e-08		28.2	0	0.000104154	0	5.81602e-06	6.67656e-05	6.52819e-05	4.12463e-07	0	0	0	0	1.67359e-09
32.7	0	0.00035	0	0	0.000455	0.000375	0	0	0	0	0	2.2e-08		32.7	0	1.03858e-05	0	0	1.35015e-05	1.11276e-05	0	0	0	0	0	6.52819e-10
37.8	0	0	0	0	6.94e-05	3.75e-05	0	0	0	0	0	8.77e-09		37.8	0	0	0	0	2.05935e-06	1.11276e-06	0	0	0	0	0	2.60237e-10
43.8	0	0	0	0	1.25e-05	6.24e-06	0	0	0	0	0	3.67e-09		43.8	0	0	0	0	3.7092e-07	1.85163e-07	0	0	0	0	0	1.08902e-10
50.7	0	0	0	0	1.08e-05	1.15e-05	0	0	0	0	0	1.64e-09		50.7	0	0	0	0	3.20475e-07	3.41246e-07	0	0	0	0	0	4.86647e-11
58.8	0	0	0	0	1.08e-05	1.19e-05	0	0	0	0	0	7.97e-10		58.8	0	0	0	0	3.20475e-07	3.53116e-07	0	0	0	0	0	2.36499e-11
68.1	0	0	0	0	8.2e-06	8.54e-06	0	0	0	0	0	4.16e-10		68.1	0	0	0	0	2.43323e-07	2.53412e-07	0	0	0	0	0	1.23442e-11
78.8	0	0	0	1.39e-08	5.19e-06	5.02e-06	0	0	0	0	0	2.3e-10		78.8	0	0	0	4.12463e-10	1.54006e-07	1.48961e-07	0	0	0	0	0	6.82493e-12
91.3	0	0	0	5.99e-08	2.92e-06	2.61e-06	0	0	0	0	0	1.33e-10		91.3	0	0	0	1.77745e-09	8.66469e-08	7.74481e-08	0	0	0	0	0	3.94659e-12
106	0	0	0	1.18e-07	1.53e-06	1.26e-06	0	0	0	0	0	7.96e-11		106	0	0	0	3.50148e-09	4.54006e-08	3.73887e-08	0	0	0	0	0	2.36202e-12
122	0	0	0	1.53e-07	7.7e-07	5.93e-07	0	0	0	0	0	5e-11		122	0	0	0	4.54006e-09	2.28487e-08	1.75964e-08	0	0	0	0	0	1.48368e-12
142	0	0	0	1.62e-07	3.82e-07	2.91e-07	0	0	0	0	0	3.35e-11		142	0	0	0	4.80712e-09	1.13353e-08	8.63501e-09	0	0	0	0	0	9.94065e-13
164	0	0	0	1.63e-07	1.95e-07	1.67e-07	0	0	0	0	0.298	2.51e-11		164	0	0	0	4.8368e-09	5.78635e-09	4.95549e-09	0	0	0	0	0.00884273	7.44807e-13
190	0	0	0	1.63e-07	1.04e-07	1.23e-07	0	0	0	0	1.45	2.09e-11		190	0	0	0	4.8368e-09	3.08605e-09	3.64985e-09	0	0	0	0	0.0430267	6.20178e-13
220	1.58e-10	0	2.38e-09	1.51e-07	5.16e-08	1.06e-07	0	0	0	0	3.41	1.73e-11		220	4.68843e-12	0	7.06231e-11	4.48071e-09	1.53116e-09	3.1454e-09	0	0	0	0	0.101187	5.13353e-13
255	2.21e-09	0	1.09e-08	1.29e-07	2.15e-08	9.63e-08	0	0	0	0.27	5.37	1.37e-11		255	6.55786e-11	0	3.23442e-10	3.82789e-09	6.37982e-10	2.85757e-09	0	0	0	0.00801187	0.159347	4.06528e-13
295	8.27e-09	0	2.5e-08	1.05e-07	7.31e-09	9.08e-08	0	0.108	0.0777	1.35	6.79	1.07e-11		295	2.45401e-10	0	7.4184e-10	3.11573e-09	2.16914e-10	2.69436e-09	0	0.00320475	0.00230564	0.0400593	0.201484	3.17507e-13
342	1.74e-08	0	4.04e-08	8.65e-08	1.83e-09	8.84e-08	0	0.838	0.729	3.33	7.73	8.59e-12		342	5.1632e-10	0	1.19881e-09	2.56677e-09	5.43027e-11	2.62315e-09	0	0.0248665	0.021632	0.0988131	0.229377	2.54896e-13
396	2.68e-08	3.01e-10	5.42e-08	7.31e-08	2.55e-10	8.78e-08	5.19e-09	2.69	2.52	5.69	8.33	7.23e-12		396	7.95252e-10	8.93175e-12	1.60831e-09	2.16914e-09	7.56677e-12	2.60534e-09	1.54006e-10	0.079822	0.0747774	0.168843	0.247181	2.1454e-13
459	3.49e-08	1.52e-09	6.46e-08	6.24e-08	0	8.69e-08	3.95e-08	5.34	5.16	7.86	8.57	6.23e-12		459	1.03561e-09	4.51039e-11	1.91691e-09	1.85163e-09	0	2.57864e-09	1.17211e-09	0.158457	0.153116	0.233234	0.254303	1.84866e-13
531	4.15e-08	3.95e-09	7.21e-08	5.41e-08	0	8.6e-08	1.29e-07	8.18	8.05	9.66	8.64	5.52e-12		531	1.23145e-09	1.17211e-10	2.13947e-09	1.60534e-09	0	2.55193e-09	3.82789e-09	0.24273	0.238872	0.286647	0.25638	1.63798e-13
615	4.78e-08	7.6e-09	7.91e-08	4.9e-08	4.17e-11	8.76e-08	2.68e-07	11.1	11	11.3	8.82	5.16e-12		615	1.4184e-09	2.25519e-10	2.34718e-09	1.45401e-09	1.23739e-12	2.59941e-09	7.95252e-09	0.329377	0.326409	0.335312	0.261721	1.53116e-13
712	5.47e-08	1.26e-08	8.7e-08	4.67e-08	3.21e-10	9.25e-08	4.36e-07	14	14	13	9.26	5.12e-12		712	1.62315e-09	3.73887e-10	2.5816e-09	1.38576e-09	9.52522e-12	2.74481e-09	1.29377e-08	0.41543	0.41543	0.385757	0.274777	1.51929e-13
825	5.84e-08	1.77e-08	8.99e-08	4.36e-08	1.04e-09	9.39e-08	5.68e-07	15.9	16	13.8	9.3	5e-12		825	1.73294e-09	5.25223e-10	2.66766e-09	1.29377e-09	3.08605e-11	2.78635e-09	1.68546e-08	0.47181	0.474777	0.409496	0.275964	1.48368e-13
955	5.27e-08	1.99e-08	7.9e-08	3.57e-08	2.01e-09	8.25e-08	5.75e-07	14.8	15	12.3	8.04	4.3e-12		955	1.5638e-09	5.90504e-10	2.34421e-09	1.05935e-09	5.96439e-11	2.44807e-09	1.70623e-08	0.439169	0.445104	0.364985	0.238576	1.27596e-13
1110	4.01e-08	1.87e-08	5.84e-08	2.51e-08	2.79e-09	6.19e-08	4.64e-07	11.5	11.6	9.21	5.92	3.2e-12		1110	1.18991e-09	5.54896e-10	1.73294e-09	7.44807e-10	8.27893e-11	1.8368e-09	1.37685e-08	0.341246	0.344214	0.273294	0.175668	9.49555e-14
1280	2.79e-08	1.59e-08	3.94e-08	1.65e-08	3.24e-09	4.3e-08	3.25e-07	7.94	8.07	6.22	4.02	2.24e-12		1280	8.27893e-10	4.7181e-10	1.16914e-09	4.89614e-10	9.61424e-11	1.27596e-09	9.64392e-09	0.235608	0.239466	0.18457	0.119288	6.64688e-14
1480	1.71e-08	1.16e-08	2.35e-08	9.78e-09	2.89e-09	2.67e-08	1.92e-07	4.8	4.88	3.7	2.43	1.42e-12		1480	5.07418e-10	3.44214e-10	6.97329e-10	2.90208e-10	8.57567e-11	7.92285e-10	5.69733e-09	0.142433	0.144807	0.109792	0.0721068	4.21365e-14
1720	7.39e-09	5.85e-09	9.89e-09	4.17e-09	1.7e-09	1.18e-08	7.77e-08	2.02	2.06	1.55	1.05	6.42e-13		1720	2.19288e-10	1.73591e-10	2.93472e-10	1.23739e-10	5.04451e-11	3.50148e-10	2.30564e-09	0.0599407	0.0611276	0.0459941	0.0311573	1.90504e-14
1990	2.19e-09	2.19e-09	2.81e-09	1.24e-09	7.66e-10	3.66e-09	1.93e-08	0.563	0.575	0.429	0.313	2.1e-13		1990	6.49852e-11	6.49852e-11	8.33828e-11	3.67953e-11	2.273e-11	1.08605e-10	5.727e-10	0.0167062	0.0170623	0.01273	0.00928783	6.23145e-15
2300	8.72e-10	1.1e-09	1.06e-09	5.1e-10	4.49e-10	1.56e-09	5.81e-09	0.204	0.209	0.156	0.127	9.56e-14		2300	2.58754e-11	3.26409e-11	3.1454e-11	1.51335e-11	1.33234e-11	4.62908e-11	1.72404e-10	0.00605341	0.00620178	0.00462908	0.00376855	2.8368e-15
2670	4.14e-10	6.78e-10	4.72e-10	2.59e-10	3.11e-10	8.1e-10	1.78e-09	0.0845	0.0869	0.0662	0.0621	5.38e-14		2670	1.22849e-11	2.01187e-11	1.40059e-11	7.68546e-12	9.22849e-12	2.40356e-11	5.2819e-11	0.00250742	0.00257864	0.00196439	0.00184273	1.59644e-15
3090	2.15e-10	4.65e-10	2.26e-10	1.49e-10	2.35e-10	4.74e-10	4.58e-10	0.0362	0.0374	0.0295	0.0339	3.45e-14		3090	6.37982e-12	1.37982e-11	6.70623e-12	4.42136e-12	6.97329e-12	1.40653e-11	1.35905e-11	0.00107418	0.00110979	0.000875371	0.00100593	1.02374e-15
3580	1.1e-10	3.27e-10	1.05e-10	8.85e-11	1.8e-10	2.86e-10	6.66e-11	0.0141	0.0146	0.0123	0.0187	2.3e-14		3580	3.26409e-12	9.70326e-12	3.11573e-12	2.62611e-12	5.34125e-12	8.48665e-12	1.97626e-12	0.000418398	0.000433234	0.000364985	0.000554896	6.82493e-16
4150	5.21e-11	2.24e-10	4.28e-11	5.17e-11	1.32e-10	1.68e-10	0	0.00435	0.00455	0.00424	0.00984	1.5e-14		4150	1.54599e-12	6.64688e-12	1.27003e-12	1.53412e-12	3.91691e-12	4.98516e-12	0	0.00012908	0.000135015	0.000125816	0.000291988	4.45104e-16
4800	2.14e-11	1.46e-10	1.41e-11	2.9e-11	9.2e-11	9.37e-11	0	0.000855	0.000909	0.00104	0.00474	9.46e-15		4800	6.35015e-13	4.33234e-12	4.18398e-13	8.60534e-13	2.72997e-12	2.78042e-12	0	2.53709e-05	2.69733e-05	3.08605e-05	0.000140653	2.80712e-16
5560	7.02e-12	7.88e-11	3.29e-12	1.38e-11	5.18e-11	4.44e-11	0	6.95e-05	7.72e-05	0.000135	0.00191	4.97e-15		5560	2.08309e-13	2.33828e-12	9.76261e-14	4.09496e-13	1.53709e-12	1.31751e-12	0	2.06231e-06	2.2908e-06	4.00593e-06	5.66766e-05	1.47478e-16
6440	1.32e-12	2.18e-11	3.97e-13	3.58e-12	1.47e-11	1.14e-11	0	0	0	0	0.000436	1.36e-15		6440	3.91691e-14	6.46884e-13	1.17804e-14	1.06231e-13	4.36202e-13	3.38279e-13	0	0	0	0	1.29377e-05	4.03561e-17
7460	0	0	0	0	0	0	0	0	0	0	0	0		7460	0	0	0	0	0	0	0	0	0	0	0	0
8630	0	0	0	0	0	0	0	0	0	0	0	0		8630	0	0	0	0	0	0	0	0	0	0	0	0

## Sheet: 3mM_自己相関関数
Time (us)	autocor_3mM_0s	autocor_3mM_300s	autocor_3mM_600s	autocor_3mM_900s	autocor_3mM_1200s	autocor_3mM_1500s	autocor_3mM_1800s	autocor_3mM_2100s	autocor_3mM_2400s	autocor_3mM_2700s	autocor_3mM_3000s	autocor_3mM_3300s
0.5	0.0341	0.0321	0.0404	0.0292	0.0255	0.058	0.16	0.129	0.161	0.127	0.0551	0.00228
1	0.0336	0.031	0.0403	0.029	0.0246	0.0599	0.163	0.134	0.164	0.13	0.0574	0.00419
1.5	0.0319	0.0292	0.0394	0.0283	0.0247	0.0592	0.163	0.134	0.164	0.13	0.0573	0.00411
2	0.0328	0.0301	0.0396	0.0287	0.0232	0.0584	0.162	0.134	0.164	0.13	0.0573	0.00411
2.5	0.033	0.0275	0.0392	0.0291	0.0229	0.0573	0.162	0.134	0.164	0.13	0.0573	0.00411
3	0.0316	0.03	0.0389	0.0288	0.0236	0.0573	0.162	0.134	0.164	0.13	0.0573	0.00411
3.5	0.0328	0.029	0.0397	0.0285	0.0237	0.0584	0.162	0.134	0.164	0.13	0.0573	0.00411
4	0.033	0.0275	0.0397	0.0265	0.0228	0.0574	0.162	0.134	0.164	0.13	0.0573	0.00411
4.5	0.0316	0.0285	0.0395	0.0272	0.0218	0.0566	0.161	0.134	0.164	0.13	0.0573	0.00411
5.5	0.0314	0.0283	0.0391	0.0275	0.023	0.0571	0.161	0.134	0.164	0.13	0.0573	0.00411
6.5	0.0312	0.0284	0.0385	0.0278	0.0214	0.0575	0.162	0.134	0.164	0.13	0.0573	0.00411
7.5	0.0316	0.0289	0.0377	0.028	0.023	0.0579	0.161	0.134	0.164	0.13	0.0573	0.00411
8.5	0.0309	0.0291	0.0401	0.0282	0.0232	0.0578	0.161	0.134	0.164	0.13	0.0573	0.00411
9.5	0.0326	0.0278	0.039	0.0266	0.0237	0.0564	0.161	0.134	0.164	0.13	0.0573	0.00411
10.5	0.0313	0.0284	0.0398	0.0277	0.0223	0.0571	0.161	0.134	0.164	0.13	0.0573	0.00411
11.5	0.0312	0.0281	0.0387	0.0269	0.0223	0.0566	0.161	0.134	0.164	0.13	0.0573	0.00411
12.5	0.0312	0.0277	0.0388	0.0271	0.0222	0.0566	0.161	0.134	0.164	0.13	0.0573	0.00411
14.5	0.031	0.0282	0.0388	0.0275	0.0223	0.0576	0.16	0.134	0.164	0.13	0.0573	0.00411
16.5	0.031	0.0279	0.038	0.0268	0.0226	0.0571	0.161	0.134	0.164	0.13	0.0573	0.00411
18.5	0.0305	0.0278	0.0386	0.0279	0.0225	0.0568	0.161	0.134	0.164	0.13	0.0573	0.00411
20.5	0.0315	0.0274	0.0382	0.0275	0.0225	0.0559	0.161	0.134	0.164	0.13	0.0573	0.00411
22.5	0.0306	0.0282	0.0384	0.0261	0.0234	0.0569	0.161	0.134	0.164	0.13	0.0573	0.0041
24.5	0.031	0.0278	0.0383	0.027	0.0225	0.0564	0.161	0.134	0.164	0.13	0.0573	0.0041
26.5	0.0308	0.0274	0.0376	0.0274	0.0222	0.0565	0.16	0.134	0.164	0.13	0.0573	0.0041
28.5	0.0305	0.0277	0.0378	0.0271	0.0222	0.0567	0.16	0.134	0.164	0.13	0.0573	0.0041
32.5	0.0299	0.0275	0.038	0.027	0.0223	0.0558	0.16	0.134	0.164	0.13	0.0573	0.0041
36.5	0.0302	0.0272	0.0375	0.0269	0.0219	0.0558	0.16	0.134	0.164	0.13	0.0573	0.0041
40.5	0.0301	0.0276	0.0375	0.0262	0.0219	0.0561	0.16	0.134	0.164	0.13	0.0573	0.0041
44.5	0.0303	0.0267	0.0375	0.0266	0.0219	0.0558	0.16	0.134	0.164	0.13	0.0573	0.0041
48.5	0.0299	0.0269	0.037	0.0263	0.0213	0.0561	0.16	0.134	0.164	0.13	0.0573	0.0041
52.5	0.0296	0.0271	0.0372	0.0258	0.021	0.0551	0.16	0.134	0.164	0.13	0.0573	0.0041
56.5	0.0296	0.027	0.0378	0.026	0.0219	0.0556	0.16	0.134	0.164	0.13	0.0573	0.0041
60.5	0.0301	0.0269	0.0373	0.0262	0.021	0.0555	0.16	0.134	0.164	0.13	0.0572	0.0041
68.5	0.0295	0.0266	0.0369	0.0259	0.0209	0.0551	0.159	0.134	0.164	0.13	0.0572	0.0041
76.5	0.0292	0.0264	0.0366	0.0255	0.0208	0.0548	0.159	0.134	0.164	0.13	0.0572	0.0041
84.5	0.0292	0.0262	0.0367	0.0253	0.0211	0.0546	0.159	0.134	0.164	0.13	0.0572	0.00409
92.5	0.0289	0.0256	0.0363	0.0251	0.0208	0.0545	0.159	0.134	0.164	0.13	0.0572	0.00409
101	0.029	0.0257	0.0365	0.0252	0.0207	0.0545	0.159	0.134	0.164	0.13	0.0572	0.00409
109	0.0289	0.0259	0.0366	0.0253	0.0204	0.0551	0.159	0.134	0.164	0.13	0.0572	0.00409
117	0.0286	0.0257	0.0364	0.0248	0.0204	0.0543	0.159	0.134	0.164	0.13	0.0572	0.00409
125	0.0288	0.0256	0.0362	0.025	0.0202	0.0544	0.159	0.134	0.164	0.13	0.0572	0.00409
141	0.0288	0.0256	0.036	0.0248	0.02	0.0543	0.158	0.134	0.164	0.13	0.0572	0.00409
157	0.0284	0.025	0.036	0.0247	0.02	0.054	0.159	0.134	0.164	0.13	0.0572	0.00408
173	0.0283	0.0251	0.0357	0.0245	0.0197	0.0543	0.158	0.134	0.164	0.13	0.0572	0.00408
189	0.0282	0.0247	0.0355	0.0241	0.0195	0.0537	0.158	0.134	0.164	0.13	0.0571	0.00408
205	0.0279	0.0247	0.0355	0.0244	0.0193	0.0536	0.158	0.134	0.164	0.13	0.0571	0.00408
221	0.0279	0.0246	0.0353	0.0241	0.0196	0.0538	0.158	0.134	0.164	0.13	0.0571	0.00408
237	0.0279	0.0244	0.0352	0.0239	0.0193	0.0538	0.158	0.134	0.164	0.13	0.0571	0.00408
253	0.0278	0.0244	0.035	0.0241	0.0192	0.0536	0.158	0.134	0.164	0.13	0.0571	0.00407
285	0.0277	0.024	0.0349	0.0239	0.019	0.0532	0.158	0.134	0.164	0.13	0.0571	0.00407
317	0.0275	0.0239	0.0347	0.0237	0.0192	0.0533	0.157	0.134	0.164	0.13	0.0571	0.00407
349	0.0274	0.0236	0.0346	0.0237	0.0187	0.0531	0.157	0.133	0.163	0.129	0.057	0.00407
381	0.0271	0.0231	0.0344	0.0235	0.0186	0.053	0.157	0.133	0.163	0.129	0.057	0.00406
413	0.0269	0.0227	0.0341	0.0234	0.0184	0.0529	0.157	0.133	0.163	0.129	0.057	0.00406
445	0.0267	0.0224	0.034	0.0231	0.0182	0.0525	0.157	0.133	0.163	0.129	0.057	0.00406
477	0.0266	0.0221	0.0334	0.0231	0.0178	0.0524	0.157	0.133	0.163	0.129	0.057	0.00405
509	0.0264	0.0217	0.0334	0.0228	0.0178	0.0523	0.157	0.133	0.163	0.129	0.057	0.00405
573	0.026	0.0211	0.0329	0.0224	0.0173	0.0521	0.156	0.133	0.163	0.129	0.0569	0.00405
637	0.0257	0.0202	0.0325	0.0222	0.0169	0.0517	0.156	0.133	0.163	0.129	0.0569	0.00404
701	0.0253	0.0194	0.0319	0.0218	0.0167	0.0513	0.155	0.133	0.163	0.129	0.0569	0.00404
765	0.0248	0.0187	0.0313	0.0212	0.016	0.0511	0.155	0.133	0.163	0.129	0.0568	0.00403
829	0.0243	0.0177	0.0307	0.0211	0.0154	0.0507	0.155	0.133	0.163	0.129	0.0568	0.00403
893	0.0239	0.017	0.0303	0.0207	0.0151	0.0502	0.155	0.133	0.163	0.129	0.0568	0.00403
957	0.0236	0.0162	0.0297	0.0202	0.0147	0.05	0.154	0.133	0.163	0.129	0.0568	0.00402
1020	0.0231	0.0155	0.0291	0.0198	0.0141	0.0497	0.154	0.133	0.163	0.129	0.0567	0.00402
1150	0.0225	0.0141	0.0282	0.0192	0.0134	0.0491	0.153	0.133	0.163	0.129	0.0567	0.00401
1280	0.0218	0.0131	0.0274	0.0185	0.0125	0.0486	0.153	0.133	0.163	0.129	0.0566	0.00401
1400	0.0212	0.0121	0.0266	0.0179	0.0118	0.0481	0.153	0.133	0.163	0.129	0.0566	0.004
1530	0.0208	0.0114	0.026	0.0174	0.0115	0.0477	0.152	0.133	0.163	0.128	0.0566	0.00399
1660	0.0205	0.0109	0.0255	0.0169	0.011	0.0474	0.152	0.133	0.162	0.128	0.0565	0.00399
1790	0.0204	0.0106	0.025	0.0167	0.0106	0.0473	0.152	0.133	0.162	0.128	0.0565	0.00398
1920	0.0201	0.0105	0.0249	0.0164	0.0105	0.0471	0.152	0.132	0.162	0.128	0.0564	0.00398
2040	0.0202	0.0104	0.0249	0.0162	0.0105	0.0469	0.152	0.132	0.162	0.128	0.0564	0.00397
2300	0.0202	0.0105	0.0248	0.016	0.0105	0.0468	0.152	0.132	0.162	0.128	0.0563	0.00396
2560	0.0203	0.0106	0.0249	0.0161	0.0105	0.0467	0.151	0.132	0.162	0.128	0.0563	0.00395
2810	0.0204	0.0107	0.0249	0.0162	0.0107	0.0467	0.151	0.132	0.162	0.128	0.0562	0.00395
3070	0.0204	0.0106	0.0249	0.0162	0.0108	0.0465	0.151	0.132	0.162	0.128	0.0561	0.00394
3320	0.0204	0.0102	0.0247	0.0163	0.0108	0.0464	0.15	0.132	0.162	0.127	0.0561	0.00393
3580	0.0203	0.00959	0.0246	0.0163	0.0108	0.0462	0.15	0.132	0.161	0.127	0.056	0.00392
3840	0.0201	0.00886	0.0243	0.0163	0.0107	0.0458	0.15	0.132	0.161	0.127	0.056	0.00391
4090	0.0198	0.00811	0.024	0.0162	0.0105	0.0456	0.149	0.132	0.161	0.127	0.0559	0.00391
4600	0.0192	0.00679	0.0234	0.0159	0.0101	0.0449	0.149	0.131	0.161	0.127	0.0558	0.00389
5120	0.0188	0.00661	0.0232	0.0159	0.00985	0.0445	0.148	0.131	0.161	0.127	0.0557	0.00388
5630	0.0187	0.00756	0.0232	0.0157	0.00963	0.0445	0.148	0.131	0.161	0.126	0.0556	0.00387
6140	0.0186	0.00846	0.0234	0.0157	0.00944	0.0446	0.147	0.131	0.16	0.126	0.0555	0.00385
6650	0.0185	0.00832	0.0233	0.0155	0.00934	0.0445	0.147	0.131	0.16	0.126	0.0554	0.00384
7160	0.0182	0.00748	0.0228	0.0152	0.00927	0.0442	0.147	0.13	0.16	0.126	0.0554	0.00383
7680	0.018	0.0071	0.0222	0.0148	0.00914	0.0437	0.146	0.13	0.16	0.126	0.0553	0.00382
8190	0.018	0.00768	0.022	0.0145	0.00891	0.0435	0.146	0.13	0.16	0.125	0.0552	0.00382
9210	0.018	0.00906	0.022	0.0139	0.00848	0.0433	0.145	0.13	0.159	0.125	0.055	0.0038
10200	0.0176	0.00903	0.0217	0.0135	0.00781	0.0429	0.144	0.13	0.159	0.125	0.0549	0.00378
11300	0.0176	0.0082	0.0213	0.0137	0.00764	0.0423	0.143	0.129	0.159	0.124	0.0548	0.00376
12300	0.0179	0.00824	0.0215	0.0143	0.00816	0.0424	0.143	0.129	0.158	0.124	0.0546	0.00374
13300	0.0175	0.00704	0.0205	0.0137	0.00758	0.0425	0.143	0.129	0.158	0.124	0.0545	0.00372
14300	0.017	0.00524	0.0192	0.0126	0.00663	0.0424	0.142	0.128	0.158	0.123	0.0544	0.0037
15400	0.0172	0.00535	0.0193	0.0122	0.0069	0.0428	0.142	0.128	0.157	0.123	0.0542	0.00369
16400	0.0169	0.00574	0.0197	0.0127	0.00735	0.0429	0.142	0.128	0.157	0.123	0.0541	0.0037
18400	0.0163	0.00523	0.0191	0.0126	0.007	0.0419	0.141	0.127	0.156	0.122	0.0539	0.00367
20500	0.0162	0.00622	0.0189	0.012	0.0073	0.0414	0.14	0.127	0.156	0.122	0.0537	0.00364
22500	0.016	0.0067	0.0191	0.012	0.0073	0.0411	0.139	0.126	0.155	0.122	0.0535	0.00361
24600	0.0158	0.00647	0.0191	0.0122	0.00743	0.0408	0.137	0.126	0.155	0.121	0.0533	0.00358
26600	0.0151	0.0058	0.0179	0.0119	0.00692	0.04	0.136	0.125	0.155	0.121	0.0531	0.00356
28700	0.0147	0.00457	0.0177	0.012	0.00724	0.0396	0.135	0.125	0.154	0.12	0.0529	0.00353
30700	0.0145	0.00477	0.0173	0.0125	0.00691	0.0396	0.135	0.124	0.154	0.12	0.0528	0.00351
32800	0.0145	0.00563	0.0173	0.0115	0.00678	0.0396	0.134	0.124	0.153	0.12	0.0527	0.00354
36900	0.014	0.00477	0.0164	0.0108	0.00646	0.0392	0.133	0.123	0.152	0.119	0.0524	0.00351
41000	0.0134	0.00356	0.0153	0.0103	0.00587	0.0391	0.131	0.123	0.152	0.118	0.052	0.00348
45100	0.0129	0.00383	0.0145	0.00995	0.00551	0.0378	0.128	0.122	0.151	0.118	0.0517	0.00345
49100	0.0124	0.00446	0.0144	0.00988	0.00578	0.0374	0.127	0.121	0.15	0.117	0.0515	0.00342
53200	0.0122	0.00371	0.014	0.00999	0.00631	0.0378	0.126	0.12	0.149	0.116	0.0512	0.00339
57300	0.0134	0.00673	0.0154	0.0104	0.00764	0.0387	0.125	0.12	0.149	0.116	0.051	0.00337
61400	0.0121	0.00488	0.0141	0.0106	0.00695	0.037	0.123	0.119	0.148	0.115	0.0507	0.00334
65500	0.011	0.00385	0.0127	0.00945	0.00595	0.0364	0.121	0.118	0.147	0.115	0.0505	0.00332
73700	0.0102	0.00273	0.0109	0.00832	0.00501	0.0362	0.118	0.117	0.146	0.113	0.05	0.00327
81900	0.0095	0.00304	0.0105	0.00807	0.00534	0.0355	0.116	0.116	0.145	0.112	0.0496	0.00323
90100	0.00883	0.00287	0.00987	0.00841	0.00545	0.0351	0.113	0.115	0.143	0.111	0.0492	0.0032
98300	0.00811	0.00228	0.0087	0.00769	0.00492	0.0347	0.111	0.113	0.142	0.11	0.0487	0.00315
106000	0.00734	0.00245	0.00797	0.00743	0.00479	0.0341	0.108	0.112	0.141	0.11	0.0483	0.00312
115000	0.0079	0.00384	0.00863	0.00787	0.00614	0.0345	0.107	0.112	0.14	0.109	0.048	0.00309
123000	0.00653	0.00285	0.00774	0.00807	0.00563	0.0331	0.104	0.111	0.139	0.108	0.0476	0.00306
131000	0.00608	0.00206	0.00661	0.00704	0.00484	0.0327	0.102	0.11	0.138	0.107	0.0474	0.00303
147000	0.00548	0.0018	0.00581	0.0066	0.00475	0.032	0.0984	0.108	0.136	0.106	0.0468	0.00298
164000	0.00492	0.0017	0.00501	0.00619	0.00458	0.0314	0.0958	0.106	0.134	0.104	0.0464	0.00292
180000	0.00466	0.00222	0.00501	0.0065	0.00502	0.0307	0.0938	0.104	0.132	0.103	0.0459	0.00286
197000	0.00412	0.00129	0.00395	0.00579	0.0042	0.0298	0.0922	0.103	0.13	0.102	0.0454	0.00282
213000	0.00389	0.00133	0.0036	0.0058	0.00415	0.0293	0.0915	0.101	0.128	0.101	0.045	0.00278
229000	0.00399	0.00206	0.00342	0.00574	0.0046	0.0289	0.0905	0.0999	0.126	0.1	0.0446	0.00275
246000	0.00345	0.0016	0.00293	0.00595	0.00432	0.0279	0.0895	0.0987	0.124	0.0995	0.0441	0.00272
262000	0.00325	0.00134	0.00254	0.00558	0.00422	0.0272	0.088	0.0976	0.122	0.0985	0.0436	0.00269
295000	0.0028	0.00158	0.00246	0.00556	0.00441	0.0266	0.0846	0.0953	0.119	0.0969	0.0428	0.00264
328000	0.00229	0.00112	0.00221	0.00518	0.00405	0.0258	0.0809	0.0928	0.115	0.0956	0.0421	0.00262
360000	0.00179	0.00117	0.00214	0.00547	0.00419	0.0252	0.0772	0.0902	0.112	0.0945	0.0417	0.00259
393000	0.00137	0.000921	0.00168	0.00516	0.00374	0.0243	0.0737	0.0875	0.109	0.0938	0.0412	0.00253
426000	0.00114	0.000757	0.00139	0.00491	0.00378	0.0231	0.0711	0.0847	0.106	0.0926	0.0404	0.00245
459000	0.00109	0.000813	0.001	0.00474	0.00383	0.0223	0.0688	0.0822	0.103	0.0913	0.0397	0.00242
492000	0.000941	0.000573	0.000773	0.00451	0.00379	0.0211	0.0675	0.08	0.101	0.0902	0.039	0.00243
524000	0.000968	0.00047	0.000278	0.00416	0.00395	0.0201	0.0656	0.0777	0.0984	0.089	0.0385	0.00251
590000	0.000986	0.000355	0.000452	0.00388	0.00398	0.0189	0.0633	0.0735	0.0939	0.0872	0.0374	0.00252
655000	0.00107	0.000668	0.000453	0.00391	0.00369	0.0175	0.0588	0.0693	0.0899	0.0858	0.0362	0.00255
721000	0.00118	0.000817	0.000238	0.00354	0.00342	0.0168	0.0541	0.0645	0.0865	0.0846	0.0354	0.00253
786000	0.00154	0.000479	0.000583	0.00349	0.00346	0.0164	0.0497	0.0599	0.0836	0.0831	0.0344	0.0025
852000	0.0017	0.000404	0.000626	0.00331	0.00358	0.0157	0.0456	0.0561	0.0802	0.0815	0.033	0.00247
918000	0.00169	0.000432	0.000738	0.00363	0.0037	0.0144	0.0397	0.053	0.0766	0.0801	0.0313	0.00245
983000	0.00179	0.000318	0.000669	0.00373	0.00367	0.0137	0.0352	0.0512	0.0736	0.0792	0.0301	0.00257
1050000	0.00141	0.000763	0.00106	0.00335	0.00368	0.0132	0.0341	0.0495	0.0701	0.0775	0.0298	0.00232
1180000	0.00265	0.000901	0.00055	0.00283	0.00361	0.0123	0.0318	0.0447	0.0631	0.0743	0.0284	0.00221
1310000	0.00339	0.000759	0.000707	0.00271	0.00351	0.0116	0.0264	0.0389	0.0582	0.0717	0.0275	0.00207
1440000	0.00345	0.00102	0.00098	0.00251	0.00335	0.0105	0.0208	0.033	0.0521	0.0681	0.0264	0.00198
1570000	0.00247	0.000776	0.00167	0.00265	0.00311	0.00894	0.0172	0.028	0.0468	0.0662	0.0258	0.0018
1700000	0.00241	0.000959	0.000777	0.00268	0.0028	0.00743	0.0151	0.0263	0.0423	0.0639	0.0254	0.00184
1840000	0.00259	0.000931	0.000458	0.00225	0.00253	0.00646	0.018	0.0235	0.0395	0.0617	0.0257	0.00179
1970000	0.00174	0.000768	0.000608	0.00237	0.00268	0.00522	0.0151	0.0207	0.0365	0.0603	0.0249	0.00169
2100000	0.00117	0.000358	0.00054	0.00286	0.00274	0.00299	0.0157	0.0202	0.0317	0.0587	0.0243	0.00179
2360000	0.000971	6.61e-06	0	0.00317	0.00204	0.000344	0.0117	0.0169	0.0237	0.0566	0.0222	0.00183
2620000	0.000946	2.21e-05	5.09e-05	0.00295	0.00208	0	0.00591	0.0112	0.0223	0.053	0.0201	0.00202
2880000	0.00138	0.000421	0.000637	0.00243	0.00186	0	0.00402	0.00584	0.0152	0.0484	0.0182	0.00209
3150000	0.00108	8.43e-05	0.00152	0.0016	0.00162	0	0.00549	0.00257	0.0103	0.0459	0.0171	0.00206
3410000	0.000328	0.000118	0.000966	0.00181	0.00136	0	0.00587	0.000581	0.01	0.0432	0.0157	0.00182
3670000	0.000939	0.00024	0.000647	0.00131	0.000467	0.000447	0.0073	0	0.0111	0.0393	0.0147	0.00191
3930000	0.00154	0	0	0.000525	0.00016	0.00052	0.00636	0	0.0124	0.0343	0.0139	0.00212
4190000	0.00279	0.000221	0.00124	0.000871	0.000632	0	0.0053	0	0.0122	0.0308	0.0144	0.00141
4720000	0.00274	0.000494	0.00111	0.000275	0	0	0.0164	0	0.0127	0.0261	0.0159	0.00122
5240000	0.000581	6.75e-05	0	0.000468	0	0	0.0283	0	0.0143	0.0262	0.0153	0.00115
5770000	0.00177	5.94e-05	0.00142	0.000598	0	4.45e-05	0.0315	0	0.0155	0.0231	0.00931	0.00141
6290000	0.00154	0.000155	0	0.000684	4.71e-05	0.000662	0.0291	0	0.0181	0.0221	0.00851	0.00126
6820000	0.00146	0.00018	0.00156	0.000501	4.8e-05	0	0.0358	0.00275	0.0159	0.0203	0.0064	0.00141
7340000	0.00136	0.000164	0.0011	0.000936	0	0	0.0355	0.00216	0.0107	0.0175	0.00485	0.00136
7860000	0.000154	5.32e-05	0.000951	0.000363	0	0.000795	0.0299	0.00111	0.00983	0.0159	0.00397	0.00118
8390000	0.00298	0	0.00272	0	0.000591	0.00373	0.0221	0.00649	0.00113	0.0127	0.002	0.000378
9440000	0.00223	0.000145	0.00339	0.000852	0.000511	0.00596	0.0204	0.00714	0.00564	0.013	0.00383	0
10500000	0.00546	0	0.00233	0.000817	0.000175	0.0057	0.0178	0.00385	0.00173	0.0106	0.00685	7.47e-05
11500000	0.00321	0.000337	0.00189	0.00254	0.00108	0.00144	0.0101	0.0032	0.008	0.00798	0.00388	0.000177
12600000	0.00345	0.000244	0.00524	0.00184	0.00172	0	0	0.00119	0.000284	0.00783	0.0103	0.000237
13600000	0.00388	0.000912	0.00354	0.00336	0.00287	0	0	0	0	0.00938	0.00765	0
14700000	0.00319	0.000456	0.00244	0.00268	0.00367	0	0	0	0.00444	0.00359	0.00185	0
15700000	0.00254	0.000688	0.00378	0.00161	0.00484	0	0.00733	0.000438	0.0104	0.000449	0.00427	0
16800000	0	0	0	0	0	0	0	0	0	0	0	0
18900000	0	0	0	0	0	0	0	0	0	0	0	0
21000000	0	0	0	0	0	0	0	0	0	0	0	0
23100000	0	0	0	0	0	0	0	0	0	0	0	0
25200000	0	0	0	0	0	0	0	0	0	0	0	0
27300000	0	0	0	0	0	0	0	0	0	0	0	0
29400000	0	0	0	0	0	0	0	0	0	0	0	0
31500000	0	0	0	0	0	0	0	0	0	0	0	0
33600000	0	0	0	0	0	0	0	0	0	0	0	0
37700000	0	0	0	0	0	0	0	0	0	0	0	0
41900000	0	0	0	0	0	0	0	0	0	0	0	0
46100000	0	0	0	0	0	0	0	0	0	0	0	0
50300000	0	0	0	0	0	0	0	0	0	0	0	0
54500000	0	0	0	0	0	0	0	0	0	0	0	0
58700000	0	0	0	0	0	0	0	0	0	0	0	0

## Sheet: 3mM_実質散乱強度
レコード	実質散乱強度
3mM_scattering_time	3mM_scattering_int
0	203.5	0.2035
300	185.4	0.1854
600	206.1	0.2061
900	178.2	0.1782
1200	167.4	0.1674
1500	195.5	0.1955
1800	295.9	0.2959
2100	4406.9	4.4069
2400	9114.5	9.1145
2700	9621.9	9.6219
3000	11496.1	11.4961
3300	14009.3	14.0093
																												4173.4	4173.4
																												5349.5	5349.5
											平均1-29				25	163	0.765	685.6	776.1	0.04904	72.9	26.5	0.6	163	0.09		393.3	393.3
											標準偏差				0	289.3	0.262	668.3	1177	0.1834	15	14.8	2.3	289.3	0.137		140.2	140.2
									平均2-101				25	656.4	0.578	1187	308.2	0.08102	89.1	8.7	1.2	656.4	0.095		6727.7	6727.7
									標準偏差				0	572.5	0.334	636	833.7	0.2325	18.8	14.3	4	572.5	0.12		5576.8	5576.8
									平均1-204				25	138.3	0.911	579.2	392.3	346.9	78.9	17.8	3.2	138.3	0.098		202.4	202.4
									標準偏差				0	120.6	0.144	297.7	963.9	1084	11.9	9.5	5.1	120.6	0.158		77.4	77.4
