# Supplementary material for: Molecular-level insights into the supramolecular gelation mechanism of urea derivative
Source: Nat Commun. 2025 Apr 22;16:3758. doi: 10.1038/s41467-025-59032-6 (PMC12015314; doi:10.1038/s41467-025-59032-6)
Supplement: Supplementary file 12 — Source Data [file 41467_2025_59032_MOESM12_ESM.zip › Source data/Source Data SupFig.14c Rheology/SupFig14c Rheology.xlsx]

## Sheet: Details
Filename	u-c13 (2.5mm, 200℃, 25min) emi 経時変化-4 (1)
Instrument name	5332-1295
Operator
rundate	2022-01-28
Sample name	U-C13 (2.5mM, 200℃, 25min) EMI 経時変化-3
Geometry name	8mm parallel plate, Peltier plate Steel - 107925
Procedure name	Time sweep
proceduresegments	Time sweep

## Sheet: Time sweep - 1
Time sweep - 1
Storage modulus	Loss modulus	Tan(delta)	Angular frequency	Oscillation torque	Step time	Temperature	Raw phase	Oscillation displacement
MPa	MPa		rad/s	µN.m	s	°C	°	rad
-5.94297e-05	7.57352e-06	-0.127437	6.28319	0.479175	59.9197	25.01	179.909	0.000524078		-59.4297	7.57352
-1.625e-05	3.08954e-06	-0.190126	6.28319	0.475369	120.089	25.01	179.963	0.00052466		-16.25	3.08954
-2.38906e-05	6.09558e-06	-0.255146	6.28319	0.476483	180.102	25	179.926	0.000525041		-23.8906	6.09558
-1.62142e-05	-3.63523e-06	0.2242	6.28319	0.47564	240.209	24.98	180.044	0.000524963		-16.2142	-3.63523
-1.62583e-05	-2.79368e-06	0.171831	6.28319	0.475667	300.223	25	180.034	0.000524988		-16.2583	-2.79368
-2.16047e-05	2.70644e-07	-0.0125271	6.28319	0.476168	360.283	25	179.997	0.000524948		-21.6047	0.270644
-1.25757e-05	1.19066e-05	-0.946795	6.28319	0.475172	420.358	24.98	179.856	0.000524849		-12.5757	11.9066
-1.93871e-05	3.68648e-06	-0.190151	6.28319	0.476396	480.372	25	179.955	0.000525445		-19.3871	3.68648
-2.18446e-05	2.31383e-06	-0.105922	6.28319	0.476263	540.541	24.98	179.972	0.000525026		-21.8446	2.31383
-6.89278e-06	9.95141e-06	-1.44374	6.28319	0.474571	600.523	25.01	179.879	0.000524816		-6.89278	9.95141
-1.9828e-05	3.10433e-06	-0.156563	6.28319	0.476248	660.539	24.99	179.962	0.000525233		-19.828	3.10433
-1.48111e-05	-6.27453e-07	0.0423637	6.28319	0.475554	720.614	24.97	180.008	0.000525024		-14.8111	-0.627453
-3.19813e-05	-3.74807e-06	0.117196	6.28319	0.477295	780.753	25	180.045	0.00052504		-31.9813	-3.74807
-2.07377e-05	2.27945e-06	-0.109918	6.28319	0.47611	840.891	24.99	179.972	0.00052498		-20.7377	2.27945
-1.32556e-05	-1.33096e-05	1.00408	6.28319	0.47528	900.826	25.01	180.161	0.000524892		-13.2556	-13.3096
-1.99284e-05	-1.96828e-06	0.0987677	6.28319	0.476015	960.917	25.01	180.024	0.000524965		-19.9284	-1.96828
-4.46412e-05	2.49293e-05	-0.558437	6.28319	0.478586	1020.99	25.01	179.7	0.000525053		-44.6412	24.9293
-1.65173e-05	-1.72658e-06	0.104532	6.28319	0.475605	1081.08	24.99	180.021	0.000524891		-16.5173	-1.72658
-1.79288e-05	-7.59531e-06	0.423636	6.28319	0.475894	1141.11	25	180.092	0.000525053		-17.9288	-7.59531
-2.16868e-05	-4.99468e-06	0.23031	6.28319	0.476136	1201.2	25	180.06	0.000524903		-21.6868	-4.99468
-2.68436e-05	-9.58177e-06	0.356948	6.28319	0.477018	1261.34	25.01	180.116	0.000525303		-26.8436	-9.58177
-2.67564e-05	1.47012e-05	-0.549446	6.28319	0.476636	1321.28	25	179.822	0.000524891		-26.7564	14.7012
-1.10198e-05	2.25674e-06	-0.204789	6.28319	0.474924	1381.34	25	179.973	0.000524749		-11.0198	2.25674
-1.38589e-05	-1.40311e-06	0.101242	6.28319	0.475528	1441.54	25	180.017	0.000525101		-13.8589	-1.40311
-1.53879e-05	2.4664e-06	-0.160282	6.28319	0.475728	1501.55	25	179.97	0.000525152		-15.3879	2.4664
-1.82577e-05	-4.14688e-06	0.22713	6.28319	0.476006	1561.58	24.98	180.05	0.00052514		-18.2577	-4.14688
-9.65594e-06	8.86191e-07	-0.0917768	6.28319	0.4749	1621.63	25	179.989	0.000524874		-9.65594	0.886191
-1.93808e-05	2.5418e-06	-0.131151	6.28319	0.476271	1681.65	25	179.969	0.000525308		-19.3808	2.5418
-1.83134e-05	-2.48788e-06	0.135851	6.28319	0.475908	1741.87	24.98	180.03	0.000525026		-18.3134	-2.48788
-1.00901e-05	7.00513e-06	-0.694255	6.28319	0.475084	1801.93	25.01	179.915	0.000525029		-10.0901	7.00513
-1.51092e-05	1.49966e-06	-0.0992547	6.28319	0.475737	1861.93	25.01	179.982	0.000525193		-15.1092	1.49966
-1.09921e-05	-2.61842e-07	0.0238208	6.28319	0.475085	1921.91	24.98	180.003	0.00052493		-10.9921	-0.261842
-1.36061e-05	-1.82809e-06	0.134358	6.28319	0.475422	1981.97	24.99	180.022	0.000525012		-13.6061	-1.82809
-1.18895e-05	3.04947e-06	-0.256484	6.28319	0.475112	2042.08	25.01	179.963	0.00052486		-11.8895	3.04947
-1.15557e-05	3.41676e-06	-0.295678	6.28319	0.475264	2102.15	25.01	179.959	0.000525065		-11.5557	3.41676
-1.76032e-05	-9.2945e-08	0.00528	6.28319	0.475909	2162.23	25	180.001	0.000525106		-17.6032	-0.092945
-9.82002e-06	-6.24739e-06	0.636189	6.28319	0.475015	2222.29	25.01	180.076	0.000524982		-9.82002	-6.24739
2.70065e-06	8.28734e-06	3.06864	6.28319	0.473618	2282.29	24.99	179.899	0.000524829		2.70065	8.28734
-1.55546e-05	1.4848e-07	-0.00954571	6.28319	0.476088	2342.42	25.01	179.998	0.000525531		-15.5546	0.14848
-1.53733e-05	-1.33506e-07	0.00868424	6.28319	0.475413	2402.47	25.01	180.002	0.000524806		-15.3733	-0.133506
-1.55637e-05	-2.79664e-06	0.17969	6.28319	0.475695	2462.51	25.01	180.034	0.000525096		-15.5637	-2.79664
-6.85466e-06	-8.05949e-06	1.17577	6.28319	0.474722	2522.54	24.97	180.098	0.000524988		-6.85466	-8.05949
-8.27487e-06	9.52389e-07	-0.115094	6.28319	0.474829	2582.74	25.01	179.988	0.000524949		-8.27487	0.952389
-1.28438e-05	2.35455e-06	-0.183322	6.28319	0.475445	2642.77	25	179.971	0.000525122		-12.8438	2.35455
1.68563e-06	2.31136e-06	1.37122	6.28319	0.473632	2702.79	24.99	179.972	0.000524732		1.68563	2.31136
1.07836e-06	-1.30073e-05	-12.0621	6.28319	0.473943	2762.8	25	180.158	0.000525007		1.07836	-13.0073
5.85569e-06	-1.00377e-05	-1.71417	6.28319	0.473445	2822.95	25	180.122	0.000524988		5.85569	-10.0377
-2.60438e-06	3.78369e-06	-1.45281	6.28319	0.474365	2883.06	24.98	179.954	0.000525066		-2.60438	3.78369
2.66251e-06	-1.64653e-06	-0.618412	6.28319	0.473634	2943.12	25.01	180.02	0.000524843		2.66251	-1.64653
-1.23227e-06	1.13313e-06	-0.919548	6.28319	0.474234	3003.19	25.01	179.986	0.000525074		-1.23227	1.13313
1.23432e-06	2.13624e-06	1.7307	6.28319	0.473857	3063.11	25.01	179.974	0.000524931		1.23432	2.13624
-3.70077e-06	-5.75354e-07	0.155469	6.28319	0.474465	3123.32	25	180.007	0.000525055		-3.70077	-0.575354
6.50097e-06	7.31064e-06	1.12455	6.28319	0.473243	3183.25	25	179.911	0.000524837		6.50097	7.31064
1.35894e-05	6.99808e-06	0.514965	6.28319	0.472508	3243.37	25	179.915	0.000524812		13.5894	6.99808
2.83559e-05	6.27658e-06	0.22135	6.28319	0.471303	3303.4	25	179.923	0.000525122		28.3559	6.27658
8.28214e-06	6.19236e-06	0.747676	6.28319	0.473627	3363.51	25.02	179.925	0.000525461		8.28214	6.19236
1.34489e-05	5.27748e-06	0.392411	6.28319	0.472573	3423.54	25.01	179.936	0.000524868		13.4489	5.27748
2.29265e-05	9.69493e-06	0.42287	6.28319	0.471603	3483.69	25	179.882	0.000524848		22.9265	9.69493
3.14402e-05	6.84867e-06	0.217832	6.28319	0.470802	3543.63	25.01	179.916	0.00052491		31.4402	6.84867
3.42107e-05	1.04541e-05	0.305581	6.28319	0.470593	3603.75	25	179.872	0.000524986		34.2107	10.4541
3.58216e-05	1.12783e-05	0.314847	6.28319	0.470323	3663.82	25	179.862	0.000524866		35.8216	11.2783
4.30183e-05	9.79615e-06	0.22772	6.28319	0.469744	3723.92	25	179.88	0.000525027		43.0183	9.79615
5.1065e-05	1.30176e-05	0.254921	6.28319	0.468749	3784.01	25.02	179.84	0.000524818		51.065	13.0176
5.54336e-05	1.08989e-05	0.196613	6.28319	0.468317	3844.04	25	179.866	0.000524826		55.4336	10.8989
6.51181e-05	1.62389e-05	0.249376	6.28319	0.467377	3904.08	24.98	179.8	0.000524862		65.1181	16.2389
7.41992e-05	1.24107e-05	0.167262	6.28319	0.466534	3964.19	25.01	179.847	0.000524942		74.1992	12.4107
9.22694e-05	1.35308e-05	0.146644	6.28319	0.464581	4024.11	25.01	179.832	0.000524787		92.2694	13.5308
0.000111379	-1.02236e-06	-0.00917909	6.28319	0.462581	4084.23	25	180.013	0.000524699		111.379	-1.02236
0.000104968	1.93637e-05	0.184473	6.28319	0.463168	4144.4	25.01	179.759	0.00052463		104.968	19.3637
0.000114874	2.5004e-05	0.217664	6.28319	0.462462	4204.48	25	179.689	0.000524955		114.874	25.004
0.000135302	2.02114e-05	0.14938	6.28319	0.460317	4264.52	24.98	179.747	0.000524853		135.302	20.2114
0.000148814	2.63382e-05	0.176987	6.28319	0.458751	4324.56	25.02	179.67	0.000524612		148.814	26.3382
0.000157372	3.04826e-05	0.193698	6.28319	0.458237	4384.52	25	179.617	0.000525005		157.372	30.4826
0.000171969	2.90752e-05	0.169072	6.28319	0.456605	4444.64	25.01	179.633	0.000524817		171.969	29.0752
0.000195995	3.15801e-05	0.161127	6.28319	0.454092	4504.67	25.01	179.6	0.000524701		195.995	31.5801
0.000217645	4.29673e-05	0.19742	6.28319	0.452098	4564.87	24.99	179.453	0.0005249		217.645	42.9673
0.000225011	2.90125e-05	0.128939	6.28319	0.451129	4624.79	24.98	179.63	0.000524647		225.011	29.0125
0.000252336	3.72313e-05	0.147546	6.28319	0.448523	4684.86	25.01	179.522	0.000524803		252.336	37.2313
0.000272525	3.29731e-05	0.120991	6.28319	0.446561	4745.03	25	179.575	0.000524884		272.525	32.9731
0.000291414	4.90065e-05	0.168168	6.28319	0.444389	4805.06	25.01	179.365	0.000524545		291.414	49.0065
0.000324697	4.1649e-05	0.12827	6.28319	0.441182	4865.17	25.01	179.457	0.000524716		324.697	41.649
0.000350047	4.92098e-05	0.14058	6.28319	0.438609	4925.2	25	179.354	0.000524674		350.047	49.2098
0.000376922	5.14445e-05	0.136486	6.28319	0.436012	4985.18	25	179.321	0.000524796		376.922	51.4445
0.00040576	4.52643e-05	0.111554	6.28319	0.432966	5045.25	25	179.398	0.000524624		405.76	45.2643
0.000440907	5.67419e-05	0.128694	6.28319	0.429346	5105.35	24.99	179.239	0.000524498		440.907	56.7419
0.000471987	5.33023e-05	0.112932	6.28319	0.426489	5165.44	25.01	179.28	0.000524828		471.987	53.3023
0.00049899	5.21173e-05	0.104446	6.28319	0.42347	5225.45	24.97	179.292	0.000524452		498.99	52.1173
0.000547416	6.47934e-05	0.118362	6.28319	0.418534	5285.59	24.99	179.109	0.000524338		547.416	64.7934
0.000579104	6.09174e-05	0.105193	6.28319	0.415566	5345.51	25	179.156	0.000524615		579.104	60.9174
0.000619828	6.46847e-05	0.104359	6.28319	0.411372	5405.66	24.99	179.095	0.000524476		619.828	64.6847
0.000652408	6.77104e-05	0.103785	6.28319	0.408223	5465.72	25.01	179.045	0.000524625		652.408	67.7104
0.000701876	6.29599e-05	0.0897024	6.28319	0.402936	5525.77	24.98	179.101	0.000524222		701.876	62.9599
0.000730278	6.94296e-05	0.0950728	6.28319	0.400602	5585.78	25.01	179.002	0.000524887		730.278	69.4296
0.000767583	8.14937e-05	0.106169	6.28319	0.396744	5645.9	25.02	178.817	0.000524711		767.583	81.4937
0.000790569	7.22669e-05	0.0914113	6.28319	0.394385	5705.92	24.99	178.945	0.000524668		790.569	72.2669
0.000831737	9.14506e-05	0.109951	6.28319	0.390284	5766.08	25.01	178.651	0.00052466		831.737	91.4506
0.000870428	7.04141e-05	0.080896	6.28319	0.386326	5826.08	25.01	178.951	0.000524622		870.428	70.4141
0.000895453	7.05329e-05	0.0787678	6.28319	0.383878	5886.14	25	178.942	0.000524709		895.453	70.5329
0.000944034	7.67957e-05	0.0813484	6.28319	0.378764	5946.19	25	178.833	0.000524371		944.034	76.7957
0.000986612	8.14849e-05	0.0825906	6.28319	0.37456	6006.32	25.01	178.748	0.000524455		986.612	81.4849
0.00101497	8.15373e-05	0.0803343	6.28319	0.371866	6066.35	25.01	178.738	0.000524672		1014.97	81.5373
0.00104379	8.21632e-05	0.0787166	6.28319	0.368763	6126.48	25.01	178.718	0.000524372		1043.79	82.1632
0.00107505	7.41882e-05	0.069009	6.28319	0.365834	6186.55	24.99	178.833	0.000524697		1075.05	74.1882
0.00112506	8.51472e-05	0.0756822	6.28319	0.36045	6246.61	24.99	178.641	0.000524137		1125.06	85.1472
0.00114511	8.28718e-05	0.0723704	6.28319	0.358845	6306.64	25	178.67	0.000524742		1145.11	82.8718
0.00117322	6.84426e-05	0.0583373	6.28319	0.35601	6366.75	25	178.893	0.000524773		1173.22	68.4426
0.00121331	8.56191e-05	0.0705668	6.28319	0.351851	6426.76	25	178.6	0.000524515		1213.31	85.6191
0.00124087	9.12106e-05	0.0735056	6.28319	0.349158	6486.81	25	178.496	0.000524605		1240.87	91.2106
0.00127433	8.60107e-05	0.0674946	6.28319	0.345687	6546.88	24.99	178.568	0.000524459		1274.33	86.0107
0.0012979	9.07204e-05	0.0698978	6.28319	0.343565	6607	25.01	178.479	0.000524812		1297.9	90.7204
0.00131638	8.77548e-05	0.0666638	6.28319	0.341652	6667.02	24.98	178.521	0.000524737		1316.38	87.7548
0.00134574	9.40925e-05	0.0699185	6.28319	0.338742	6726.97	25.01	178.401	0.000524774		1345.74	94.0925
0.00140191	0.000106181	0.0757399	6.28319	0.332808	6787.04	25.01	178.165	0.000524254		1401.91	106.181
0.00140887	9.07395e-05	0.064406	6.28319	0.332536	6847.12	25	178.428	0.000525003		1408.87	90.7395
0.00143968	9.29121e-05	0.0645366	6.28319	0.329215	6907.24	24.99	178.375	0.000524632		1439.68	92.9121
0.00146969	9.74887e-05	0.0663328	6.28319	0.326316	6967.24	25	178.28	0.000524795		1469.69	97.4887
0.00148519	9.32798e-05	0.0628068	6.28319	0.324765	7027.44	25.01	178.346	0.000524827		1485.19	93.2798
0.00150851	9.67147e-05	0.0641126	6.28319	0.322406	7087.44	25.01	178.273	0.000524784		1508.51	96.7147
0.00152291	9.59016e-05	0.0629727	6.28319	0.321077	7147.54	24.98	178.279	0.000524974		1522.91	95.9016
0.00155759	9.76263e-05	0.0626777	6.28319	0.317275	7207.62	25	178.229	0.000524443		1557.59	97.6263
0.00158193	8.93335e-05	0.0564711	6.28319	0.314998	7267.65	25.02	178.367	0.000524763		1581.93	89.3335
0.00160663	9.50851e-05	0.0591829	6.28319	0.312487	7327.66	25	178.248	0.000524683		1606.63	95.0851
0.00162302	9.45944e-05	0.0582831	6.28319	0.310881	7387.72	25.01	178.248	0.000524756		1623.02	94.5944
0.00163779	0.00010266	0.0626817	6.28319	0.30953	7447.78	24.99	178.09	0.000524932		1637.79	102.66
0.00165086	9.68575e-05	0.058671	6.28319	0.308227	7507.91	25.01	178.19	0.000524984		1650.86	96.8575
0.00166536	0.000101832	0.0611473	6.28319	0.306616	7568	25	178.088	0.000524692		1665.36	101.832
0.00168717	0.000100713	0.0596935	6.28319	0.304524	7628.09	25.02	178.095	0.000524865		1687.17	100.713
0.00170222	9.96527e-05	0.0585428	6.28319	0.302998	7688.15	25	178.106	0.00052485		1702.22	99.6527
0.00173466	9.69523e-05	0.0558914	6.28319	0.299608	7748.19	25.01	178.137	0.000524631		1734.66	96.9523
0.00176836	9.93576e-05	0.0561864	6.28319	0.296198	7808.16	25	178.069	0.000524574		1768.36	99.3576
0.00179539	0.000108353	0.0603504	6.28319	0.29357	7868.3	25.01	177.875	0.000524667		1795.39	108.353
0.00178359	9.80024e-05	0.0549468	6.28319	0.294942	7928.34	25	178.086	0.000525066		1783.59	98.0024
0.00179809	0.000103767	0.0577097	6.28319	0.293322	7988.39	25	177.963	0.000524742		1798.09	103.767
0.0018065	9.82689e-05	0.0543973	6.28319	0.292575	8048.46	25	178.065	0.000524949		1806.5	98.2689
0.00182362	0.000107812	0.0591197	6.28319	0.290728	8108.49	25.01	177.865	0.000524656		1823.62	107.812
0.00183312	0.000105759	0.0576937	6.28319	0.289903	8168.58	24.99	177.899	0.000524904		1833.12	105.759
0.00185028	0.000105676	0.0571134	6.28319	0.288153	8228.64	25.01	177.888	0.000524861		1850.28	105.676
0.00185747	0.000101129	0.0544445	6.28319	0.287469	8288.61	25.03	177.973	0.000524959		1857.47	101.129
0.00188591	0.000107157	0.0568198	6.28319	0.284512	8348.81	25	177.831	0.000524731		1885.91	107.157
0.00189678	0.000102747	0.0541692	6.28319	0.28356	8408.76	25.01	177.912	0.000525024		1896.78	102.747
0.00189521	0.000102948	0.0543204	6.28319	0.283855	8468.88	25	177.909	0.000525273		1895.21	102.948
0.00189926	0.000111874	0.0589037	6.28319	0.283153	8528.97	25.01	177.725	0.000524662		1899.26	111.874
0.0019003	0.000102687	0.054037	6.28319	0.283199	8589.03	25.02	177.911	0.000525006		1900.3	102.687
0.00190276	7.82148e-05	0.0411061	6.28319	0.28305	8649.08	25.01	178.407	0.000525335		1902.76	78.2148
0.00190715	0.000114461	0.0600169	6.28319	0.282461	8709.2	25.02	177.666	0.000524829		1907.15	114.461
0.00188175	0.000103372	0.0549338	6.28319	0.285266	8769.2	25	177.911	0.000525376		1881.75	103.372
0.00191329	0.000105536	0.0551595	6.28319	0.281712	8829.24	25	177.843	0.000524648		1913.29	105.536
0.0019177	0.000109201	0.0569435	6.28319	0.281448	8889.35	25.01	177.765	0.000524959		1917.7	109.201
0.00190744	0.000103615	0.0543216	6.28319	0.282475	8949.43	25.02	177.887	0.00052499		1907.44	103.615
0.00188507	0.000103442	0.0548742	6.28319	0.284885	9009.38	25.01	177.907	0.000525294		1885.07	103.442
