# Supplementary material for: Molecular-level insights into the supramolecular gelation mechanism of urea derivative
Source: Nat Commun. 2025 Apr 22;16:3758. doi: 10.1038/s41467-025-59032-6 (PMC12015314; doi:10.1038/s41467-025-59032-6)
Supplement: Supplementary file 12 — Source Data [file 41467_2025_59032_MOESM12_ESM.zip › Source data/Source Data SupFig.18 HS-AFM/SupFig18 Distance-Time.xlsx]

## Sheet: SupFig18 Distance-Time
Time (s)	Distance (nm)
0	0
1	4.98529
2	0
3	7.47794
4	7.47794
5	14.9559
6	12.4632
7	12.4632
8	14.9559
9	14.9559
10	17.4485
11	22.4338
12	24.9265
13	27.4191
14	27.4191
15	24.9265
16	32.4044
17	44.8676
18	49.8529
19	57.3308
20	109.676
21	102.198
22	102.198
23	107.184
24	104.691
25	109.676
26	107.184
27	109.676
28	109.676
29	109.676
30	104.691
31	107.184
32	109.676
33	112.169
34	112.169
35	112.169
36	114.662
37	114.662
38	114.662
39	114.662
40	119.647
41	117.154
42	119.647
43	124.632
44	127.125
45	134.603
46	134.603
47	134.603
48	134.603
49	134.603
50	134.603
51	137.095
52	132.11
53	134.603
54	134.603
55	134.603
56	134.603
57	134.603
58	134.603
59	134.603
60	134.603
61	139.588
62	137.095
63	142.081
64	147.066
65	149.559
66	149.559
67	149.559
68	147.066
69	149.559
70	149.559
71	149.559
72	149.559
73	149.559
74	152.051
75	147.066
76	147.066
77	147.066
78	149.559
79	147.066
80	147.066
81	147.066
82	144.573
83	144.573
84	147.066
85	144.573
86	144.573
87	147.066
88	149.559
89	147.066
90	147.066
91	149.559
92	152.051
93	149.559
94	149.559
95	149.559
96	149.559
97	149.559
98	152.051
99	152.051
100	152.051
101	152.051
102	152.051
103	152.051
104	152.051
105	152.051
106	152.051
107	152.051
108	152.051
109	152.051
110	157.037
111	152.051
112	152.051
113	152.051
114	152.051
115	154.544
116	152.051
117	152.051
118	152.051
119	152.051
120	152.051
121	152.051
122	154.544
123	152.051
124	152.051
125	152.051
126	152.051
127	154.544
128	152.051
129	152.051
130	154.544
131	154.544
132	157.037
133	152.051
134	152.051
135	154.544
136	157.037
137	157.037
138	154.544
139	154.544
140	154.544
141	154.544
142	154.544
143	157.037
144	157.037
145	154.544
146	157.037
147	157.037
148	157.037
149	157.037
150	157.037
151	157.037
152	157.037
153	157.037
154	157.037
155	157.037
156	157.037
157	157.037
158	157.037
159	159.529
160	162.022
161	157.037
162	157.037
163	157.037
164	157.037
165	157.037
166	157.037
167	157.037
168	157.037
169	157.037
170	157.037
171	157.037
172	157.037
173	157.037
174	157.037
175	157.037
176	157.037
177	157.037
178	157.037
179	157.037
180	157.037
181	157.037
182	157.037
183	157.037
184	157.037
185	157.037
186	157.037
187	157.037
188	157.037
189	157.037
190	157.037
191	157.037
192	157.037
193	157.037
194	157.037
195	157.037
196	157.037
197	157.037
198	157.037
199	157.037
200	157.037
201	157.037
202	157.037
203	157.037
204	157.037
205	154.544
206	154.544
207	157.037
208	154.544
209	154.544
210	154.544
211	154.544
212	152.051
213	152.051
214	152.051
215	152.051
216	152.051
217	154.544
218	154.544
219	157.037
220	157.037
221	159.529
222	159.529
223	167.007
224	167.007
225	169.5
226	184.456
227	189.441
228	196.919
229	199.412
230	199.412
231	201.904
232	204.397
233	209.382
234	209.382
235	209.382
236	211.875
237	211.875
238	211.875
239	211.875
240	211.875
241	211.875
242	211.875
243	211.875
244	211.875
245	209.382
246	209.382
247	209.382
248	209.382
249	209.382
250	211.875
251	211.875
252	211.875
253	211.875
254	211.875
255	211.875
256	211.875
257	216.86
258	216.86
259	211.875
260	211.875
261	211.875
262	211.875
263	211.875
264	214.368
265	214.368
266	214.368
267	216.86
268	219.353
269	216.86
270	216.86
271	219.353
272	219.353
273	219.353
274	219.353
275	219.353
276	219.353
277	219.353
278	216.86
279	216.86
280	216.86
281	219.353
282	226.831
283	269.206
284	269.206
285	266.713
286	274.191
287	276.684
288	279.176
289	281.669
290	284.162
291	284.162
292	286.654
293	286.654
294	289.147
295	291.64
296	291.64
