# Supplementary material for: Molecular-level insights into the supramolecular gelation mechanism of urea derivative
Source: Nat Commun. 2025 Apr 22;16:3758. doi: 10.1038/s41467-025-59032-6 (PMC12015314; doi:10.1038/s41467-025-59032-6)
Supplement: Supplementary file 12 — Source Data [file 41467_2025_59032_MOESM12_ESM.zip › Source data/Source Data SupFig.18 HS-AFM/SupFig18a 2.0mM.xlsx]

## Sheet: SupFig18a 2.0mM
Elongation Rate (nm/s)	Counts
0	16
10	54
20	25
30	14
40	3
50	4
60	0
70	0
80	0
90	0
