# Supplementary material for: Molecular-level insights into the supramolecular gelation mechanism of urea derivative
Source: Nat Commun. 2025 Apr 22;16:3758. doi: 10.1038/s41467-025-59032-6 (PMC12015314; doi:10.1038/s41467-025-59032-6)
Supplement: Supplementary file 12 — Source Data [file 41467_2025_59032_MOESM12_ESM.zip › Source data/Source Data SupFig.18 HS-AFM/SupFig18a 3.0mM.xlsx]

## Sheet: SupFig18a 3.0mM
Elongation rate (nm/s)	Count
10	13
20	34
30	26
40	10
50	5
60	4
70	1
80	1
90	0
100	1
110	1
120	1
130	0
140	0
150	0
160	1
170	0
180	0
190	0
200	0
210	0
	1
