# Supplementary material for: Molecular-level insights into the supramolecular gelation mechanism of urea derivative
Source: Nat Commun. 2025 Apr 22;16:3758. doi: 10.1038/s41467-025-59032-6 (PMC12015314; doi:10.1038/s41467-025-59032-6)
Supplement: Supplementary file 12 — Source Data [file 41467_2025_59032_MOESM12_ESM.zip › Source data/Source Data SupFig.18 HS-AFM/SupFig18b 1.5mM.xlsx]

## Sheet: SupFig18b 1.5mM
Time (s)	Count
0	72
1	29
2	13
3	6
4	6
5	2
6	3
7	0
8	1
9	0
