# Supplementary material for: Molecular-level insights into the supramolecular gelation mechanism of urea derivative
Source: Nat Commun. 2025 Apr 22;16:3758. doi: 10.1038/s41467-025-59032-6 (PMC12015314; doi:10.1038/s41467-025-59032-6)
Supplement: Supplementary file 12 — Source Data [file 41467_2025_59032_MOESM12_ESM.zip › Source data/Source Data SupFig.18 HS-AFM/SupFig18b 3.0mM.xlsx]

## Sheet: SupFig18b 3.0mM
Time (s)	Counts
0	52
1	21
2	9
3	6
4	5
5	1
6	0
7	0
8	0
9	1
10	0
