# Supplementary material for: Molecular-level insights into the supramolecular gelation mechanism of urea derivative
Source: Nat Commun. 2025 Apr 22;16:3758. doi: 10.1038/s41467-025-59032-6 (PMC12015314; doi:10.1038/s41467-025-59032-6)
Supplement: Supplementary file 12 — Source Data [file 41467_2025_59032_MOESM12_ESM.zip › Source data/Source Data SupFig.18 HS-AFM/SupFig18c 1.5mM.xlsx]

## Sheet: SupFig18c 1.5mM
Time (s)	Counts
0	57
10	13
20	14
30	4
40	5
50	7
60	4
70	5
80	1
90	1
100	3
110	1
120	4
130	5
140	2
150	3
160	0
170	0
180	1
190	0
