# Supplementary material for: Molecular-level insights into the supramolecular gelation mechanism of urea derivative
Source: Nat Commun. 2025 Apr 22;16:3758. doi: 10.1038/s41467-025-59032-6 (PMC12015314; doi:10.1038/s41467-025-59032-6)
Supplement: Supplementary file 12 — Source Data [file 41467_2025_59032_MOESM12_ESM.zip › Source data/Source Data SupFig.18 HS-AFM/SupFig18c 2.0mM.xlsx]

## Sheet: SupFig18c 2.0mM
Time (s)	Counts
0	40
10	15
20	8
30	2
40	4
50	3
60	1
70	2
80	1
90	0
100	1
110	2
120	0
130	1
140	0
150	0
160	0
170	2
180	0
190	0
200	0
210	0
220	0
230	0
240	0
250	0
260	0
270	1
280	0
