# Supplementary material for: Molecular-level insights into the supramolecular gelation mechanism of urea derivative
Source: Nat Commun. 2025 Apr 22;16:3758. doi: 10.1038/s41467-025-59032-6 (PMC12015314; doi:10.1038/s41467-025-59032-6)
Supplement: Supplementary file 12 — Source Data [file 41467_2025_59032_MOESM12_ESM.zip › Source data/Source Data SupFig.18 HS-AFM/SupFig18c 3.0mM.xlsx]

## Sheet: SupFig18c 3.0mM
Time (s)	Counts
0	45
10	11
20	10
30	1
40	5
50	3
60	3
70	0
80	2
90	0
100	0
110	1
120	1
130	0
140	1
150	1
160	0
170	0
180	0
190	0
200	0
210	1
220	0
