# Supplementary material for: Molecular-level insights into the supramolecular gelation mechanism of urea derivative
Source: Nat Commun. 2025 Apr 22;16:3758. doi: 10.1038/s41467-025-59032-6 (PMC12015314; doi:10.1038/s41467-025-59032-6)
Supplement: Supplementary file 12 — Source Data [file 41467_2025_59032_MOESM12_ESM.zip › Source data/Source Data SupFig.4 HS-AFM/SupFig4a Count-Height.xlsx]

## Sheet: SupFig4a
Height (nm)	Count
0	0
0.05	0
0.1	0
0.15	0
0.2	0
0.25	0
0.3	1
0.35	0
0.4	4
0.45	10
0.5	11
0.55	11
0.6	12
0.65	8
0.7	5
0.75	4
0.8	5
0.85	4
0.9	4
0.95	3
1	3
1.05	5
1.1	1
1.15	0
1.2	2
1.25	0
1.3	1
