# Supplementary material for: Molecular-level insights into the supramolecular gelation mechanism of urea derivative
Source: Nat Commun. 2025 Apr 22;16:3758. doi: 10.1038/s41467-025-59032-6 (PMC12015314; doi:10.1038/s41467-025-59032-6)
Supplement: Supplementary file 12 — Source Data [file 41467_2025_59032_MOESM12_ESM.zip › Source data/Source Data SupFig.7 SAXS, WAXS/SupFig7a DMSO gel.xlsx]

## Sheet: DMSO_600s
Scan	Type	Radial	q(nm-1)
Image	Path	\\192.168.95.140\dataInt\bl19b2_241115\dat001\DMSO_600s.tif
Energy(KeV)	24.9999
Detector	2M
Detector	set	Normal
Direct	x	688.222
Direct	y	785.899
Camera	distance(mm)	761
Tilt	Hor	plane(deg)	0
Tilt	Ver	plane(deg)	0
Rot	In	plane(deg)	0
tth(deg)	0
tthz(deg)	0
Radial	start(deg)	0.00315556
Radial	end(deg)	15.0399
Azimuth	start(deg)	-180
Azimuth	end(deg)	180
Other	side	of	Azimuth	OFF
Polarization	ON
Mask	use	OFF
Absorption	0.760602
Monitor	10399.3
Data	points	822
//------------------------------//
0.04743	18.6	1.11355
0.08788	19.4	0.88091
0.12833	18.8537	0.67812
0.16878	20.5186	0.61642
0.20923	21.6192	0.5858
0.24968	21.3002	0.516
0.29013	23.3607	0.52119
0.33058	24.2792	0.48317
0.37103	27.4613	0.48867
0.41148	34.0317	0.51363
0.45193	109.549	0.88144
0.49239	306.689	1.42989
0.53284	616.842	1.91616
0.57329	865.239	2.24287
0.61374	924.012	2.18242
0.65419	907.231	2.11403
0.69464	882.387	2.02117
0.73509	859.632	1.94173
0.77554	844.941	1.89216
0.81599	829.807	1.8004
0.85644	814.453	1.75643
0.89689	801.776	1.69521
0.93734	797.51	1.64143
0.97779	786.094	1.63517
1.01824	778.198	1.5474
1.05869	770.775	1.55686
1.09914	762.523	1.49537
1.13959	757.717	1.45078
1.18004	752.577	1.44385
1.22049	743.825	1.38637
1.26094	745.237	1.43086
1.30139	739.073	1.40763
1.34184	734.531	1.4225
1.38229	728.58	1.40326
1.42274	729.669	1.39491
1.46319	720.838	1.39767
1.50364	720.282	1.37676
1.54409	719.435	1.36877
1.58454	715.891	1.36362
1.62499	718.127	1.34835
1.66544	713.47	1.34227
1.70589	714.269	1.31669
1.74634	717.172	1.339
1.78679	723.959	1.31762
1.82724	747.078	1.27717
1.86769	824.695	1.32605
1.90814	1314.83	1.61357
1.94859	2140.23	2.05866
1.98904	1609.12	1.73589
2.02949	871.096	1.26426
2.06994	744.345	1.156
2.11039	720.864	1.11484
2.15084	709.782	1.10339
2.19128	703.132	1.07012
2.23173	697.542	1.06413
2.27218	695.129	1.05293
2.31263	693.871	1.0332
2.35308	692.084	1.03505
2.39353	690.364	1.00538
2.43398	690.342	1.00906
2.47443	688.697	0.98977
2.51488	690.081	0.98311
2.55532	687.368	0.98049
2.59577	688.486	0.95939
2.63622	689.014	0.9669
2.67667	688.74	0.93848
2.71712	688.7	0.94451
2.75757	688.693	0.93606
2.79801	690.129	0.92134
2.83846	689.121	0.92581
2.87891	690.295	0.90869
2.91936	689.976	0.90577
2.95981	690.339	0.89751
3.00025	691.464	0.88998
3.0407	693.234	0.89214
3.08115	691.819	0.87432
3.1216	691.836	0.88068
3.16204	693.715	0.86554
3.20249	694.929	0.85845
3.24294	695.886	0.86549
3.28339	696.601	0.84569
3.32383	697.278	0.85448
3.36428	699.843	0.84036
3.40473	702.499	0.83857
3.44517	705.056	0.83842
3.48562	709.082	0.82891
3.52607	713.372	0.83752
3.56652	720.295	0.82433
3.60696	727.22	0.83301
3.64741	731.807	0.82546
3.68785	735.719	0.81634
3.7283	742.533	0.82841
3.76875	750.975	0.81995
3.80919	769.519	0.83075
3.84964	820.041	0.84739
3.89009	871.734	0.87141
3.93053	825.36	0.84243
3.97098	757.382	0.80082
4.01142	734.601	0.79069
4.05187	726.468	0.77389
4.09231	727.595	0.779
4.13276	734.549	0.77626
4.1732	747.024	0.77182
4.21365	766.502	0.78401
4.25409	771.803	0.77926
4.29454	751.939	0.78283
4.33498	732.522	0.77679
4.37543	726.174	0.77278
4.41587	723.843	0.77861
4.45632	724.545	0.77033
4.49676	726.079	0.78343
4.53721	726.568	0.7778
4.57765	726.604	0.77588
4.61809	730.248	0.78369
4.65854	735.29	0.77922
4.69898	739.382	0.78332
4.73942	745.822	0.78348
4.77987	748.762	0.79091
4.82031	746.451	0.77997
4.86075	743.755	0.76347
4.9012	742.253	0.75591
4.94164	742.532	0.74301
4.98208	743.212	0.7453
5.02253	746.698	0.73612
5.06297	748.165	0.73524
5.10341	750.12	0.7312
5.14385	751.775	0.72355
5.1843	754.405	0.7276
5.22474	756.157	0.716
5.26518	760.198	0.72208
5.30562	763.368	0.71649
5.34606	767.264	0.71472
5.38651	771.381	0.71426
5.42695	774.498	0.70825
5.46739	774.837	0.71234
5.50783	774.742	0.70113
5.54827	777.496	0.71031
5.58871	779.467	0.71564
5.62915	782.186	0.72092
5.66959	785.661	0.72542
5.71003	790.445	0.72232
5.75047	796.934	0.7338
5.79091	817.186	0.73347
5.83135	865.095	0.73785
5.87179	867.921	0.73882
5.91223	828.984	0.70731
5.95267	817.937	0.70838
5.99311	822.166	0.70461
6.03355	830.047	0.70207
6.07399	845.123	0.71223
6.11443	862.618	0.71171
6.15487	870.816	0.7155
6.19531	867.602	0.70512
6.23574	856.871	0.7048
6.27618	850.106	0.6942
6.31662	848.049	0.69043
6.35706	846.629	0.69044
6.3975	850.697	0.68424
6.43793	853.121	0.68806
6.47837	857.005	0.68265
6.51881	862.554	0.68338
6.55925	866.258	0.68466
6.59968	869.748	0.67801
6.64012	875.755	0.68452
6.68056	880.013	0.67613
6.72099	886.209	0.68367
6.76143	890.486	0.67891
6.80187	895.028	0.67766
6.8423	902.604	0.68192
6.88274	909.862	0.6755
6.92317	916.25	0.68268
6.96361	922.881	0.67862
7.00404	927.333	0.67755
7.04448	930.504	0.67938
7.08491	936.574	0.67493
7.12535	941.549	0.67672
7.16578	947.521	0.67284
7.20622	954.608	0.67632
7.24665	960.297	0.67526
7.28709	965.784	0.67289
7.32752	974.396	0.68313
7.36795	979.588	0.68775
7.40839	988.304	0.6993
7.44882	993.783	0.70019
7.48925	1001.26	0.70685
7.52969	1008.71	0.70683
7.57012	1016.1	0.71189
7.61055	1025.3	0.71851
7.65098	1033.57	0.71655
7.69142	1045.29	0.72512
7.73185	1064.44	0.731
7.77228	1100.48	0.74215
7.81271	1122.23	0.75133
7.85314	1097.56	0.73494
7.89357	1088.59	0.72818
7.934	1091.49	0.71719
7.97443	1099.49	0.71745
8.01486	1107.1	0.71576
8.0553	1119.04	0.71159
8.09573	1130.24	0.7179
8.13616	1138.38	0.71241
8.17658	1145.14	0.7166
8.21701	1154.92	0.71344
8.25744	1164.69	0.71363
8.29787	1175	0.71725
8.3383	1185.94	0.71791
8.37873	1198.4	0.73258
8.41916	1210.99	0.73941
8.45959	1224.2	0.74092
8.50001	1238.78	0.75005
8.54044	1254.97	0.74469
8.58087	1272.16	0.75615
8.6213	1291.99	0.74449
8.66172	1307.25	0.75097
8.70215	1314.65	0.7462
8.74258	1320.45	0.74643
8.783	1326.99	0.74498
8.82343	1338.88	0.74351
8.86386	1350.72	0.75004
8.90428	1365.82	0.74588
8.94471	1379.6	0.75132
8.98513	1394.64	0.75203
9.02556	1407.24	0.74713
9.06598	1418.3	0.75426
9.10641	1431.87	0.7492
9.14683	1446.01	0.75811
9.18726	1459.69	0.75393
9.22768	1475.58	0.75611
9.2681	1494.26	0.75868
9.30853	1509	0.75877
9.34895	1526.11	0.76277
9.38937	1542.54	0.76037
9.4298	1561.09	0.76637
9.47022	1581.33	0.76558
9.51064	1599.19	0.76579
9.55106	1619.67	0.77223
9.59148	1635.9	0.76752
9.63191	1654.72	0.7794
9.67233	1677.05	0.77782
9.71275	1698.77	0.78284
9.75317	1717.6	0.7873
9.79359	1738.25	0.78805
9.83401	1760.87	0.79745
9.87443	1783.45	0.79525
9.91485	1804.99	0.80232
9.95527	1831.07	0.80141
9.99569	1855.18	0.80752
10.0361	1877.76	0.81085
10.0765	1904.9	0.81061
10.1169	1932.43	0.82372
10.1574	1955.95	0.81746
10.1978	1983.83	0.82781
10.2382	2010.09	0.82686
10.2786	2038.54	0.8289
10.319	2066.5	0.83981
10.3595	2094.89	0.85184
10.3999	2126.81	0.86144
10.4403	2159.79	0.87222
10.4807	2187.25	0.87914
10.5211	2213.39	0.88815
10.5615	2244.72	0.89108
10.602	2274.72	0.90021
10.6424	2307.81	0.90288
10.6828	2341.65	0.91712
10.7232	2377.19	0.92207
10.7636	2408.3	0.92659
10.804	2447.48	0.93829
10.8444	2483.49	0.93844
10.8849	2519.06	0.9418
10.9253	2555.73	0.93109
10.9657	2592.63	0.94487
11.0061	2630.35	0.93809
11.0465	2672.02	0.94063
11.0869	2712.97	0.94718
11.1273	2753.1	0.94698
11.1677	2795.48	0.95815
11.2081	2836.87	0.95401
11.2485	2883.21	0.96192
11.289	2928.37	0.96464
11.3294	2975.33	0.96896
11.3698	3016.64	0.97551
11.4102	3058.97	0.97833
11.4506	3106.24	0.98771
11.491	3154.56	0.9849
11.5314	3202.16	0.99583
11.5718	3248.41	1.00223
11.6122	3299.56	1.00451
11.6526	3347.28	1.01517
11.693	3398.47	1.01205
11.7335	3449.89	1.0251
11.7739	3495.99	1.02309
11.8143	3548.68	1.02984
11.8547	3604.32	1.03418
11.8951	3654.64	1.0383
11.9355	3712.38	1.0491
11.9759	3763.56	1.04765
12.0163	3818.17	1.06081
12.0567	3873.53	1.06084
12.0971	3926.11	1.06615
12.1375	3983.95	1.0732
12.1779	4043.74	1.07319
12.2183	4104.18	1.0888
12.2587	4161	1.08694
12.2991	4222.43	1.10326
12.3395	4278.08	1.09901
12.3799	4332.68	1.10428
12.4203	4390.51	1.11351
12.4607	4444.31	1.11388
12.5011	4500.79	1.12645
12.5416	4559.86	1.12435
12.582	4619.36	1.13104
12.6224	4675.72	1.1365
12.6628	4730.7	1.13768
12.7032	4791.23	1.14903
12.7436	4852.31	1.14657
12.784	4908.49	1.1587
12.8244	4967.28	1.15664
12.8647	5030.47	1.1687
12.9051	5084.29	1.16876
12.9455	5145.57	1.17295
12.9859	5202.28	1.17846
13.0263	5262.54	1.17945
13.0667	5321.63	1.19031
13.1071	5379.9	1.18939
13.1475	5440.57	1.19939
13.1879	5498.79	1.19853
13.2283	5557.65	1.20179
13.2687	5612.06	1.21033
13.3091	5668.04	1.20648
13.3495	5725.47	1.22893
13.3899	5784.7	1.23446
13.4303	5849.67	1.2498
13.4707	5900.33	1.25637
13.5111	5952.84	1.26229
13.5515	6003.72	1.27211
13.5919	6053.89	1.27793
13.6323	6106.29	1.28518
13.6727	6161.75	1.29083
13.713	6215.05	1.30383
13.7534	6262.01	1.30411
13.7938	6314.57	1.31297
13.8342	6370.37	1.31588
13.8746	6441.09	1.3203
13.915	6516.92	1.31845
13.9554	6564.01	1.30965
13.9958	6577.33	1.31098
14.0362	6597.84	1.30302
14.0765	6616.53	1.30068
14.1169	6718.69	1.31203
14.1573	6653.7	1.29738
14.1977	6679.53	1.30287
14.2381	6710.12	1.29149
14.2785	6712.89	1.29937
14.3189	6722.01	1.28831
14.3592	6731.82	1.29181
14.3996	6744.02	1.2917
14.44	6756.92	1.28064
14.4804	6746.64	1.28861
14.5208	6732.16	1.27351
14.5612	6712.16	1.27794
14.6016	6696.58	1.26587
14.6419	6680.81	1.26499
14.6823	6668.21	1.26183
14.7227	6653.61	1.25626
14.7631	6622.04	1.25671
14.8035	6581.99	1.24213
14.8438	6542.68	1.24119
14.8842	6513.89	1.23497
14.9246	6500.32	1.23037
14.965	6503.81	1.23315
15.0054	6523.75	1.22916
15.0458	6508.39	1.22842
15.0861	6435.11	1.21516
15.1265	6302.18	1.20894
15.1669	6397.99	1.20985
15.2073	6087.07	1.18022
15.2477	6014.56	1.16824
15.288	5964.09	1.16122
15.3284	5952.7	1.16234
15.3688	5979.48	1.16023
15.4092	5952.75	1.16143
15.4495	5796.73	1.13334
15.4899	5653.66	1.12564
15.5303	5537.46	1.10955
15.5707	5453.82	1.09955
15.611	5383.63	1.09196
15.6514	5311.56	1.07785
15.6918	5228.74	1.07626
15.7322	5145.1	1.05679
15.7725	5063.74	1.05576
15.8129	4991.57	1.0363
15.8533	4924.02	1.03361
15.8936	4856.45	1.02306
15.934	4797.35	1.01387
15.9744	4734.08	1.01107
16.0147	4678.95	0.99564
16.0551	4617.57	0.99448
16.0955	4599.37	0.98589
16.1359	4648.75	0.99337
16.1762	4446.65	0.96846
16.2166	4389.37	0.96078
16.257	4334.32	0.95645
16.2973	4280.96	0.94547
16.3377	4230.37	0.95034
16.3781	4183.5	0.94587
16.4184	4133.58	0.94743
16.4588	4089.72	0.94496
16.4992	4219.21	0.95626
16.5395	3992.78	0.93605
16.5799	3950.19	0.92678
16.6202	3903.67	0.92717
16.6606	3860.21	0.91927
16.701	3819.52	0.91976
16.7413	3779.08	0.91145
16.7817	3742.82	0.90867
16.8221	3702.69	0.90599
16.8624	3663.83	0.8913
16.9028	3629.47	0.88567
16.9431	3591.15	0.86904
16.9835	3560.87	0.87163
17.0239	3525.18	0.8576
17.0642	3490.6	0.85571
17.1046	3642.53	0.86986
17.1449	3430.86	0.83934
17.1853	3396.53	0.83832
17.2257	3365.2	0.82796
17.266	3337.18	0.82678
17.3064	3309.57	0.81529
17.3467	3283.97	0.81575
17.3871	3259.62	0.80985
17.4274	3240.15	0.80597
17.4678	3230.01	0.80302
17.5081	3218.58	0.79676
17.5485	3203.38	0.79906
17.5889	3170.77	0.78919
17.6292	3138.53	0.78882
17.6696	3108.39	0.77826
17.7099	3084.37	0.77882
17.7503	3063.37	0.77215
17.7906	3040.55	0.7695
17.831	3006.86	0.76492
17.8713	2974.9	0.75637
17.9117	2947.58	0.75565
17.952	2922.96	0.74859
17.9923	2898.88	0.74852
18.0327	2876.11	0.73903
18.073	2948.88	0.75111
18.1134	2837.1	0.73428
18.1537	2817.88	0.73068
18.1941	2800.13	0.72851
18.2344	2781.28	0.72223
18.2748	2758.89	0.72088
18.3151	2737.95	0.71478
18.3555	2719.5	0.7149
18.3958	2703.32	0.70578
18.4362	2687.35	0.70715
18.4765	2669.05	0.7022
18.5168	2650.82	0.69774
18.5572	2630.39	0.69696
18.5975	2614.51	0.68922
18.6379	2598.08	0.69133
18.6782	2582.94	0.68523
18.7186	2571.55	0.6854
18.7589	2557.41	0.67876
18.7992	2543.49	0.67874
18.8396	2529.9	0.67607
18.8799	2516.54	0.67343
18.9202	2501.61	0.67259
18.9606	2486.66	0.66453
19.0009	2472.56	0.66752
19.0413	2455.91	0.65982
19.0816	2442.55	0.66245
19.1219	2427.39	0.65419
19.1623	2414.67	0.65467
19.2026	2399.34	0.65051
19.2429	2389.22	0.64874
19.2833	2373.01	0.64591
19.3236	2359.15	0.64831
19.3639	2346.09	0.65099
19.4043	2333.81	0.64952
19.4446	2322.81	0.65195
19.4849	2310.65	0.64605
19.5253	2297.09	0.65331
19.5656	2285.98	0.65379
19.6059	2275.14	0.65786
19.6462	2263.06	0.65474
19.6866	2252.02	0.65993
19.7269	2241.83	0.65844
19.7672	2231.27	0.66138
19.8076	2222.26	0.65985
19.8479	2209.11	0.65104
19.8882	2199.91	0.65269
19.9285	2189.77	0.64546
19.9689	2181.93	0.64609
20.0092	2172	0.64095
20.0495	2165.06	0.64126
20.0898	2156.63	0.63826
20.1302	2147.12	0.63416
20.1705	2140.25	0.63523
20.2108	2130.62	0.63013
20.2511	2119.61	0.63407
20.2914	2107.72	0.62545
20.3318	2098.31	0.6285
20.3721	2086.88	0.62339
20.4124	2078.85	0.62423
20.4527	2069.68	0.62198
20.493	2060.28	0.61872
20.5334	2053.07	0.62006
20.5737	2042.58	0.61588
20.614	2033.41	0.61882
20.6543	2026.81	0.6114
20.6946	2018.51	0.61562
20.7349	2010.83	0.61068
20.7752	2002.22	0.61273
20.8156	1994.18	0.60747
20.8559	1990.23	0.60822
20.8962	1980.82	0.60577
20.9365	1975.09	0.60428
20.9768	1968.32	0.60274
21.0171	1961.41	0.60013
21.0574	1955.43	0.60054
21.0978	1947.82	0.59657
21.1381	1939.26	0.59706
21.1784	1932.52	0.59455
21.2187	1925.52	0.59489
21.259	1918.56	0.59256
21.2993	1911.95	0.59003
21.3396	1905.84	0.59065
21.3799	1899	0.58803
21.4202	1894.07	0.5899
21.4605	1886.81	0.58465
21.5008	1882.61	0.58709
21.5411	1874.64	0.58313
21.5814	1868.77	0.58611
21.6217	1862.89	0.58088
21.662	1857.14	0.58289
21.7023	1852.4	0.57924
21.7427	1846.71	0.58009
21.7829	1839.91	0.57676
21.8233	1834.12	0.57601
21.8636	1828.81	0.57706
21.9038	1822.98	0.57343
21.9442	1818.88	0.57486
21.9844	1812.59	0.57035
22.0247	1805.74	0.57268
22.065	1801.04	0.56864
22.1053	1797	0.56723
22.1456	1791.5	0.56743
22.1859	1786.71	0.56622
22.2262	1782.25	0.56729
22.2665	1779.34	0.57687
22.3068	1773.43	0.58231
22.3471	1770.45	0.58559
22.3874	1766.21	0.58912
22.4277	1760.13	0.59125
22.468	1756.46	0.59466
22.5083	1752.7	0.59686
22.5486	1747.93	0.59922
22.5889	1744.18	0.60136
22.6291	1741.42	0.60145
22.6694	1737.47	0.6064
22.7097	1730.64	0.60253
22.75	1729.06	0.60757
22.7903	1725.16	0.60663
22.8306	1719.12	0.60981
22.8709	1717.85	0.61024
22.9111	1712.74	0.61266
22.9514	1709.51	0.61128
22.9917	1703.28	0.61502
23.032	1699.79	0.6148
23.0723	1698.3	0.61508
23.1126	1695.4	0.61856
23.1529	1691	0.61741
23.1931	1688.14	0.62061
23.2334	1683.41	0.62002
23.2737	1678.34	0.62308
23.314	1674.46	0.62265
23.3543	1673.08	0.62348
23.3945	1668.62	0.62221
23.4348	1666.35	0.62558
23.4751	1662.72	0.62607
23.5154	1658.04	0.62534
23.5556	1654.14	0.62653
23.5959	1652.82	0.62799
23.6362	1648.65	0.6287
23.6765	1644.73	0.62548
23.7167	1643.18	0.62947
23.757	1638.61	0.62724
23.7973	1636.15	0.62972
23.8376	1632.45	0.62681
23.8778	1633.02	0.63359
23.9181	1628.28	0.63089
23.9584	1624.21	0.63149
23.9986	1622.91	0.6331
24.0389	1619.35	0.63516
24.0792	1617.89	0.6344
24.1194	1613.57	0.63681
24.1597	1610.43	0.63707
24.2	1607.73	0.63677
24.2402	1606.17	0.64011
24.2805	1604.64	0.63713
24.3208	1601.03	0.64336
24.361	1598.08	0.63841
24.4013	1595.39	0.64289
24.4415	1593.65	0.64213
24.4818	1590.34	0.64346
24.5221	1590.71	0.6417
24.5623	1586.48	0.64428
24.6026	1586.1	0.64632
24.6428	1582.64	0.64308
24.6831	1580.56	0.64681
24.7234	1577.64	0.64612
24.7636	1574.68	0.64844
24.8039	1573.26	0.64591
24.8441	1568.75	0.65026
24.8844	1567.36	0.6484
24.9246	1563.83	0.65118
24.9649	1561.7	0.64933
25.0052	1559.21	0.65305
25.0454	1557.65	0.65033
25.0857	1554.9	0.65502
25.1259	1552.09	0.65389
25.1662	1552	0.66316
25.2064	1550.83	0.67241
25.2467	1548.19	0.67961
25.2869	1545.43	0.68464
25.3272	1544.01	0.68778
25.3674	1543.54	0.69376
25.4077	1539.75	0.69815
25.4479	1540.49	0.70043
25.4882	1540.06	0.70678
25.5284	1536.27	0.7089
25.5686	1535.81	0.71324
25.6089	1532.12	0.71571
25.6491	1529.8	0.72098
25.6894	1528.59	0.72477
25.7296	1528.15	0.72692
25.7699	1524.96	0.73046
25.8101	1524.5	0.73279
25.8503	1523.55	0.73752
25.8906	1521.8	0.74001
25.9308	1520.87	0.74326
25.971	1519.33	0.74642
26.0113	1518.31	0.74823
26.0515	1515.93	0.7528
26.0918	1518.03	0.75715
26.132	1517.92	0.76364
26.1722	1514.3	0.76331
26.2125	1514.3	0.76986
26.2527	1516.42	0.77527
26.2929	1514.81	0.77486
26.3332	1515.1	0.78607
26.3734	1511.25	0.78363
26.4136	1509.07	0.78886
26.4538	1506.7	0.79349
26.4941	1501.91	0.79091
26.5343	1502.12	0.80086
26.5745	1501.48	0.80103
26.6148	1497.97	0.80843
26.655	1495.98	0.81038
26.6952	1497.61	0.81386
26.7354	1495.86	0.82012
26.7757	1496.48	0.82569
26.8159	2082.34	0.97511
26.8561	1490.94	0.83352
26.8963	1491.3	0.83674
26.9366	1487.49	0.83745
26.9768	1485.23	0.84603
27.017	1481.77	0.85164
27.0572	1465.01	0.85141
27.0974	1424.9	0.84029
27.1377	1358.3	0.82847
27.1779	1288.59	0.81
27.2181	1222.77	0.79412
27.2583	1176.34	0.78437
27.2985	1152.36	0.77634
27.3387	1122.74	0.77176
27.3789	1109.11	0.77492
27.4192	1098.55	0.76728
27.4594	1083.17	0.77061
27.4996	1080.76	0.76849
27.5398	1070.13	0.76743
27.58	1070.18	0.773
27.6202	1053.09	0.77004
27.6604	1038.11	0.7667
27.7006	1010.43	0.76668
27.7408	965.704	0.74909
27.7811	955.356	0.75098
27.8213	942.272	0.75161
27.8615	917.303	0.7488
27.9017	901.61	0.74305
27.9419	864.9	0.73385
27.9821	823.029	0.7206
28.0223	780.507	0.70396
28.0625	730.13	0.68833
28.1027	670.8	0.66475
28.1429	615.924	0.64079
28.1831	564.404	0.62048
28.2233	504.247	0.58951
28.2635	460.367	0.56779
28.3037	433.193	0.55566
28.3439	414.674	0.54327
28.3841	398.164	0.5391
28.4243	380.897	0.53039
28.4645	369.097	0.52502
28.5047	368.089	0.5315
28.5449	359.344	0.52943
28.585	356.525	0.52963
28.6252	348.47	0.53227
28.6654	347.775	0.5326
28.7056	339.924	0.53179
28.7458	283.332	0.4898
28.786	196.091	0.40887
28.8262	139.447	0.34807
28.8664	105.252	0.30642
28.9066	80.35	0.27002
28.9468	64.1702	0.24432
28.9869	50.3011	0.21784
29.0271	41.7	0.20034
29.0673	34.9828	0.18648
29.1075	30.5357	0.17311
29.1477	26.3039	0.1645
29.1879	23.5934	0.15532
29.228	21.2734	0.14871
29.2682	20.0981	0.14701
29.3084	18.9709	0.14368
29.3486	18.3622	0.14205
29.3887	17.2577	0.13956
29.4289	16.3094	0.13545
29.4691	16.0326	0.1349
29.5093	15.388	0.13345
29.5495	14.351	0.12866
29.5896	14.1706	0.13051
29.6298	13.8257	0.12977
29.67	13.6707	0.13072
29.7101	13.6257	0.13166
29.7503	13.4801	0.13197
29.7905	12.9818	0.13139
29.8306	13.2769	0.1335
29.8708	12.9866	0.13301
29.911	12.8513	0.13314
29.9512	12.8508	0.13492
29.9913	12.7206	0.13677
30.0315	12.6795	0.13808
30.0717	12.3674	0.1371
30.1118	12.556	0.14084
30.152	12.1014	0.1396
30.1922	12.4748	0.14219
30.2323	12.4119	0.14419
30.2725	12.1564	0.14294
30.3126	12.3047	0.14667
30.3528	12.5608	0.15098
30.3929	12.6112	0.15397
30.4331	12.4051	0.15505
30.4733	12.4934	0.15698
30.5134	12.4643	0.15868
30.5536	12.4398	0.15999
30.5937	12.6315	0.1629
30.6339	12.4028	0.16547
30.674	12.2571	0.16825
30.7142	12.5797	0.17286
30.7543	12.5579	0.17653
30.7945	12.5519	0.17917
30.8346	12.7516	0.1844
30.8748	12.2289	0.17987
30.915	12.4531	0.18836
30.9551	12.3072	0.1897
30.9952	12.7331	0.19886
31.0354	13.0292	0.20534
31.0755	12.7632	0.20943
31.1157	12.9354	0.21342
31.1558	13.2324	0.21976
31.196	12.205	0.2142
31.2361	13.2741	0.22997
31.2763	13.1651	0.22857
31.3164	13.5042	0.23972
31.3565	13.8096	0.24665
31.3967	13.8112	0.2517
31.4368	13.8569	0.25999
31.4769	14.2123	0.26657
31.5171	13.9839	0.27058
31.5572	13.7222	0.27235
31.5973	13.8944	0.27555
31.6375	13.8486	0.28293
31.6776	14.1228	0.2849
31.7178	14.6198	0.29412
31.7579	13.2371	0.28674
31.798	14.067	0.29651
31.8381	13.857	0.30095
31.8783	13.9199	0.30772
31.9184	13.7028	0.30741
31.9585	14.2949	0.32185
31.9987	14.1085	0.32693
32.0388	13.5803	0.32572
32.0789	13.8047	0.33366
32.119	13.5798	0.33501
32.1592	14.1592	0.35242
32.1993	13.4326	0.34787
32.2394	14.2212	0.36979
32.2795	13.625	0.36548
32.3197	13.9261	0.38087
32.3598	12.948	0.37721
32.3999	13.5735	0.39499
32.44	13.6008	0.41232
32.4801	13.5313	0.41651
32.5202	13.7313	0.43671
32.5604	13.3855	0.44697
32.6005	14.053	0.46859
32.6406	13.6662	0.48128
32.6807	13.8426	0.51106
32.7208	14.8153	0.54987
32.7609	13.7309	0.55239
32.801	13.6556	0.59173
32.8411	14.4385	0.64228
32.8813	13.1235	0.6614
32.9214	13.1508	0.72528
32.9615	11.3104	0.73389
33.0016	13.7747	0.90016
33.0417	12.6733	1.07337
33.0818	13.5533	1.39147
33.1219	12.9587	2.07836
