# Supplementary material for: Molecular-level insights into the supramolecular gelation mechanism of urea derivative
Source: Nat Commun. 2025 Apr 22;16:3758. doi: 10.1038/s41467-025-59032-6 (PMC12015314; doi:10.1038/s41467-025-59032-6)
Supplement: Supplementary file 12 — Source Data [file 41467_2025_59032_MOESM12_ESM.zip › Source data/Source Data SupFig.7 SAXS, WAXS/SupFig7a EMI gel.xlsx]

## Sheet: EMI-50mM_600s
Scan	Type	Radial	q(nm-1)
Image	Path	\\192.168.95.140\dataInt\bl19b2_241115\dat001\EMI-50mM_600s.tif
Energy(KeV)	24.9999
Detector	2M
Detector	set	Normal
Direct	x	688.222
Direct	y	785.899
Camera	distance(mm)	761
Tilt	Hor	plane(deg)	0
Tilt	Ver	plane(deg)	0
Rot	In	plane(deg)	0
tth(deg)	0
tthz(deg)	0
Radial	start(deg)	0.00315556
Radial	end(deg)	15.0399
Azimuth	start(deg)	-180
Azimuth	end(deg)	180
Other	side	of	Azimuth	OFF
Polarization	ON
Mask	use	OFF
Absorption	0.807641
Monitor	10414.8
Data	points	822
//------------------------------//
0.04743	24.4667	1.27715
0.08788	27.88	1.05603
0.12833	27.0732	0.8126
0.16878	28.5742	0.72743
0.20923	29.9525	0.68952
0.24968	31.2628	0.62513
0.29013	32.919	0.61869
0.33058	35.6255	0.58528
0.37103	38.5137	0.57871
0.41148	48.7064	0.61447
0.45193	136.45	0.98373
0.49239	484.333	1.79691
0.53284	1222.12	2.69713
0.57329	1759.01	3.19794
0.61374	1761.41	3.01321
0.65419	1612.44	2.81834
0.69464	1497.64	2.63315
0.73509	1402.57	2.48024
0.77554	1340.14	2.38298
0.81599	1281.04	2.23698
0.85644	1234.99	2.16287
0.89689	1195.44	2.06996
0.93734	1165.67	1.98446
0.97779	1139.67	1.96887
1.01824	1119.13	1.85566
1.05869	1098.65	1.85873
1.09914	1086.42	1.78494
1.13959	1072.55	1.72607
1.18004	1060.81	1.71421
1.22049	1049.42	1.64672
1.26094	1044.16	1.69368
1.30139	1034.91	1.6657
1.34184	1029.17	1.6838
1.38229	1022.49	1.66237
1.42274	1020.65	1.64977
1.46319	1015.86	1.65922
1.50364	1015.69	1.63489
1.54409	1012.69	1.62395
1.58454	1012.59	1.62176
1.62499	1018.82	1.60602
1.66544	1020.71	1.60547
1.70589	1029.76	1.58095
1.74634	1051.58	1.6214
1.78679	1097.04	1.62197
1.82724	1205.88	1.62263
1.86769	1432.72	1.74781
1.90814	1771.12	1.87274
1.94859	1951.97	1.96603
1.98904	1770.55	1.82089
2.02949	1424.36	1.61664
2.06994	1181.61	1.4565
2.11039	1075.06	1.36145
2.15084	1032.7	1.33092
2.19128	1015.47	1.28603
2.23173	1001.19	1.27488
2.27218	995.459	1.26002
2.31263	995.085	1.2373
2.35308	992.508	1.23951
2.39353	990.863	1.20447
2.43398	990.832	1.20889
2.47443	988.459	1.18577
2.51488	991.295	1.17829
2.55532	991.797	1.17776
2.59577	992.826	1.15209
2.63622	994.07	1.16138
2.67667	994.938	1.12796
2.71712	995.265	1.13543
2.75757	998.077	1.12686
2.79801	999.321	1.10868
2.83846	1003.38	1.11713
2.87891	1003.99	1.09588
2.91936	1009.38	1.09554
2.95981	1009.2	1.08517
3.00025	1013.39	1.07741
3.0407	1015.5	1.07977
3.08115	1019.56	1.06141
3.1216	1021.11	1.06993
3.16204	1026.24	1.05274
3.20249	1027.11	1.04364
3.24294	1030.63	1.05328
3.28339	1035.42	1.03105
3.32383	1042.8	1.04496
3.36428	1046.24	1.02749
3.40473	1051.69	1.02603
3.44517	1059.59	1.02782
3.48562	1065.53	1.01611
3.52607	1074.32	1.02779
3.56652	1083.73	1.01113
3.60696	1096.05	1.02267
3.64741	1107.21	1.01535
3.68785	1115.88	1.00537
3.7283	1129.86	1.02188
3.76875	1145.33	1.0126
3.80919	1169.1	1.02397
3.84964	1200.53	1.02531
3.89009	1221.03	1.03132
3.93053	1201.82	1.01655
3.97098	1167.67	0.99434
4.01142	1146.51	0.9878
4.05187	1143.3	0.97085
4.09231	1146.12	0.9777
4.13276	1153.43	0.97274
4.1732	1166.34	0.96442
4.21365	1180.52	0.97298
4.25409	1188.15	0.96686
4.29454	1182.86	0.98185
4.33498	1174.95	0.98378
4.37543	1170.88	0.98127
4.41587	1173.44	0.99135
4.45632	1177.65	0.98209
4.49676	1182.31	0.99971
4.53721	1191.79	0.99616
4.57765	1197.07	0.99588
4.61809	1204.87	1.00665
4.65854	1215.2	1.00173
4.69898	1226.02	1.00868
4.73942	1234.5	1.00799
4.77987	1244.6	1.01969
4.82031	1251.37	1.00988
4.86075	1256.56	0.99235
4.9012	1261.9	0.98562
4.94164	1270.76	0.97201
4.98208	1277.82	0.97725
5.02253	1287.93	0.96677
5.06297	1296.81	0.96799
5.10341	1305.61	0.96467
5.14385	1317.36	0.9578
5.1843	1327.93	0.96534
5.22474	1339	0.95278
5.26518	1351.82	0.9629
5.30562	1362.78	0.95732
5.34606	1376.19	0.9572
5.38651	1389.02	0.95847
5.42695	1400.6	0.95243
5.46739	1414.52	0.96247
5.50783	1427.22	0.95163
5.54827	1439.88	0.96663
5.58871	1453.47	0.97723
5.62915	1470.71	0.98854
5.66959	1486.45	0.99781
5.71003	1504.29	0.99646
5.75047	1531.43	1.01723
5.79091	1559.49	1.01324
5.83135	1587.23	0.99944
5.87179	1603.36	1.00419
5.91223	1611.88	0.98629
5.95267	1619.53	0.99678
5.99311	1636.21	0.99401
6.03355	1655.96	0.99164
6.07399	1681.35	1.0046
6.11443	1712.72	1.00285
6.15487	1735.7	1.01015
6.19531	1753.67	1.00248
6.23574	1767.91	1.01236
6.27618	1780.44	1.00465
6.31662	1802.38	1.00655
6.35706	1821.44	1.01271
6.3975	1844.77	1.00761
6.43793	1868.59	1.01831
6.47837	1897.14	1.01569
6.51881	1926	1.02116
6.55925	1954.91	1.02852
6.59968	1985.99	1.02454
6.64012	2018.92	1.03933
6.68056	2052.25	1.03252
6.72099	2086.3	1.04898
6.76143	2124.06	1.04853
6.80187	2162.39	1.05332
6.8423	2203.54	1.06549
6.88274	2246.85	1.06151
6.92317	2288.88	1.079
6.96361	2333.35	1.07905
7.00404	2378.42	1.0851
7.04448	2426.89	1.09719
7.08491	2476.42	1.09749
7.12535	2527.75	1.10881
7.16578	2585.84	1.11152
7.20622	2641.49	1.12503
7.24665	2703.94	1.1331
7.28709	2763.66	1.13827
7.32752	2832.84	1.16479
7.36795	2900.46	1.18343
7.40839	2974.5	1.21318
7.44882	3048.9	1.22644
7.48925	3131.52	1.25005
7.52969	3211.78	1.26126
7.57012	3298.64	1.28266
7.61055	3389.82	1.30647
7.65098	3486.76	1.3161
7.69142	3595.6	1.34486
7.73185	3709.27	1.36458
7.77228	3826.75	1.38394
7.81271	3941.14	1.408
7.85314	4049.25	1.41165
7.89357	4154.53	1.42255
7.934	4272.79	1.419
7.97443	4397.6	1.43485
8.01486	4531.58	1.4481
8.0553	4662.72	1.45252
8.09573	4807.82	1.48066
8.13616	4953.32	1.48605
8.17658	5099.25	1.51217
8.21701	5246.68	1.52064
8.25744	5398.6	1.53641
8.29787	5549.72	1.55879
8.3383	5702.84	1.5743
8.37873	5856.23	1.61944
8.41916	6005.72	1.64663
8.45959	6151.53	1.66088
8.50001	6293.1	1.69053
8.54044	6425.65	1.68506
8.58087	6554.25	1.71631
8.6213	6666.09	1.69108
8.66172	6772.49	1.7093
8.70215	6858.25	1.70435
8.74258	6929.95	1.70998
8.783	6977.78	1.70832
8.82343	7034.07	1.70418
8.86386	7065.37	1.71542
8.90428	7088.19	1.69919
8.94471	7091.74	1.70344
8.98513	7091.51	1.69579
9.02556	7065.96	1.67417
9.06598	7029.21	1.67916
9.10641	6989.03	1.65521
9.14683	6934.52	1.66017
9.18726	6873.16	1.63599
9.22768	6801.92	1.62339
9.2681	6732.62	1.61042
9.30853	6650.18	1.59288
9.34895	6568.62	1.58248
9.38937	6483.01	1.55882
9.4298	6400.26	1.55175
9.47022	6310.98	1.52942
9.51064	6225	1.51087
9.55106	6140.62	1.50363
9.59148	6049.94	1.476
9.63191	5970.68	1.4805
9.67233	5892.56	1.45799
9.71275	5813.38	1.44816
9.75317	5740.65	1.43934
9.79359	5667.89	1.42301
9.83401	5601.84	1.42234
9.87443	5534.07	1.40087
9.91485	5470.85	1.39681
9.95527	5412.95	1.3779
9.99569	5360.67	1.37268
10.0361	5307.23	1.36318
10.0765	5258.53	1.34682
10.1169	5214.2	1.35308
10.1574	5169.45	1.32896
10.1978	5132.52	1.3315
10.2382	5092.39	1.31609
10.2786	5059.13	1.30581
10.319	5023.41	1.30938
10.3595	5000.17	1.31604
10.3999	4972.74	1.31722
10.4403	4952.44	1.32077
10.4807	4929.55	1.31981
10.5211	4905.16	1.32216
10.5615	4886.35	1.31471
10.602	4871.28	1.31735
10.6424	4858.75	1.31006
10.6828	4846.8	1.31945
10.7232	4836.16	1.31517
10.7636	4823.88	1.31139
10.804	4822.64	1.3171
10.8444	4819.04	1.30724
10.8849	4814.34	1.30199
10.9253	4811.52	1.27755
10.9657	4811.1	1.28713
11.0061	4812.92	1.26894
11.0465	4815.35	1.26273
11.0869	4820.22	1.26253
11.1273	4822.82	1.25338
11.1677	4828.47	1.25925
11.2081	4837.94	1.24584
11.2485	4846.24	1.24711
11.289	4857.53	1.24239
11.3294	4866.43	1.23921
11.3698	4876.45	1.24029
11.4102	4882.95	1.23605
11.4506	4897.2	1.24019
11.491	4911.42	1.22893
11.5314	4926.18	1.23515
11.5718	4939.43	1.23586
11.6122	4953.11	1.23074
11.6526	4969.6	1.23695
11.693	4984.12	1.22562
11.7335	5003.34	1.23451
11.7739	5019.21	1.22587
11.8143	5035.22	1.22672
11.8547	5055.15	1.22476
11.8951	5071.36	1.2231
11.9355	5092.26	1.2287
11.9759	5112.58	1.22106
12.0163	5133.43	1.23002
12.0567	5149.22	1.22311
12.0971	5170.41	1.22349
12.1375	5190.21	1.22495
12.1779	5213.57	1.21858
12.2183	5239.71	1.23024
12.2587	5262.19	1.22233
12.2991	5286.34	1.23446
12.3395	5304.31	1.22374
12.3799	5323.68	1.22408
12.4203	5346.03	1.22872
12.4607	5366.27	1.22398
12.5011	5385.03	1.23215
12.5416	5406.56	1.2243
12.582	5429.02	1.22616
12.6224	5449.19	1.22691
12.6628	5466.55	1.22296
12.7032	5491.42	1.23012
12.7436	5511.74	1.222
12.784	5532	1.23009
12.8244	5550.9	1.2227
12.8647	5573.9	1.23021
12.9051	5592.99	1.22584
12.9455	5610	1.22475
12.9859	5630.85	1.22604
13.0263	5650.04	1.2221
13.0667	5668.76	1.22852
13.1071	5687.69	1.22294
13.1475	5705.72	1.22827
13.1879	5726.02	1.22304
13.2283	5739.82	1.22133
13.2687	5755.87	1.22574
13.3091	5767.08	1.21697
13.3495	5781.32	1.23491
13.3899	5801.55	1.23626
13.4303	5817.8	1.24639
13.4707	5828.73	1.24873
13.5111	5836.36	1.24988
13.5515	5843.24	1.25499
13.5919	5848.44	1.25606
13.6323	5859.27	1.25892
13.6727	5870.07	1.25991
13.713	5878.23	1.268
13.7534	5880.18	1.26373
13.7938	5889.17	1.26797
13.8342	5897.86	1.26614
13.8746	5911.46	1.26485
13.915	5944.25	1.25919
13.9554	5955.59	1.24748
13.9958	5934.13	1.24523
14.0362	5917.28	1.23398
14.0765	5895.94	1.22781
14.1169	5869.32	1.22629
14.1573	5851.49	1.21666
14.1977	5839.67	1.21821
14.2381	5825.58	1.20336
14.2785	5814.73	1.20932
14.3189	5795.63	1.19625
14.3592	5781.97	1.19721
14.3996	5768.41	1.19462
14.44	5759.13	1.18231
14.4804	5854.17	1.20035
14.5208	5704.07	1.17224
14.5612	5673.34	1.17489
14.6016	5649.83	1.16274
14.6419	5626.52	1.16089
14.6823	5611.15	1.1575
14.7227	5594.97	1.15199
14.7631	5571.92	1.15276
14.8035	5547.22	1.14032
14.8438	5758.05	1.16439
14.8842	5519.06	1.13676
14.9246	5511.84	1.13297
14.965	5688.53	1.15327
15.0054	5495.46	1.12813
15.0458	5464.18	1.12557
15.0861	5420.93	1.1153
15.1265	5491.73	1.12854
15.1669	5294.16	1.10055
15.2073	5230.36	1.09402
15.2477	5179.67	1.08413
15.288	5155.89	1.07968
15.3284	5153.98	1.08156
15.3688	5175.22	1.07938
15.4092	5163.72	1.08172
15.4495	5064.22	1.05931
15.4899	4951.02	1.05337
15.5303	4873.3	1.04088
15.5707	4811.38	1.03276
15.611	4766.14	1.02744
15.6514	4721.07	1.01617
15.6918	4665.44	1.01664
15.7322	4606.3	0.99992
15.7725	4555.11	1.00133
15.8129	4507.24	0.98474
15.8533	4459.94	0.9837
15.8936	4416.52	0.97562
15.934	4375.75	0.96829
15.9744	4333.15	0.96731
16.0147	4293.94	0.9538
16.0551	4253.31	0.95445
16.0955	4212.08	0.94347
16.1359	4231.6	0.94775
16.1762	4131.27	0.93348
16.2166	4093.05	0.92779
16.257	4054.42	0.92505
16.2973	4012.24	0.91532
16.3377	3976.73	0.92141
16.3781	3940.56	0.918
16.4184	3904.44	0.9208
16.4588	3871.33	0.91938
16.4992	3832.8	0.91142
16.5395	4030.45	0.94045
16.5799	3765.36	0.90484
16.6202	3731.04	0.90644
16.6606	3696.96	0.89962
16.701	3666.09	0.9011
16.7413	3636.75	0.89413
16.7817	3608.07	0.89216
16.8221	3575.8	0.89033
16.8624	3543.92	0.87659
16.9028	3518.81	0.87206
16.9431	3487.41	0.8564
16.9835	3463.07	0.85957
17.0239	3435.47	0.84662
17.0642	3408.81	0.84563
17.1046	3385.43	0.8386
17.1449	3361.06	0.83076
17.1853	3335.62	0.83077
17.2257	3312.1	0.8214
17.266	3290.33	0.82096
17.3064	3268.75	0.81025
17.3467	3249.73	0.81148
17.3871	3232.87	0.80652
17.4274	3220.09	0.80347
17.4678	3207.95	0.80027
17.5081	3194.48	0.79377
17.5485	3184.79	0.79674
17.5889	3166.22	0.78862
17.6292	3142.35	0.7893
17.6696	3118.44	0.77952
17.7099	3095.58	0.78024
17.7503	3074.83	0.77359
17.7906	3054.8	0.7713
17.831	3032.92	0.76823
17.8713	3009.81	0.7608
17.9117	2991.35	0.76125
17.952	2973.42	0.75502
17.9923	2955.49	0.75579
18.0327	2936.27	0.74672
18.073	2920.64	0.7475
18.1134	2906.91	0.74326
18.1537	2893.16	0.74037
18.1941	2876.99	0.73844
18.2344	2864.72	0.73299
18.2748	2847.18	0.73232
18.3151	2835.57	0.72741
18.3555	2821.57	0.7282
18.3958	2811.55	0.71977
18.4362	2801.37	0.722
18.4765	2786.58	0.71749
18.5168	2776.3	0.71406
18.5572	2762.27	0.71422
18.5975	2753.05	0.70724
18.6379	2745.84	0.71072
18.6782	2735.31	0.70515
18.7186	2896.35	0.7274
18.7589	2720.27	0.70004
18.7992	2712.49	0.70093
18.8396	2705.76	0.69918
18.8799	2696.03	0.69704
18.9202	2684.73	0.69677
18.9606	2677.35	0.68954
19.0009	2671.51	0.69386
19.0413	2660.61	0.68677
19.0816	2651.8	0.69024
19.1219	2643.99	0.68275
19.1623	2637.69	0.68423
19.2026	2627.54	0.68074
19.2429	2622.7	0.6797
19.2833	2613.95	0.6779
19.3236	2607.96	0.68164
19.3639	2602.58	0.68565
19.4043	2594.81	0.68488
19.4446	2591	0.68855
19.4849	2586.03	0.68347
19.5253	2578.43	0.69216
19.5656	2576.37	0.69408
19.6059	2570.85	0.69931
19.6462	2567.62	0.69741
19.6866	2561.98	0.70388
19.7269	2559.31	0.70352
19.7672	2556	0.70787
19.8076	2553.17	0.70727
19.8479	2547.28	0.6991
19.8882	2543.83	0.70186
19.9285	2540.58	0.69525
19.9689	2539.63	0.69704
20.0092	2536.73	0.69268
20.0495	2536.3	0.69407
20.0898	2531.69	0.69153
20.1302	2532.3	0.6887
20.1705	2531.17	0.69081
20.2108	2527.63	0.68633
20.2511	2526.92	0.69232
20.2914	2523.79	0.6844
20.3318	2519.28	0.68867
20.3721	2515.28	0.68439
20.4124	2514.71	0.68656
20.4527	2511.58	0.68517
20.493	2510.42	0.68297
20.5334	2508.49	0.68539
20.5737	2506.57	0.68226
20.614	2504.19	0.68673
20.6543	2505.06	0.67972
20.6946	2503.07	0.68555
20.7349	2501.59	0.68114
20.7752	2501.93	0.68494
20.8156	2501.69	0.68039
20.8559	2501.96	0.68194
20.8962	2498.48	0.68033
20.9365	2501.66	0.68007
20.9768	2501.4	0.67947
21.0171	2500.77	0.67764
21.0574	2500.89	0.67915
21.0978	2501.97	0.67613
21.1381	2501.78	0.67815
21.1784	2500.62	0.67632
21.2187	2500.16	0.67787
21.259	2501.28	0.67659
21.2993	2501.49	0.67489
21.3396	2502.41	0.67681
21.3799	2502.38	0.67501
21.4202	2503.99	0.67826
21.4605	2501.85	0.67323
21.5008	2503.69	0.67704
21.5411	2504.79	0.67405
21.5814	2502.47	0.67824
21.6217	2505.01	0.67359
21.662	2504.29	0.67687
21.7023	2506.67	0.67381
21.7427	2506.95	0.67587
21.7829	2506.22	0.67314
21.8233	2508.12	0.67358
21.8636	2508.05	0.67578
21.9038	2507.49	0.67252
21.9442	2510.92	0.67543
21.9844	2510.15	0.67119
22.0247	2509.07	0.67505
22.065	2510.34	0.67133
22.1053	2511.82	0.67063
22.1456	2513.44	0.67211
22.1859	2512.43	0.67143
22.2262	2512.47	0.67356
22.2665	2515.12	0.68584
22.3068	2514.56	0.69339
22.3471	2517.2	0.69825
22.3874	2518.69	0.70351
22.4277	2518.52	0.70725
22.468	2520.32	0.71233
22.5083	2521.82	0.71594
22.5486	2522.87	0.7199
22.5889	2522.18	0.72315
22.6291	2521.66	0.72375
22.6694	2524.41	0.73094
22.7097	2521.68	0.72731
22.75	2525.26	0.73425
22.7903	2524.46	0.73382
22.8306	2523.63	0.73884
22.8709	2525.5	0.73992
22.9111	2526.8	0.74415
22.9514	2526.47	0.74312
22.9917	2526.11	0.74899
23.032	2525.86	0.74945
23.0723	2526.78	0.75026
23.1126	2525.01	0.75488
23.1529	2528.38	0.75496
23.1931	2525.84	0.75913
23.2334	2526.19	0.75953
23.2737	2524.75	0.76422
23.314	2523.21	0.76434
23.3543	2526.14	0.76611
23.3945	2522.63	0.76505
23.4348	2523.51	0.76984
23.4751	2522.62	0.77115
23.5154	2521.86	0.77122
23.5556	2521.17	0.77349
23.5959	2518.69	0.77523
23.6362	2518.25	0.77702
23.6765	2517.32	0.77382
23.7167	2516.98	0.77906
23.757	2517.04	0.77739
23.7973	2516.19	0.78092
23.8376	2513.48	0.77777
23.8778	2513.87	0.78611
23.9181	2512.39	0.78366
23.9584	2508.9	0.78485
23.9986	2506.71	0.78682
24.0389	2506.87	0.79027
24.0792	2506.21	0.78958
24.1194	2501.77	0.79293
24.1597	2500.52	0.79383
24.2	2495.98	0.79341
24.2402	2498.78	0.7984
24.2805	2496.05	0.79463
24.3208	2495.22	0.80318
24.361	2493.93	0.79752
24.4013	2487.79	0.80281
24.4415	2488.22	0.80236
24.4818	2485.7	0.80446
24.5221	2485.62	0.80215
24.5623	2481.04	0.8057
24.6026	2478.65	0.80795
24.6428	2477.36	0.80457
24.6831	2473.71	0.80918
24.7234	2472.07	0.8088
24.7636	2467.58	0.81173
24.8039	2467.4	0.80889
24.8441	2462.01	0.81463
24.8844	2460.65	0.81243
24.9246	2454.17	0.81575
24.9649	2453.99	0.81396
25.0052	2448.21	0.81832
25.0454	2446.06	0.81495
25.0857	2444.75	0.82134
25.1259	2439.41	0.81976
25.1662	2437.82	0.83114
25.2064	2433.42	0.84229
25.2467	2429.47	0.85134
25.2869	2425.74	0.85775
25.3272	2425.63	0.86206
25.3674	2422.52	0.86913
25.4077	2416.67	0.87465
25.4479	2416.48	0.87726
25.4882	2413.87	0.88485
25.5284	2409.6	0.88782
25.5686	2407.07	0.89292
25.6089	2400.4	0.89585
25.6491	2395.7	0.90224
25.6894	2394.11	0.90704
25.7296	2392.95	0.90964
25.7699	2389.33	0.91434
25.8101	2386.58	0.91686
25.8503	2382.57	0.92229
25.8906	2380.2	0.92547
25.9308	2375.77	0.92897
25.971	2371.84	0.93261
26.0113	2368.9	0.93461
26.0515	2366.84	0.94064
26.0918	2364.45	0.94494
26.132	2359.66	0.95211
26.1722	2357.01	0.95231
26.2125	2354.78	0.96002
26.2527	2354.37	0.966
26.2929	2348.05	0.96471
26.3332	2344.09	0.97775
26.3734	2341.73	0.97547
26.4136	2335.02	0.98127
26.4538	2331.8	0.98713
26.4941	2327.46	0.98457
26.5343	2321.8	0.99568
26.5745	2319.7	0.99565
26.6148	2313.41	1.00466
26.655	2309.31	1.00685
26.6952	2308.8	1.01052
26.7354	2306.82	1.01845
26.7757	2303.95	1.02452
26.8159	2885.5	1.14786
26.8561	2292.87	1.03365
26.8963	2288.32	1.0365
26.9366	2284.56	1.03784
26.9768	2277.66	1.0477
27.017	2269.36	1.05394
27.0572	2245.12	1.05399
27.0974	2178.51	1.03901
27.1377	2075.17	1.02401
27.1779	1966.63	1.00067
27.2181	1862.86	0.98017
27.2583	1793.59	0.96854
27.2985	1749.39	0.95653
27.3387	1705.8	0.95128
27.3789	1681.84	0.95424
27.4192	1665.33	0.9447
27.4594	1639.88	0.94819
27.4996	1634.61	0.94511
27.5398	1617.14	0.9434
27.58	1615.42	0.94972
27.6202	1590.51	0.94634
27.6604	1562.03	0.94048
27.7006	1520.48	0.94049
27.7408	1449.75	0.91782
27.7811	1434.88	0.92034
27.8213	1412.6	0.92026
27.8615	1372.27	0.91586
27.9017	1349.16	0.90895
27.9419	1291.41	0.89673
27.9821	1229.13	0.88061
28.0223	1160.07	0.85823
28.0625	1084.61	0.83895
28.1027	996.855	0.81036
28.1429	911.202	0.7794
28.1831	832.639	0.75364
28.2233	741.859	0.71503
28.2635	678.73	0.68942
28.3037	634.675	0.67258
28.3439	608.806	0.65827
28.3841	583.467	0.6526
28.4243	555.267	0.64039
28.4645	539.388	0.63469
28.5047	535.718	0.6412
28.5449	524.171	0.63943
28.585	518.809	0.6389
28.6252	508.557	0.64301
28.6654	504.7	0.64161
28.7056	495.335	0.64194
28.7458	411.636	0.59038
28.786	282.379	0.49064
28.8262	199.144	0.41596
28.8664	148.571	0.36405
28.9066	113.019	0.32025
28.9468	89.1621	0.288
28.9869	68.8613	0.25488
29.0271	56.9306	0.23408
29.0673	47.5923	0.2175
29.1075	40.7423	0.19996
29.1477	34.9909	0.18973
29.1879	30.8151	0.17751
29.228	27.8785	0.17023
29.2682	25.6235	0.16599
29.3084	24.4786	0.16321
29.3486	23.9576	0.16226
29.3887	22.7546	0.16026
29.4289	21.7213	0.15631
29.4691	21.3655	0.15573
29.5093	20.1779	0.15282
29.5495	19.6415	0.15051
29.5896	19.0883	0.15147
29.6298	18.8732	0.15162
29.67	18.1545	0.15064
29.7101	18.2585	0.15241
29.7503	18.0549	0.15273
29.7905	17.8098	0.15389
29.8306	17.6525	0.15393
29.8708	17.4779	0.15431
29.911	17.5147	0.15543
29.9512	17.5145	0.15751
29.9913	16.8747	0.15753
30.0315	16.9717	0.15975
30.0717	16.5634	0.15866
30.1118	16.9274	0.16353
30.152	16.333	0.16218
30.1922	16.6142	0.1641
30.2323	16.5661	0.16658
30.2725	16.6703	0.16738
30.3126	16.583	0.17027
30.3528	16.6513	0.17384
30.3929	16.5036	0.17613
30.4331	16.2067	0.17722
30.4733	16.3729	0.1797
30.5134	16.4841	0.18249
30.5536	16.5489	0.18453
30.5937	16.4612	0.18596
30.6339	16.7131	0.19208
30.674	16.7497	0.19668
30.7142	16.4426	0.19763
30.7543	16.3447	0.20139
30.7945	16.3784	0.20467
30.8346	16.8602	0.21204
30.8748	17.1209	0.21282
30.915	16.368	0.21595
30.9551	16.3076	0.21836
30.9952	16.52	0.2265
31.0354	16.6618	0.23221
31.0755	16.61	0.23891
31.1157	16.6144	0.24187
31.1558	16.9651	0.24883
31.196	17.0579	0.25323
31.2361	17.1543	0.26143
31.2763	16.8837	0.25884
31.3164	17.3197	0.27148
31.3565	17.6527	0.27886
31.3967	18.0104	0.28743
31.4368	17.7062	0.29389
31.4769	18.5611	0.30464
31.5171	18.2088	0.30876
31.5572	19.0244	0.32068
31.5973	18.4415	0.31745
31.6375	18.4055	0.32617
31.6776	17.9934	0.32157
31.7178	17.7698	0.32426
31.7579	17.9213	0.33363
31.798	18.2718	0.33793
31.8381	17.8143	0.34122
31.8783	17.5612	0.34564
31.9184	17.2934	0.34535
31.9585	17.9141	0.36029
31.9987	17.6788	0.36597
32.0388	17.512	0.36988
32.0789	16.9764	0.37001
32.119	17.9554	0.38522
32.1592	18.7255	0.40529
32.1993	17.1644	0.39324
32.2394	16.7101	0.40084
32.2795	17.8545	0.41838
32.3197	17.1671	0.42288
32.3598	17.2679	0.43561
32.3999	17.4147	0.4474
32.44	16.9267	0.45998
32.4801	16.7104	0.46286
32.5202	17.6663	0.49534
32.5604	17.3774	0.50928
32.6005	16.8286	0.51278
32.6406	17.1598	0.5393
32.6807	16.895	0.5646
32.7208	18.0249	0.60651
32.7609	15.859	0.59365
32.801	16.9308	0.65888
32.8411	14.83	0.65093
32.8813	16.3947	0.73925
32.9214	17.0325	0.82541
32.9615	16.9113	0.89738
33.0016	17.6722	1.01958
33.0417	14.8551	1.16209
33.0818	17.6358	1.58726
33.1219	17.5322	2.41745
