# Supplementary material for: Molecular-level insights into the supramolecular gelation mechanism of urea derivative
Source: Nat Commun. 2025 Apr 22;16:3758. doi: 10.1038/s41467-025-59032-6 (PMC12015314; doi:10.1038/s41467-025-59032-6)
Supplement: Supplementary file 12 — Source Data [file 41467_2025_59032_MOESM12_ESM.zip › Source data/Source Data SupFig.7 SAXS, WAXS/SupFig7a xerogel.xlsx]

## Sheet: xerogel_180s
Scan	Type	Radial	q(nm-1)
Image	Path	\\192.168.95.140\dataInt\bl19b2_241115\dat001\xerogel_180s.tif
Energy(KeV)	24.9999
Detector	2M
Detector	set	Normal
Direct	x	688.222
Direct	y	785.899
Camera	distance(mm)	761
Tilt	Hor	plane(deg)	0
Tilt	Ver	plane(deg)	0
Rot	In	plane(deg)	0
tth(deg)	0
tthz(deg)	0
Radial	start(deg)	0.00315556
Radial	end(deg)	15.0399
Azimuth	start(deg)	-180
Azimuth	end(deg)	180
Other	side	of	Azimuth	OFF
Polarization	ON
Mask	use	OFF
Absorption	0.976561
Monitor	10381.3
Data	points	822
//------------------------------//
0.04743	5.13333	0.585
0.08788	5.88001	0.48497
0.12833	5.68294	0.3723
0.16878	6.79632	0.35476
0.20923	6.84131	0.32953
0.24968	8.35006	0.32307
0.29013	9.33731	0.3295
0.33058	11.3463	0.3303
0.37103	13.0611	0.33701
0.41148	19.6981	0.39077
0.45193	65.5972	0.68208
0.49239	520.96	1.86362
0.53284	1627.62	3.11259
0.57329	1999.1	3.40921
0.61374	1756.76	3.00923
0.65419	1404.22	2.63008
0.69464	1149.5	2.3069
0.73509	957.027	2.04878
0.77554	802.381	1.84389
0.81599	697.849	1.65105
0.85644	599.728	1.50721
0.89689	529.6	1.37775
0.93734	477.321	1.26987
0.97779	424.672	1.20186
1.01824	388.556	1.09342
1.05869	353.577	1.05446
1.09914	328.647	0.98172
1.13959	304.996	0.92044
1.18004	284.071	0.88707
1.22049	270.207	0.83559
1.26094	251.094	0.83055
1.30139	238.611	0.79982
1.34184	227.132	0.79102
1.38229	219.978	0.77106
1.42274	213.221	0.75405
1.46319	205.528	0.74632
1.50364	200.687	0.72672
1.54409	195.159	0.7129
1.58454	192.096	0.70636
1.62499	189.706	0.69301
1.66544	188.914	0.69069
1.70589	188.534	0.67647
1.74634	192.096	0.69299
1.78679	202.321	0.69655
1.82724	228.24	0.70593
1.86769	329.09	0.83767
1.90814	1715.24	1.84296
1.94859	4181.53	2.87754
1.98904	1830.36	1.85139
2.02949	291.609	0.73148
2.06994	187.519	0.58022
2.11039	166.928	0.53648
2.15084	157.519	0.5198
2.19128	150.658	0.49535
2.23173	146.784	0.48814
2.27218	143.821	0.47894
2.31263	142.776	0.46867
2.35308	141.015	0.46721
2.39353	139.706	0.45227
2.43398	138.368	0.45176
2.47443	137.293	0.44192
2.51488	136.656	0.43749
2.55532	135.189	0.43483
2.59577	134.779	0.42448
2.63622	134.015	0.42642
2.67667	133.303	0.41287
2.71712	132.298	0.41397
2.75757	132.375	0.41039
2.79801	130.683	0.40093
2.83846	130.815	0.40337
2.87891	130.33	0.39484
2.91936	130.519	0.39395
2.95981	129.837	0.38923
3.00025	129.805	0.3856
3.0407	128.851	0.38462
3.08115	128.63	0.377
3.1216	127.879	0.37863
3.16204	127.99	0.37178
3.20249	127.966	0.36838
3.24294	127.674	0.37072
3.28339	127.813	0.36225
3.32383	128.245	0.36645
3.36428	128.425	0.35999
3.40473	128.467	0.3586
3.44517	129.533	0.35937
3.48562	130.502	0.35561
3.52607	132.568	0.36104
3.56652	134.105	0.35569
3.60696	135.98	0.36021
3.64741	138.247	0.35878
3.68785	140.422	0.35664
3.7283	142.41	0.36279
3.76875	147.963	0.36396
3.80919	165.402	0.38515
3.84964	290.178	0.50408
3.89009	581.947	0.71198
3.93053	424.347	0.60405
3.97098	175.326	0.3853
4.01142	138.638	0.3435
4.05187	132.561	0.33058
4.09231	131.764	0.3315
4.13276	135.557	0.33347
4.1732	157.523	0.35442
4.21365	241.988	0.44052
4.25409	319.329	0.50124
4.29454	211.322	0.415
4.33498	139.671	0.33919
4.37543	125.252	0.32094
4.41587	122.043	0.31971
4.45632	120.602	0.31428
4.49676	119.432	0.31774
4.53721	118.839	0.31456
4.57765	118.017	0.31269
4.61809	119.115	0.31651
4.65854	120.249	0.31511
4.69898	126.795	0.32438
4.73942	150.937	0.35246
4.77987	171.769	0.37881
4.82031	147.5	0.34672
4.86075	125.871	0.31408
4.9012	118.837	0.30246
4.94164	116.933	0.29485
4.98208	116.119	0.29459
5.02253	115.387	0.28937
5.06297	115.376	0.28873
5.10341	115.974	0.28751
5.14385	115.11	0.28313
5.1843	114.844	0.28389
5.22474	114.979	0.2792
5.26518	114.93	0.28076
5.30562	115.755	0.27901
5.34606	119.037	0.28152
5.38651	126.142	0.28884
5.42695	132.623	0.29308
5.46739	125.383	0.28655
5.50783	117.766	0.27336
5.54827	115.231	0.27345
5.58871	114.645	0.27445
5.62915	114.741	0.27612
5.66959	114.872	0.27738
5.71003	116.8	0.27766
5.75047	120.498	0.28534
5.79091	163.93	0.32851
5.83135	311.399	0.44269
5.87179	265.006	0.40825
5.91223	141.967	0.29271
5.95267	121.669	0.27321
5.99311	121.925	0.27134
6.03355	129.491	0.2773
6.07399	152.733	0.30278
6.11443	218.127	0.35789
6.15487	293.96	0.41571
6.19531	243.678	0.37369
6.23574	162.67	0.30709
6.27618	130.712	0.27221
6.31662	120.236	0.25997
6.35706	116.267	0.25586
6.3975	114.092	0.25058
6.43793	113.652	0.25114
6.47837	112.78	0.24764
6.51881	112.968	0.24731
6.55925	112.463	0.24669
6.59968	112.791	0.24416
6.64012	112.666	0.24552
6.68056	112.312	0.24155
6.72099	112.485	0.24357
6.76143	113.115	0.24197
6.80187	113.531	0.24135
6.8423	115.427	0.24386
6.88274	119.253	0.24455
6.92317	129.62	0.25677
6.96361	135.005	0.25955
7.00404	126.345	0.25009
7.04448	118.522	0.24247
7.08491	115.304	0.23682
7.12535	114.853	0.23635
7.16578	114.642	0.23404
7.20622	114.501	0.23423
7.24665	114.172	0.23284
7.28709	115.117	0.23231
7.32752	114.884	0.23457
7.36795	115.139	0.23579
7.40839	115.044	0.23859
7.44882	115.38	0.23858
7.48925	116.234	0.24083
7.52969	118.348	0.24211
7.57012	118.859	0.24348
7.61055	119.74	0.24554
7.65098	120.799	0.24497
7.69142	126.121	0.25188
7.73185	158.918	0.28245
7.77228	269.712	0.36741
7.81271	281.739	0.37646
7.85314	165.535	0.28542
7.89357	127.162	0.24888
7.934	122.33	0.2401
7.97443	121.297	0.2383
8.01486	124.149	0.23969
8.0553	131.92	0.24432
8.09573	139.363	0.25209
8.13616	132.689	0.24322
8.17658	123.859	0.23567
8.21701	121.251	0.23117
8.25744	120.694	0.22973
8.29787	120.82	0.23
8.3383	121.895	0.23016
8.37873	123.514	0.23519
8.41916	126.356	0.23884
8.45959	132.457	0.24372
8.50001	139.243	0.25146
8.54044	143.98	0.25224
8.58087	162.168	0.26997
8.6213	211.308	0.30108
8.66172	235.326	0.31862
8.70215	192.917	0.28585
8.74258	154.519	0.25534
8.783	138.153	0.24038
8.82343	134.175	0.23537
8.86386	134.894	0.23703
8.90428	140.814	0.2395
8.94471	155.969	0.25262
8.98513	167.705	0.26078
9.02556	154.198	0.24732
9.06598	138.746	0.23591
9.10641	132.109	0.22757
9.14683	129.033	0.22646
9.18726	127.751	0.22304
9.22768	127.749	0.22248
9.2681	127.294	0.22144
9.30853	127.869	0.22088
9.34895	127.804	0.22074
9.38937	128.689	0.21962
9.4298	129.781	0.22097
9.47022	131.573	0.22083
9.51064	136.093	0.2234
9.55106	138.268	0.22563
9.59148	135.009	0.22049
9.63191	132.481	0.22053
9.67233	131.716	0.21798
9.71275	132.745	0.21883
9.75317	133.308	0.21934
9.79359	132.181	0.21731
9.83401	131.912	0.21826
9.87443	132.142	0.21647
9.91485	133.21	0.21796
9.95527	133.948	0.21676
9.99569	134.906	0.21776
10.0361	136.999	0.21902
10.0765	140.221	0.21993
10.1169	146.623	0.2269
10.1574	155.43	0.23044
10.1978	153.978	0.23062
10.2382	145.889	0.22276
10.2786	142.049	0.21881
10.319	142.469	0.22051
10.3595	147.862	0.22631
10.3999	160.936	0.23697
10.4403	170.792	0.24527
10.4807	162.15	0.23937
10.5211	148.896	0.23036
10.5615	142.859	0.2248
10.602	140.877	0.22403
10.6424	140.535	0.2228
10.6828	140.551	0.22469
10.7232	142.239	0.22555
10.7636	143.923	0.22652
10.804	148.195	0.23088
10.8444	152.124	0.23226
10.8849	151.059	0.23063
10.9253	147.736	0.22386
10.9657	145.874	0.22413
11.0061	144.803	0.2201
11.0465	144.65	0.21885
11.0869	144.929	0.21892
11.1273	145.141	0.21743
11.1677	145.906	0.2189
11.2081	147.166	0.21729
11.2485	149.434	0.21899
11.289	153.89	0.22113
11.3294	164.909	0.22812
11.3698	173.973	0.23427
11.4102	164.904	0.22715
11.4506	159.983	0.22416
11.491	163.563	0.22427
11.5314	161.322	0.22352
11.5718	157.405	0.22062
11.6122	157.34	0.21935
11.6526	160.891	0.22257
11.693	165.732	0.22349
11.7335	161.376	0.22171
11.7739	156.439	0.21642
11.8143	155.282	0.21543
11.8547	156.5	0.2155
11.8951	158.887	0.21649
11.9355	163.271	0.22001
11.9759	169.274	0.22218
12.0163	167.543	0.22221
12.0567	163.561	0.21799
12.0971	163.333	0.21746
12.1375	165.45	0.2187
12.1779	170.605	0.22043
12.2183	179.008	0.22739
12.2587	195.643	0.23569
12.2991	219.196	0.25137
12.3395	223.228	0.25104
12.3799	202.381	0.23866
12.4203	185.271	0.22874
12.4607	176.295	0.22185
12.5011	172.145	0.2203
12.5416	169.932	0.21705
12.582	169.776	0.21683
12.6224	169.986	0.2167
12.6628	171.61	0.21668
12.7032	175.029	0.21961
12.7436	179.513	0.22053
12.784	177.707	0.22047
12.8244	174.373	0.21671
12.8647	173.054	0.21677
12.9051	172.938	0.21555
12.9455	173.165	0.21518
12.9859	173.677	0.21532
13.0263	175.506	0.21539
13.0667	177.498	0.21739
13.1071	181.333	0.21836
13.1475	187.157	0.22246
13.1879	197.502	0.22714
13.2283	202.513	0.22941
13.2687	195.876	0.22612
13.3091	190.001	0.22089
13.3495	190.116	0.22394
13.3899	206.815	0.23341
13.4303	223.817	0.24447
13.4707	208.209	0.23601
13.5111	201.721	0.23237
13.5515	200.152	0.23227
13.5919	198.382	0.23133
13.6323	202.641	0.23412
13.6727	218.618	0.24314
13.713	235.159	0.25362
13.7534	228.845	0.2493
13.7938	231.152	0.25121
13.8342	260.163	0.26592
13.8746	361.411	0.31275
13.915	508.035	0.36812
13.9554	483.782	0.35555
13.9958	369.063	0.31054
14.0362	354.491	0.30203
14.0765	312.402	0.28263
14.1169	258.13	0.25717
14.1573	253.976	0.25347
14.1977	277.849	0.26572
14.2381	283.798	0.2656
14.2785	263.684	0.25752
14.3189	251.422	0.24916
14.3592	252.286	0.25008
14.3996	284.978	0.26553
14.44	337.613	0.28626
14.4804	299.347	0.27143
14.5208	244.216	0.24256
14.5612	227.867	0.23546
14.6016	225.691	0.23239
14.6419	234.193	0.23684
14.6823	268.607	0.25325
14.7227	331.481	0.2804
14.7631	322.416	0.2773
14.8035	267.514	0.25042
14.8438	246.514	0.24092
14.8842	248.976	0.24144
14.9246	269.244	0.2504
14.965	325.508	0.27587
15.0054	461.004	0.32675
15.0458	738.38	0.41376
15.0861	1130.3	0.50928
15.1265	1017.31	0.48572
15.1669	548.943	0.35438
15.2073	363.964	0.28859
15.2477	333.391	0.27505
15.288	344.843	0.27922
15.3284	487.039	0.33248
15.3688	952.654	0.4631
15.4092	1251.88	0.53262
15.4495	794.612	0.41961
15.4899	478.719	0.32755
15.5303	367.628	0.28589
15.5707	338.784	0.27405
15.611	391.333	0.2944
15.6514	425.791	0.30517
15.6918	337.248	0.27333
15.7322	259.883	0.23751
15.7725	232.13	0.22604
15.8129	223.102	0.21909
15.8533	219.138	0.21805
15.8936	216.816	0.21617
15.934	216.738	0.2155
15.9744	218.751	0.21734
16.0147	220.499	0.21614
16.0551	223.312	0.2187
16.0955	236.467	0.22354
16.1359	241.774	0.22654
16.1762	230.596	0.22054
16.2166	218.913	0.21457
16.257	209.117	0.21009
16.2973	201.526	0.20514
16.3377	197.723	0.20546
16.3781	198.393	0.20598
16.4184	202.749	0.20983
16.4588	202.07	0.21005
16.4992	194.553	0.20534
16.5395	190.19	0.20429
16.5799	187.716	0.20203
16.6202	184.959	0.20182
16.6606	182.462	0.19986
16.701	180.874	0.20015
16.7413	181.196	0.19958
16.7817	184.276	0.20162
16.8221	186.125	0.20313
16.8624	183.261	0.19934
16.9028	181.867	0.19826
16.9431	183.769	0.19659
16.9835	186.343	0.19939
17.0239	183.522	0.19568
17.0642	179.624	0.19412
17.1046	182.413	0.19466
17.1449	187.682	0.19631
17.1853	184.8	0.19554
17.2257	180.59	0.1918
17.266	179.166	0.19157
17.3064	179.153	0.18969
17.3467	180.839	0.19143
17.3871	185.746	0.19332
17.4274	199.37	0.19992
17.4678	235.498	0.21683
17.5081	312.452	0.24825
17.5485	375.481	0.27357
17.5889	336.526	0.2571
17.6292	283.722	0.23717
17.6696	264.389	0.22698
17.7099	270.96	0.23084
17.7503	318.452	0.24896
17.7906	334.671	0.25529
17.831	267.872	0.22831
17.8713	212.953	0.20237
17.9117	192.474	0.1931
17.952	188.083	0.18989
17.9923	182.862	0.188
18.0327	175.97	0.1828
18.073	175.613	0.1833
18.1134	184.501	0.18725
18.1537	205.096	0.19713
18.1941	224.372	0.20622
18.2344	209.547	0.19824
18.2748	180.283	0.18428
18.3151	165.213	0.17558
18.3555	162.136	0.17456
18.3958	169.986	0.17698
18.4362	176.65	0.1813
18.4765	172.889	0.17872
18.5168	163.141	0.17309
18.5572	153.003	0.16809
18.5975	147.122	0.16349
18.6379	144.581	0.16309
18.6782	144.814	0.16225
18.7186	148.196	0.16454
18.7589	154.578	0.16687
18.7992	162.415	0.17152
18.8396	163.256	0.17174
18.8799	163.07	0.17143
18.9202	167.141	0.17385
18.9606	173.209	0.17538
19.0009	170.812	0.17545
19.0413	157.019	0.16684
19.0816	149.64	0.16397
19.1219	149.318	0.16225
19.1623	151.333	0.16389
19.2026	152.499	0.164
19.2429	150.961	0.16307
19.2833	147.648	0.16111
19.3236	140.406	0.15816
19.3639	132.278	0.15458
19.4043	128.084	0.15216
19.4446	126.896	0.15238
19.4849	127.362	0.15168
19.5253	128.007	0.15422
19.5656	128.703	0.15513
19.6059	129.006	0.15665
19.6462	125.365	0.1541
19.6866	121.135	0.15305
19.7269	119.067	0.15174
19.7672	119.193	0.15286
19.8076	119.618	0.15309
19.8479	119.388	0.15135
19.8882	118.469	0.15146
19.9285	118.261	0.15
19.9689	119.353	0.15111
20.0092	122.617	0.15229
20.0495	127.203	0.15544
20.0898	129.802	0.15658
20.1302	135.13	0.15909
20.1705	145.818	0.16581
20.2108	146.834	0.16542
20.2511	133.572	0.15917
20.2914	122.515	0.15079
20.3318	116.823	0.1483
20.3721	115.718	0.1468
20.4124	114.069	0.14622
20.4527	111.267	0.14421
20.493	111.22	0.14375
20.5334	113.303	0.14566
20.5737	113.139	0.14495
20.614	109.026	0.14329
20.6543	105.784	0.13968
20.6946	104.366	0.13998
20.7349	105.02	0.13956
20.7752	106.009	0.14099
20.8156	107.037	0.14074
20.8559	108.333	0.1419
20.8962	108.637	0.14186
20.9365	109.917	0.14255
20.9768	112.701	0.14423
21.0171	115.895	0.14588
21.0574	114.797	0.14551
21.0978	110.446	0.14206
21.1381	105.05	0.13896
21.1784	101.885	0.13652
21.2187	100.357	0.13581
21.259	99.5099	0.13495
21.2993	99.4497	0.13457
21.3396	98.6054	0.13435
21.3799	97.881	0.1335
21.4202	98.5176	0.13454
21.4605	98.2865	0.13344
21.5008	97.092	0.13333
21.5411	97.0853	0.1327
21.5814	98.2588	0.1344
21.6217	100.306	0.13479
21.662	99.2953	0.13478
21.7023	97.7597	0.13307
21.7427	95.7493	0.13209
21.7829	93.7112	0.13016
21.8233	92.2971	0.12921
21.8636	91.8248	0.1293
21.9038	91.2643	0.1283
21.9442	91.0505	0.12862
21.9844	91.2316	0.12796
22.0247	91.0756	0.12861
22.065	90.8993	0.12775
22.1053	91.2775	0.12784
22.1456	92.1411	0.12869
22.1859	93.2666	0.12937
22.2262	93.3349	0.12982
22.2665	92.6141	0.13161
22.3068	92.4273	0.13294
22.3471	92.8669	0.13412
22.3874	92.889	0.1351
22.4277	91.5528	0.13485
22.468	89.7702	0.13444
22.5083	88.9545	0.13446
22.5486	88.965	0.13519
22.5889	89.7148	0.13639
22.6291	91.3085	0.13772
22.6694	93.4921	0.14067
22.7097	94.4414	0.14075
22.75	95.1744	0.14254
22.7903	95.5473	0.14276
22.8306	96.1466	0.14421
22.8709	94.6522	0.14324
22.9111	91.3524	0.14149
22.9514	89.4601	0.13984
22.9917	88.6633	0.14032
23.032	88.7259	0.14046
23.0723	89.7545	0.1414
23.1126	93.4638	0.14523
23.1529	97.491	0.14825
23.1931	97.0011	0.14877
23.2334	94.1272	0.14661
23.2737	91.2132	0.14526
23.314	90.6327	0.14486
23.3543	91.119	0.1455
23.3945	91.2451	0.1455
23.4348	90.421	0.14572
23.4751	88.8969	0.14476
23.5154	86.795	0.14308
23.5556	85.0706	0.14208
23.5959	85.1776	0.14256
23.6362	85.8922	0.1435
23.6765	86.2287	0.14322
23.7167	85.1192	0.14327
23.757	84.626	0.14254
23.7973	84.8158	0.14338
23.8376	85.7956	0.1437
23.8778	86.5942	0.1459
23.9181	87.0462	0.14587
23.9584	87.2987	0.1464
23.9986	87.031	0.14661
24.0389	86.9627	0.14719
24.0792	87.2834	0.14735
24.1194	87.8958	0.14863
24.1597	86.8734	0.14796
24.2	84.599	0.14607
24.2402	82.9223	0.14544
24.2805	82.2586	0.14425
24.3208	82.7887	0.1463
24.361	83.1784	0.14565
24.4013	83.8066	0.14735
24.4415	84.0343	0.14745
24.4818	83.1972	0.14717
24.5221	83.0607	0.14663
24.5623	84.2629	0.14848
24.6026	86.3971	0.15084
24.6428	88.5205	0.15209
24.6831	89.1861	0.15364
24.7234	88.4261	0.15297
24.7636	86.6584	0.15212
24.8039	83.7179	0.149
24.8441	81.0172	0.14778
24.8844	79.1762	0.14573
24.9246	78.1957	0.14561
24.9649	77.218	0.14439
25.0052	76.7618	0.1449
25.0454	77.1112	0.1447
25.0857	77.2001	0.14595
25.1259	77.3577	0.14598
25.1662	76.9884	0.1477
25.2064	76.3314	0.14918
25.2467	77.0835	0.15165
25.2869	77.1689	0.15299
25.3272	77.8404	0.15443
25.3674	78.322	0.15628
25.4077	79.1587	0.1583
25.4479	81.3275	0.16094
25.4882	83.5966	0.16467
25.5284	84.1593	0.16592
25.5686	82.5383	0.16535
25.6089	80.2353	0.16379
25.6491	78.0858	0.16289
25.6894	76.6882	0.16234
25.7296	75.852	0.16195
25.7699	74.7504	0.16172
25.8101	74.7065	0.16222
25.8503	74.3754	0.16295
25.8906	74.468	0.1637
25.9308	74.4792	0.16448
25.971	74.8253	0.16565
26.0113	75.3528	0.16669
26.0515	75.9939	0.16855
26.0918	77.2752	0.17083
26.132	78.6576	0.17383
26.1722	80.1851	0.17565
26.2125	83.086	0.18033
26.2527	89.5071	0.18835
26.2929	100.755	0.19984
26.3332	110.985	0.21275
26.3734	106.876	0.20839
26.4136	94.3124	0.19721
26.4538	85.4353	0.18895
26.4941	80.8661	0.18352
26.5343	78.9919	0.18365
26.5745	77.3942	0.18186
26.6148	76.5281	0.18273
26.655	76.3448	0.18307
26.6952	77.3539	0.18497
26.7354	80.0782	0.18975
26.7757	83.8287	0.19542
26.8159	673.345	0.55449
26.8561	80.9391	0.19421
26.8963	79.2986	0.19295
26.9366	77.6104	0.19129
26.9768	76.7753	0.19235
27.017	77.899	0.19527
27.0572	79.8681	0.19879
27.0974	77.6107	0.19611
27.1377	73.3101	0.19247
27.1779	69.2734	0.18781
27.2181	66.178	0.18474
27.2583	64.6299	0.18385
27.2985	63.953	0.18289
27.3387	63.6086	0.1837
27.3789	62.8567	0.18448
27.4192	61.23	0.18115
27.4594	59.3849	0.18044
27.4996	58.1367	0.17824
27.5398	56.73	0.1767
27.58	56.3239	0.17734
27.6202	55.2382	0.17636
27.6604	54.9136	0.17634
27.7006	54.286	0.17771
27.7408	52.5704	0.17478
27.7811	53.4874	0.17769
27.8213	54.9986	0.18158
27.8615	54.1891	0.182
27.9017	53.5813	0.18114
27.9419	51.833	0.17965
27.9821	51.4785	0.18022
28.0223	50.0645	0.17829
28.0625	47.5624	0.17568
28.1027	43.257	0.16881
28.1429	38.9696	0.16118
28.1831	35.2139	0.15499
28.2233	31.4371	0.14719
28.2635	29.2952	0.14323
28.3037	27.3046	0.1395
28.3439	25.8423	0.13562
28.3841	24.8821	0.13477
28.4243	24.3521	0.13411
28.4645	23.5837	0.13271
28.5047	22.7616	0.13217
28.5449	22.1014	0.1313
28.585	21.4681	0.12996
28.6252	21.1569	0.13115
28.6654	21.1124	0.13123
28.7056	20.8748	0.13178
28.7458	18.5541	0.12534
28.786	14.5825	0.1115
28.8262	11.5303	0.10009
28.8664	9.38897	0.09152
28.9066	7.93854	0.08487
28.9468	6.61219	0.07843
28.9869	5.76114	0.07372
29.0271	5.14908	0.0704
29.0673	4.61241	0.06771
29.1075	4.07739	0.06326
29.1477	3.76955	0.06227
29.1879	3.48991	0.05974
29.228	3.27883	0.05838
29.2682	3.08967	0.05764
29.3084	2.84576	0.05565
29.3486	2.6754	0.05422
29.3887	2.4769	0.05287
29.4289	2.2181	0.04995
29.4691	2.0632	0.04839
29.5093	1.74275	0.04491
29.5495	1.61073	0.0431
29.5896	1.44735	0.04171
29.6298	1.40208	0.04133
29.67	1.2804	0.04001
29.7101	1.28203	0.04039
29.7503	1.16096	0.03873
29.7905	1.08264	0.03794
29.8306	1.12779	0.03891
29.8708	1.12179	0.03909
29.911	1.1011	0.03897
29.9512	1.03924	0.03837
29.9913	1.09394	0.04011
30.0315	1.0569	0.03987
30.0717	1.0497	0.03994
30.1118	1.02828	0.0403
30.152	0.99121	0.03995
30.1922	0.99732	0.0402
30.2323	1.0033	0.04099
30.2725	0.99005	0.04079
30.3126	0.98526	0.0415
30.3528	1.0798	0.04427
30.3929	1.04705	0.04436
30.4331	1.0823	0.0458
30.4733	0.98225	0.04402
30.5134	0.98855	0.04469
30.5536	0.9285	0.04371
30.5937	1.00993	0.04606
30.6339	0.99939	0.04697
30.674	1.04072	0.04903
30.7142	1.00136	0.04877
30.7543	0.99087	0.04959
30.7945	1.07007	0.05231
30.8346	0.96949	0.05085
30.8748	0.94761	0.05007
30.915	1.01109	0.05367
30.9551	1.02155	0.05465
30.9952	1.00142	0.05577
31.0354	1.0075	0.0571
31.0755	1.03503	0.05964
31.1157	0.93843	0.05748
31.1558	0.85771	0.05595
31.196	0.91781	0.05874
31.2361	1.06265	0.06507
31.2763	1.03665	0.06414
31.3164	0.95342	0.0637
31.3565	1.08206	0.06904
31.3967	0.95666	0.06624
31.4368	1.05085	0.0716
31.4769	1.08843	0.07377
31.5171	1.18147	0.07865
31.5572	1.05556	0.07554
31.5973	0.95036	0.07206
31.6375	1.12956	0.0808
31.6776	0.95476	0.07408
31.7178	1.06985	0.07956
31.7579	1.06047	0.08116
31.798	0.9968	0.07893
31.8381	0.91715	0.07742
31.8783	1.06266	0.08502
31.9184	1.13239	0.08837
31.9585	0.96857	0.08378
31.9987	0.98687	0.08647
32.0388	0.93867	0.08563
32.0789	0.96916	0.08841
32.119	0.93718	0.08801
32.1592	1.00478	0.09388
32.1993	0.88937	0.08951
32.2394	0.87308	0.09162
32.2795	0.94633	0.09632
32.3197	0.88724	0.09614
32.3598	1.08623	0.10925
32.3999	1.09753	0.11232
32.44	1.13664	0.1192
32.4801	1.04986	0.11602
32.5202	0.8691	0.10987
32.5604	0.90042	0.11593
32.6005	0.94282	0.12137
32.6406	1.04242	0.13292
32.6807	0.77389	0.12084
32.7208	1.09308	0.14936
32.7609	1.24137	0.16609
32.801	1.08194	0.16656
32.8411	0.78221	0.14949
32.8813	1.25527	0.20455
32.9214	1.09586	0.20937
32.9615	0.43503	0.14393
33.0016	1.27669	0.27404
33.0417	0.51945	0.21731
33.0818	1.46955	0.45819
33.1219	0.7623	0.50408
