# Supplementary material for: Molecular-level insights into the supramolecular gelation mechanism of urea derivative
Source: Nat Commun. 2025 Apr 22;16:3758. doi: 10.1038/s41467-025-59032-6 (PMC12015314; doi:10.1038/s41467-025-59032-6)
Supplement: Supplementary file 12 — Source Data [file 41467_2025_59032_MOESM12_ESM.zip › Source data/Source Data SupFig.7 SAXS, WAXS/SupFig7b DMSO gel.xlsx]

## Sheet: run2_241022_run1_DMSO_o_gel_25_
1	1341
1.006	1350
1.012	1395
1.018	1446
1.024	1445
1.03	1430
1.036	1394
1.042	1425
1.048	1455
1.054	1411
1.06	1441
1.066	1543
1.072	1446
1.078	1461
1.084	1434
1.09	1459
1.096	1431
1.102	1481
1.108	1515
1.114	1450
1.12	1503
1.126	1477
1.132	1479
1.138	1542
1.144	1566
1.15	1582
1.156	1578
1.162	1546
1.168	1558
1.174	1566
1.18	1581
1.186	1605
1.192	1564
1.198	1539
1.204	1535
1.21	1604
1.216	1617
1.222	1680
1.228	1662
1.234	1565
1.24	1591
1.246	1616
1.252	1646
1.258	1603
1.264	1650
1.27	1729
1.276	1698
1.282	1766
1.288	1703
1.294	1745
1.3	1757
1.306	1748
1.312	1829
1.318	1754
1.324	1825
1.33	1790
1.336	1844
1.342	1941
1.348	1931
1.354	2094
1.36	2076
1.366	2152
1.372	2333
1.378	2593
1.384	2932
1.39	3474
1.396	4273
1.402	5103
1.408	6400
1.414	7872
1.42	9488
1.426	10517
1.432	10594
1.438	9440
1.444	8031
1.45	6455
1.456	5110
1.462	4036
1.468	3378
1.474	2941
1.48	2762
1.486	2531
1.492	2522
1.498	2377
1.504	2363
1.51	2341
1.516	2339
1.522	2308
1.528	2293
1.534	2426
1.54	2312
1.546	2353
1.552	2319
1.558	2342
1.564	2316
1.57	2304
1.576	2266
1.582	2286
1.588	2340
1.594	2303
1.6	2352
1.606	2329
1.612	2334
1.618	2401
1.624	2394
1.63	2325
1.636	2438
1.642	2366
1.648	2296
1.654	2344
1.66	2357
1.666	2327
1.672	2377
1.678	2396
1.684	2318
1.69	2390
1.696	2338
1.702	2298
1.708	2369
1.714	2363
1.72	2403
1.726	2384
1.732	2302
1.738	2391
1.744	2398
1.75	2391
1.756	2415
1.762	2445
1.768	2407
1.774	2460
1.78	2463
1.786	2471
1.792	2444
1.798	2483
1.804	2428
1.81	2420
1.816	2435
1.822	2429
1.828	2407
1.834	2371
1.84	2445
1.846	2434
1.852	2479
1.858	2451
1.864	2431
1.87	2431
1.876	2439
1.882	2439
1.888	2504
1.894	2456
1.9	2455
1.906	2504
1.912	2480
1.918	2449
1.924	2502
1.93	2430
1.936	2473
1.942	2411
1.948	2428
1.954	2382
1.96	2401
1.966	2371
1.972	2438
1.978	2500
1.984	2486
1.99	2418
1.996	2462
2.002	2520
2.008	2525
2.014	2524
2.02	2478
2.026	2442
2.032	2467
2.038	2528
2.044	2497
2.05	2424
2.056	2411
2.062	2441
2.068	2443
2.074	2454
2.08	2432
2.086	2444
2.092	2484
2.098	2475
2.104	2502
2.11	2502
2.116	2471
2.122	2456
2.128	2536
2.134	2516
2.14	2467
2.146	2504
2.152	2478
2.158	2473
2.164	2462
2.17	2439
2.176	2488
2.182	2472
2.188	2457
2.194	2473
2.2	2486
2.206	2500
2.212	2515
2.218	2525
2.224	2479
2.23	2470
2.236	2515
2.242	2510
2.248	2535
2.254	2564
2.26	2547
2.266	2545
2.272	2562
2.278	2493
2.284	2412
2.29	2484
2.296	2573
2.302	2554
2.308	2517
2.314	2464
2.32	2453
2.326	2518
2.332	2498
2.338	2483
2.344	2552
2.35	2530
2.356	2536
2.362	2567
2.368	2531
2.374	2504
2.38	2515
2.386	2524
2.392	2544
2.398	2571
2.404	2549
2.41	2498
2.416	2495
2.422	2499
2.428	2505
2.434	2567
2.44	2575
2.446	2514
2.452	2553
2.458	2551
2.464	2495
2.47	2548
2.476	2526
2.482	2517
2.488	2495
2.494	2468
2.5	2513
2.506	2545
2.512	2480
2.518	2555
2.524	2550
2.53	2487
2.536	2527
2.542	2537
2.548	2514
2.554	2531
2.56	2538
2.566	2523
2.572	2552
2.578	2571
2.584	2630
2.59	2582
2.596	2551
2.602	2586
2.608	2542
2.614	2578
2.62	2592
2.626	2568
2.632	2605
2.638	2610
2.644	2553
2.65	2543
2.656	2560
2.662	2579
2.668	2628
2.674	2629
2.68	2592
2.686	2632
2.692	2644
2.698	2708
2.704	2649
2.71	2625
2.716	2703
2.722	2616
2.728	2687
2.734	2699
2.74	2676
2.746	2661
2.752	2732
2.758	2740
2.764	2783
2.77	2755
2.776	2861
2.782	2883
2.788	2871
2.794	2988
2.8	3004
2.806	3056
2.812	3109
2.818	3255
2.824	3403
2.83	3456
2.836	3628
2.842	3743
2.848	3811
2.854	3719
2.86	3489
2.866	3355
2.872	3237
2.878	3142
2.884	2940
2.89	2807
2.896	2843
2.902	2839
2.908	2767
2.914	2771
2.92	2723
2.926	2701
2.932	2742
2.938	2803
2.944	2697
2.95	2767
2.956	2659
2.962	2686
2.968	2698
2.974	2603
2.98	2645
2.986	2653
2.992	2676
2.998	2683
3.004	2635
3.01	2720
3.016	2665
3.022	2721
3.028	2801
3.034	2798
3.04	2770
3.046	2849
3.052	2866
3.058	2925
3.064	2852
3.07	2889
3.076	2967
3.082	2944
3.088	2990
3.094	2965
3.1	2938
3.106	3059
3.112	2926
3.118	2855
3.124	2870
3.13	2849
3.136	2876
3.142	2828
3.148	2706
3.154	2753
3.16	2719
3.166	2745
3.172	2798
3.178	2713
3.184	2755
3.19	2688
3.196	2610
3.202	2732
3.208	2650
3.214	2706
3.22	2724
3.226	2716
3.232	2732
3.238	2658
3.244	2762
3.25	2725
3.256	2674
3.262	2622
3.268	2689
3.274	2711
3.28	2750
3.286	2630
3.292	2702
3.298	2755
3.304	2714
3.31	2601
3.316	2649
3.322	2724
3.328	2751
3.334	2664
3.34	2738
3.346	2628
3.352	2716
3.358	2739
3.364	2699
3.37	2604
3.376	2609
3.382	2715
3.388	2706
3.394	2780
3.4	2693
3.406	2757
3.412	2711
3.418	2688
3.424	2723
3.43	2750
3.436	2854
3.442	2705
3.448	2775
3.454	2752
3.46	2747
3.466	2718
3.472	2837
3.478	2878
3.484	2781
3.49	2811
3.496	2859
3.502	2872
3.508	2728
3.514	2678
3.52	2800
3.526	2901
3.532	2824
3.538	2778
3.544	2750
3.55	2882
3.556	2864
3.562	2790
3.568	2745
3.574	2774
3.58	2704
3.586	2742
3.592	2720
3.598	2796
3.604	2786
3.61	2684
3.616	2683
3.622	2715
3.628	2758
3.634	2721
3.64	2701
3.646	2682
3.652	2713
3.658	2814
3.664	2809
3.67	2751
3.676	2690
3.682	2704
3.688	2654
3.694	2654
3.7	2715
3.706	2712
3.712	2752
3.718	2748
3.724	2853
3.73	2748
3.736	2707
3.742	2698
3.748	2655
3.754	2704
3.76	2746
3.766	2700
3.772	2765
3.778	2779
3.784	2741
3.79	2688
3.796	2746
3.802	2694
3.808	2768
3.814	2777
3.82	2782
3.826	2676
3.832	2721
3.838	2807
3.844	2770
3.85	2785
3.856	2761
3.862	2772
3.868	2811
3.874	2808
3.88	2789
3.886	2770
3.892	2765
3.898	2785
3.904	2796
3.91	2846
3.916	2828
3.922	2789
3.928	2824
3.934	2758
3.94	2776
3.946	2861
3.952	2895
3.958	2821
3.964	2827
3.97	2819
3.976	2775
3.982	2746
3.988	2775
3.994	2852
4	2839
4.006	2851
4.012	2892
4.018	2900
4.024	2840
4.03	2808
4.036	2842
4.042	2846
4.048	2766
4.054	2777
4.06	2804
4.066	2809
4.072	2789
4.078	2791
4.084	2788
4.09	2763
4.096	2781
4.102	2762
4.108	2771
4.114	2767
4.12	2778
4.126	2829
4.132	2825
4.138	2801
4.144	2758
4.15	2831
4.156	2842
4.162	2781
4.168	2769
4.174	2834
4.18	2839
4.186	2825
4.192	2828
4.198	2786
4.204	2792
4.21	2911
4.216	2883
4.222	2870
4.228	2929
4.234	3023
4.24	3112
4.246	3087
4.252	3149
4.258	3263
4.264	3365
4.27	3378
4.276	3424
4.282	3444
4.288	3328
4.294	3202
4.3	3147
4.306	3127
4.312	3015
4.318	2992
4.324	2914
4.33	2873
4.336	2971
4.342	2966
4.348	2898
4.354	2969
4.36	2956
4.366	3047
4.372	2962
4.378	2969
4.384	2979
4.39	3001
4.396	3021
4.402	2983
4.408	2978
4.414	3009
4.42	3037
4.426	3015
4.432	3009
4.438	3021
4.444	3015
4.45	3121
4.456	3127
4.462	3127
4.468	3119
4.474	3188
4.48	3199
4.486	3195
4.492	3213
4.498	3251
4.504	3255
4.51	3161
4.516	3179
4.522	3166
4.528	3064
4.534	3079
4.54	3102
4.546	3064
4.552	3014
4.558	3023
4.564	3012
4.57	3041
4.576	2960
4.582	2926
4.588	3003
4.594	3009
4.6	2958
4.606	2965
4.612	2973
4.618	2989
4.624	2977
4.63	2903
4.636	2927
4.642	2961
4.648	2948
4.654	2968
4.66	2995
4.666	2978
4.672	2964
4.678	2945
4.684	2953
4.69	3034
4.696	3035
4.702	2987
4.708	2963
4.714	2947
4.72	2939
4.726	2964
4.732	2956
4.738	2961
4.744	2980
4.75	2945
4.756	2947
4.762	2933
4.768	2924
4.774	2946
4.78	2981
4.786	2978
4.792	2965
4.798	3002
4.804	3037
4.81	3023
4.816	2950
4.822	2931
4.828	2987
4.834	2989
4.84	2997
4.846	3014
4.852	3041
4.858	3061
4.864	3049
4.87	3016
4.876	3011
4.882	2990
4.888	2983
4.894	2984
4.9	3002
4.906	3112
4.912	3118
4.918	3074
4.924	3039
4.93	3056
4.936	3080
4.942	3074
4.948	3027
4.954	3011
4.96	3054
4.966	3062
4.972	3000
4.978	3076
4.984	3096
4.99	3007
4.996	3079
5.002	3062
5.008	3010
5.014	3072
5.02	3110
5.026	3164
5.032	3110
5.038	3138
5.044	3128
5.05	3064
5.056	3141
5.062	3177
5.068	3110
5.074	3072
5.08	3084
5.086	3112
5.092	3120
5.098	3123
5.104	3123
5.11	3143
5.116	3118
5.122	3161
5.128	3130
5.134	3133
5.14	3174
5.146	3132
5.152	3104
5.158	3022
5.164	3117
5.17	3188
5.176	3203
5.182	3084
5.188	3030
5.194	3142
5.2	3112
5.206	3096
5.212	3140
5.218	3206
5.224	3210
5.23	3168
5.236	3265
5.242	3262
5.248	3167
5.254	3151
5.26	3103
5.266	3212
5.272	3237
5.278	3151
5.284	3142
5.29	3185
5.296	3157
5.302	3190
5.308	3221
5.314	3183
5.32	3186
5.326	3187
5.332	3130
5.338	3222
5.344	3182
5.35	3151
5.356	3213
5.362	3187
5.368	3163
5.374	3171
5.38	3286
5.386	3196
5.392	3099
5.398	3117
5.404	3131
5.41	3207
5.416	3153
5.422	3206
5.428	3205
5.434	3201
5.44	3199
5.446	3164
5.452	3160
5.458	3191
5.464	3231
5.47	3221
5.476	3311
5.482	3265
5.488	3210
5.494	3264
5.5	3268
5.506	3290
5.512	3396
5.518	3341
5.524	3313
5.53	3276
5.536	3288
5.542	3253
5.548	3262
5.554	3305
5.56	3311
5.566	3346
5.572	3302
5.578	3364
5.584	3295
5.59	3324
5.596	3396
5.602	3363
5.608	3368
5.614	3451
5.62	3415
5.626	3382
5.632	3281
5.638	3380
5.644	3465
5.65	3499
5.656	3422
5.662	3595
5.668	3661
5.674	3724
5.68	3716
5.686	3721
5.692	3770
5.698	3857
5.704	3863
5.71	3875
5.716	3744
5.722	3731
5.728	3619
5.734	3636
5.74	3536
5.746	3548
5.752	3557
5.758	3418
5.764	3403
5.77	3555
5.776	3473
5.782	3476
5.788	3584
5.794	3497
5.8	3499
5.806	3467
5.812	3475
5.818	3522
5.824	3542
5.83	3521
5.836	3437
5.842	3443
5.848	3443
5.854	3588
5.86	3559
5.866	3473
5.872	3411
5.878	3501
5.884	3559
5.89	3521
5.896	3501
5.902	3417
5.908	3523
5.914	3545
5.92	3529
5.926	3479
5.932	3650
5.938	3575
5.944	3607
5.95	3553
5.956	3615
5.962	3544
5.968	3579
5.974	3488
5.98	3586
5.986	3622
5.992	3542
5.998	3581
6.004	3535
6.01	3553
6.016	3563
6.022	3543
6.028	3612
6.034	3609
6.04	3586
6.046	3723
6.052	3649
6.058	3493
6.064	3668
6.07	3670
6.076	3659
6.082	3640
6.088	3721
6.094	3688
6.1	3679
6.106	3758
6.112	3620
6.118	3673
6.124	3793
6.13	3593
6.136	3723
6.142	3722
6.148	3735
6.154	3710
6.16	3735
6.166	3703
6.172	3752
6.178	3864
6.184	3809
6.19	3737
6.196	3891
6.202	3820
6.208	3740
6.214	3815
6.22	3801
6.226	3724
6.232	3890
6.238	3909
6.244	3864
6.25	3837
6.256	3829
6.262	3794
6.268	3921
6.274	3912
6.28	3912
6.286	3878
6.292	4006
6.298	3940
6.304	4094
6.31	3929
6.316	4070
6.322	3924
6.328	3918
6.334	3993
6.34	4035
6.346	3996
6.352	3962
6.358	4029
6.364	3996
6.37	3975
6.376	3983
6.382	3976
6.388	3962
6.394	3933
6.4	4036
6.406	4068
6.412	3987
6.418	3986
6.424	4028
6.43	4013
6.436	3971
6.442	4056
6.448	3930
6.454	4044
6.46	3888
6.466	4004
6.472	3937
6.478	4005
6.484	3957
6.49	4003
6.496	4085
6.502	4146
6.508	4061
6.514	4087
6.52	4152
6.526	4039
6.532	4116
6.538	4003
6.544	4033
6.55	4049
6.556	4029
6.562	4161
6.568	4155
6.574	4060
6.58	3981
6.586	4108
6.592	4182
6.598	4080
6.604	4056
6.61	4174
6.616	4068
6.622	4151
6.628	4185
6.634	4212
6.64	4210
6.646	4252
6.652	4187
6.658	4107
6.664	4221
6.67	4235
6.676	4254
6.682	4135
6.688	4201
6.694	4223
6.7	4161
6.706	4174
6.712	4260
6.718	4224
6.724	4198
6.73	4135
6.736	4094
6.742	4177
6.748	4160
6.754	4143
6.76	4176
6.766	4188
6.772	4237
6.778	4335
6.784	4325
6.79	4280
6.796	4338
6.802	4337
6.808	4350
6.814	4258
6.82	4238
6.826	4254
6.832	4326
6.838	4391
6.844	4307
6.85	4345
6.856	4359
6.862	4383
6.868	4454
6.874	4489
6.88	4458
6.886	4441
6.892	4425
6.898	4497
6.904	4567
6.91	4537
6.916	4573
6.922	4512
6.928	4583
6.934	4463
6.94	4477
6.946	4478
6.952	4452
6.958	4485
6.964	4596
6.97	4616
6.976	4584
6.982	4564
6.988	4551
6.994	4567
7	4490
7.006	4674
7.012	4568
7.018	4655
7.024	4543
7.03	4711
7.036	4655
7.042	4709
7.048	4636
7.054	4554
7.06	4634
7.066	4654
7.072	4728
7.078	4590
7.084	4798
7.09	4791
7.096	4613
7.102	4573
7.108	4678
7.114	4702
7.12	4700
7.126	4813
7.132	4663
7.138	4793
7.144	4894
7.15	4894
7.156	4800
7.162	4748
7.168	4957
7.174	4862
7.18	4911
7.186	4751
7.192	4896
7.198	4841
7.204	4870
7.21	4833
7.216	4897
7.222	4958
7.228	4943
7.234	4908
7.24	4773
7.246	5113
7.252	5107
7.258	4965
7.264	4831
7.27	5248
7.276	5148
7.282	4955
7.288	5001
7.294	5141
7.3	4980
7.306	4944
7.312	5104
7.318	5046
7.324	5065
7.33	5032
7.336	4948
7.342	5287
7.348	5275
7.354	5114
7.36	5163
7.366	5249
7.372	5200
7.378	5232
7.384	5161
7.39	5198
7.396	5308
7.402	5207
7.408	5240
7.414	5170
7.42	5247
7.426	5274
7.432	5258
7.438	5320
7.444	5313
7.45	5278
7.456	5334
7.462	5370
7.468	5403
7.474	5402
7.48	5381
7.486	5318
7.492	5450
7.498	5348
7.504	5354
7.51	5508
7.516	5445
7.522	5469
7.528	5439
7.534	5398
7.54	5531
7.546	5584
7.552	5665
7.558	5542
7.564	5547
7.57	5591
7.576	5578
7.582	5595
7.588	5618
7.594	5653
7.6	5734
7.606	5804
7.612	5734
7.618	5737
7.624	5757
7.63	5714
7.636	5809
7.642	5724
7.648	5826
7.654	5864
7.66	5698
7.666	5855
7.672	5754
7.678	5773
7.684	5961
7.69	5847
7.696	5903
7.702	5936
7.708	5917
7.714	5874
7.72	5950
7.726	5955
7.732	6013
7.738	5989
7.744	5986
7.75	5965
7.756	6160
7.762	5987
7.768	6025
7.774	6185
7.78	6078
7.786	5968
7.792	5999
7.798	6066
7.804	5989
7.81	6047
7.816	6180
7.822	6214
7.828	6149
7.834	6100
7.84	6117
7.846	6215
7.852	6286
7.858	6252
7.864	6238
7.87	6277
7.876	6334
7.882	6274
7.888	6310
7.894	6329
7.9	6440
7.906	6402
7.912	6380
7.918	6347
7.924	6416
7.93	6461
7.936	6535
7.942	6571
7.948	6479
7.954	6437
7.96	6550
7.966	6626
7.972	6586
7.978	6518
7.984	6562
7.99	6629
7.996	6690
8.002	6702
8.008	6662
8.014	6727
8.02	6754
8.026	6683
8.032	6691
8.038	6684
8.044	6746
8.05	6806
8.056	6785
8.062	6735
8.068	6727
8.074	6679
8.08	6859
8.086	6913
8.092	6875
8.098	6782
8.104	6769
8.11	6900
8.116	6868
8.122	6914
8.128	6986
8.134	6976
8.14	6979
8.146	7057
8.152	7147
8.158	7088
8.164	7102
8.17	7156
8.176	7292
8.182	7395
8.188	7185
8.194	7109
8.2	7184
8.206	7202
8.212	7246
8.218	7379
8.224	7350
8.23	7317
8.236	7372
8.242	7465
8.248	7423
8.254	7375
8.26	7481
8.266	7551
8.272	7600
8.278	7669
8.284	7599
8.29	7530
8.296	7591
8.302	7596
8.308	7709
8.314	7774
8.32	7649
8.326	7604
8.332	7655
8.338	7658
8.344	7730
8.35	7785
8.356	7786
8.362	7974
8.368	7969
8.374	7798
8.38	7795
8.386	7820
8.392	7855
8.398	7911
8.404	7975
8.41	7998
8.416	7924
8.422	7966
8.428	8036
8.434	8016
8.44	8031
8.446	8006
8.452	8040
8.458	8094
8.464	8136
8.47	8146
8.476	8102
8.482	8211
8.488	8228
8.494	8187
8.5	8254
8.506	8195
8.512	8307
8.518	8424
8.524	8411
8.53	8330
8.536	8387
8.542	8550
8.548	8549
8.554	8537
8.56	8486
8.566	8503
8.572	8563
8.578	8580
8.584	8670
8.59	8694
8.596	8556
8.602	8517
8.608	8674
8.614	8753
8.62	8715
8.626	8730
8.632	8761
8.638	8760
8.644	8772
8.65	8783
8.656	8842
8.662	8990
8.668	8976
8.674	8946
8.68	8903
8.686	8922
8.692	9007
8.698	9044
8.704	9142
8.71	9114
8.716	9157
8.722	9258
8.728	9182
8.734	9132
8.74	9228
8.746	9208
8.752	9264
8.758	9184
8.764	9165
8.77	9333
8.776	9351
8.782	9326
8.788	9389
8.794	9445
8.8	9531
8.806	9546
8.812	9436
8.818	9553
8.824	9599
8.83	9531
8.836	9531
8.842	9579
8.848	9530
8.854	9627
8.86	9787
8.866	9681
8.872	9712
8.878	9834
8.884	9842
8.89	9791
8.896	9801
8.902	9825
8.908	10032
8.914	10045
8.92	10143
8.926	10012
8.932	10043
8.938	10076
8.944	9982
8.95	10080
8.956	10232
8.962	10246
8.968	10153
8.974	10179
8.98	10289
8.986	10373
8.992	10356
8.998	10479
9.004	10471
9.01	10439
9.016	10551
9.022	10557
9.028	10439
9.034	10429
9.04	10613
9.046	10702
9.052	10699
9.058	10676
9.064	10546
9.07	10646
9.076	10693
9.082	10609
9.088	10755
9.094	10834
9.1	10938
9.106	10866
9.112	10774
9.118	10873
9.124	10853
9.13	10833
9.136	10889
9.142	10894
9.148	10886
9.154	10887
9.16	10943
9.166	11098
9.172	11076
9.178	11017
9.184	11067
9.19	11138
9.196	11119
9.202	11196
9.208	11189
9.214	11343
9.22	11195
9.226	11121
9.232	11408
9.238	11418
9.244	11433
9.25	11450
9.256	11419
9.262	11318
9.268	11325
9.274	11555
9.28	11649
9.286	11622
9.292	11498
9.298	11589
9.304	11508
9.31	11769
9.316	11766
9.322	11602
9.328	11765
9.334	11920
9.34	12064
9.346	11732
9.352	11866
9.358	11886
9.364	11770
9.37	11952
9.376	11958
9.382	12103
9.388	12015
9.394	11936
9.4	11932
9.406	11949
9.412	12183
9.418	12212
9.424	12271
9.43	12444
9.436	12362
9.442	12173
9.448	12388
9.454	12369
9.46	12050
9.466	12321
9.472	12449
9.478	12460
9.484	12453
9.49	12516
9.496	12596
9.502	12430
9.508	12522
9.514	12606
9.52	12674
9.526	12863
9.532	12613
9.538	12659
9.544	12640
9.55	12829
9.556	12807
9.562	12819
9.568	12693
9.574	12845
9.58	12556
9.586	12912
9.592	12957
9.598	13010
9.604	13156
9.61	12909
9.616	13133
9.622	13126
9.628	13137
9.634	13186
9.64	13053
9.646	13237
9.652	13375
9.658	13150
9.664	13163
9.67	13163
9.676	13398
9.682	13532
9.688	13307
9.694	13286
9.7	13349
9.706	13362
9.712	13467
9.718	13364
9.724	13373
9.73	13582
9.736	13841
9.742	13590
9.748	13385
9.754	13686
9.76	13434
9.766	13757
9.772	13544
9.778	13754
9.784	13716
9.79	13823
9.796	14090
9.802	13846
9.808	13853
9.814	13712
9.82	14051
9.826	13997
9.832	14140
9.838	14117
9.844	13992
9.85	14065
9.856	14108
9.862	13888
9.868	13890
9.874	14065
9.88	14108
9.886	14237
9.892	14139
9.898	14378
9.904	14180
9.91	14262
9.916	14340
9.922	14279
9.928	14540
9.934	14425
9.94	14599
9.946	14395
9.952	14604
9.958	14615
9.964	14374
9.97	14525
9.976	14743
9.982	14525
9.988	14659
9.994	14521
10	14687
10.006	14657
10.012	14532
10.018	14809
10.024	14741
10.03	15022
10.036	14807
10.042	14819
10.048	14550
10.054	15020
10.06	14919
10.066	14687
10.072	14890
10.078	14872
10.084	15008
10.09	14980
10.096	15126
10.102	15084
10.108	15148
10.114	15033
10.12	15087
10.126	15062
10.132	15221
10.138	15142
10.144	15252
10.15	15212
10.156	15113
10.162	15302
10.168	15331
10.174	15127
10.18	15268
10.186	15021
10.192	15517
10.198	15310
10.204	15296
10.21	15351
10.216	15590
10.222	15330
10.228	15562
10.234	15433
10.24	15383
10.246	15228
10.252	15506
10.258	15328
10.264	15536
10.27	15523
10.276	15471
10.282	15323
10.288	15650
10.294	15413
10.3	15618
10.306	15596
10.312	15500
10.318	15422
10.324	15554
10.33	15529
10.336	15732
10.342	15469
10.348	15541
10.354	15868
10.36	15651
10.366	15779
10.372	15838
10.378	15722
10.384	15484
10.39	15901
10.396	15838
10.402	15871
10.408	15737
10.414	15786
10.42	15716
10.426	15875
10.432	15961
10.438	15880
10.444	15733
10.45	15643
10.456	15740
10.462	15902
10.468	16101
10.474	16011
10.48	15901
10.486	15769
10.492	16052
10.498	16127
10.504	16002
10.51	15870
10.516	15999
10.522	16146
10.528	16041
10.534	15952
10.54	15840
10.546	15950
10.552	16080
10.558	15979
10.564	15686
10.57	15785
10.576	16070
10.582	15827
10.588	15881
10.594	15754
10.6	15679
10.606	16037
10.612	15911
10.618	15832
10.624	15796
10.63	16080
10.636	15959
10.642	15931
10.648	15655
10.654	15636
10.66	15741
10.666	16000
10.672	15970
10.678	15806
10.684	15762
10.69	15984
10.696	15688
10.702	15738
10.708	15644
10.714	15914
10.72	15910
10.726	15799
10.732	15758
10.738	15921
10.744	15699
10.75	15847
10.756	15717
10.762	15709
10.768	15822
10.774	15713
10.78	15788
10.786	15789
10.792	15491
10.798	15494
10.804	15763
10.81	15767
10.816	15696
10.822	15540
10.828	15436
10.834	15565
10.84	15648
10.846	15575
10.852	15488
10.858	15663
10.864	15612
10.87	15496
10.876	15515
10.882	15505
10.888	15601
10.894	15536
10.9	15513
10.906	15598
10.912	15785
10.918	15827
10.924	15766
10.93	15920
10.936	16090
10.942	15928
10.948	15897
10.954	16089
10.96	16108
10.966	16183
10.972	16203
10.978	16176
10.984	16144
10.99	16106
10.996	16262
11.002	16245
11.008	16706
11.014	16586
11.02	16361
11.026	16327
11.032	16434
11.038	16446
11.044	16389
11.05	16392
11.056	16256
11.062	16307
11.068	16212
11.074	16050
11.08	15931
11.086	15597
11.092	15591
11.098	15558
11.104	15409
11.11	15306
11.116	15133
11.122	14783
11.128	14780
11.134	14701
11.14	14753
11.146	14852
11.152	14686
11.158	14682
11.164	14745
11.17	14620
11.176	14449
11.182	14449
11.188	14430
11.194	14348
11.2	14310
11.206	14234
11.212	14051
11.218	13906
11.224	13968
11.23	14149
11.236	14151
11.242	14057
11.248	13970
11.254	13929
11.26	13923
11.266	13778
11.272	13839
11.278	14021
11.284	13894
11.29	13673
11.296	13698
11.302	13664
11.308	13684
11.314	13608
11.32	13557
11.326	13679
11.332	13576
11.338	13419
11.344	13396
11.35	13302
11.356	13161
11.362	13351
11.368	13524
11.374	13432
11.38	13216
11.386	13223
11.392	13277
11.398	13315
11.404	13178
11.41	13059
11.416	12982
11.422	13004
11.428	12973
11.434	13018
11.44	12919
11.446	12888
11.452	12810
11.458	12763
11.464	12592
11.47	12611
11.476	12747
11.482	12669
11.488	12812
11.494	12809
11.5	12690
11.506	12683
11.512	12563
11.518	12505
11.524	12590
11.53	12599
11.536	12483
11.542	12415
11.548	12426
11.554	12337
11.56	12381
11.566	12379
11.572	12211
11.578	12280
11.584	12272
11.59	12110
11.596	12257
11.602	12169
11.608	12094
11.614	12079
11.62	12014
11.626	12026
11.632	11997
11.638	11929
11.644	11900
11.65	11901
11.656	11820
11.662	11797
11.668	11837
11.674	11827
11.68	11790
11.686	11754
11.692	11676
11.698	11652
11.704	11614
11.71	11546
11.716	11458
11.722	11476
11.728	11427
11.734	11549
11.74	11617
11.746	11287
11.752	11276
11.758	11502
11.764	11278
11.77	11369
11.776	11248
11.782	11224
11.788	11339
11.794	11388
11.8	11158
11.806	11224
11.812	10883
11.818	11131
11.824	11206
11.83	11166
11.836	11259
11.842	10959
11.848	10964
11.854	10829
11.86	10886
11.866	11130
11.872	11109
11.878	10956
11.884	10966
11.89	10816
11.896	10748
11.902	10619
11.908	10817
11.914	10804
11.92	10616
11.926	10773
11.932	10769
11.938	10650
11.944	10653
11.95	10659
11.956	10645
11.962	10570
11.968	10386
11.974	10476
11.98	10548
11.986	10503
11.992	10439
11.998	10302
12.004	10518
12.01	10516
12.016	10307
12.022	10367
12.028	10301
12.034	10375
12.04	10468
12.046	10235
12.052	10153
12.058	10001
12.064	10080
12.07	10260
12.076	10164
12.082	10047
12.088	10188
12.094	10303
12.1	10228
12.106	10095
12.112	9959
12.118	9930
12.124	10010
12.13	9992
12.136	9811
12.142	9912
12.148	9991
12.154	10008
12.16	9907
12.166	9800
12.172	9820
12.178	9757
12.184	9783
12.19	9838
12.196	9834
12.202	9812
12.208	9696
12.214	9628
12.22	9588
12.226	9566
12.232	9589
12.238	9601
12.244	9582
12.25	9595
12.256	9663
12.262	9638
12.268	9500
12.274	9538
12.28	9583
12.286	9506
12.292	9504
12.298	9435
12.304	9398
12.31	9396
12.316	9337
12.322	9347
12.328	9323
12.334	9322
12.34	9245
12.346	9293
12.352	9433
12.358	9357
12.364	9168
12.37	9159
12.376	9291
12.382	9301
12.388	9169
12.394	9252
12.4	9214
12.406	9163
12.412	9140
12.418	9073
12.424	9069
12.43	9031
12.436	9050
12.442	9001
12.448	8990
12.454	8950
12.46	9011
12.466	9035
12.472	8981
12.478	8969
12.484	9010
12.49	8969
12.496	8902
12.502	8865
12.508	8836
12.514	8794
12.52	8696
12.526	8760
12.532	8840
12.538	8744
12.544	8720
12.55	8747
12.556	8814
12.562	8842
12.568	8904
12.574	8771
12.58	8797
12.586	8768
12.592	8772
12.598	8632
12.604	8666
12.61	8687
12.616	8618
12.622	8581
12.628	8608
12.634	8637
12.64	8660
12.646	8617
12.652	8568
12.658	8492
12.664	8564
12.67	8604
12.676	8438
12.682	8653
12.688	8557
12.694	8464
12.7	8400
12.706	8379
12.712	8436
12.718	8638
12.724	8493
12.73	8414
12.736	8417
12.742	8312
12.748	8281
12.754	8319
12.76	8437
12.766	8358
12.772	8310
12.778	8209
12.784	8184
12.79	8331
12.796	8215
12.802	8208
12.808	8308
12.814	8374
12.82	8256
12.826	8405
12.832	8298
12.838	8264
12.844	8221
12.85	8308
12.856	8349
12.862	8181
12.868	8271
12.874	8327
12.88	8199
12.886	8074
12.892	8098
12.898	8139
12.904	8087
12.91	8090
12.916	8174
12.922	8107
12.928	8128
12.934	8175
12.94	7997
12.946	8103
12.952	8116
12.958	8086
12.964	7925
12.97	8079
12.976	7991
12.982	8042
12.988	7948
12.994	8068
[truncated: 11,671 more rows]
