# Supplementary material for: Molecular-level insights into the supramolecular gelation mechanism of urea derivative
Source: Nat Commun. 2025 Apr 22;16:3758. doi: 10.1038/s41467-025-59032-6 (PMC12015314; doi:10.1038/s41467-025-59032-6)
Supplement: Supplementary file 12 — Source Data [file 41467_2025_59032_MOESM12_ESM.zip › Source data/Source Data SupFig.7 SAXS, WAXS/SupFig7b EMI gel.xlsx]

## Sheet: run2_241022_run1_EMI_o_gel_26_R
1	1416
1.006	1392
1.012	1422
1.018	1416
1.024	1428
1.03	1408
1.036	1436
1.042	1435
1.048	1426
1.054	1405
1.06	1426
1.066	1423
1.072	1485
1.078	1517
1.084	1464
1.09	1519
1.096	1489
1.102	1536
1.108	1595
1.114	1538
1.12	1573
1.126	1541
1.132	1551
1.138	1557
1.144	1600
1.15	1590
1.156	1570
1.162	1657
1.168	1642
1.174	1572
1.18	1658
1.186	1666
1.192	1620
1.198	1713
1.204	1710
1.21	1775
1.216	1674
1.222	1747
1.228	1740
1.234	1735
1.24	1796
1.246	1743
1.252	1843
1.258	1801
1.264	1926
1.27	1806
1.276	1840
1.282	1797
1.288	1883
1.294	1845
1.3	1949
1.306	1940
1.312	2010
1.318	2016
1.324	2007
1.33	2081
1.336	2101
1.342	2148
1.348	2202
1.354	2279
1.36	2381
1.366	2356
1.372	2454
1.378	2635
1.384	2588
1.39	2620
1.396	2634
1.402	2731
1.408	2725
1.414	2834
1.42	2899
1.426	2840
1.432	2873
1.438	2980
1.444	2920
1.45	2931
1.456	2849
1.462	2954
1.468	2927
1.474	2879
1.48	2973
1.486	2875
1.492	2943
1.498	2834
1.504	2800
1.51	2905
1.516	2939
1.522	2811
1.528	2774
1.534	2819
1.54	2757
1.546	2880
1.552	2932
1.558	2848
1.564	2833
1.57	2827
1.576	2928
1.582	2924
1.588	2853
1.594	2889
1.6	2890
1.606	2848
1.612	2890
1.618	2852
1.624	2884
1.63	2895
1.636	2929
1.642	2933
1.648	2827
1.654	2958
1.66	2953
1.666	2929
1.672	2932
1.678	2925
1.684	2905
1.69	3054
1.696	3024
1.702	2984
1.708	3017
1.714	2997
1.72	3005
1.726	2912
1.732	2977
1.738	2932
1.744	2976
1.75	2994
1.756	2995
1.762	3007
1.768	3043
1.774	3033
1.78	3075
1.786	3008
1.792	2949
1.798	2981
1.804	3083
1.81	3034
1.816	3037
1.822	3072
1.828	3063
1.834	3048
1.84	3065
1.846	3041
1.852	3014
1.858	3053
1.864	3056
1.87	2982
1.876	2937
1.882	3003
1.888	3054
1.894	3058
1.9	2991
1.906	3058
1.912	3065
1.918	3029
1.924	3075
1.93	3093
1.936	3117
1.942	3111
1.948	3068
1.954	3081
1.96	3058
1.966	2988
1.972	3047
1.978	3120
1.984	3084
1.99	3105
1.996	3036
2.002	3096
2.008	3164
2.014	3068
2.02	3050
2.026	3043
2.032	3079
2.038	3154
2.044	3192
2.05	3201
2.056	3114
2.062	3063
2.068	3066
2.074	3079
2.08	3081
2.086	3124
2.092	3160
2.098	3136
2.104	3079
2.11	3100
2.116	3147
2.122	3171
2.128	3165
2.134	3112
2.14	3096
2.146	3106
2.152	3135
2.158	3135
2.164	3123
2.17	3123
2.176	3135
2.182	3154
2.188	3164
2.194	3167
2.2	3154
2.206	3128
2.212	3113
2.218	3141
2.224	3109
2.23	3094
2.236	3118
2.242	3129
2.248	3125
2.254	3139
2.26	3225
2.266	3202
2.272	3256
2.278	3257
2.284	3160
2.29	3191
2.296	3234
2.302	3225
2.308	3209
2.314	3174
2.32	3254
2.326	3210
2.332	3201
2.338	3189
2.344	3183
2.35	3237
2.356	3211
2.362	3202
2.368	3142
2.374	3218
2.38	3262
2.386	3237
2.392	3211
2.398	3255
2.404	3233
2.41	3215
2.416	3218
2.422	3217
2.428	3235
2.434	3303
2.44	3301
2.446	3232
2.452	3249
2.458	3249
2.464	3228
2.47	3311
2.476	3362
2.482	3277
2.488	3158
2.494	3236
2.5	3262
2.506	3299
2.512	3294
2.518	3246
2.524	3257
2.53	3263
2.536	3347
2.542	3324
2.548	3277
2.554	3275
2.56	3285
2.566	3372
2.572	3269
2.578	3197
2.584	3225
2.59	3288
2.596	3318
2.602	3298
2.608	3306
2.614	3320
2.62	3335
2.626	3312
2.632	3320
2.638	3308
2.644	3342
2.65	3353
2.656	3323
2.662	3302
2.668	3408
2.674	3445
2.68	3344
2.686	3394
2.692	3349
2.698	3336
2.704	3254
2.71	3329
2.716	3358
2.722	3313
2.728	3295
2.734	3437
2.74	3365
2.746	3460
2.752	3500
2.758	3288
2.764	3321
2.77	3323
2.776	3370
2.782	3453
2.788	3430
2.794	3361
2.8	3410
2.806	3447
2.812	3463
2.818	3417
2.824	3398
2.83	3416
2.836	3474
2.842	3449
2.848	3414
2.854	3475
2.86	3489
2.866	3447
2.872	3428
2.878	3471
2.884	3481
2.89	3420
2.896	3377
2.902	3419
2.908	3439
2.914	3460
2.92	3489
2.926	3520
2.932	3448
2.938	3562
2.944	3459
2.95	3467
2.956	3416
2.962	3519
2.968	3455
2.974	3507
2.98	3457
2.986	3517
2.992	3477
2.998	3488
3.004	3498
3.01	3451
3.016	3523
3.022	3534
3.028	3601
3.034	3524
3.04	3606
3.046	3563
3.052	3509
3.058	3506
3.064	3497
3.07	3570
3.076	3579
3.082	3529
3.088	3606
3.094	3533
3.1	3535
3.106	3493
3.112	3497
3.118	3512
3.124	3464
3.13	3620
3.136	3678
3.142	3471
3.148	3482
3.154	3500
3.16	3645
3.166	3553
3.172	3522
3.178	3498
3.184	3711
3.19	3714
3.196	3534
3.202	3602
3.208	3640
3.214	3642
3.22	3608
3.226	3606
3.232	3606
3.238	3556
3.244	3651
3.25	3659
3.256	3670
3.262	3592
3.268	3680
3.274	3676
3.28	3561
3.286	3750
3.292	3610
3.298	3647
3.304	3675
3.31	3638
3.316	3677
3.322	3701
3.328	3607
3.334	3656
3.34	3586
3.346	3618
3.352	3789
3.358	3736
3.364	3640
3.37	3652
3.376	3666
3.382	3729
3.388	3663
3.394	3688
3.4	3568
3.406	3765
3.412	3773
3.418	3622
3.424	3691
3.43	3689
3.436	3692
3.442	3564
3.448	3728
3.454	3657
3.46	3727
3.466	3720
3.472	3782
3.478	3632
3.484	3788
3.49	3693
3.496	3695
3.502	3772
3.508	3698
3.514	3750
3.52	3782
3.526	3700
3.532	3688
3.538	3826
3.544	3769
3.55	3791
3.556	3848
3.562	3793
3.568	3767
3.574	3837
3.58	3859
3.586	3786
3.592	3762
3.598	3835
3.604	3831
3.61	3852
3.616	3892
3.622	3877
3.628	3860
3.634	3833
3.64	3845
3.646	3780
3.652	3837
3.658	3817
3.664	3862
3.67	3944
3.676	3799
3.682	3902
3.688	3872
3.694	3948
3.7	3896
3.706	3963
3.712	3886
3.718	3830
3.724	3917
3.73	3889
3.736	3896
3.742	3866
3.748	3893
3.754	3914
3.76	3897
3.766	3883
3.772	3958
3.778	4013
3.784	3970
3.79	3945
3.796	3985
3.802	3899
3.808	3879
3.814	3948
3.82	3881
3.826	3986
3.832	4026
3.838	3944
3.844	4010
3.85	3992
3.856	4048
3.862	4142
3.868	4091
3.874	4036
3.88	4061
3.886	4114
3.892	4043
3.898	4080
3.904	4078
3.91	4061
3.916	4064
3.922	4181
3.928	4194
3.934	4057
3.94	4063
3.946	4106
3.952	4080
3.958	4167
3.964	4277
3.97	4146
3.976	4087
3.982	4115
3.988	4176
3.994	4180
4	4166
4.006	4157
4.012	4112
4.018	4200
4.024	4097
4.03	4084
4.036	4123
4.042	4204
4.048	4240
4.054	4181
4.06	4145
4.066	4243
4.072	4245
4.078	4263
4.084	4284
4.09	4208
4.096	4211
4.102	4270
4.108	4176
4.114	4174
4.12	4304
4.126	4342
4.132	4288
4.138	4334
4.144	4347
4.15	4336
4.156	4333
4.162	4345
4.168	4314
4.174	4333
4.18	4350
4.186	4397
4.192	4324
4.198	4360
4.204	4410
4.21	4372
4.216	4418
4.222	4404
4.228	4377
4.234	4430
4.24	4399
4.246	4406
4.252	4479
4.258	4574
4.264	4569
4.27	4528
4.276	4475
4.282	4511
4.288	4514
4.294	4436
4.3	4485
4.306	4482
4.312	4486
4.318	4595
4.324	4528
4.33	4471
4.336	4540
4.342	4551
4.348	4596
4.354	4570
4.36	4611
4.366	4562
4.372	4520
4.378	4561
4.384	4631
4.39	4627
4.396	4624
4.402	4593
4.408	4611
4.414	4576
4.42	4544
4.426	4620
4.432	4705
4.438	4633
4.444	4620
4.45	4736
4.456	4768
4.462	4739
4.468	4695
4.474	4754
4.48	4744
4.486	4796
4.492	4779
4.498	4802
4.504	4868
4.51	4785
4.516	4779
4.522	4831
4.528	4858
4.534	4852
4.54	4832
4.546	4865
4.552	4855
4.558	4888
4.564	4902
4.57	4761
4.576	4737
4.582	4851
4.588	4917
4.594	4966
4.6	4958
4.606	4969
4.612	4992
4.618	4956
4.624	4971
4.63	5103
4.636	5131
4.642	5105
4.648	5043
4.654	5110
4.66	5134
4.666	5043
4.672	5111
4.678	5135
4.684	5114
4.69	5038
4.696	5106
4.702	5164
4.708	5113
4.714	5127
4.72	5109
4.726	5036
4.732	5038
4.738	5130
4.744	5187
4.75	5207
4.756	5329
4.762	5343
4.768	5267
4.774	5250
4.78	5316
4.786	5323
4.792	5337
4.798	5371
4.804	5319
4.81	5382
4.816	5462
4.822	5525
4.828	5512
4.834	5447
4.84	5371
4.846	5409
4.852	5432
4.858	5372
4.864	5494
4.87	5546
4.876	5563
4.882	5582
4.888	5520
4.894	5552
4.9	5597
4.906	5609
4.912	5683
4.918	5657
4.924	5653
4.93	5714
4.936	5695
4.942	5647
4.948	5711
4.954	5764
4.96	5679
4.966	5647
4.972	5727
4.978	5825
4.984	5860
4.99	5862
4.996	5873
5.002	5864
5.008	5899
5.014	5816
5.02	5810
5.026	5917
5.032	5953
5.038	5983
5.044	5995
5.05	6019
5.056	5946
5.062	5951
5.068	6164
5.074	6236
5.08	6270
5.086	6132
5.092	6167
5.098	6259
5.104	6229
5.11	6284
5.116	6313
5.122	6271
5.128	6232
5.134	6237
5.14	6302
5.146	6383
5.152	6309
5.158	6345
5.164	6349
5.17	6396
5.176	6437
5.182	6521
5.188	6399
5.194	6426
5.2	6493
5.206	6565
5.212	6502
5.218	6540
5.224	6640
5.23	6693
5.236	6714
5.242	6741
5.248	6705
5.254	6711
5.26	6719
5.266	6876
5.272	6913
5.278	6881
5.284	6889
5.29	6776
5.296	6710
5.302	6815
5.308	7004
5.314	7103
5.32	7019
5.326	7022
5.332	7150
5.338	7155
5.344	7096
5.35	7023
5.356	7062
5.362	7060
5.368	7102
5.374	7322
5.38	7384
5.386	7313
5.392	7232
5.398	7321
5.404	7326
5.41	7422
5.416	7520
5.422	7620
5.428	7693
5.434	7725
5.44	7661
5.446	7644
5.452	7617
5.458	7759
5.464	7770
5.47	7808
5.476	7852
5.482	7941
5.488	7820
5.494	7979
5.5	8059
5.506	8156
5.512	8025
5.518	8081
5.524	8201
5.53	8231
5.536	8222
5.542	8164
5.548	8260
5.554	8457
5.56	8524
5.566	8507
5.572	8413
5.578	8457
5.584	8436
5.59	8701
5.596	8634
5.602	8561
5.608	8801
5.614	8870
5.62	8701
5.626	8913
5.632	8969
5.638	8894
5.644	9103
5.65	8977
5.656	9105
5.662	8978
5.668	9121
5.674	9349
5.68	9423
5.686	9376
5.692	9506
5.698	9358
5.704	9461
5.71	9480
5.716	9552
5.722	9630
5.728	9538
5.734	9663
5.74	9760
5.746	9799
5.752	9704
5.758	9886
5.764	9777
5.77	9873
5.776	9954
5.782	10132
5.788	10298
5.794	10356
5.8	10464
5.806	10193
5.812	10385
5.818	10354
5.824	10436
5.83	10350
5.836	10542
5.842	10687
5.848	10725
5.854	10644
5.86	10854
5.866	11022
5.872	10976
5.878	10902
5.884	11036
5.89	11146
5.896	11158
5.902	11138
5.908	11356
5.914	11368
5.92	11453
5.926	11385
5.932	11650
5.938	11730
5.944	11869
5.95	11698
5.956	11839
5.962	12068
5.968	11806
5.974	11923
5.98	11929
5.986	12222
5.992	12144
5.998	12393
6.004	12058
6.01	12488
6.016	12518
6.022	12815
6.028	12851
6.034	12815
6.04	12950
6.046	13013
6.052	12963
6.058	13007
6.064	12982
6.07	13042
6.076	13050
6.082	13346
6.088	13206
6.094	13586
6.1	13424
6.106	13290
6.112	13524
6.118	13763
6.124	13542
6.13	13584
6.136	13721
6.142	13773
6.148	14028
6.154	14039
6.16	14108
6.166	14121
6.172	14232
6.178	14162
6.184	14317
6.19	14294
6.196	14369
6.202	14345
6.208	14542
6.214	14477
6.22	14522
6.226	14599
6.232	14837
6.238	14781
6.244	14756
6.25	15161
6.256	14846
6.262	14705
6.268	14987
6.274	14953
6.28	15018
6.286	15355
6.292	15172
6.298	15343
6.304	15330
6.31	15280
6.316	15298
6.322	15136
6.328	15535
6.334	15448
6.34	15360
6.346	15390
6.352	15522
6.358	15710
6.364	15832
6.37	15977
6.376	15918
6.382	16109
6.388	15981
6.394	15919
6.4	15905
6.406	15935
6.412	15783
6.418	15753
6.424	15975
6.43	15945
6.436	16047
6.442	16121
6.448	16168
6.454	16403
6.46	16189
6.466	15972
6.472	15870
6.478	16018
6.484	16042
6.49	15899
6.496	16105
6.502	16283
6.508	16159
6.514	16261
6.52	16309
6.526	16127
6.532	16468
6.538	16091
6.544	16118
6.55	16216
6.556	16125
6.562	16227
6.568	16101
6.574	16038
6.58	15998
6.586	16129
6.592	16049
6.598	15840
6.604	16090
6.61	16135
6.616	15886
6.622	15920
6.628	15996
6.634	15957
6.64	15870
6.646	16140
6.652	16065
6.658	16019
6.664	15901
6.67	15607
6.676	15698
6.682	15680
6.688	15736
6.694	15698
6.7	15429
6.706	15473
6.712	15705
6.718	15578
6.724	15425
6.73	15489
6.736	15530
6.742	15590
6.748	15442
6.754	15409
6.76	15521
6.766	15523
6.772	15177
6.778	15242
6.784	15345
6.79	15438
6.796	15379
6.802	15263
6.808	15182
6.814	15009
6.82	14944
6.826	15058
6.832	15058
6.838	14879
6.844	14888
6.85	14845
6.856	14750
6.862	14947
6.868	14966
6.874	14815
6.88	14971
6.886	14832
6.892	14483
6.898	14762
6.904	14863
6.91	14480
6.916	14640
6.922	14663
6.928	14605
6.934	14523
6.94	14424
6.946	14205
6.952	14314
6.958	13994
6.964	14397
6.97	14564
6.976	14088
6.982	14186
6.988	13991
6.994	13996
7	14357
7.006	14044
7.012	14003
7.018	13891
7.024	14076
7.03	14030
7.036	13999
7.042	14106
7.048	13832
7.054	13688
7.06	13503
7.066	13561
7.072	13722
7.078	13578
7.084	13694
7.09	13698
7.096	13425
7.102	13455
7.108	13217
7.114	13285
7.12	13218
7.126	13315
7.132	13216
7.138	13191
7.144	13150
7.15	13366
7.156	13179
7.162	12936
7.168	12992
7.174	12760
7.18	12828
7.186	13006
7.192	12846
7.198	12882
7.204	12928
7.21	12899
7.216	13020
7.222	12922
7.228	12927
7.234	12658
7.24	12633
7.246	12820
7.252	12941
7.258	12562
7.264	12555
7.27	12819
7.276	12633
7.282	12428
7.288	12301
7.294	12676
7.3	12507
7.306	12423
7.312	12358
7.318	12591
7.324	12489
7.33	12159
7.336	12465
7.342	12392
7.348	12473
7.354	12385
7.36	12372
7.366	12252
7.372	12022
7.378	12276
7.384	12201
7.39	12123
7.396	12196
7.402	12262
7.408	12172
7.414	12018
7.42	12087
7.426	11938
7.432	12133
7.438	12093
7.444	11776
7.45	12005
7.456	11832
7.462	11784
7.468	11893
7.474	11971
7.48	11987
7.486	11829
7.492	11735
7.498	11769
7.504	11777
7.51	11894
7.516	11912
7.522	11863
7.528	11761
7.534	11840
7.54	11991
7.546	11839
7.552	11977
7.558	11822
7.564	11834
7.57	11749
7.576	11853
7.582	11849
7.588	11743
7.594	11686
7.6	11812
7.606	11700
7.612	11581
7.618	11579
7.624	11647
7.63	11700
7.636	11612
7.642	11754
7.648	11662
7.654	11725
7.66	11678
7.666	11679
7.672	11692
7.678	11524
7.684	11380
7.69	11492
7.696	11558
7.702	11644
7.708	11496
7.714	11445
7.72	11460
7.726	11546
7.732	11565
7.738	11334
7.744	11352
7.75	11468
7.756	11364
7.762	11445
7.768	11376
7.774	11483
7.78	11402
7.786	11396
7.792	11453
7.798	11485
7.804	11359
7.81	11237
7.816	11394
7.822	11503
7.828	11247
7.834	11253
7.84	11265
7.846	11384
7.852	11412
7.858	11402
7.864	11473
7.87	11385
7.876	11447
7.882	11397
7.888	11320
7.894	11279
7.9	11412
7.906	11431
7.912	11291
7.918	11327
7.924	11504
7.93	11360
7.936	11256
7.942	11393
7.948	11433
7.954	11523
7.96	11523
7.966	11337
7.972	11399
7.978	11328
7.984	11174
7.99	11305
7.996	11435
8.002	11290
8.008	11259
8.014	11426
8.02	11421
8.026	11369
8.032	11258
8.038	11326
8.044	11291
8.05	11250
8.056	11287
8.062	11252
8.068	11325
8.074	11215
8.08	11084
8.086	11015
8.092	10963
8.098	11048
8.104	11127
8.11	11242
8.116	11413
8.122	11310
8.128	11274
8.134	11275
8.14	11222
8.146	11236
8.152	11323
8.158	11302
8.164	11304
8.17	11262
8.176	11354
8.182	11484
8.188	11370
8.194	11481
8.2	11465
8.206	11429
8.212	11429
8.218	11434
8.224	11458
8.23	11447
8.236	11447
8.242	11452
8.248	11422
8.254	11462
8.26	11339
8.266	11290
8.272	11373
8.278	11419
8.284	11320
8.29	11300
8.296	11432
8.302	11505
8.308	11424
8.314	11393
8.32	11288
8.326	11195
8.332	11258
8.338	11295
8.344	11362
8.35	11512
8.356	11527
8.362	11542
8.368	11514
8.374	11342
8.38	11388
8.386	11556
8.392	11570
8.398	11362
8.404	11380
8.41	11470
8.416	11366
8.422	11458
8.428	11476
8.434	11355
8.44	11420
8.446	11517
8.452	11613
8.458	11429
8.464	11362
8.47	11514
8.476	11507
8.482	11510
8.488	11618
8.494	11653
8.5	11634
8.506	11522
8.512	11490
8.518	11501
8.524	11425
8.53	11447
8.536	11549
8.542	11679
8.548	11623
8.554	11579
8.56	11687
8.566	11712
8.572	11556
8.578	11614
8.584	11703
8.59	11772
8.596	11828
8.602	11765
8.608	11618
8.614	11746
8.62	11728
8.626	11583
8.632	11672
8.638	11680
8.644	11701
8.65	11612
8.656	11640
8.662	11683
8.668	11571
8.674	11668
8.68	11771
8.686	11814
8.692	11810
8.698	11856
8.704	11910
8.71	11828
8.716	11745
8.722	11995
8.728	11850
8.734	11680
8.74	11782
8.746	11819
8.752	11756
8.758	11777
8.764	11893
8.77	11932
8.776	11913
8.782	11908
8.788	11957
8.794	11947
8.8	11982
8.806	12003
8.812	11873
8.818	11851
8.824	12031
8.83	12073
8.836	11884
8.842	11898
8.848	11952
8.854	11952
8.86	11954
8.866	12038
8.872	12071
8.878	12177
8.884	12050
8.89	11938
8.896	11936
8.902	12040
8.908	12191
8.914	11940
8.92	12043
8.926	11970
8.932	12073
8.938	12095
8.944	12004
8.95	12167
8.956	12323
8.962	12137
8.968	12210
8.974	12199
8.98	12190
8.986	12259
8.992	12222
8.998	12326
9.004	12269
9.01	12113
9.016	12091
9.022	12247
9.028	12157
9.034	12193
9.04	12392
9.046	12220
9.052	12272
9.058	12225
9.064	12350
9.07	12197
9.076	12344
9.082	12398
9.088	12332
9.094	12503
9.1	12587
9.106	12429
9.112	12397
9.118	12495
9.124	12383
9.13	12361
9.136	12286
9.142	12381
9.148	12614
9.154	12521
9.16	12463
9.166	12598
9.172	12573
9.178	12450
9.184	12468
9.19	12463
9.196	12412
9.202	12472
9.208	12542
9.214	12488
9.22	12438
9.226	12553
9.232	12596
9.238	12741
9.244	12457
9.25	12419
9.256	12514
9.262	12427
9.268	12580
9.274	12575
9.28	12618
9.286	12732
9.292	12572
9.298	12677
9.304	12715
9.31	12665
9.316	12638
9.322	12686
9.328	12530
9.334	12768
9.34	12646
9.346	12393
9.352	12677
9.358	12648
9.364	12626
9.37	12620
9.376	12834
9.382	12949
9.388	12785
9.394	12886
9.4	12897
9.406	12891
9.412	13046
9.418	12754
9.424	12747
9.43	12895
9.436	12805
9.442	12884
9.448	12991
9.454	12890
9.46	12825
9.466	12680
9.472	12786
9.478	12812
9.484	12990
9.49	12927
9.496	13006
9.502	13013
9.508	12979
9.514	12898
9.52	12987
9.526	13024
9.532	12916
9.538	13070
9.544	12973
9.55	13147
9.556	12921
9.562	13091
9.568	12963
9.574	13160
9.58	13078
9.586	12986
9.592	13155
9.598	13087
9.604	13179
9.61	13015
9.616	13068
9.622	13129
9.628	13099
9.634	13149
9.64	13051
9.646	12971
9.652	13153
9.658	13006
9.664	13108
9.67	13182
9.676	13270
9.682	13399
9.688	13218
9.694	13193
9.7	13240
9.706	13237
9.712	13142
9.718	13079
9.724	13278
9.73	13116
9.736	13314
9.742	13151
9.748	13138
9.754	13238
9.76	13075
9.766	13206
9.772	13304
9.778	13395
9.784	13219
9.79	13323
9.796	13283
9.802	13229
9.808	13424
9.814	13303
9.82	13586
9.826	13556
9.832	13448
9.838	13226
9.844	13263
9.85	13335
9.856	13629
9.862	13346
9.868	13332
9.874	13327
9.88	13113
9.886	13228
9.892	13269
9.898	13375
9.904	13534
9.91	13549
9.916	13234
9.922	13395
9.928	13539
9.934	13389
9.94	13480
9.946	13476
9.952	13425
9.958	13243
9.964	13387
9.97	13183
9.976	13518
9.982	13632
9.988	13559
9.994	13560
10	13463
10.006	13476
10.012	13348
10.018	13557
10.024	13434
10.03	13460
10.036	13298
10.042	13549
10.048	13218
10.054	13421
10.06	13527
10.066	13362
10.072	13440
10.078	13506
10.084	13356
10.09	13547
10.096	13450
10.102	13566
10.108	13459
10.114	13530
10.12	13570
10.126	13481
10.132	13619
10.138	13624
10.144	13515
10.15	13377
10.156	13394
10.162	13390
10.168	13550
10.174	13725
10.18	13532
10.186	13541
10.192	13535
10.198	13362
10.204	13381
10.21	13515
10.216	13690
10.222	13714
10.228	13554
10.234	13620
10.24	13674
10.246	13517
10.252	13546
10.258	13539
10.264	13418
10.27	13543
10.276	13446
10.282	13463
10.288	13440
10.294	13423
10.3	13577
10.306	13260
10.312	13448
10.318	13503
10.324	13365
10.33	13410
10.336	13493
10.342	13247
10.348	13361
10.354	13367
10.36	13387
10.366	13351
10.372	13278
10.378	13280
10.384	13297
10.39	13360
10.396	13276
10.402	13225
10.408	13223
10.414	13193
10.42	13187
10.426	13448
10.432	13302
10.438	13340
10.444	13394
10.45	13155
10.456	13474
10.462	13360
10.468	13658
10.474	13384
10.48	13286
10.486	13194
10.492	13177
10.498	12937
10.504	13242
10.51	13264
10.516	13324
10.522	13373
10.528	13259
10.534	13263
10.54	13306
10.546	13211
10.552	13362
10.558	13288
10.564	12991
10.57	13172
10.576	13015
10.582	13090
10.588	13256
10.594	13155
10.6	13017
10.606	13234
10.612	13169
10.618	13122
10.624	13044
10.63	13046
10.636	13060
10.642	13125
10.648	13092
10.654	12948
10.66	13007
10.666	13126
10.672	13066
10.678	12941
10.684	13019
10.69	13254
10.696	13137
10.702	13048
10.708	12959
10.714	12939
10.72	12963
10.726	12989
10.732	12870
10.738	13112
10.744	13000
10.75	12904
10.756	13018
10.762	12969
10.768	12756
10.774	12949
10.78	13076
10.786	12867
10.792	12823
10.798	12833
10.804	12592
10.81	12706
10.816	12758
10.822	12702
10.828	12639
10.834	12698
10.84	12819
10.846	12655
10.852	12673
10.858	12683
10.864	12783
10.87	12674
10.876	12627
10.882	12615
10.888	12642
10.894	12678
10.9	12580
10.906	12604
10.912	12616
10.918	12429
10.924	12496
10.93	12613
10.936	12527
10.942	12649
10.948	12725
10.954	12689
10.96	12497
10.966	12556
10.972	12470
10.978	12449
10.984	12588
10.99	12518
10.996	12561
11.002	12477
11.008	12452
11.014	12534
11.02	12581
11.026	12509
11.032	12533
11.038	12522
11.044	12407
11.05	12390
11.056	12520
11.062	12438
11.068	12465
11.074	12484
11.08	12326
11.086	12296
11.092	12410
11.098	12265
11.104	12096
11.11	12119
11.116	12172
11.122	12226
11.128	12141
11.134	12093
11.14	12185
11.146	12276
11.152	12219
11.158	12023
11.164	11980
11.17	12128
11.176	12170
11.182	12066
11.188	12011
11.194	11924
11.2	11967
11.206	11884
11.212	11748
11.218	11796
11.224	11927
11.23	11874
11.236	11791
11.242	11867
11.248	11950
11.254	11790
11.26	11702
11.266	11620
11.272	11592
11.278	11847
11.284	11965
11.29	11855
11.296	11841
11.302	11645
11.308	11627
11.314	11642
11.32	11631
11.326	11677
11.332	11678
11.338	11618
11.344	11580
11.35	11440
11.356	11348
11.362	11538
11.368	11515
11.374	11351
11.38	11409
11.386	11549
11.392	11550
11.398	11492
11.404	11445
11.41	11301
11.416	11257
11.422	11241
11.428	11403
11.434	11453
11.44	11359
11.446	11327
11.452	11260
11.458	11278
11.464	11318
11.47	11162
11.476	11083
11.482	11108
11.488	11198
11.494	11122
11.5	10960
11.506	10950
11.512	10973
11.518	10898
11.524	10960
11.53	10970
11.536	10881
11.542	10897
11.548	10890
11.554	11067
11.56	11047
11.566	10865
11.572	10681
11.578	10816
11.584	10950
11.59	10667
11.596	10719
11.602	10750
11.608	10676
11.614	10661
11.62	10656
11.626	10631
11.632	10735
11.638	10775
11.644	10747
11.65	10630
11.656	10662
11.662	10689
11.668	10481
11.674	10544
11.68	10420
11.686	10504
11.692	10547
11.698	10460
11.704	10473
11.71	10480
11.716	10420
11.722	10238
11.728	10256
11.734	10387
11.74	10405
11.746	10335
11.752	10378
11.758	10208
11.764	10214
11.77	10252
11.776	10378
11.782	10285
11.788	10353
11.794	10182
11.8	10221
11.806	10230
11.812	10245
11.818	10126
11.824	10003
11.83	10103
11.836	10228
11.842	10059
11.848	9903
11.854	9873
11.86	9964
11.866	10067
11.872	10167
11.878	9917
11.884	10009
11.89	9835
11.896	9705
11.902	9908
11.908	9927
11.914	9859
11.92	9751
11.926	9928
11.932	9979
11.938	9717
11.944	9780
11.95	9829
11.956	9787
11.962	9658
11.968	9609
11.974	9733
11.98	9719
11.986	9581
11.992	9621
11.998	9638
12.004	9712
12.01	9718
12.016	9648
12.022	9688
12.028	9547
12.034	9513
12.04	9612
12.046	9523
12.052	9391
12.058	9487
12.064	9520
12.07	9394
12.076	9195
12.082	9292
12.088	9348
12.094	9444
12.1	9420
12.106	9353
12.112	9342
12.118	9474
12.124	9432
12.13	9353
12.136	9343
12.142	9387
12.148	9309
12.154	9236
12.16	9288
12.166	9288
12.172	9275
12.178	9145
12.184	9215
12.19	9231
12.196	9070
12.202	9066
12.208	9210
12.214	9191
12.22	9094
12.226	9040
12.232	9035
12.238	9008
12.244	9039
12.25	9103
12.256	9092
12.262	9029
12.268	8998
12.274	8945
12.28	8952
12.286	9094
12.292	9084
12.298	8974
12.304	9030
12.31	9051
12.316	8984
12.322	9008
12.328	9037
12.334	8895
12.34	8815
12.346	8877
12.352	8944
12.358	8792
12.364	8780
12.37	8987
12.376	8918
12.382	8829
12.388	8798
12.394	8797
12.4	8769
12.406	8648
12.412	8651
12.418	8816
12.424	8855
12.43	8751
12.436	8706
12.442	8653
12.448	8701
12.454	8694
12.46	8818
12.466	8804
12.472	8710
12.478	8667
12.484	8664
12.49	8543
12.496	8537
12.502	8568
12.508	8670
12.514	8584
12.52	8483
12.526	8593
12.532	8377
12.538	8391
12.544	8558
12.55	8529
12.556	8474
12.562	8511
12.568	8588
12.574	8433
12.58	8364
12.586	8489
12.592	8485
12.598	8476
12.604	8440
12.61	8440
12.616	8387
12.622	8356
12.628	8337
12.634	8277
12.64	8476
12.646	8374
12.652	8358
12.658	8410
12.664	8314
12.67	8291
12.676	8313
12.682	8204
12.688	8238
12.694	8313
12.7	8158
12.706	8263
12.712	8288
12.718	8291
12.724	8389
12.73	8310
12.736	8244
12.742	8154
12.748	8258
12.754	8228
12.76	8260
12.766	8178
12.772	8155
12.778	8246
12.784	8210
12.79	8119
12.796	8058
12.802	8024
12.808	8152
12.814	8217
12.82	8165
12.826	8250
12.832	8268
12.838	8226
12.844	8134
12.85	8115
12.856	8087
12.862	8118
12.868	8107
12.874	8080
12.88	8077
12.886	8099
12.892	7939
12.898	7886
12.904	8079
12.91	8110
12.916	8119
12.922	8076
12.928	8017
12.934	7886
12.94	8141
12.946	7854
12.952	7744
12.958	7888
12.964	7788
12.97	7782
12.976	7799
12.982	7803
12.988	7915
12.994	7915
[truncated: 11,671 more rows]
