# Supplementary material for: Molecular-level insights into the supramolecular gelation mechanism of urea derivative
Source: Nat Commun. 2025 Apr 22;16:3758. doi: 10.1038/s41467-025-59032-6 (PMC12015314; doi:10.1038/s41467-025-59032-6)
Supplement: Supplementary file 12 — Source Data [file 41467_2025_59032_MOESM12_ESM.zip › Source data/Source Data SupFig.7 SAXS, WAXS/SupFig7b glass capillary.xlsx]

## Sheet: 241023_lindemann_04mm
0.8	1835
0.806	1844
0.812	1829
0.818	1823
0.824	1836
0.83	1821
0.836	1819
0.842	1842
0.848	1846
0.854	1805
0.86	1835
0.866	1849
0.872	1881
0.878	1867
0.884	1892
0.89	1881
0.896	1855
0.902	1881
0.908	1793
0.914	1784
0.92	1821
0.926	1817
0.932	1851
0.938	1885
0.944	1848
0.95	1837
0.956	1830
0.962	1887
0.968	1896
0.974	1848
0.98	1872
0.986	1872
0.992	1845
0.998	1835
1.004	1894
1.01	1852
1.016	1884
1.022	1887
1.028	1882
1.034	1863
1.04	1892
1.046	1900
1.052	1938
1.058	1906
1.064	1925
1.07	1920
1.076	1915
1.082	1924
1.088	1962
1.094	2015
1.1	2002
1.106	1948
1.112	1962
1.118	1927
1.124	1918
1.13	1922
1.136	1925
1.142	1994
1.148	2012
1.154	1883
1.16	1875
1.166	1963
1.172	1940
1.178	1989
1.184	1964
1.19	1894
1.196	1925
1.202	1976
1.208	1993
1.214	1942
1.22	2006
1.226	1928
1.232	1948
1.238	1934
1.244	2042
1.25	1952
1.256	2034
1.262	2010
1.268	2051
1.274	1924
1.28	1938
1.286	2023
1.292	1991
1.298	1943
1.304	1986
1.31	1978
1.316	2020
1.322	2001
1.328	2045
1.334	2033
1.34	2045
1.346	1982
1.352	2034
1.358	2014
1.364	2090
1.37	1984
1.376	2022
1.382	1953
1.388	2012
1.394	2095
1.4	2047
1.406	2041
1.412	2056
1.418	2012
1.424	2011
1.43	2091
1.436	2036
1.442	2077
1.448	2033
1.454	1992
1.46	1983
1.466	2024
1.472	2052
1.478	2049
1.484	2049
1.49	2025
1.496	2016
1.502	2041
1.508	2057
1.514	2031
1.52	2053
1.526	2065
1.532	2129
1.538	2121
1.544	2048
1.55	2024
1.556	1979
1.562	2005
1.568	2019
1.574	2061
1.58	2018
1.586	2044
1.592	2074
1.598	2094
1.604	2143
1.61	2143
1.616	2078
1.622	2065
1.628	2022
1.634	2116
1.64	2032
1.646	2098
1.652	2108
1.658	2090
1.664	2068
1.67	2097
1.676	2102
1.682	2036
1.688	2045
1.694	2085
1.7	2075
1.706	2029
1.712	2061
1.718	2072
1.724	2094
1.73	2102
1.736	2157
1.742	2126
1.748	2142
1.754	2164
1.76	2151
1.766	2073
1.772	2112
1.778	2115
1.784	2096
1.79	2144
1.796	2081
1.802	2048
1.808	2058
1.814	2103
1.82	2098
1.826	2113
1.832	2119
1.838	2158
1.844	2185
1.85	2108
1.856	2085
1.862	2081
1.868	2097
1.874	2113
1.88	2108
1.886	2125
1.892	2101
1.898	2124
1.904	2129
1.91	2066
1.916	2052
1.922	2101
1.928	2093
1.934	2076
1.94	2121
1.946	2135
1.952	2158
1.958	2143
1.964	2119
1.97	2122
1.976	2100
1.982	2137
1.988	2125
1.994	2100
2	2165
2.006	2144
2.012	2115
2.018	2155
2.024	2212
2.03	2174
2.036	2129
2.042	2114
2.048	2121
2.054	2114
2.06	2135
2.066	2137
2.072	2108
2.078	2151
2.084	2120
2.09	2163
2.096	2197
2.102	2154
2.108	2123
2.114	2082
2.12	2111
2.126	2177
2.132	2110
2.138	2088
2.144	2131
2.15	2169
2.156	2184
2.162	2225
2.168	2227
2.174	2160
2.18	2112
2.186	2140
2.192	2142
2.198	2179
2.204	2216
2.21	2189
2.216	2121
2.222	2093
2.228	2143
2.234	2161
2.24	2180
2.246	2202
2.252	2159
2.258	2170
2.264	2240
2.27	2231
2.276	2176
2.282	2122
2.288	2121
2.294	2125
2.3	2133
2.306	2148
2.312	2145
2.318	2124
2.324	2161
2.33	2163
2.336	2126
2.342	2159
2.348	2181
2.354	2239
2.36	2165
2.366	2175
2.372	2129
2.378	2078
2.384	2145
2.39	2188
2.396	2154
2.402	2157
2.408	2106
2.414	2110
2.42	2210
2.426	2232
2.432	2158
2.438	2151
2.444	2216
2.45	2171
2.456	2154
2.462	2142
2.468	2161
2.474	2205
2.48	2237
2.486	2171
2.492	2128
2.498	2183
2.504	2264
2.51	2209
2.516	2111
2.522	2196
2.528	2146
2.534	2153
2.54	2216
2.546	2233
2.552	2195
2.558	2218
2.564	2141
2.57	2197
2.576	2210
2.582	2177
2.588	2084
2.594	2142
2.6	2131
2.606	2204
2.612	2211
2.618	2224
2.624	2136
2.63	2127
2.636	2127
2.642	2035
2.648	2216
2.654	2233
2.66	2178
2.666	2134
2.672	2073
2.678	2073
2.684	2129
2.69	2119
2.696	2216
2.702	2204
2.708	2163
2.714	2160
2.72	2261
2.726	2206
2.732	2135
2.738	2145
2.744	2134
2.75	2188
2.756	2179
2.762	2171
2.768	2170
2.774	2209
2.78	2148
2.786	2150
2.792	2152
2.798	2139
2.804	2159
2.81	2224
2.816	2134
2.822	2192
2.828	2159
2.834	2172
2.84	2187
2.846	2122
2.852	2182
2.858	2176
2.864	2161
2.87	2164
2.876	2208
2.882	2147
2.888	2219
2.894	2132
2.9	2202
2.906	2217
2.912	2228
2.918	2308
2.924	2212
2.93	2190
2.936	2092
2.942	2074
2.948	2169
2.954	2194
2.96	2181
2.966	2290
2.972	2221
2.978	2179
2.984	2256
2.99	2264
2.996	2157
3.002	2161
3.008	2146
3.014	2081
3.02	2154
3.026	2230
3.032	2137
3.038	2171
3.044	2164
3.05	2156
3.056	2131
3.062	2234
3.068	2111
3.074	2209
3.08	2290
3.086	2177
3.092	2198
3.098	2198
3.104	2213
3.11	2026
3.116	2068
3.122	2171
3.128	2143
3.134	2163
3.14	2160
3.146	2132
3.152	2219
3.158	2122
3.164	2194
3.17	2210
3.176	2179
3.182	2289
3.188	2135
3.194	2154
3.2	2214
3.206	2130
3.212	2144
3.218	2161
3.224	2093
3.23	2137
3.236	2154
3.242	2256
3.248	2204
3.254	2129
3.26	2152
3.266	2119
3.272	2092
3.278	2171
3.284	2201
3.29	2176
3.296	2177
3.302	2125
3.308	2137
3.314	2169
3.32	2152
3.326	2178
3.332	2196
3.338	2115
3.344	2150
3.35	2140
3.356	2196
3.362	2186
3.368	2146
3.374	2184
3.38	2152
3.386	2106
3.392	2199
3.398	2179
3.404	2190
3.41	2184
3.416	2122
3.422	2110
3.428	2151
3.434	2154
3.44	2205
3.446	2176
3.452	2196
3.458	2168
3.464	2168
3.47	2144
3.476	2133
3.482	2158
3.488	2155
3.494	2115
3.5	2148
3.506	2179
3.512	2284
3.518	2197
3.524	2186
3.53	2188
3.536	2118
3.542	2126
3.548	2127
3.554	2107
3.56	2180
3.566	2140
3.572	2177
3.578	2126
3.584	2175
3.59	2114
3.596	2205
3.602	2166
3.608	2143
3.614	2081
3.62	2125
3.626	2139
3.632	2115
3.638	2089
3.644	2096
3.65	2127
3.656	2115
3.662	2149
3.668	2155
3.674	2232
3.68	2187
3.686	2189
3.692	2107
3.698	2105
3.704	2199
3.71	2130
3.716	2189
3.722	2209
3.728	2251
3.734	2180
3.74	2201
3.746	2199
3.752	2152
3.758	2222
3.764	2128
3.77	2119
3.776	2111
3.782	2162
3.788	2137
3.794	2146
3.8	2123
3.806	2201
3.812	2135
3.818	2093
3.824	2165
3.83	2181
3.836	2190
3.842	2104
3.848	2145
3.854	2107
3.86	2118
3.866	2071
3.872	2064
3.878	2088
3.884	2209
3.89	2180
3.896	2175
3.902	2154
3.908	2072
3.914	2154
3.92	2108
3.926	2149
3.932	2108
3.938	2089
3.944	2100
3.95	2137
3.956	2151
3.962	2117
3.968	2129
3.974	2122
3.98	2100
3.986	2152
3.992	2085
3.998	2161
4.004	2212
4.01	2181
4.016	2092
4.022	2099
4.028	2097
4.034	2127
4.04	2182
4.046	2146
4.052	2106
4.058	2180
4.064	2173
4.07	2156
4.076	2108
4.082	2128
4.088	2118
4.094	2131
4.1	2121
4.106	2126
4.112	2105
4.118	2122
4.124	2126
4.13	2176
4.136	2198
4.142	2176
4.148	2125
4.154	2104
4.16	2207
4.166	2152
4.172	2105
4.178	2132
4.184	2126
4.19	2151
4.196	2159
4.202	2106
4.208	2090
4.214	2115
4.22	2128
4.226	2125
4.232	2135
4.238	2114
4.244	2089
4.25	2117
4.256	2151
4.262	2135
4.268	2051
4.274	2070
4.28	2114
4.286	2118
4.292	2142
4.298	2136
4.304	2100
4.31	2096
4.316	2131
4.322	2160
4.328	2103
4.334	2098
4.34	2130
4.346	2088
4.352	2066
4.358	2150
4.364	2137
4.37	2145
4.376	2136
4.382	2094
4.388	2119
4.394	2097
4.4	2098
4.406	2127
4.412	2142
4.418	2157
4.424	2131
4.43	2112
4.436	2123
4.442	2120
4.448	2122
4.454	2109
4.46	2103
4.466	2119
4.472	2137
4.478	2095
4.484	2080
4.49	2090
4.496	2115
4.502	2135
4.508	2137
4.514	2117
4.52	2078
4.526	2073
4.532	2042
4.538	2062
4.544	2134
4.55	2092
4.556	2084
4.562	2129
4.568	2117
4.574	2141
4.58	2168
4.586	2125
4.592	2145
4.598	2191
4.604	2152
4.61	2123
4.616	2085
4.622	2083
4.628	2133
4.634	2127
4.64	2101
4.646	2098
4.652	2088
4.658	2086
4.664	2122
4.67	2111
4.676	2143
4.682	2159
4.688	2140
4.694	2160
4.7	2091
4.706	2080
4.712	2096
4.718	2064
4.724	2078
4.73	2118
4.736	2147
4.742	2138
4.748	2157
4.754	2129
4.76	2063
4.766	2072
4.772	2116
4.778	2152
4.784	2136
4.79	2128
4.796	2171
4.802	2136
4.808	2105
4.814	2086
4.82	2087
4.826	2120
4.832	2099
4.838	2065
4.844	2080
4.85	2064
4.856	2114
4.862	2152
4.868	2099
4.874	2089
4.88	2094
4.886	2105
4.892	2107
4.898	2049
4.904	2081
4.91	2129
4.916	2076
4.922	2090
4.928	2071
4.934	2074
4.94	2159
4.946	2135
4.952	2067
4.958	2090
4.964	2119
4.97	2102
4.976	2075
4.982	2025
4.988	2018
4.994	2080
5	2084
5.006	2084
5.012	2135
5.018	2085
5.024	2066
5.03	2034
5.036	2068
5.042	2112
5.048	2148
5.054	2143
5.06	2111
5.066	2071
5.072	2048
5.078	2050
5.084	2070
5.09	2073
5.096	2054
5.102	2086
5.108	2065
5.114	1984
5.12	2072
5.126	2073
5.132	2073
5.138	2071
5.144	2120
5.15	2047
5.156	2083
5.162	2121
5.168	2116
5.174	2103
5.18	2072
5.186	2080
5.192	2105
5.198	2131
5.204	2071
5.21	2047
5.216	1999
5.222	1963
5.228	2048
5.234	2086
5.24	2057
5.246	2020
5.252	2031
5.258	2064
5.264	2010
5.27	2046
5.276	2078
5.282	2051
5.288	2067
5.294	2085
5.3	2032
5.306	2036
5.312	2012
5.318	2042
5.324	2061
5.33	2038
5.336	2041
5.342	2033
5.348	1975
5.354	2100
5.36	2105
5.366	2130
5.372	2078
5.378	2130
5.384	2064
5.39	2022
5.396	2068
5.402	2048
5.408	2120
5.414	2133
5.42	2078
5.426	2114
5.432	2012
5.438	1982
5.444	2147
5.45	2033
5.456	2039
5.462	2048
5.468	2068
5.474	2041
5.48	2098
5.486	2080
5.492	2037
5.498	2050
5.504	2072
5.51	1946
5.516	2044
5.522	2018
5.528	2021
5.534	2051
5.54	2010
5.546	1976
5.552	2076
5.558	2012
5.564	2051
5.57	2090
5.576	1979
5.582	2070
5.588	2007
5.594	2012
5.6	2098
5.606	2099
5.612	2057
5.618	2009
5.624	2002
5.63	2023
5.636	2068
5.642	2039
5.648	2056
5.654	2052
5.66	1998
5.666	2061
5.672	2072
5.678	2009
5.684	2054
5.69	2103
5.696	2066
5.702	2061
5.708	2059
5.714	2042
5.72	2019
5.726	2043
5.732	2033
5.738	2063
5.744	2011
5.75	2067
5.756	2125
5.762	2079
5.768	2099
5.774	2056
5.78	2039
5.786	2098
5.792	2085
5.798	1960
5.804	1924
5.81	1971
5.816	2086
5.822	2124
5.828	2008
5.834	2042
5.84	2030
5.846	2034
5.852	2135
5.858	2085
5.864	1999
5.87	2015
5.876	2020
5.882	1966
5.888	2064
5.894	2089
5.9	2060
5.906	2054
5.912	1927
5.918	1971
5.924	2072
5.93	2093
5.936	2043
5.942	2047
5.948	2072
5.954	2039
5.96	1973
5.966	2019
5.972	2062
5.978	2035
5.984	2023
5.99	2005
5.996	2055
6.002	2102
6.008	2032
6.014	1940
6.02	2026
6.026	2005
6.032	2074
6.038	2036
6.044	2029
6.05	2088
6.056	1969
6.062	2025
6.068	2042
6.074	2077
6.08	1981
6.086	1976
6.092	2049
6.098	2027
6.104	2044
6.11	1993
6.116	2038
6.122	2020
6.128	2075
6.134	1992
6.14	2013
6.146	2018
6.152	1976
6.158	1998
6.164	2021
6.17	1984
6.176	2022
6.182	2039
6.188	1946
6.194	1989
6.2	1963
6.206	1970
6.212	1966
6.218	2020
6.224	1974
6.23	2009
6.236	1992
6.242	1993
6.248	1969
6.254	1961
6.26	1978
6.266	1967
6.272	2054
6.278	2027
6.284	1980
6.29	2005
6.296	2052
6.302	1974
6.308	2001
6.314	2045
6.32	1958
6.326	2019
6.332	2015
6.338	1973
6.344	2033
6.35	2023
6.356	1997
6.362	2002
6.368	1962
6.374	1967
6.38	1958
6.386	2004
6.392	1983
6.398	1924
6.404	2005
6.41	1944
6.416	1976
6.422	2037
6.428	2032
6.434	2003
6.44	1930
6.446	1982
6.452	1967
6.458	1989
6.464	2055
6.47	2024
6.476	2001
6.482	1999
6.488	2009
6.494	2000
6.5	2048
6.506	2072
6.512	2010
6.518	1968
6.524	1938
6.53	1982
6.536	2064
6.542	1997
6.548	2010
6.554	2024
6.56	2027
6.566	2026
6.572	1969
6.578	1999
6.584	2004
6.59	1981
6.596	2009
6.602	1938
6.608	1955
6.614	1983
6.62	1976
6.626	2026
6.632	2050
6.638	2016
6.644	1980
6.65	1985
6.656	1973
6.662	1991
6.668	1938
6.674	1918
6.68	1979
6.686	2004
6.692	2021
6.698	1982
6.704	1926
6.71	1976
6.716	1967
6.722	1983
6.728	1987
6.734	1993
6.74	1931
6.746	2005
6.752	2030
6.758	1959
6.764	1922
6.77	2006
6.776	2019
6.782	2071
6.788	1923
6.794	1988
6.8	1959
6.806	1967
6.812	1997
6.818	1956
6.824	1929
6.83	2043
6.836	2019
6.842	1961
6.848	1946
6.854	1966
6.86	2016
6.866	1983
6.872	2019
6.878	1970
6.884	2025
6.89	2045
6.896	1976
6.902	1991
6.908	1951
6.914	1900
6.92	2034
6.926	1902
6.932	1921
6.938	1990
6.944	1971
6.95	1968
6.956	1964
6.962	1960
6.968	2015
6.974	1997
6.98	1980
6.986	1980
6.992	1952
6.998	2009
7.004	1953
7.01	2008
7.016	1922
7.022	1940
7.028	1953
7.034	1971
7.04	1954
7.046	1938
7.052	1996
7.058	1999
7.064	2040
7.07	1929
7.076	1966
7.082	1910
7.088	1969
7.094	1977
7.1	1898
7.106	1951
7.112	2005
7.118	1998
7.124	1967
7.13	1854
7.136	1937
7.142	1977
7.148	1967
7.154	1971
7.16	1860
7.166	1933
7.172	1902
7.178	1991
7.184	1946
7.19	1931
7.196	1928
7.202	1934
7.208	2004
7.214	1859
7.22	1942
7.226	1928
7.232	1964
7.238	1941
7.244	1907
7.25	1975
7.256	1927
7.262	1916
7.268	1951
7.274	1956
7.28	1944
7.286	1956
7.292	1974
7.298	1910
7.304	1944
7.31	1850
7.316	1960
7.322	2023
7.328	1949
7.334	2080
7.34	1988
7.346	1967
7.352	1976
7.358	1920
7.364	2015
7.37	1975
7.376	1961
7.382	1964
7.388	1898
7.394	1937
7.4	1962
7.406	1944
7.412	1977
7.418	1952
7.424	1928
7.43	1917
7.436	1925
7.442	1820
7.448	1969
7.454	1925
7.46	1938
7.466	1928
7.472	1965
7.478	1883
7.484	1918
7.49	1931
7.496	1972
7.502	2032
7.508	1937
7.514	1915
7.52	1926
7.526	1962
7.532	1929
7.538	1954
7.544	1873
7.55	1925
7.556	1896
7.562	1925
7.568	1908
7.574	1895
7.58	1877
7.586	1910
7.592	1901
7.598	1863
7.604	1913
7.61	1972
7.616	1977
7.622	1911
7.628	1897
7.634	1982
7.64	1973
7.646	1966
7.652	1940
7.658	1932
7.664	1898
7.67	1906
7.676	1916
7.682	1892
7.688	1898
7.694	1913
7.7	1959
7.706	1893
7.712	1871
7.718	1878
7.724	1930
7.73	1948
7.736	1928
7.742	1961
7.748	1971
7.754	1923
7.76	1916
7.766	1958
7.772	1924
7.778	1942
7.784	1936
7.79	1881
7.796	1907
7.802	1856
7.808	1841
7.814	1938
7.82	1927
7.826	1920
7.832	1954
7.838	1924
7.844	1951
7.85	1965
7.856	1926
7.862	1934
7.868	1895
7.874	1886
7.88	1870
7.886	1873
7.892	1853
7.898	1850
7.904	1874
7.91	1931
7.916	1922
7.922	1843
7.928	1886
7.934	1894
7.94	1832
7.946	1856
7.952	1925
7.958	1896
7.964	1876
7.97	1854
7.976	1897
7.982	1932
7.988	1901
7.994	1931
8	1955
8.006	1911
8.012	1861
8.018	1902
8.024	1920
8.03	1910
8.036	1905
8.042	1886
8.048	1937
8.054	1959
8.06	1939
8.066	1902
8.072	1881
8.078	1914
8.084	1930
8.09	1899
8.096	1890
8.102	1872
8.108	1851
8.114	1904
8.12	1926
8.126	1928
8.132	1904
8.138	1904
8.144	1891
8.15	1897
8.156	1930
8.162	1864
8.168	1833
8.174	1849
8.18	1867
8.186	1912
8.192	1888
8.198	1883
8.204	1872
8.21	1845
8.216	1864
8.222	1914
8.228	1933
8.234	1898
8.24	1902
8.246	1916
8.252	1928
8.258	1909
8.264	1906
8.27	1900
8.276	1837
8.282	1825
8.288	1870
8.294	1883
8.3	1896
8.306	1867
8.312	1870
8.318	1868
8.324	1870
8.33	1854
8.336	1855
8.342	1841
8.348	1836
8.354	1904
8.36	1892
8.366	1874
8.372	1837
8.378	1877
8.384	1895
8.39	1864
8.396	1841
8.402	1852
8.408	1886
8.414	1924
8.42	1922
8.426	1876
8.432	1830
8.438	1864
8.444	1915
8.45	1929
8.456	1873
8.462	1880
8.468	1836
8.474	1838
8.48	1876
8.486	1867
8.492	1891
8.498	1863
8.504	1900
8.51	1885
8.516	1866
8.522	1866
8.528	1816
8.534	1886
8.54	1916
8.546	1916
8.552	1921
8.558	1891
8.564	1875
8.57	1904
8.576	1886
8.582	1839
8.588	1809
8.594	1846
8.6	1878
8.606	1878
8.612	1890
8.618	1883
8.624	1885
8.63	1899
8.636	1850
8.642	1808
8.648	1822
8.654	1840
8.66	1882
8.666	1910
8.672	1913
8.678	1854
8.684	1856
8.69	1889
8.696	1935
8.702	1876
8.708	1867
8.714	1899
8.72	1864
8.726	1881
8.732	1894
8.738	1889
8.744	1835
8.75	1865
8.756	1858
8.762	1869
8.768	1911
8.774	1852
8.78	1828
8.786	1886
8.792	1859
8.798	1919
8.804	1917
8.81	1807
8.816	1870
8.822	1856
8.828	1853
8.834	1825
8.84	1837
8.846	1865
8.852	1882
8.858	1815
8.864	1819
8.87	1829
8.876	1859
8.882	1850
8.888	1863
8.894	1859
8.9	1840
8.906	1858
8.912	1863
8.918	1926
8.924	1865
8.93	1845
8.936	1855
8.942	1865
8.948	1878
8.954	1835
8.96	1838
8.966	1843
8.972	1908
8.978	1811
8.984	1838
8.99	1832
8.996	1868
9.002	1864
9.008	1834
9.014	1839
9.02	1821
9.026	1845
9.032	1876
9.038	1849
9.044	1820
9.05	1815
9.056	1909
9.062	1832
9.068	1813
9.074	1850
9.08	1849
9.086	1829
9.092	1876
9.098	1915
9.104	1836
9.11	1849
9.116	1858
9.122	1825
9.128	1820
9.134	1845
9.14	1817
9.146	1826
9.152	1849
9.158	1844
9.164	1841
9.17	1845
9.176	1823
9.182	1874
9.188	1870
9.194	1936
9.2	1866
9.206	1900
9.212	1849
9.218	1822
9.224	1888
9.23	1829
9.236	1916
9.242	1856
9.248	1865
9.254	1842
9.26	1829
9.266	1853
9.272	1844
9.278	1810
9.284	1863
9.29	1889
9.296	1835
9.302	1820
9.308	1835
9.314	1863
9.32	1917
9.326	1836
9.332	1896
9.338	1881
9.344	1830
9.35	1856
9.356	1894
9.362	1894
9.368	1791
9.374	1735
9.38	1798
9.386	1835
9.392	1832
9.398	1826
9.404	1852
9.41	1857
9.416	1922
9.422	1803
9.428	1848
9.434	1851
9.44	1860
9.446	1831
9.452	1941
9.458	1802
9.464	1807
9.47	1818
9.476	1870
9.482	1922
9.488	1898
9.494	1804
9.5	1889
9.506	1860
9.512	1834
9.518	1780
9.524	1805
9.53	1819
9.536	1818
9.542	1808
9.548	1794
9.554	1763
9.56	1888
9.566	1884
9.572	1908
9.578	1825
9.584	1829
9.59	1791
9.596	1848
9.602	1843
9.608	1912
9.614	1807
9.62	1824
9.626	1890
9.632	1833
9.638	1826
9.644	1810
9.65	1801
9.656	1864
9.662	1797
9.668	1789
9.674	1837
9.68	1916
9.686	1769
9.692	1816
9.698	1855
9.704	1844
9.71	1800
9.716	1875
9.722	1809
9.728	1854
9.734	1870
9.74	1832
9.746	1861
9.752	1790
9.758	1908
9.764	1841
9.77	1858
9.776	1930
9.782	1868
9.788	1892
9.794	1813
9.8	1919
9.806	1845
9.812	1868
9.818	1837
9.824	1870
9.83	1754
9.836	1838
9.842	1834
9.848	1892
9.854	1869
9.86	1848
9.866	1860
9.872	1858
9.878	1839
9.884	1896
9.89	1861
9.896	1800
9.902	1820
9.908	1881
9.914	1843
9.92	1858
9.926	1854
9.932	1823
9.938	1890
9.944	1824
9.95	1851
9.956	1762
9.962	1847
9.968	1915
9.974	1775
9.98	1809
9.986	1860
9.992	1835
9.998	1857
10.004	1819
10.01	1806
10.016	1875
10.022	1820
10.028	1787
10.034	1853
10.04	1851
10.046	1838
10.052	1824
10.058	1780
10.064	1888
10.07	1811
10.076	1845
10.082	1862
10.088	1806
10.094	1765
10.1	1817
10.106	1847
10.112	1828
10.118	1822
10.124	1863
10.13	1817
10.136	1827
10.142	1813
10.148	1729
10.154	1826
10.16	1815
10.166	1829
10.172	1943
10.178	1924
10.184	1872
10.19	1874
10.196	1845
10.202	1803
10.208	1812
10.214	1784
10.22	1791
10.226	1848
10.232	1898
10.238	1806
10.244	1799
10.25	1824
10.256	1826
10.262	1831
10.268	1760
10.274	1802
10.28	1828
10.286	1787
10.292	1852
10.298	1775
10.304	1825
10.31	1810
10.316	1812
10.322	1844
10.328	1865
10.334	1806
10.34	1806
10.346	1862
10.352	1858
10.358	1807
10.364	1820
10.37	1821
10.376	1865
10.382	1814
10.388	1827
10.394	1790
10.4	1774
10.406	1840
10.412	1879
10.418	1804
10.424	1789
10.43	1775
10.436	1816
10.442	1875
10.448	1843
10.454	1822
10.46	1828
10.466	1803
10.472	1802
10.478	1810
10.484	1778
10.49	1821
10.496	1834
10.502	1832
10.508	1825
10.514	1810
10.52	1800
10.526	1778
10.532	1764
10.538	1817
10.544	1811
10.55	1817
10.556	1820
10.562	1833
10.568	1805
10.574	1825
10.58	1849
10.586	1823
10.592	1808
10.598	1821
10.604	1837
10.61	1743
10.616	1805
10.622	1801
10.628	1836
10.634	1831
10.64	1873
10.646	1841
10.652	1808
10.658	1783
10.664	1754
10.67	1827
10.676	1804
10.682	1820
10.688	1832
10.694	1811
10.7	1817
10.706	1803
10.712	1826
10.718	1823
10.724	1716
10.73	1825
10.736	1900
10.742	1856
10.748	1834
10.754	1800
10.76	1809
10.766	1799
10.772	1804
10.778	1800
10.784	1817
10.79	1818
10.796	1823
10.802	1795
10.808	1783
10.814	1798
10.82	1785
10.826	1801
10.832	1795
10.838	1803
10.844	1791
10.85	1760
10.856	1758
10.862	1794
10.868	1831
10.874	1859
10.88	1806
10.886	1776
10.892	1814
10.898	1800
10.904	1812
10.91	1821
10.916	1805
10.922	1814
10.928	1780
10.934	1754
10.94	1784
10.946	1782
10.952	1819
10.958	1808
10.964	1830
10.97	1834
10.976	1808
10.982	1769
10.988	1805
10.994	1849
11	1815
11.006	1791
11.012	1800
11.018	1814
11.024	1795
11.03	1772
11.036	1771
11.042	1803
11.048	1812
11.054	1801
11.06	1797
11.066	1780
11.072	1791
11.078	1810
11.084	1824
11.09	1823
11.096	1806
11.102	1815
11.108	1841
11.114	1809
11.12	1769
11.126	1772
11.132	1779
11.138	1818
11.144	1838
11.15	1822
11.156	1827
11.162	1798
11.168	1770
11.174	1834
11.18	1816
11.186	1778
11.192	1768
11.198	1756
11.204	1766
11.21	1779
11.216	1770
11.222	1817
11.228	1824
11.234	1752
11.24	1748
11.246	1806
11.252	1766
11.258	1741
11.264	1795
11.27	1836
11.276	1811
11.282	1775
11.288	1812
11.294	1847
11.3	1837
11.306	1788
11.312	1821
11.318	1839
11.324	1851
11.33	1790
11.336	1777
11.342	1798
11.348	1808
11.354	1795
11.36	1790
11.366	1801
11.372	1800
11.378	1794
11.384	1790
11.39	1788
11.396	1726
11.402	1771
11.408	1779
11.414	1754
11.42	1799
11.426	1780
11.432	1820
11.438	1836
11.444	1761
11.45	1785
11.456	1758
11.462	1804
11.468	1820
11.474	1808
11.48	1767
11.486	1814
11.492	1878
11.498	1824
11.504	1777
11.51	1761
11.516	1832
11.522	1756
11.528	1777
11.534	1787
11.54	1790
11.546	1802
11.552	1783
11.558	1772
11.564	1789
11.57	1817
11.576	1849
11.582	1776
11.588	1790
11.594	1823
11.6	1833
11.606	1767
11.612	1730
11.618	1756
11.624	1875
11.63	1825
11.636	1791
11.642	1769
11.648	1776
11.654	1778
11.66	1748
11.666	1726
11.672	1721
11.678	1728
11.684	1812
11.69	1784
11.696	1754
11.702	1781
11.708	1800
11.714	1759
11.72	1773
11.726	1809
11.732	1739
11.738	1753
11.744	1763
11.75	1868
11.756	1833
11.762	1744
11.768	1761
11.774	1786
11.78	1803
11.786	1831
11.792	1804
11.798	1780
11.804	1830
11.81	1818
11.816	1735
11.822	1742
11.828	1800
11.834	1786
11.84	1765
11.846	1761
11.852	1741
11.858	1774
11.864	1749
11.87	1744
11.876	1728
11.882	1797
11.888	1843
11.894	1764
11.9	1738
11.906	1781
11.912	1759
11.918	1757
11.924	1733
11.93	1702
11.936	1747
11.942	1787
11.948	1765
11.954	1706
11.96	1727
11.966	1751
11.972	1761
11.978	1756
11.984	1760
11.99	1765
11.996	1764
12.002	1749
12.008	1789
12.014	1783
12.02	1739
12.026	1747
12.032	1731
12.038	1735
12.044	1776
12.05	1798
12.056	1803
12.062	1797
12.068	1751
12.074	1726
12.08	1729
12.086	1778
12.092	1825
12.098	1796
12.104	1746
12.11	1739
12.116	1741
12.122	1741
12.128	1778
12.134	1808
12.14	1735
12.146	1688
12.152	1721
12.158	1728
12.164	1747
12.17	1716
12.176	1732
12.182	1742
12.188	1729
12.194	1766
12.2	1730
12.206	1734
12.212	1757
12.218	1696
12.224	1690
12.23	1683
12.236	1717
12.242	1756
12.248	1764
12.254	1713
12.26	1716
12.266	1742
12.272	1774
12.278	1793
12.284	1731
12.29	1737
12.296	1758
12.302	1741
12.308	1698
12.314	1704
12.32	1755
12.326	1773
12.332	1783
12.338	1765
12.344	1767
12.35	1731
12.356	1785
12.362	1755
12.368	1731
12.374	1738
12.38	1681
12.386	1709
12.392	1737
12.398	1751
12.404	1678
12.41	1695
12.416	1775
12.422	1737
12.428	1689
12.434	1695
12.44	1729
12.446	1691
12.452	1665
12.458	1708
12.464	1686
12.47	1711
12.476	1783
12.482	1722
12.488	1681
12.494	1701
12.5	1720
12.506	1687
12.512	1674
12.518	1714
12.524	1742
12.53	1746
12.536	1721
12.542	1721
12.548	1712
12.554	1718
12.56	1661
12.566	1711
12.572	1643
12.578	1707
12.584	1691
12.59	1706
12.596	1727
12.602	1730
12.608	1717
12.614	1685
12.62	1674
12.626	1655
12.632	1724
12.638	1717
12.644	1736
12.65	1747
12.656	1717
12.662	1661
12.668	1738
12.674	1763
12.68	1698
12.686	1716
12.692	1658
12.698	1681
12.704	1718
12.71	1681
12.716	1696
12.722	1730
12.728	1759
12.734	1707
12.74	1692
12.746	1706
12.752	1710
12.758	1615
12.764	1669
12.77	1670
12.776	1653
12.782	1726
12.788	1702
12.794	1706
[truncated: 11,704 more rows]
