# Supplementary material for: Molecular-level insights into the supramolecular gelation mechanism of urea derivative
Source: Nat Commun. 2025 Apr 22;16:3758. doi: 10.1038/s41467-025-59032-6 (PMC12015314; doi:10.1038/s41467-025-59032-6)
Supplement: Supplementary file 12 — Source Data [file 41467_2025_59032_MOESM12_ESM.zip › Source data/Source Data SupFig.7 SAXS, WAXS/SupFig7b xerogel.xlsx]

## Sheet: run2_241022_run1_DMSO_k_gel_24_
1	1356
1.006	1364
1.012	1392
1.018	1438
1.024	1407
1.03	1398
1.036	1473
1.042	1423
1.048	1399
1.054	1451
1.06	1479
1.066	1469
1.072	1511
1.078	1493
1.084	1486
1.09	1471
1.096	1517
1.102	1473
1.108	1509
1.114	1548
1.12	1519
1.126	1518
1.132	1500
1.138	1508
1.144	1559
1.15	1598
1.156	1560
1.162	1622
1.168	1649
1.174	1547
1.18	1566
1.186	1634
1.192	1617
1.198	1603
1.204	1688
1.21	1668
1.216	1619
1.222	1587
1.228	1679
1.234	1674
1.24	1647
1.246	1679
1.252	1710
1.258	1783
1.264	1713
1.27	1708
1.276	1717
1.282	1819
1.288	1773
1.294	1873
1.3	1775
1.306	1884
1.312	1892
1.318	1928
1.324	1912
1.33	1987
1.336	2075
1.342	2138
1.348	2180
1.354	2293
1.36	2418
1.366	2591
1.372	2901
1.378	3588
1.384	5318
1.39	8369
1.396	12628
1.402	17707
1.408	23706
1.414	33778
1.42	49565
1.426	62412
1.432	57891
1.438	42943
1.444	29396
1.45	18482
1.456	10317
1.462	5723
1.468	3863
1.474	3149
1.48	2786
1.486	2582
1.492	2513
1.498	2281
1.504	2227
1.51	2215
1.516	2130
1.522	2108
1.528	2064
1.534	2039
1.54	2022
1.546	1996
1.552	2031
1.558	2042
1.564	1952
1.57	1977
1.576	1981
1.582	2045
1.588	1924
1.594	1999
1.6	1955
1.606	1945
1.612	1986
1.618	2009
1.624	2005
1.63	1983
1.636	1939
1.642	1994
1.648	1950
1.654	1942
1.66	1931
1.666	1933
1.672	1964
1.678	1971
1.684	1924
1.69	1920
1.696	1896
1.702	1958
1.708	1940
1.714	1933
1.72	1961
1.726	1860
1.732	1926
1.738	1933
1.744	1948
1.75	1962
1.756	1970
1.762	2018
1.768	1960
1.774	1964
1.78	1934
1.786	1928
1.792	1958
1.798	1969
1.804	1991
1.81	1991
1.816	1944
1.822	1927
1.828	1954
1.834	2023
1.84	2019
1.846	1956
1.852	1999
1.858	1940
1.864	1889
1.87	1983
1.876	1946
1.882	1934
1.888	1936
1.894	1950
1.9	1973
1.906	1989
1.912	2025
1.918	2034
1.924	1986
1.93	1970
1.936	1975
1.942	1983
1.948	2037
1.954	1983
1.96	2017
1.966	2062
1.972	2000
1.978	1992
1.984	2011
1.99	2023
1.996	1927
2.002	1983
2.008	2010
2.014	2007
2.02	2052
2.026	2037
2.032	2013
2.038	2024
2.044	1999
2.05	1991
2.056	2055
2.062	2037
2.068	1977
2.074	2034
2.08	2020
2.086	1980
2.092	1980
2.098	1972
2.104	1984
2.11	2024
2.116	2071
2.122	2058
2.128	2025
2.134	2057
2.14	2007
2.146	1961
2.152	2036
2.158	2021
2.164	1993
2.17	2028
2.176	2036
2.182	2013
2.188	1992
2.194	1995
2.2	2041
2.206	2075
2.212	2027
2.218	2023
2.224	2027
2.23	2015
2.236	1999
2.242	1970
2.248	1996
2.254	2022
2.26	2011
2.266	2014
2.272	2048
2.278	2033
2.284	1992
2.29	2013
2.296	2013
2.302	2032
2.308	2080
2.314	2024
2.32	1997
2.326	2013
2.332	1993
2.338	2021
2.344	2030
2.35	2022
2.356	2037
2.362	2061
2.368	2063
2.374	2074
2.38	2093
2.386	2025
2.392	1934
2.398	1962
2.404	2033
2.41	2035
2.416	2045
2.422	2046
2.428	2053
2.434	2071
2.44	2065
2.446	2066
2.452	2012
2.458	2039
2.464	1981
2.47	1991
2.476	2099
2.482	2142
2.488	2191
2.494	2095
2.5	2037
2.506	2033
2.512	2053
2.518	2079
2.524	2046
2.53	1996
2.536	1972
2.542	2042
2.548	1997
2.554	2046
2.56	2056
2.566	2058
2.572	2107
2.578	2071
2.584	2092
2.59	2045
2.596	2070
2.602	2066
2.608	2076
2.614	2077
2.62	2093
2.626	2095
2.632	2101
2.638	2040
2.644	2036
2.65	2076
2.656	2021
2.662	2137
2.668	2080
2.674	2119
2.68	2010
2.686	2186
2.692	2104
2.698	2087
2.704	2148
2.71	2133
2.716	2208
2.722	2159
2.728	2151
2.734	2195
2.74	2199
2.746	2193
2.752	2173
2.758	2208
2.764	2231
2.77	2228
2.776	2374
2.782	2457
2.788	2530
2.794	2659
2.8	2857
2.806	3278
2.812	3960
2.818	4801
2.824	6018
2.83	7579
2.836	9411
2.842	11091
2.848	12235
2.854	12197
2.86	10534
2.866	8518
2.872	6578
2.878	4960
2.884	3861
2.89	3094
2.896	2721
2.902	2540
2.908	2405
2.914	2270
2.92	2319
2.926	2299
2.932	2251
2.938	2226
2.944	2264
2.95	2230
2.956	2183
2.962	2178
2.968	2093
2.974	2144
2.98	2120
2.986	2106
2.992	2221
2.998	2219
3.004	2189
3.01	2180
3.016	2181
3.022	2279
3.028	2288
3.034	2323
3.04	2365
3.046	2399
3.052	2619
3.058	2663
3.064	2828
3.07	3176
3.076	3540
3.082	4088
3.088	4578
3.094	5310
3.1	6062
3.106	6457
3.112	6123
3.118	5716
3.124	4936
3.13	4276
3.136	3580
3.142	3076
3.148	2713
3.154	2609
3.16	2460
3.166	2312
3.172	2342
3.178	2246
3.184	2270
3.19	2155
3.196	2142
3.202	2187
3.208	2178
3.214	2072
3.22	2130
3.226	2092
3.232	2093
3.238	2056
3.244	2032
3.25	2129
3.256	2085
3.262	2037
3.268	2065
3.274	2031
3.28	2053
3.286	2193
3.292	1993
3.298	2134
3.304	2132
3.31	2037
3.316	2097
3.322	2122
3.328	2053
3.334	2026
3.34	2039
3.346	2120
3.352	2102
3.358	2093
3.364	2227
3.37	2177
3.376	2115
3.382	2173
3.388	2042
3.394	2014
3.4	2127
3.406	2119
3.412	2179
3.418	2200
3.424	2104
3.43	2137
3.436	2235
3.442	2226
3.448	2356
3.454	2423
3.46	2505
3.466	2753
3.472	2877
3.478	2913
3.484	3180
3.49	3305
3.496	3244
3.502	3128
3.508	3020
3.514	2707
3.52	2669
3.526	2456
3.532	2444
3.538	2328
3.544	2354
3.55	2260
3.556	2283
3.562	2198
3.568	2113
3.574	2122
3.58	2181
3.586	2190
3.592	2066
3.598	2136
3.604	2123
3.61	2075
3.616	2080
3.622	2089
3.628	2004
3.634	2098
3.64	2080
3.646	2096
3.652	2142
3.658	2065
3.664	1968
3.67	2095
3.676	2151
3.682	2120
3.688	2093
3.694	2067
3.7	2072
3.706	2111
3.712	2080
3.718	2056
3.724	2101
3.73	2054
3.736	2104
3.742	2071
3.748	2082
3.754	2062
3.76	2079
3.766	2097
3.772	2080
3.778	2051
3.784	2015
3.79	2028
3.796	2103
3.802	2083
3.808	2052
3.814	1981
3.82	2035
3.826	2064
3.832	2082
3.838	2089
3.844	2048
3.85	2066
3.856	2099
3.862	2091
3.868	2142
3.874	2083
3.88	2058
3.886	2072
3.892	2159
3.898	2130
3.904	2109
3.91	2161
3.916	2196
3.922	2211
3.928	2222
3.934	2229
3.94	2269
3.946	2325
3.952	2365
3.958	2452
3.964	2485
3.97	2410
3.976	2436
3.982	2375
3.988	2334
3.994	2268
4	2258
4.006	2123
4.012	2149
4.018	2124
4.024	2109
4.03	2105
4.036	2092
4.042	2135
4.048	2094
4.054	2109
4.06	2121
4.066	2132
4.072	2101
4.078	2117
4.084	2096
4.09	2152
4.096	2164
4.102	2049
4.108	2045
4.114	2061
4.12	2074
4.126	2091
4.132	2055
4.138	2058
4.144	2088
4.15	2042
4.156	2070
4.162	2106
4.168	2114
4.174	2168
4.18	2108
4.186	2053
4.192	2127
4.198	2120
4.204	2206
4.21	2263
4.216	2166
4.222	2216
4.228	2396
4.234	2644
4.24	3082
4.246	3747
4.252	4513
4.258	5373
4.264	6183
4.27	6653
4.276	6415
4.282	5491
4.288	4600
4.294	3732
4.3	3131
4.306	2666
4.312	2388
4.318	2348
4.324	2227
4.33	2187
4.336	2153
4.342	2177
4.348	2113
4.354	2121
4.36	2151
4.366	2178
4.372	2155
4.378	2187
4.384	2224
4.39	2206
4.396	2222
4.402	2259
4.408	2341
4.414	2370
4.42	2336
4.426	2377
4.432	2423
4.438	2509
4.444	2633
4.45	2855
4.456	2967
4.462	3054
4.468	3398
4.474	3794
4.48	4239
4.486	4779
4.492	5187
4.498	5654
4.504	5935
4.51	5776
4.516	5356
4.522	4893
4.528	4331
4.534	3754
4.54	3333
4.546	3070
4.552	2839
4.558	2726
4.564	2633
4.57	2530
4.576	2398
4.582	2340
4.588	2257
4.594	2244
4.6	2221
4.606	2180
4.612	2203
4.618	2179
4.624	2149
4.63	2108
4.636	2138
4.642	2167
4.648	2152
4.654	2108
4.66	2089
4.666	2061
4.672	2060
4.678	2053
4.684	2037
4.69	2076
4.696	2088
4.702	2053
4.708	2042
4.714	2056
4.72	2050
4.726	2071
4.732	2102
4.738	2138
4.744	2118
4.75	2054
4.756	2045
4.762	2068
4.768	2070
4.774	2054
4.78	2074
4.786	2088
4.792	2104
4.798	2088
4.804	2056
4.81	2065
4.816	2057
4.822	2094
4.828	2141
4.834	2073
4.84	2035
4.846	2088
4.852	2062
4.858	2082
4.864	2134
4.87	2085
4.876	2075
4.882	2050
4.888	2018
4.894	2083
4.9	2107
4.906	2113
4.912	2080
4.918	2042
4.924	2077
4.93	2114
4.936	2113
4.942	2060
4.948	2073
4.954	2096
4.96	2127
4.966	2107
4.972	2077
4.978	2134
4.984	2125
4.99	2074
4.996	2102
5.002	2124
5.008	2125
5.014	2130
5.02	2137
5.026	2167
5.032	2150
5.038	2167
5.044	2254
5.05	2234
5.056	2274
5.062	2349
5.068	2390
5.074	2383
5.08	2468
5.086	2531
5.092	2524
5.098	2481
5.104	2403
5.11	2400
5.116	2327
5.122	2221
5.128	2147
5.134	2175
5.14	2216
5.146	2246
5.152	2158
5.158	2107
5.164	2123
5.17	2132
5.176	2168
5.182	2119
5.188	2109
5.194	2151
5.2	2101
5.206	2068
5.212	2071
5.218	2079
5.224	2083
5.23	2081
5.236	2097
5.242	2139
5.248	2081
5.254	2053
5.26	2086
5.266	2081
5.272	2025
5.278	2064
5.284	2054
5.29	2042
5.296	2025
5.302	2028
5.308	2050
5.314	2059
5.32	2109
5.326	2121
5.332	2072
5.338	2117
5.344	2121
5.35	2092
5.356	2107
5.362	1999
5.368	2023
5.374	2080
5.38	2134
5.386	2082
5.392	2059
5.398	2031
5.404	2080
5.41	2056
5.416	2082
5.422	2082
5.428	2076
5.434	2070
5.44	2055
5.446	2101
5.452	2049
5.458	2064
5.464	2063
5.47	2148
5.476	2176
5.482	2151
5.488	2081
5.494	2100
5.5	2114
5.506	2123
5.512	2081
5.518	2114
5.524	2146
5.53	2106
5.536	2146
5.542	2139
5.548	2060
5.554	2083
5.56	2152
5.566	2057
5.572	2085
5.578	2062
5.584	2097
5.59	2156
5.596	2198
5.602	2145
5.608	2128
5.614	2263
5.62	2254
5.626	2199
5.632	2223
5.638	2310
5.644	2427
5.65	2465
5.656	2646
5.662	3001
5.668	3572
5.674	4218
5.68	4919
5.686	5581
5.692	6275
5.698	6421
5.704	5821
5.71	4990
5.716	4253
5.722	3542
5.728	2996
5.734	2662
5.74	2461
5.746	2351
5.752	2271
5.758	2150
5.764	2104
5.77	2158
5.776	2184
5.782	2212
5.788	2245
5.794	2184
5.8	2133
5.806	2054
5.812	2116
5.818	2160
5.824	2106
5.83	2178
5.836	2171
5.842	2138
5.848	2113
5.854	2184
5.86	2153
5.866	2221
5.872	2257
5.878	2242
5.884	2226
5.89	2207
5.896	2266
5.902	2273
5.908	2467
5.914	2530
5.92	2464
5.926	2537
5.932	2552
5.938	2523
5.944	2482
5.95	2383
5.956	2227
5.962	2303
5.968	2258
5.974	2212
5.98	2196
5.986	2138
5.992	2108
5.998	2139
6.004	2004
6.01	2098
6.016	2110
6.022	2143
6.028	2059
6.034	2080
6.04	2071
6.046	2064
6.052	2152
6.058	2119
6.064	2039
6.07	2088
6.076	2164
6.082	2042
6.088	2088
6.094	2134
6.1	2118
6.106	2126
6.112	2122
6.118	2105
6.124	2094
6.13	2089
6.136	2104
6.142	2101
6.148	2202
6.154	2138
6.16	2140
6.166	2156
6.172	2186
6.178	2203
6.184	2158
6.19	2307
6.196	2288
6.202	2309
6.208	2297
6.214	2408
6.22	2402
6.226	2408
6.232	2429
6.238	2446
6.244	2383
6.25	2439
6.256	2493
6.262	2449
6.268	2486
6.274	2607
6.28	2740
6.286	2834
6.292	2915
6.298	3178
6.304	3553
6.31	3706
6.316	4133
6.322	4293
6.328	4472
6.334	4392
6.34	4091
6.346	3922
6.352	3520
6.358	3306
6.364	3110
6.37	2857
6.376	2836
6.382	2700
6.388	2524
6.394	2418
6.4	2318
6.406	2375
6.412	2327
6.418	2353
6.424	2265
6.43	2295
6.436	2210
6.442	2212
6.448	2227
6.454	2196
6.46	2165
6.466	2222
6.472	2255
6.478	2240
6.484	2269
6.49	2314
6.496	2339
6.502	2248
6.508	2314
6.514	2414
6.52	2340
6.526	2296
6.532	2450
6.538	2514
6.544	2543
6.55	2652
6.556	2719
6.562	2793
6.568	2932
6.574	2933
6.58	2954
6.586	3016
6.592	2904
6.598	2704
6.604	2568
6.61	2505
6.616	2484
6.622	2403
6.628	2322
6.634	2236
6.64	2201
6.646	2216
6.652	2180
6.658	2136
6.664	2154
6.67	2171
6.676	2146
6.682	2181
6.688	2122
6.694	2139
6.7	2132
6.706	2152
6.712	2114
6.718	2061
6.724	2077
6.73	2078
6.736	2121
6.742	2106
6.748	2035
6.754	2064
6.76	2107
6.766	2121
6.772	2095
6.778	2099
6.784	2076
6.79	2117
6.796	2105
6.802	2105
6.808	2113
6.814	2085
6.82	2014
6.826	2056
6.832	2120
6.838	2149
6.844	2121
6.85	2101
6.856	2140
6.862	2140
6.868	2077
6.874	2110
6.88	2161
6.886	2125
6.892	2078
6.898	2111
6.904	2060
6.91	2169
6.916	2243
6.922	2176
6.928	2164
6.934	2137
6.94	2190
6.946	2139
6.952	2217
6.958	2155
6.964	2211
6.97	2230
6.976	2288
6.982	2330
6.988	2320
6.994	2257
7	2211
7.006	2188
7.012	2228
7.018	2157
7.024	2205
7.03	2191
7.036	2156
7.042	2074
7.048	2165
7.054	2116
7.06	2222
7.066	2160
7.072	2110
7.078	2145
7.084	2111
7.09	2132
7.096	2126
7.102	2057
7.108	2057
7.114	2207
7.12	2152
7.126	2184
7.132	2132
7.138	2131
7.144	2056
7.15	2119
7.156	2067
7.162	2033
7.168	2131
7.174	2180
7.18	2038
7.186	2122
7.192	2122
7.198	2034
7.204	2193
7.21	2161
7.216	2135
7.222	2091
7.228	2102
7.234	2090
7.24	2051
7.246	2105
7.252	2092
7.258	2145
7.264	2127
7.27	2179
7.276	2138
7.282	2136
7.288	2222
7.294	2152
7.3	2119
7.306	2159
7.312	2114
7.318	2213
7.324	2227
7.33	2112
7.336	2175
7.342	2151
7.348	2158
7.354	2176
7.36	2108
7.366	2139
7.372	2171
7.378	2207
7.384	2258
7.39	2278
7.396	2229
7.402	2310
7.408	2300
7.414	2473
7.42	2440
7.426	2458
7.432	2623
7.438	2637
7.444	2593
7.45	2496
7.456	2538
7.462	2524
7.468	2479
7.474	2355
7.48	2325
7.486	2267
7.492	2236
7.498	2218
7.504	2298
7.51	2326
7.516	2222
7.522	2229
7.528	2165
7.534	2224
7.54	2248
7.546	2211
7.552	2250
7.558	2273
7.564	2285
7.57	2283
7.576	2290
7.582	2306
7.588	2348
7.594	2379
7.6	2445
7.606	2489
7.612	2580
7.618	2681
7.624	2755
7.63	2756
7.636	2857
7.642	2847
7.648	2840
7.654	2694
7.66	2621
7.666	2574
7.672	2427
7.678	2358
7.684	2361
7.69	2326
7.696	2291
7.702	2234
7.708	2283
7.714	2228
7.72	2181
7.726	2242
7.732	2248
7.738	2254
7.744	2150
7.75	2219
7.756	2143
7.762	2149
7.768	2199
7.774	2216
7.78	2186
7.786	2212
7.792	2220
7.798	2175
7.804	2242
7.81	2286
7.816	2241
7.822	2215
7.828	2209
7.834	2168
7.84	2168
7.846	2258
7.852	2228
7.858	2220
7.864	2231
7.87	2219
7.876	2183
7.882	2260
7.888	2177
7.894	2203
7.9	2266
7.906	2309
7.912	2320
7.918	2342
7.924	2385
7.93	2359
7.936	2421
7.942	2412
7.948	2419
7.954	2429
7.96	2393
7.966	2301
7.972	2337
7.978	2344
7.984	2258
7.99	2203
7.996	2183
8.002	2265
8.008	2235
8.014	2201
8.02	2218
8.026	2234
8.032	2207
8.038	2161
8.044	2146
8.05	2166
8.056	2177
8.062	2188
8.068	2179
8.074	2135
8.08	2139
8.086	2137
8.092	2143
8.098	2167
8.104	2213
8.11	2267
8.116	2239
8.122	2208
8.128	2266
8.134	2248
8.14	2197
8.146	2161
8.152	2141
8.158	2170
8.164	2287
8.17	2236
8.176	2185
8.182	2232
8.188	2249
8.194	2198
8.2	2206
8.206	2260
8.212	2195
8.218	2170
8.224	2214
8.23	2231
8.236	2249
8.242	2331
8.248	2325
8.254	2320
8.26	2324
8.266	2312
8.272	2367
8.278	2449
8.284	2481
8.29	2483
8.296	2532
8.302	2613
8.308	2656
8.314	2699
8.32	2766
8.326	2836
8.332	2837
8.338	2733
8.344	2607
8.35	2562
8.356	2507
8.362	2442
8.368	2386
8.374	2405
8.38	2408
8.386	2346
8.392	2410
8.398	2489
8.404	2478
8.41	2469
8.416	2516
8.422	2584
8.428	2553
8.434	2526
8.44	2475
8.446	2399
8.452	2440
8.458	2463
8.464	2440
8.47	2405
8.476	2345
8.482	2316
8.488	2362
8.494	2358
8.5	2317
8.506	2389
8.512	2391
8.518	2336
8.524	2351
8.53	2391
8.536	2411
8.542	2455
8.548	2478
8.554	2543
8.56	2558
8.566	2559
8.572	2513
8.578	2450
8.584	2405
8.59	2380
8.596	2323
8.602	2307
8.608	2328
8.614	2390
8.62	2335
8.626	2297
8.632	2282
8.638	2286
8.644	2277
8.65	2306
8.656	2325
8.662	2274
8.668	2298
8.674	2311
8.68	2329
8.686	2338
8.692	2403
8.698	2408
8.704	2340
8.71	2346
8.716	2355
8.722	2439
8.728	2418
8.734	2408
8.74	2382
8.746	2390
8.752	2462
8.758	2457
8.764	2543
8.77	2624
8.776	2645
8.782	2634
8.788	2648
8.794	2528
8.8	2513
8.806	2503
8.812	2472
8.818	2467
8.824	2437
8.83	2374
8.836	2321
8.842	2309
8.848	2412
8.854	2425
8.86	2440
8.866	2469
8.872	2403
8.878	2392
8.884	2359
8.89	2439
8.896	2459
8.902	2455
8.908	2513
8.914	2528
8.92	2547
8.926	2562
8.932	2587
8.938	2681
8.944	2665
8.95	2685
8.956	2729
8.962	2832
8.968	2836
8.974	2937
8.98	3064
8.986	3123
8.992	3250
8.998	3328
9.004	3437
9.01	3560
9.016	3608
9.022	3558
9.028	3571
9.034	3497
9.04	3376
9.046	3235
9.052	3074
9.058	3010
9.064	2915
9.07	2763
9.076	2690
9.082	2655
9.088	2716
9.094	2616
9.1	2572
9.106	2533
9.112	2587
9.118	2577
9.124	2554
9.13	2520
9.136	2462
9.142	2459
9.148	2537
9.154	2523
9.16	2411
9.166	2450
9.172	2492
9.178	2407
9.184	2441
9.19	2457
9.196	2396
9.202	2407
9.208	2456
9.214	2503
9.22	2400
9.226	2463
9.232	2433
9.238	2474
9.244	2440
9.25	2371
9.256	2515
9.262	2438
9.268	2452
9.274	2438
9.28	2477
9.286	2462
9.292	2427
9.298	2523
9.304	2523
9.31	2508
9.316	2574
9.322	2660
9.328	2628
9.334	2735
9.34	2670
9.346	2615
9.352	2663
9.358	2608
9.364	2607
9.37	2546
9.376	2672
9.382	2578
9.388	2484
9.394	2450
9.4	2557
9.406	2606
9.412	2485
9.418	2472
9.424	2442
9.43	2383
9.436	2419
9.442	2477
9.448	2544
9.454	2505
9.46	2421
9.466	2461
9.472	2491
9.478	2538
9.484	2405
9.49	2528
9.496	2575
9.502	2534
9.508	2481
9.514	2406
9.52	2463
9.526	2535
9.532	2492
9.538	2506
9.544	2499
9.55	2544
9.556	2518
9.562	2630
9.568	2606
9.574	2543
9.58	2551
9.586	2554
9.592	2637
9.598	2586
9.604	2647
9.61	2631
9.616	2611
9.622	2627
9.628	2846
9.634	2784
9.64	2776
9.646	2810
9.652	2862
9.658	2896
9.664	2854
9.67	3006
9.676	3050
9.682	2941
9.688	2950
9.694	2971
9.7	2824
9.706	2839
9.712	2737
9.718	2759
9.724	2852
9.73	2756
9.736	2695
9.742	2634
9.748	2656
9.754	2681
9.76	2627
9.766	2697
9.772	2683
9.778	2811
9.784	2812
9.79	2943
9.796	3150
9.802	3363
9.808	3699
9.814	4137
9.82	4397
9.826	4195
9.832	3798
9.838	3494
9.844	3315
9.85	3086
9.856	2995
9.862	2988
9.868	2938
9.874	2950
9.88	2923
9.886	3066
9.892	3085
9.898	3028
9.904	3038
9.91	3082
9.916	2903
9.922	2863
9.928	2875
9.934	2835
9.94	2751
9.946	2853
9.952	2920
9.958	2835
9.964	2826
9.97	2845
9.976	2888
9.982	2939
9.988	3032
9.994	2979
10	3182
10.006	3351
10.012	3614
10.018	3925
10.024	4002
10.03	3910
10.036	3781
10.042	3646
10.048	3470
10.054	3428
10.06	3279
10.066	3391
10.072	3294
10.078	3446
10.084	3426
10.09	3345
10.096	3382
10.102	3520
10.108	3681
10.114	3691
10.12	3734
10.126	4004
10.132	4149
10.138	4458
10.144	5091
10.15	5797
10.156	6741
10.162	8214
10.168	9642
10.174	11198
10.18	11789
10.186	12397
10.192	12787
10.198	12702
10.204	12007
10.21	10791
10.216	9375
10.222	7855
10.228	6750
10.234	6094
10.24	5540
10.246	5457
10.252	5704
10.258	6113
10.264	6564
10.27	7294
10.276	7589
10.282	7329
10.288	6606
10.294	5834
10.3	5162
10.306	4686
10.312	4089
10.318	4046
10.324	3861
10.33	3810
10.336	3816
10.342	3680
10.348	3743
10.354	3833
10.36	3772
10.366	3948
10.372	4082
10.378	4157
10.384	4599
10.39	4896
10.396	5233
10.402	5244
10.408	5245
10.414	5128
10.42	4892
10.426	4790
10.432	4498
10.438	4227
10.444	4127
10.45	3876
10.456	3785
10.462	3733
10.468	3774
10.474	3749
10.48	3782
10.486	3778
10.492	3748
10.498	3805
10.504	3832
10.51	3726
10.516	3848
10.522	3844
10.528	4016
10.534	4171
10.54	4456
10.546	5124
10.552	5793
10.558	6618
10.564	7355
10.57	7434
10.576	6913
10.582	6230
10.588	5506
10.594	4830
10.6	4428
10.606	4100
10.612	3792
10.618	3713
10.624	3574
10.63	3501
10.636	3379
10.642	3403
10.648	3272
10.654	3230
10.66	3292
10.666	3317
10.672	3278
10.678	3181
10.684	3220
10.69	3279
10.696	3256
10.702	3278
10.708	3274
10.714	3391
10.72	3437
10.726	3494
10.732	3528
10.738	3695
10.744	3905
10.75	4274
10.756	4599
10.762	5146
10.768	5835
10.774	6551
10.78	6999
10.786	7040
10.792	6641
10.798	6114
10.804	5451
10.81	4907
10.816	4496
10.822	4125
10.828	3949
10.834	3801
10.84	3751
10.846	3634
10.852	3526
10.858	3538
10.864	3464
10.87	3477
10.876	3482
10.882	3521
10.888	3475
10.894	3514
10.9	3518
10.906	3561
10.912	3679
10.918	3695
10.924	3670
10.93	3754
10.936	3951
10.942	4026
10.948	4221
10.954	4423
10.96	4662
10.966	5016
10.972	5350
10.978	5845
10.984	6417
10.99	6946
10.996	7378
11.002	7793
11.008	8500
11.014	9321
11.02	10331
11.026	11384
11.032	12794
11.038	14565
11.044	16538
11.05	18813
11.056	21205
11.062	23769
11.068	25291
11.074	25014
11.08	23058
11.086	19515
11.092	15876
11.098	12375
11.104	9603
11.11	7922
11.116	6831
11.122	6001
11.128	5515
11.134	5300
11.14	5230
11.146	5273
11.152	5264
11.158	5253
11.164	5323
11.17	5399
11.176	5419
11.182	5354
11.188	5361
11.194	5377
11.2	5535
11.206	5811
11.212	6156
11.218	6772
11.224	7691
11.23	8857
11.236	10529
11.242	13021
11.248	16519
11.254	21021
11.26	26917
11.266	33106
11.272	37041
11.278	36872
11.284	32590
11.29	26631
11.296	21023
11.302	16488
11.308	13347
11.314	11192
11.32	9855
11.326	9208
11.332	8840
11.338	8350
11.344	7875
11.35	7385
11.356	6842
11.362	6299
11.368	5851
11.374	5519
11.38	5311
11.386	5157
11.392	5152
11.398	5298
11.404	5391
11.41	5434
11.416	5670
11.422	6132
11.428	6679
11.434	7420
11.44	8272
11.446	9144
11.452	9571
11.458	9389
11.464	8606
11.47	7662
11.476	6691
11.482	5915
11.488	5375
11.494	4860
11.5	4466
11.506	4287
11.512	4149
11.518	3957
11.524	3826
11.53	3697
11.536	3686
11.542	3658
11.548	3545
11.554	3482
11.56	3370
11.566	3411
11.572	3407
11.578	3382
11.584	3399
11.59	3451
11.596	3453
11.602	3382
11.608	3395
11.614	3414
11.62	3456
11.626	3425
11.632	3330
11.638	3345
11.644	3435
11.65	3375
11.656	3399
11.662	3322
11.668	3385
11.674	3467
11.68	3456
11.686	3424
11.692	3446
11.698	3431
11.704	3519
11.71	3484
11.716	3389
11.722	3480
11.728	3497
11.734	3444
11.74	3319
11.746	3325
11.752	3338
11.758	3526
11.764	3484
11.77	3529
11.776	3675
11.782	3703
11.788	3954
11.794	4147
11.8	4261
11.806	4270
11.812	4177
11.818	4005
11.824	3901
11.83	3749
11.836	3680
11.842	3616
11.848	3566
11.854	3576
11.86	3674
11.866	3637
11.872	3543
11.878	3430
11.884	3506
11.89	3436
11.896	3332
11.902	3295
11.908	3386
11.914	3302
11.92	3178
11.926	3218
11.932	3211
11.938	3162
11.944	3148
11.95	3186
11.956	3188
11.962	3141
11.968	3100
11.974	3189
11.98	3169
11.986	3116
11.992	3118
11.998	3106
12.004	3136
12.01	3264
12.016	3302
12.022	3425
12.028	3376
12.034	3382
12.04	3441
12.046	3469
12.052	3344
12.058	3279
12.064	3240
12.07	3153
12.076	3071
12.082	3034
12.088	3062
12.094	3110
12.1	3132
12.106	3077
12.112	3006
12.118	3021
12.124	3079
12.13	3073
12.136	3041
12.142	3032
12.148	3037
12.154	3009
12.16	3034
12.166	3049
12.172	3021
12.178	3023
12.184	2992
12.19	2968
12.196	2988
12.202	2959
12.208	2902
12.214	2868
12.22	2907
12.226	2957
12.232	2965
12.238	2940
12.244	2978
12.25	2988
12.256	2944
12.262	2985
12.268	3020
12.274	3000
12.28	2995
12.286	3018
12.292	3034
12.298	3072
12.304	3148
12.31	3206
12.316	3178
12.322	3203
12.328	3143
12.334	3111
12.34	3106
12.346	3015
12.352	2971
12.358	2978
12.364	2996
12.37	3041
12.376	3104
12.382	3105
12.388	3013
12.394	2992
12.4	3054
12.406	3107
12.412	3102
12.418	3085
12.424	3137
12.43	3140
12.436	3158
12.442	3195
12.448	3214
12.454	3193
12.46	3160
12.466	3165
12.472	3147
12.478	3164
12.484	3128
12.49	3050
12.496	3045
12.502	3077
12.508	3108
12.514	2988
12.52	3045
12.526	3153
12.532	3215
12.538	3295
12.544	3304
12.55	3365
12.556	3368
12.562	3415
12.568	3364
12.574	3254
12.58	3104
12.586	3055
12.592	3038
12.598	3062
12.604	3045
12.61	3140
12.616	3201
12.622	3102
12.628	3096
12.634	3152
12.64	3071
12.646	3006
12.652	3036
12.658	3034
12.664	3071
12.67	3052
12.676	3112
12.682	3145
12.688	3188
12.694	3157
12.7	3078
12.706	3122
12.712	3155
12.718	3216
12.724	3172
12.73	3173
12.736	3235
12.742	3279
12.748	3245
12.754	3324
12.76	3444
12.766	3467
12.772	3539
12.778	3571
12.784	3692
12.79	3794
12.796	3933
12.802	4205
12.808	4533
12.814	4869
12.82	5354
12.826	5908
12.832	6502
12.838	7188
12.844	7793
12.85	8295
12.856	8301
12.862	8057
12.868	7946
12.874	7403
12.88	6842
12.886	6316
12.892	5761
12.898	5332
12.904	5349
12.91	5248
12.916	5042
12.922	5109
12.928	5035
12.934	5064
12.94	4987
12.946	4859
12.952	4782
12.958	4710
12.964	4570
12.97	4758
12.976	4766
12.982	4972
12.988	5174
12.994	5398
[truncated: 11,671 more rows]
