# Supplementary material for: Molecular-level insights into the supramolecular gelation mechanism of urea derivative
Source: Nat Commun. 2025 Apr 22;16:3758. doi: 10.1038/s41467-025-59032-6 (PMC12015314; doi:10.1038/s41467-025-59032-6)
Supplement: Supplementary file 12 — Source Data [file 41467_2025_59032_MOESM12_ESM.zip › Source data/Source Data SupFig.8 HS-AFM/SupFig8a Height-Distance.xlsx]

## Sheet: SupFig8a
Distance (nm)	Height (nm)
0	0.41288
2.54411	0.260756
5.08822	0.128119
7.63233	0.426741
10.1764	0.246942
12.7205	0.132036
15.2647	0.490764
17.8088	0.782806
20.3529	0.520212
22.897	0.486056
25.4411	0.413168
27.9852	0.362123
30.5293	0.367161
33.0734	0.409659
35.6175	0.522518
38.1616	0.919408
40.7058	1.3758
43.2499	2.05855
45.794	2.9459
48.3381	3.38492
50.8822	2.72552
53.4263	1.96747
55.9704	1.2429
58.5145	0.686867
61.0586	0.22945
63.6028	0.0564632
66.1469	0.440316
68.691	0.479445
71.2351	0.756901
73.7792	0.943836
76.3233	1.45077
78.8674	1.89015
81.4115	1.75446
83.9556	1.29686
86.4997	0.860654
89.0438	0.651784
91.588	0.105354
94.1321	0.0296467
96.6762	0.0147572
99.2203	0
101.764	0.211881
104.309	0.572449
106.853	0.738272
109.397	0.599174
111.941	1.03702
114.485	0.826653
117.029	0.530182
119.573	0.709605
122.117	0.860977
124.661	0.51159
127.206	0.493831
