# Supplementary material for: Molecular-level insights into the supramolecular gelation mechanism of urea derivative
Source: Nat Commun. 2025 Apr 22;16:3758. doi: 10.1038/s41467-025-59032-6 (PMC12015314; doi:10.1038/s41467-025-59032-6)
Supplement: Supplementary file 12 — Source Data [file 41467_2025_59032_MOESM12_ESM.zip › Source data/Source Data SupFig.8 HS-AFM/SupFig8b Count-FWHM.xlsx]

## Sheet: SupFig8b
FWHM (nm)	Count
3	10
4	12
5	16
6	17
7	19
8	8
9	4
10	9
11	3
12	1
13	1
