# Supplementary material for: Molecular-level insights into the supramolecular gelation mechanism of urea derivative
Source: Nat Commun. 2025 Apr 22;16:3758. doi: 10.1038/s41467-025-59032-6 (PMC12015314; doi:10.1038/s41467-025-59032-6)
Supplement: Supplementary file 12 — Source Data [file 41467_2025_59032_MOESM12_ESM.zip › Source data/Source Data SupFig.8 HS-AFM/SupFig8d Count-Angle.xlsx]

## Sheet: SupFig8d
Angle (degrees)	Count
40	2
50	24
60	75
70	60
80	30
90	12
100	0
110	0
