# Supplementary material for: Molecular-level insights into the supramolecular gelation mechanism of urea derivative
Source: Nat Commun. 2025 Apr 22;16:3758. doi: 10.1038/s41467-025-59032-6 (PMC12015314; doi:10.1038/s41467-025-59032-6)
Supplement: Supplementary file 12 — Source Data [file 41467_2025_59032_MOESM12_ESM.zip › Source data/Source Data SupFig.9 HS-AFM/SupFig9a Height-Distance.xlsx]

## Sheet: SupFig9a
Distance (nm)	Height (nm)
2.51056	1.40671
5.02112	1.44618
7.53168	1.19232
10.0422	0.951304
12.5528	0.842364
15.0634	0.834654
17.5739	0.690079
20.0845	1.16339
22.595	2.08539
25.1056	2.48
27.6162	2.23493
30.1267	1.96071
32.6373	1.58078
35.1478	1.1467
37.6584	0.891999
40.169	0.63728
42.6795	0.819259
45.1901	1.12742
47.7006	1.67052
50.2112	2.43708
52.7218	2.80766
55.2323	2.49338
57.7429	2.03762
60.2534	1.7134
62.764	1.43503
65.2746	1.17734
67.7851	0.973146
70.2957	0.975676
72.8062	1.18028
75.3168	1.51448
77.8274	2.3074
80.3379	2.96125
82.8485	3.37409
85.359	3.63035
87.8696	3.42731
90.3802	3.14405
92.8907	3.11906
95.4013	2.97168
97.9118	2.52633
100.422	2.26741
102.933	2.24939
105.444	2.27928
107.954	2.37323
110.465	2.36315
112.975	2.36952
115.486	2.48386
117.996	3.06347
120.507	4.41778
123.017	6.40952
125.528	8.52032
128.039	10.4998
130.549	12.1176
133.06	13.1745
135.57	13.6915
138.081	13.8387
140.591	13.6794
143.102	12.9325
145.612	11.6894
148.123	10.5979
150.634	9.46157
153.144	8.22775
155.655	7.11478
158.165	5.94137
160.676	4.84968
163.186	3.77658
165.697	2.67944
168.208	1.8232
170.718	1.11284
173.229	0.502325
175.739	0.190153
178.25	0.165405
180.76	0.153699
183.271	0.303077
185.781	0.317869
188.292	0.26609
190.803	0.338008
193.313	0.544843
195.824	0.891732
198.334	1.14629
200.845	1.02259
203.355	0.706978
205.866	0.405479
208.376	0.0973908
210.887	0.000690291
213.398	0.174975
215.908	0.533053
218.419	0.74318
220.929	0.648515
223.44	0.415722
225.95	0.411346
228.461	0.565325
230.972	0.471312
233.482	0.394714
235.993	0.485466
238.503	0.584737
241.014	0.846077
243.524	1.15572
246.035	1.32041
248.545	1.38695
251.056	1.17509
253.567	0.97299
256.077	0.668187
258.588	0.265464
261.098	0.0676999
263.609	0.0850134
266.119	0.06894
	0
