# Supplementary material for: Molecular-level insights into the supramolecular gelation mechanism of urea derivative
Source: Nat Commun. 2025 Apr 22;16:3758. doi: 10.1038/s41467-025-59032-6 (PMC12015314; doi:10.1038/s41467-025-59032-6)
Supplement: Supplementary file 12 — Source Data [file 41467_2025_59032_MOESM12_ESM.zip › Source data/Source Data SupFig.9 HS-AFM/SupFig9b Count-FWHM.xlsx]

## Sheet: SupFig9b
FWHM (nm)	Count
13	9
16	14
19	25
22	21
25	19
28	17
31	10
34	6
37	7
